# Supplementary material for: Geographic patterns of antibiotic resistance in the human gut microbiome: insights from metagenome-assembled genomes across four Chinese provinces
Source: Front Microbiol. 2025 Sep 3;16:1652757. doi: 10.3389/fmicb.2025.1652757 (PMC12442556; doi:10.3389/fmicb.2025.1652757)
Supplement: Supplementary file 2 [file Table_1.xlsx]

## Sheet: Sample Collection Information
Table S1. Sample Collection Information
SampleID	province	Origin	Province	City	County/District	Village/Farm	Altitude	Longitude and latitude
YNH9	YN	Human	Yunan	Kunming	Luquan	Lilao Village	2400	102.89,25.91
YNH8	YN	Human	Yunan	Kunming	Luquan	Lilao Village	2400	102.89,25.91
YNH7	YN	Human	Yunan	Kunming	Luquan	Lilao Village	2400	102.89,25.91
YNH6	YN	Human	Yunan	Kunming	Luquan	Lilao Village	2400	102.89,25.91
YNH5	YN	Human	Yunan	Kunming	Luquan	Lilao Village	2400	102.89,25.91
YNH4	YN	Human	Yunan	Kunming	Luquan	Lilao Village	2400	102.89,25.91
YNH3	YN	Human	Yunan	Kunming	Luquan	Lilao Village	2400	102.89,25.91
YNH29	YN	Human	Yunan	Kunming	Luquan	Laozhuji Village	2280	102.83,25.98
YNH28	YN	Human	Yunan	Kunming	Luquan	Laozhuji Village	2280	102.83,25.98
YNH27	YN	Human	Yunan	Kunming	Luquan	Laozhuji Village	2280	102.83,25.98
YNH26	YN	Human	Yunan	Kunming	Luquan	Laozhuji Village	2280	102.83,25.98
YNH25	YN	Human	Yunan	Kunming	Luquan	Laozhuji Village	2280	102.83,25.98
YNH24	YN	Human	Yunan	Kunming	Luquan	Laozhuji Village	2280	102.83,25.98
YNH23	YN	Human	Yunan	Kunming	Luquan	Laozhuji Village	2280	102.83,25.98
YNH22	YN	Human	Yunan	Kunming	Luquan	Laozhuji Village	2280	102.83,25.98
YNH21	YN	Human	Yunan	Kunming	Luquan	Laozhuji Village	2280	102.83,25.98
YNH20	YN	Human	Yunan	Kunming	Guandu	Huazhuanghe Miao Village	2004	103.02,25.19
YNH2	YN	Human	Yunan	Kunming	Luquan	Lilao Village	2400	102.89,25.91
YNH19	YN	Human	Yunan	Kunming	Guandu	Huazhuanghe Miao Village	2004	103.02,25.19
YNH18	YN	Human	Yunan	Kunming	Guandu	Huazhuanghe Miao Village	2004	103.02,25.19
YNH17	YN	Human	Yunan	Kunming	Guandu	Huazhuanghe Miao Village	2004	103.02,25.19
YNH16	YN	Human	Yunan	Kunming	Guandu	Huazhuanghe Miao Village	2004	103.02,25.19
YNH15	YN	Human	Yunan	Kunming	Guandu	Huazhuanghe Miao Village	2004	103.02,25.19
YNH14	YN	Human	Yunan	Kunming	Guandu	Huazhuanghe Miao Village	2004	103.02,25.19
YNH13	YN	Human	Yunan	Kunming	Guandu	Huazhuanghe Miao Village	2004	103.02,25.19
YNH12	YN	Human	Yunan	Kunming	Guandu	Huazhuanghe Miao Village	2004	103.02,25.19
YNH11	YN	Human	Yunan	Kunming	Guandu	Huazhuanghe Miao Village	2004	103.02,25.19
YNH10	YN	Human	Yunan	Kunming	Luquan	Lilao Village	2400	102.89,25.91
YNH1	YN	Human	Yunan	Kunming	Luquan	Lilao Village	2400	102.89,25.91
YGH7	JS	Human	Jiangsu	Lianyungang	Donghai	Miaohazhuang Village	60	118.32, 34.32
YGH6	JS	Human	Jiangsu	Lianyungang	Guanyun	Xiaoxizhuang Village	3	119.46,34.04
YGH49	JS	Human	Jiangsu	Lianyungang	Guanyun	Xiaoxizhuang Village	3	119.46,34.04
YGH48	JS	Human	Jiangsu	Lianyungang	Guanyun	Xiaoxizhuang Village	3	119.46,34.04
YGH47	JS	Human	Jiangsu	Lianyungang	Guanyun	Xiaoxizhuang Village	3	119.46,34.04
YGH45	JS	Human	Jiangsu	Lianyungang	Guanyun	Xiaoxizhuang Village	3	119.46,34.04
YGH44	JS	Human	Jiangsu	Lianyungang	Guanyun	Xiaoxizhuang Village	3	119.46,34.04
YGH43	JS	Human	Jiangsu	Lianyungang	Guanyun	Xiaoxizhuang Village	3	119.46,34.04
YGH41	JS	Human	Jiangsu	Lianyungang	Guanyun	Xiaoxizhuang Village	3	119.46,34.04
YGH40	JS	Human	Jiangsu	Lianyungang	Guanyun	Xiaoxizhuang Village	3	119.46,34.04
YGH39	JS	Human	Jiangsu	Lianyungang	Guanyun	Xiaoxizhuang Village	3	119.46,34.04
YGH38	JS	Human	Jiangsu	Lianyungang	Donghai	Miaohazhuang Village	60	118.32, 34.32
YGH37	JS	Human	Jiangsu	Lianyungang	Guanyun	Daxing	2	119.24, 34.24
YGH35	JS	Human	Jiangsu	Lianyungang	Guanyun	Daxing	2	119.24, 34.24
YGH34	JS	Human	Jiangsu	Lianyungang	Guanyun	Daxing	2	119.24, 34.24
YGH31	JS	Human	Jiangsu	Lianyungang	Guanyun	Daxing	2	119.24, 34.24
YGH30	JS	Human	Jiangsu	Lianyungang	Guanyun	Daxing	2	119.24, 34.24
YGH28	JS	Human	Jiangsu	Lianyungang	Guanyun	Daxing	2	119.24, 34.24
YGH27	JS	Human	Jiangsu	Lianyungang	Guanyun	Daxing	2	119.24, 34.24
YGH26	JS	Human	Jiangsu	Lianyungang	Guanyun	Daxing	2	119.24, 34.24
YGH25	JS	Human	Jiangsu	Lianyungang	Guanyun	Daxing	2	119.24, 34.24
YGH20	JS	Human	Jiangsu	Lianyungang	Donghai	Miaohazhuang Village	60	118.32, 34.32
YGH19	JS	Human	Jiangsu	Lianyungang	Guanyun	Daxing	2	119.24, 34.24
YGH17	JS	Human	Jiangsu	Lianyungang	Donghai	Miaohazhuang Village	60	118.32, 34.32
YGH16	JS	Human	Jiangsu	Lianyungang	Donghai	Miaohazhuang Village	60	118.32, 34.32
YGH14	JS	Human	Jiangsu	Lianyungang	Donghai	Miaohazhuang Village	60	118.32, 34.32
YGH12	JS	Human	Jiangsu	Lianyungang	Donghai	Miaohazhuang Village	60	118.32, 34.32
YGH11	JS	Human	Jiangsu	Lianyungang	Donghai	Miaohazhuang Village	60	118.32, 34.32
YGH10	JS	Human	Jiangsu	Lianyungang	Donghai	Miaohazhuang Village	60	118.32, 34.32
YGH1	JS	Human	Jiangsu	Lianyungang	Donghai	Miaohazhuang Village	60	118.32, 34.32
SCH9	SC	Human	Sichuan	Yaan	Yucheng District	Farm of Sichuan Agricultural University	632	102.59, 29.58
SCH8	SC	Human	Sichuan	Yaan	Yucheng District	Farm of Sichuan Agricultural University	632	102.59, 29.58
SCH7	SC	Human	Sichuan	Yaan	Yucheng District	Farm of Sichuan Agricultural University	632	102.59, 29.58
SCH6	SC	Human	Sichuan	Yaan	Yucheng District	Farm of Sichuan Agricultural University	632	102.59, 29.58
SCH5	SC	Human	Sichuan	Yaan	Yucheng District	Farm of Sichuan Agricultural University	632	102.59, 29.58
SCH4	SC	Human	Sichuan	Yaan	Yucheng District	Farm of Sichuan Agricultural University	632	102.59, 29.58
SCH30	SC	Human	Sichuan	Chengdu	Pengzhou	Taizi Village	639	103.47，30.59
SCH3	SC	Human	Sichuan	Yaan	Yucheng District	Farm of Sichuan Agricultural University	632	102.59, 29.58
SCH29	SC	Human	Sichuan	Chengdu	Pengzhou	Taizi Village	639	103.47，30.59
SCH28	SC	Human	Sichuan	Chengdu	Pengzhou	Taizi Village	639	103.47，30.59
SCH27	SC	Human	Sichuan	Chengdu	Pengzhou	Taizi Village	639	103.47，30.59
SCH26	SC	Human	Sichuan	Chengdu	Pengzhou	Taizi Village	639	103.47，30.59
SCH25	SC	Human	Sichuan	Chengdu	Pengzhou	Taizi Village	639	103.47，30.59
SCH24	SC	Human	Sichuan	Chengdu	Pengzhou	Taizi Village	639	103.47，30.59
SCH23	SC	Human	Sichuan	Chengdu	Pengzhou	Taizi Village	639	103.47，30.59
SCH22	SC	Human	Sichuan	Chengdu	Pengzhou	Taizi Village	639	103.47，30.59
SCH21	SC	Human	Sichuan	Chengdu	Pengzhou	Taizi Village	639	103.47，30.59
SCH20	SC	Human	Sichuan	Chengdu	Chongzhou	Wenchang Village	539	103.37，20.38
SCH2	SC	Human	Sichuan	Yaan	Yucheng District	Farm of Sichuan Agricultural University	632	102.59, 29.58
SCH19	SC	Human	Sichuan	Chengdu	Chongzhou	Wenchang Village	539	103.37，20.38
SCH18	SC	Human	Sichuan	Chengdu	Chongzhou	Wenchang Village	539	103.37，20.38
SCH17	SC	Human	Sichuan	Chengdu	Chongzhou	Wenchang Village	539	103.37，20.38
SCH16	SC	Human	Sichuan	Chengdu	Chongzhou	Wenchang Village	539	103.37，20.38
SCH15	SC	Human	Sichuan	Chengdu	Chongzhou	Wenchang Village	539	103.37，20.38
SCH14	SC	Human	Sichuan	Chengdu	Chongzhou	Wenchang Village	539	103.37，20.38
SCH13	SC	Human	Sichuan	Chengdu	Chongzhou	Wenchang Village	539	103.37，20.38
SCH12	SC	Human	Sichuan	Chengdu	Chongzhou	Wenchang Village	539	103.37，20.38
SCH11	SC	Human	Sichuan	Chengdu	Chongzhou	Wenchang Village	539	103.37，20.38
SCH10	SC	Human	Sichuan	Yaan	Yucheng District	Farm of Sichuan Agricultural University	632	102.59, 29.58
SCH1	SC	Human	Sichuan	Yaan	Yucheng District	Farm of Sichuan Agricultural University	632	102.59, 29.58
GZH6	GZ	Human	Guizhou	Southwest Guizhou Autonomous Prefecture	Puan	Lanmuqiao Village	1601	104.59,25.35
GZH5	GZ	Human	Guizhou	Southwest Guizhou Autonomous Prefecture	Puan	Lanmuqiao Village	1601	104.59,25.35
GZH36	GZ	Human	Guizhou	Southwest Guizhou Autonomous Prefecture	Puan	Lanmuqiao Village	1601	104.59,25.35
GZH35	GZ	Human	Guizhou	Southwest Guizhou Autonomous Prefecture	Puan	Lanmuqiao Village	1601	104.59,25.35
GZH34	GZ	Human	Guizhou	Southwest Guizhou Autonomous Prefecture	Puan	Lanmuqiao Village	1601	104.59,25.35
GZH33	GZ	Human	Guizhou	Southwest Guizhou Autonomous Prefecture	Puan	Lanmuqiao Village	1601	104.59,25.35
GZH32	GZ	Human	Guizhou	Guiyang	Xiuwen	Longgui Village	1326	106.35,26.47
GZH31	GZ	Human	Guizhou	Southwest Guizhou Autonomous Prefecture	Puan	Lanmuqiao Village	1601	104.59,25.35
GZH30	GZ	Human	Guizhou	Guiyang	Xiuwen	Longgui Village	1326	106.35,26.47
GZH29	GZ	Human	Guizhou	Guiyang	Xiuwen	Longgui Village	1326	106.35,26.47
GZH28	GZ	Human	Guizhou	Guiyang	Xiuwen	Longgui Village	1326	106.35,26.47
GZH27	GZ	Human	Guizhou	Guiyang	Xiuwen	Longgui Village	1326	106.35,26.47
GZH26	GZ	Human	Guizhou	Guiyang	Xiuwen	Longgui Village	1326	106.35,26.47
GZH25	GZ	Human	Guizhou	Guiyang	Xiuwen	Longgui Village	1326	106.35,26.47
GZH24	GZ	Human	Guizhou	Guiyang	Xiuwen	Longgui Village	1326	106.35,26.47
GZH23	GZ	Human	Guizhou	Guiyang	Xiuwen	Longgui Village	1326	106.35,26.47
GZH22	GZ	Human	Guizhou	Guiyang	Xiuwen	Longgui Village	1326	106.35,26.47
GZH21	GZ	Human	Guizhou	Guiyang	Wudang District	Luoba Village	1301	106.58,26.48
GZH20	GZ	Human	Guizhou	Southwest Guizhou Autonomous Prefecture	Puan	Lanmuqiao Village	1601	104.59,25.35
GZH19	GZ	Human	Guizhou	Guiyang	Wudang District	Luoba Village	1301	106.58,26.48
GZH18	GZ	Human	Guizhou	Guiyang	Wudang District	Luoba Village	1301	106.58,26.48
GZH17	GZ	Human	Guizhou	Guiyang	Wudang District	Luoba Village	1301	106.58,26.48
GZH16	GZ	Human	Guizhou	Guiyang	Wudang District	Luoba Village	1301	106.58,26.48
GZH15	GZ	Human	Guizhou	Guiyang	Wudang District	Luoba Village	1301	106.58,26.48
GZH14	GZ	Human	Guizhou	Guiyang	Wudang District	Luoba Village	1301	106.58,26.48
GZH13	GZ	Human	Guizhou	Guiyang	Wudang District	Luoba Village	1301	106.58,26.48
GZH12	GZ	Human	Guizhou	Guiyang	Wudang District	Luoba Village	1301	106.58,26.48
GZH11	GZ	Human	Guizhou	Guiyang	Wudang District	Luoba Village	1301	106.58,26.48
GZH10	GZ	Human	Guizhou	Southwest Guizhou Autonomous Prefecture	Puan	Lanmuqiao Village	1601	104.59,25.35
GZH1	GZ	Human	Guizhou	Southwest Guizhou Autonomous Prefecture	Puan	Lanmuqiao Village	1601	104.59,25.35

## Sheet: Statistical and Quality Control
Table S1. Statistical and Quality Control Information of Sequence Data
Samples	Origin	Province	City	County/District	Village/Farm	Altitude	Longitude and latitude	Library	Insert Size (bp)	Read length (bp)	Raw reads(M)	Raw base (Gb)	Clean reads(M)	Clean base(Gb)	Percent in raw reads(%)	Percent in raw bases(%)	Optimized reads	Optimized bases (Gb)	Percent in raw reads (%)	Percent in raw bases (%)	Contigs	Contigs bases(bp)	N50(bp)	N90(bp)	Max(bp)	Min(bp)	ORFs	Total Length(bp)	Average Length(bp)	Max(bp)	Min(bp)
GZH1	Human	Guizhou	Southwest Guizhou Autonomous Prefecture	Puan	Lanmuqiao Village	1601	104.59,25.35	FDME220102196-1a	500	150	86.6884	13.0033	85.7538	12.8563	98.9219	98.8694	77548914	11.6279	89.457	89.4231	133454	250923293	6221	584	556196	300	314750	219539529	697.5	22521	102
GZH10	Human	Guizhou	Southwest Guizhou Autonomous Prefecture	Puan	Lanmuqiao Village	1601	104.59,25.35	FDME220102199-1a	500	150	76.4642	11.4696	75.6204	11.3372	98.8964	98.8458	71310980	10.6921	93.2606	93.2206	191159	264945787	2952	483	536576	300	368734	232169718	629.64	39903	102
GZH11	Human	Guizhou	Guiyang	Wudang District	Luoba Village	1301	106.58,26.48	FDME220102200-1a	500	150	71.6423	10.7464	70.8406	10.6206	98.8809	98.8296	61467450	9.21671	85.7977	85.766	268391	355106751	2581	477	524090	300	501822	310745505	619.23	39249	102
GZH12	Human	Guizhou	Guiyang	Wudang District	Luoba Village	1301	106.58,26.48	FDME220102201-1a	500	150	65.4584	9.81876	64.7409	9.70489	98.9039	98.8403	60834762	9.12061	92.9365	92.8896	236726	326833729	2758	491	725853	300	457642	286244559	625.48	73149	102
GZH13	Human	Guizhou	Guiyang	Wudang District	Luoba Village	1301	106.58,26.48	FDME220102202-1a	500	150	79.2525	11.8879	78.3755	11.7401	98.8934	98.7567	70080736	10.5033	88.4271	88.3527	277129	384741652	2913	485	725997	300	539041	336360795	624	40407	102
GZH14	Human	Guizhou	Guiyang	Wudang District	Luoba Village	1301	106.58,26.48	FDME220102203-1a	500	150	67.9794	10.1969	67.2828	10.0871	98.9753	98.923	64161466	9.61991	94.3837	94.3415	145823	252046036	5914	553	437741	300	322771	221555091	686.42	15510	102
GZH15	Human	Guizhou	Guiyang	Wudang District	Luoba Village	1301	106.58,26.48	FDME220102204-1a	500	150	101.373	15.2059	100.264	15.0312	98.9063	98.8509	91948154	13.7866	90.703	90.6663	176906	303499724	4676	564	442647	300	391160	266272881	680.73	88095	102
GZH16	Human	Guizhou	Guiyang	Wudang District	Luoba Village	1301	106.58,26.48	FDME220102205-1a	500	150	93.1991	13.9799	92.18	13.8191	98.9065	98.8503	83585264	12.5324	89.6846	89.646	261582	397823997	3881	513	409445	300	535644	348078909	649.83	31332	102
GZH17	Human	Guizhou	Guiyang	Wudang District	Luoba Village	1301	106.58,26.48	FDME220102206-1a	500	150	78.7261	11.8089	77.9886	11.6902	99.0633	98.9951	73166156	10.9683	92.9376	92.8818	135982	232743123	4907	558	657532	300	300694	204197823	679.09	88152	102
GZH18	Human	Guizhou	Guiyang	Wudang District	Luoba Village	1301	106.58,26.48	FDME220102207-1a	500	150	69.2339	10.3851	68.4644	10.2624	98.8885	98.8184	63752504	9.55778	92.0828	92.0337	179899	273481336	3816	512	406449	300	372809	237619791	637.38	88152	102
GZH19	Human	Guizhou	Guiyang	Wudang District	Luoba Village	1301	106.58,26.48	FDME220102208-1a	500	150	104.693	15.7039	103.542	15.5233	98.9006	98.8498	97432052	14.6087	93.0646	93.0259	157821	264138007	5526	534	524707	300	343448	231229914	673.26	65373	102
GZH20	Human	Guizhou	Southwest Guizhou Autonomous Prefecture	Puan	Lanmuqiao Village	1601	104.59,25.35	FDME220102209-1a	500	150	111.888	16.7832	111.124	16.657	99.3176	99.2482	104947006	15.7325	93.7967	93.7395	223680	304263282	2749	479	536576	300	426950	266624058	624.49	39903	102
GZH21	Human	Guizhou	Guiyang	Wudang District	Luoba Village	1301	106.58,26.48	FDME220102210-1a	500	150	119.249	17.8874	117.929	17.6799	98.8927	98.8399	102398124	15.3547	85.869	85.8408	183604	292451199	5104	514	383118	300	389357	256568628	658.95	22890	102
GZH22	Human	Guizhou	Guiyang	Xiuwen	Longgui Village	1326	106.35,26.47	FDME220102211-1a	500	150	101.804	15.2706	100.685	15.0938	98.9004	98.8421	89319246	13.3927	87.7364	87.7026	159993	269030783	5661	528	569975	300	352113	235953651	670.11	40092	102
GZH23	Human	Guizhou	Guiyang	Xiuwen	Longgui Village	1326	106.35,26.47	FDME220102212-1a	500	150	101.526	15.2289	100.422	15.0547	98.9123	98.8555	94042444	14.1	92.6286	92.5868	118138	200656912	4747	553	443255	300	263150	176258025	669.8	40143	102
GZH24	Human	Guizhou	Guiyang	Xiuwen	Longgui Village	1326	106.35,26.47	FDME220102213-1a	500	150	72.0202	10.803	71.2285	10.6791	98.9007	98.8525	66763728	10.0104	92.7014	92.663	224576	366708316	5062	535	362464	300	477961	323278305	676.37	88038	102
GZH25	Human	Guizhou	Guiyang	Xiuwen	Longgui Village	1326	106.35,26.47	FDME220102214-1a	500	150	115.662	17.3493	114.412	17.1491	98.9194	98.8457	97690780	14.6467	84.4621	84.4223	356751	501532527	3101	491	580153	300	697750	440922378	631.92	88095	102
GZH26	Human	Guizhou	Guiyang	Xiuwen	Longgui Village	1326	106.35,26.47	FDME220102215-1a	500	150	106.382	15.9573	105.36	15.7878	99.0392	98.9383	100639412	15.0825	94.6021	94.5182	162946	181502208	1799	415	380037	300	271784	155966511	573.86	13587	102
GZH27	Human	Guizhou	Guiyang	Xiuwen	Longgui Village	1326	106.35,26.47	FDME220102216-1a	500	150	86.7003	13.0051	85.7579	12.8539	98.913	98.8374	78184994	11.7209	90.1784	90.126	135278	149996127	1679	431	380038	300	226085	129031920	570.72	13119	102
GZH28	Human	Guizhou	Guiyang	Xiuwen	Longgui Village	1326	106.35,26.47	FDME220102217-1a	500	150	78.2605	11.7391	77.4022	11.6039	98.9033	98.8487	70294148	10.5398	89.8207	89.7839	184356	342839362	6607	574	529803	300	434195	301987359	695.51	40839	102
GZH29	Human	Guizhou	Guiyang	Xiuwen	Longgui Village	1326	106.35,26.47	FDME220102218-1a	500	150	100.121	15.0182	99.0379	14.8471	98.9179	98.8609	91108944	13.6606	90.9985	90.9605	179855	261452055	3655	486	612668	300	357941	228223209	637.6	39960	102
GZH30	Human	Guizhou	Guiyang	Xiuwen	Longgui Village	1326	106.35,26.47	FDME220102219-1a	500	150	82.265	12.3398	81.3703	12.1984	98.9124	98.8546	75519422	11.3227	91.8002	91.758	180171	268422230	3751	496	612668	300	364172	234618858	644.25	39960	102
GZH31	Human	Guizhou	Southwest Guizhou Autonomous Prefecture	Puan	Lanmuqiao Village	1601	104.59,25.35	FDME220102220-1a	500	150	91.904	13.7856	90.8892	13.6253	98.8958	98.8368	82396800	12.3545	89.6553	89.6189	287641	397701579	2898	488	519087	300	553978	346384722	625.27	88095	102
GZH32	Human	Guizhou	Guiyang	Xiuwen	Longgui Village	1326	106.35,26.47	FDME220102221-1a	500	150	69.2052	10.3808	68.5076	10.2682	98.9919	98.9156	60464504	9.06535	87.3698	87.3282	87824	124053677	2966	489	279567	300	171988	107952648	627.68	22032	102
GZH33	Human	Guizhou	Southwest Guizhou Autonomous Prefecture	Puan	Lanmuqiao Village	1601	104.59,25.35	FDME220102222-1a	500	150	86.9411	13.0412	85.9898	12.8912	98.9058	98.85	78983520	11.8428	90.8472	90.8106	125563	228580739	6680	567	651457	300	288866	200598399	694.43	39852	102
GZH34	Human	Guizhou	Southwest Guizhou Autonomous Prefecture	Puan	Lanmuqiao Village	1601	104.59,25.35	FDME220102223-1a	500	150	79.2111	11.8817	78.3423	11.7445	98.9032	98.8454	67883622	10.1786	85.6996	85.6662	230270	321894467	3091	484	558735	300	447563	280932486	627.69	18573	102
GZH35	Human	Guizhou	Southwest Guizhou Autonomous Prefecture	Puan	Lanmuqiao Village	1601	104.59,25.35	FDME220102224-1a	500	150	86.6009	12.9901	85.6518	12.8419	98.9041	98.859	72761064	10.9106	84.0189	83.9918	276892	372196538	2899	465	518925	300	521380	325430907	624.17	88095	102
GZH36	Human	Guizhou	Southwest Guizhou Autonomous Prefecture	Puan	Lanmuqiao Village	1601	104.59,25.35	FDME220102225-2a	500	150	65.6376	9.84563	64.7732	9.7066	98.6832	98.5879	59431702	8.9086	90.5453	90.4828	181880	299007934	4687	529	599889	300	392135	261908028	667.9	88038	102
GZH5	Human	Guizhou	Southwest Guizhou Autonomous Prefecture	Puan	Lanmuqiao Village	1601	104.59,25.35	FDME220102197-1a	500	150	88.1447	13.2217	87.1863	13.0718	98.9126	98.8663	79615876	11.9381	90.324	90.2918	322344	419563005	2420	477	1054085	300	599600	367068579	612.19	45009	102
GZH6	Human	Guizhou	Southwest Guizhou Autonomous Prefecture	Puan	Lanmuqiao Village	1601	104.59,25.35	FDME220102198-1a	500	150	88.1787	13.2268	87.2185	13.0732	98.911	98.8386	78649648	11.7922	89.1934	89.1534	325093	503711277	4103	512	1003607	300	673088	441557064	656.02	27996	102
SCH1	Human	Sichuan	Yaan	Yucheng District	Farm of Sichuan Agricultural University	632	102.59, 29.58	FDME220101962-1a	500	150	97.3569	14.6035	96.3023	14.4377	98.9168	98.8642	91838722	13.7697	94.332	94.2902	161278	310412680	7902	581	446839	300	385602	273457482	709.17	88038	102
SCH10	Human	Sichuan	Yaan	Yucheng District	Farm of Sichuan Agricultural University	632	102.59, 29.58	FDME220101971-1a	500	150	75.5142	11.3271	75.3788	11.2923	99.8208	99.6926	70859726	10.6173	93.8364	93.7334	156196	231816607	4125	490	337937	300	316248	202646808	640.78	39885	102
SCH11	Human	Sichuan	Chengdu	Chongzhou	Wenchang Village	539	103.37，20.38	FDME220101972-1a	500	150	75.4228	11.3134	75.3081	11.287	99.8479	99.7665	72059006	10.8006	95.5401	95.4668	219753	384576153	6194	552	613274	300	493057	338452860	686.44	84564	102
SCH12	Human	Sichuan	Chengdu	Chongzhou	Wenchang Village	539	103.37，20.38	FDME220101973-1a	500	150	84.2915	12.6437	84.1571	12.6102	99.8406	99.735	76706430	11.4954	91.0014	90.918	110894	181974470	5734	527	477442	300	240108	158839455	661.53	20196	102
SCH13	Human	Sichuan	Chengdu	Chongzhou	Wenchang Village	539	103.37，20.38	FDME220101974-1a	500	150	70.5442	10.5816	70.4234	10.5529	99.8288	99.7283	66999584	10.0406	94.9753	94.8872	124331	197041790	4997	517	480852	300	262969	172554306	656.18	40245	102
SCH14	Human	Sichuan	Chengdu	Chongzhou	Wenchang Village	539	103.37，20.38	FDME220101975-1a	500	150	97.969	14.6954	97.8096	14.6575	99.8372	99.7425	84740874	12.7014	86.4976	86.4311	192976	287632474	3724	502	405565	300	388841	251187537	645.99	20421	102
SCH15	Human	Sichuan	Chengdu	Chongzhou	Wenchang Village	539	103.37，20.38	FDME220101976-1a	500	150	72.2828	10.8424	72.078	10.7995	99.7167	99.604	67329382	10.0893	93.1471	93.0539	199553	284312106	3553	482	254819	300	391617	247711953	632.54	16641	102
SCH16	Human	Sichuan	Chengdu	Chongzhou	Wenchang Village	539	103.37，20.38	FDME220101977-1a	500	150	104.366	15.6549	104.205	15.6171	99.8455	99.7585	98424382	14.7525	94.3067	94.2352	116049	175639270	5841	489	473388	300	237403	153881964	648.19	39951	102
SCH17	Human	Sichuan	Chengdu	Chongzhou	Wenchang Village	539	103.37，20.38	FDME220101978-1a	500	150	78.1162	11.7174	77.9948	11.6901	99.8446	99.767	70297666	10.5375	89.9911	89.9304	84796	151087694	7999	539	345012	300	191653	131461587	685.94	13596	102
SCH18	Human	Sichuan	Chengdu	Chongzhou	Wenchang Village	539	103.37，20.38	FDME220101979-1a	500	150	66.3008	9.94512	65.5209	9.816	98.8238	98.7017	62607454	9.37994	94.4294	94.3171	199019	346883647	4934	567	512572	300	442419	305130222	689.69	29862	102
SCH19	Human	Sichuan	Chengdu	Chongzhou	Wenchang Village	539	103.37，20.38	FDME220101980-1a	500	150	73.2655	10.9898	73.1458	10.9599	99.8367	99.7281	68648096	10.2875	93.6978	93.609	247650	350522321	3277	487	483229	300	484023	307445634	635.19	39978	102
SCH2	Human	Sichuan	Yaan	Yucheng District	Farm of Sichuan Agricultural University	632	102.59, 29.58	FDME220101963-1a	500	150	66.3671	9.95506	65.2759	9.78476	98.3558	98.2892	60031110	9.00001	90.4531	90.4063	117854	204976694	5988	540	350126	300	264231	179882007	680.78	39882	102
SCH20	Human	Sichuan	Chengdu	Chongzhou	Wenchang Village	539	103.37，20.38	FDME220101981-1a	500	150	65.7382	9.86073	65.5934	9.82854	99.7798	99.6735	60290448	9.03524	91.713	91.6285	226687	322321418	3240	491	355319	300	442919	281803383	636.24	18858	102
SCH21	Human	Sichuan	Chengdu	Pengzhou	Taizi Village	639	103.47，30.59	FDME220101982-1a	500	150	67.2844	10.0927	67.1823	10.0685	99.8482	99.7604	61737176	9.25364	91.7556	91.6869	161652	261217828	5717	511	521957	300	342232	229843734	671.6	40020	102
SCH22	Human	Sichuan	Chengdu	Pengzhou	Taizi Village	639	103.47，30.59	FDME220101983-1a	500	150	82.4169	12.3625	82.2858	12.332	99.841	99.7532	77783580	11.6581	94.3782	94.3022	243006	279858832	1901	429	468403	300	417031	245508609	588.71	11562	102
SCH23	Human	Sichuan	Chengdu	Pengzhou	Taizi Village	639	103.47，30.59	FDME220101984-1a	500	150	74.6549	11.1982	74.5326	11.1699	99.8362	99.7466	68567034	10.2763	91.8453	91.7672	83830	142489333	4797	546	384226	300	185905	124070946	667.39	10941	102
SCH24	Human	Sichuan	Chengdu	Pengzhou	Taizi Village	639	103.47，30.59	FDME220101985-1a	500	150	93.5538	14.0331	93.4045	13.9993	99.8404	99.7591	88479068	13.2618	94.5756	94.5039	223234	327191631	3230	505	475534	300	447626	286141215	639.24	88095	102
SCH25	Human	Sichuan	Chengdu	Pengzhou	Taizi Village	639	103.47，30.59	FDME220101986-1a	500	150	68.8524	10.3279	68.7441	10.3019	99.8428	99.7485	65107152	9.75766	94.5605	94.4791	154312	262960703	5298	544	490122	300	339901	230040855	676.79	39201	102
SCH26	Human	Sichuan	Chengdu	Pengzhou	Taizi Village	639	103.47，30.59	FDME220101987-1a	500	150	84.4795	12.6719	84.34	12.6396	99.8349	99.7451	80474006	12.0609	95.2586	95.1779	193717	313854879	4783	526	448224	300	414085	274976220	664.06	40131	102
SCH27	Human	Sichuan	Chengdu	Pengzhou	Taizi Village	639	103.47，30.59	FDME220101988-1a	500	150	75.2552	11.2883	73.609	11.0269	97.8125	97.6842	69095190	10.3522	91.8145	91.7075	112449	178215592	6083	501	382215	300	239186	155862885	651.64	12399	102
SCH28	Human	Sichuan	Chengdu	Pengzhou	Taizi Village	639	103.47，30.59	FDME220101989-1a	500	150	69.2552	10.3883	69.2527	10.3754	99.9964	99.8758	65442106	9.80544	94.4941	94.3895	70000	118632483	5476	546	416924	300	155044	103480995	667.43	15291	102
SCH29	Human	Sichuan	Chengdu	Pengzhou	Taizi Village	639	103.47，30.59	FDME220101990-1a	500	150	74.7583	11.2137	70.9995	10.6363	94.9721	94.8501	66742630	9.99931	89.2778	89.17	209320	358658764	5850	541	394686	300	458708	315737664	688.32	45291	102
SCH3	Human	Sichuan	Yaan	Yucheng District	Farm of Sichuan Agricultural University	632	102.59, 29.58	FDME220101964-1a	500	150	70.3595	10.5539	69.6581	10.4427	99.003	98.9464	66787122	10.0131	94.9226	94.8756	198496	308409814	4067	516	671696	300	410058	271919676	663.12	20421	102
SCH30	Human	Sichuan	Chengdu	Pengzhou	Taizi Village	639	103.47，30.59	FDME220101991-1a	500	150	66.6941	10.0041	66.6912	9.99393	99.9956	99.8982	57826734	8.66633	86.7044	86.6276	66824	142427961	10775	598	749558	300	172832	125314557	725.07	23919	102
SCH4	Human	Sichuan	Yaan	Yucheng District	Farm of Sichuan Agricultural University	632	102.59, 29.58	FDME220101965-1a	500	150	93.7037	14.0556	93.6382	14.0318	99.9301	99.8307	80943862	12.132	86.3828	86.3144	174623	280115584	4053	533	512448	300	367776	244938060	666	21975	102
SCH5	Human	Sichuan	Yaan	Yucheng District	Farm of Sichuan Agricultural University	632	102.59, 29.58	FDME220101966-1a	500	150	94.8444	14.2267	93.812	14.0641	98.9115	98.8571	83192960	12.4747	87.7152	87.6853	172467	312219995	6456	567	675908	300	397012	274800534	692.17	21969	102
SCH6	Human	Sichuan	Yaan	Yucheng District	Farm of Sichuan Agricultural University	632	102.59, 29.58	FDME220101967-1a	500	150	101.022	15.1533	100.858	15.1157	99.8378	99.752	95118088	14.2563	94.1561	94.0809	304310	483686707	5135	515	645819	300	640520	426181449	665.37	40041	102
SCH7	Human	Sichuan	Yaan	Yucheng District	Farm of Sichuan Agricultural University	632	102.59, 29.58	FDME220101968-1a	500	150	77.7847	11.6677	76.944	11.5293	98.9191	98.8135	69226668	10.3758	88.9978	88.9275	235716	374720492	4804	523	740137	300	496111	328601517	662.35	44964	102
SCH8	Human	Sichuan	Yaan	Yucheng District	Farm of Sichuan Agricultural University	632	102.59, 29.58	FDME220101969-1a	500	150	66.5849	9.98774	66.0174	9.89053	99.1477	99.0267	62343114	9.34122	93.6295	93.5269	115092	221556269	9263	570	423652	300	278309	195127704	701.12	39966	102
SCH9	Human	Sichuan	Yaan	Yucheng District	Farm of Sichuan Agricultural University	632	102.59, 29.58	FDME220101970-1a	500	150	75.1578	11.2737	75.0216	11.2372	99.8188	99.6765	70757520	10.601	94.1453	94.033	167418	282208407	5970	541	436819	300	367802	246995037	671.54	32679	102
YGH1	Human	Jiangsu	Lianyungang	Donghai	Miaohazhuang Village	60	118.32, 34.32	FDME220101872-1a	500	150	75.9037	11.3856	75.7055	11.3486	99.7389	99.6757	71467856	10.7145	94.156	94.106	284751	418352545	3622	496	635638	300	570074	366459783	642.83	23367	102
YGH10	Human	Jiangsu	Lianyungang	Donghai	Miaohazhuang Village	60	118.32, 34.32	FDME220101875-1a	500	150	70.186	10.5279	69.6164	10.4337	99.1885	99.1051	65422764	9.80533	93.2135	93.1367	110548	170956935	4187	505	277766	300	229022	149149620	651.25	17184	102
YGH11	Human	Jiangsu	Lianyungang	Donghai	Miaohazhuang Village	60	118.32, 34.32	FDME220101876-1a	500	150	76.2348	11.4352	75.0573	11.2533	98.4553	98.4089	68541688	10.2773	89.9086	89.874	195936	261207910	2926	470	343635	300	371989	229033011	615.7	17577	102
YGH12	Human	Jiangsu	Lianyungang	Donghai	Miaohazhuang Village	60	118.32, 34.32	FDME220101877-1a	500	150	66.6657	9.99985	65.8119	9.86379	98.7193	98.6394	60204770	9.02395	90.3085	90.2408	209652	309951615	3091	518	393363	300	420083	271267047	645.75	23361	102
YGH14	Human	Jiangsu	Lianyungang	Donghai	Miaohazhuang Village	60	118.32, 34.32	FDME220101878-1a	500	150	79.0614	11.8592	78.7932	11.8109	99.6608	99.5929	74838510	11.2187	94.6587	94.5992	201945	260104225	2570	460	345485	300	374018	227266035	607.63	21009	102
YGH16	Human	Jiangsu	Lianyungang	Donghai	Miaohazhuang Village	60	118.32, 34.32	FDME220101879-1a	500	150	66.9574	10.0436	66.9156	10.0322	99.9377	99.8868	59036232	8.85239	88.1699	88.1396	90961	129659204	3622	487	642144	300	179239	112759350	629.1	18975	102
YGH17	Human	Jiangsu	Lianyungang	Donghai	Miaohazhuang Village	60	118.32, 34.32	FDME220101880-1a	500	150	95.5688	14.3353	95.4297	14.3064	99.8544	99.7985	87491718	13.1168	91.5484	91.4999	183334	292015015	4672	519	581821	300	386596	256168554	662.63	45303	102
YGH19	Human	Jiangsu	Lianyungang	Guanyun	Daxing	2	119.24, 34.24	FDME220101881-1a	500	150	79.7546	11.9632	79.7126	11.9511	99.9473	99.8987	70566496	10.5808	88.4795	88.4447	131286	185388914	3184	483	625741	300	255169	161999265	634.87	39876	102
YGH20	Human	Jiangsu	Lianyungang	Donghai	Miaohazhuang Village	60	118.32, 34.32	FDME220101882-1a	500	150	68.5443	10.2816	67.8329	10.1653	98.9622	98.868	63428950	9.50617	92.5372	92.4577	183672	270210332	3334	508	266805	300	367060	236762781	645.02	23091	102
YGH25	Human	Jiangsu	Lianyungang	Guanyun	Daxing	2	119.24, 34.24	FDME220101883-1a	500	150	73.312	10.9968	73.2688	10.9802	99.9411	99.849	53697830	8.0506	73.2456	73.2086	107417	193263910	5736	550	371090	300	247232	169392042	685.15	40230	102
YGH26	Human	Jiangsu	Lianyungang	Guanyun	Daxing	2	119.24, 34.24	FDME220101884-1a	500	150	108.04	16.206	107.98	16.1896	99.9449	99.899	94574012	14.1807	87.5361	87.5028	259206	372468927	3348	490	441186	300	506304	325943667	643.77	31941	102
YGH27	Human	Jiangsu	Lianyungang	Guanyun	Daxing	2	119.24, 34.24	FDME220101885-1a	500	150	104.225	15.6337	104.175	15.6189	99.9519	99.9053	98063552	14.7033	94.0884	94.0487	187519	272646731	3521	491	613333	300	370699	238238106	642.67	45303	102
YGH28	Human	Jiangsu	Lianyungang	Guanyun	Daxing	2	119.24, 34.24	FDME220101886-1a	500	150	93.8768	14.0815	93.8265	14.0671	99.9464	99.8975	88033136	13.1993	93.7752	93.7351	314485	446746970	2962	497	506087	300	615883	391278219	635.31	69165	102
YGH30	Human	Jiangsu	Lianyungang	Guanyun	Daxing	2	119.24, 34.24	FDME220101887-1a	500	150	85.3856	12.8078	85.2432	12.7663	99.8333	99.6758	73280416	10.9807	85.8229	85.7345	116274	171407933	3977	496	511409	300	233154	148258725	635.88	12666	102
YGH31	Human	Jiangsu	Lianyungang	Guanyun	Daxing	2	119.24, 34.24	FDME220101888-1a	500	150	84.8937	12.734	84.7469	12.6975	99.8271	99.7132	77648894	11.6359	91.4661	91.376	229569	307475583	2637	477	477212	300	436770	267465837	612.37	17226	102
YGH34	Human	Jiangsu	Lianyungang	Guanyun	Daxing	2	119.24, 34.24	FDME220101889-1a	500	150	90.4481	13.5672	90.3122	13.5352	99.8498	99.7639	82756632	12.4043	91.4963	91.4282	194934	328822693	4741	545	407369	300	424497	288741189	680.2	13671	102
YGH35	Human	Jiangsu	Lianyungang	Guanyun	Daxing	2	119.24, 34.24	FDME220101890-1a	500	150	79.4173	11.9126	79.2951	11.8786	99.8462	99.7151	74372048	11.1434	93.6472	93.5433	106286	184769070	8741	527	675650	300	238083	161978433	680.34	31248	102
YGH37	Human	Jiangsu	Lianyungang	Guanyun	Daxing	2	119.24, 34.24	FDME220101891-1a	500	150	68.6409	10.2961	68.5306	10.269	99.8392	99.7364	63727418	9.55002	92.8417	92.7534	135385	211481964	3715	529	511813	300	282967	184821840	653.16	27066	102
YGH38	Human	Jiangsu	Lianyungang	Donghai	Miaohazhuang Village	60	118.32, 34.32	FDME220101892-1a	500	150	84.6217	12.6933	84.4822	12.6579	99.8352	99.7215	75860248	11.3683	89.6463	89.5617	228055	311455279	2807	489	539858	300	437749	270956376	618.98	26190	102
YGH39	Human	Jiangsu	Lianyungang	Guanyun	Xiaoxizhuang Village	3	119.46,34.04	FDME220101893-1a	500	150	73.4424	11.0164	73.3168	10.9824	99.8289	99.692	66916908	10.0261	91.1148	91.0106	276545	338916127	2057	459	327431	300	499689	295894416	592.16	22152	102
YGH40	Human	Jiangsu	Lianyungang	Guanyun	Xiaoxizhuang Village	3	119.46,34.04	FDME220101894-1a	500	150	89.0165	13.3525	88.8784	13.3204	99.8448	99.7597	79203504	11.8721	88.9762	88.9132	203698	276422216	2903	479	333653	300	390703	241848651	619.01	88038	102
YGH41	Human	Jiangsu	Lianyungang	Guanyun	Xiaoxizhuang Village	3	119.46,34.04	FDME220101895-1a	500	150	70.9345	10.6402	70.8162	10.6094	99.8332	99.7109	63152650	9.46358	89.0295	88.942	260775	329842173	2421	461	1071416	300	484398	287588265	593.7	14298	102
YGH43	Human	Jiangsu	Lianyungang	Guanyun	Xiaoxizhuang Village	3	119.46,34.04	FDME220101896-1a	500	150	70.5327	10.5799	70.4077	10.5496	99.8227	99.7134	61620500	9.23439	87.3645	87.2824	238345	366480464	3965	519	618069	300	499150	320138370	641.37	18843	102
YGH44	Human	Jiangsu	Lianyungang	Guanyun	Xiaoxizhuang Village	3	119.46,34.04	FDME220101897-1a	500	150	66.9243	10.0386	66.8028	10.0068	99.8185	99.6827	62035244	9.29476	92.6947	92.5898	252845	355618275	3003	485	686607	300	493546	310299873	628.72	23418	102
YGH45	Human	Jiangsu	Lianyungang	Guanyun	Xiaoxizhuang Village	3	119.46,34.04	FDME220101898-2a	500	150	101.576	15.2364	100.484	15.0634	98.9249	98.865	90058620	13.5031	88.6614	88.6241	241132	335666066	3189	478	437356	300	465507	292972212	629.36	40041	102
YGH47	Human	Jiangsu	Lianyungang	Guanyun	Xiaoxizhuang Village	3	119.46,34.04	FDME220101899-1a	500	150	98.6963	14.8044	98.5483	14.7665	99.8501	99.7436	90172602	13.5145	91.3637	91.2871	134439	165622036	2007	475	416484	300	238021	141414612	594.13	12408	102
YGH48	Human	Jiangsu	Lianyungang	Guanyun	Xiaoxizhuang Village	3	119.46,34.04	FDME220101900-1a	500	150	77.3124	11.5969	77.1892	11.5682	99.8407	99.7527	72191922	10.8202	93.3769	93.3027	243104	346735903	3301	494	835657	300	479058	304420869	635.46	35217	102
YGH49	Human	Jiangsu	Lianyungang	Guanyun	Xiaoxizhuang Village	3	119.46,34.04	FDME220101901-1a	500	150	99.7591	14.9639	99.5957	14.9249	99.8363	99.7394	93733668	14.0475	93.96	93.8765	290155	388649133	2614	482	693880	300	551449	339355146	615.39	20196	102
YGH6	Human	Jiangsu	Lianyungang	Guanyun	Xiaoxizhuang Village	3	119.46,34.04	FDME220101873-1a	500	150	69.8025	10.4704	69.7574	10.4586	99.9353	99.8871	64050110	9.60358	91.759	91.7214	299005	366702034	2066	466	686379	300	537479	320626614	596.54	20196	102
YGH7	Human	Jiangsu	Lianyungang	Donghai	Miaohazhuang Village	60	118.32, 34.32	FDME220101874-1a	500	150	80.4083	12.0613	80.1498	12.0166	99.6784	99.6298	75646212	11.3416	94.0776	94.0335	159872	215588508	2584	487	359029	300	301725	187794873	622.4	40041	102
YNH1	Human	Yunan	Kunming	Luquan	Lilao Village	2400	102.89,25.91	FDME220102077-1a	500	150	79.6409	11.9461	79.596	11.934	99.9437	99.8985	71932544	10.7859	90.3211	90.2877	131909	224158629	5939	523	507983	300	288236	196928181	683.22	12759	102
YNH10	Human	Yunan	Kunming	Luquan	Lilao Village	2400	102.89,25.91	FDME220102086-1a	500	150	92.6801	13.902	92.6274	13.889	99.9431	99.9066	81556036	12.229	87.9974	87.9654	219361	365948396	4777	536	459850	300	472520	322386207	682.27	39819	102
YNH11	Human	Yunan	Kunming	Guandu	Huazhuanghe Miao Village	2004	103.02,25.19	FDME220102087-1a	500	150	102.485	15.3728	102.425	15.3559	99.9413	99.8902	93608800	14.0352	91.3387	91.2987	235048	379934162	4162	532	596883	300	495074	335227089	677.13	39777	102
YNH12	Human	Yunan	Kunming	Guandu	Huazhuanghe Miao Village	2004	103.02,25.19	FDME220102088-1a	500	150	95.7292	14.3594	95.6687	14.3385	99.9367	99.8549	86848400	13.0202	90.723	90.6738	284822	395470677	3008	483	528162	300	544748	346611798	636.28	40062	102
YNH13	Human	Yunan	Kunming	Guandu	Huazhuanghe Miao Village	2004	103.02,25.19	FDME220102089-1a	500	150	92.1276	13.8191	92.0772	13.8046	99.9453	99.8947	87248024	13.0814	94.7035	94.6618	175418	306644010	5164	554	526374	300	387092	269392392	695.94	40200	102
YNH14	Human	Yunan	Kunming	Guandu	Huazhuanghe Miao Village	2004	103.02,25.19	FDME220102090-1a	500	150	74.088	11.1132	74.0453	11.1007	99.9424	99.8876	68946998	10.3374	93.061	93.0191	76811	141952084	8946	544	544057	300	179095	125237268	699.28	40200	102
YNH15	Human	Yunan	Kunming	Guandu	Huazhuanghe Miao Village	2004	103.02,25.19	FDME220102091-1a	500	150	81.4825	12.2224	81.4357	12.2055	99.9425	99.8617	72090206	10.8081	88.4732	88.4292	240900	359786612	3359	513	287253	300	484804	316040919	651.89	40221	102
YNH16	Human	Yunan	Kunming	Guandu	Huazhuanghe Miao Village	2004	103.02,25.19	FDME220102092-1a	500	150	76.3638	11.4546	73.9049	11.0787	96.7801	96.7186	66905842	10.0301	87.6146	87.564	111929	170606175	4248	505	397672	300	229061	149182596	651.28	15291	102
YNH17	Human	Yunan	Kunming	Guandu	Huazhuanghe Miao Village	2004	103.02,25.19	FDME220102093-1a	500	150	73.3646	11.0047	73.3616	10.9953	99.9959	99.9147	66869834	10.0235	91.1473	91.0836	170430	288234672	5921	530	707338	300	371328	253134231	681.7	39954	102
YNH18	Human	Yunan	Kunming	Guandu	Huazhuanghe Miao Village	2004	103.02,25.19	FDME220102094-1a	500	150	69.4412	10.4162	69.4392	10.4096	99.9972	99.9366	66055842	9.90227	95.1249	95.0663	182117	314610214	5963	543	500028	300	403774	276404403	684.55	42612	102
YNH19	Human	Yunan	Kunming	Guandu	Huazhuanghe Miao Village	2004	103.02,25.19	FDME220102095-1a	500	150	75.7288	11.3593	75.7273	11.352	99.9979	99.9358	71305876	10.6891	94.1595	94.0998	188919	290257338	3757	515	367081	300	389741	254181066	652.18	45018	102
YNH2	Human	Yunan	Kunming	Luquan	Lilao Village	2400	102.89,25.91	FDME220102078-1a	500	150	86.2228	12.9334	86.171	12.9199	99.9399	99.8955	79796806	11.9642	92.5472	92.5058	253255	329982827	2596	468	411343	300	464527	288715830	621.53	27138	102
YNH20	Human	Yunan	Kunming	Guandu	Huazhuanghe Miao Village	2004	103.02,25.19	FDME220102096-1a	500	150	71.0911	10.6637	68.2308	10.2105	95.9765	95.7502	62147840	9.30555	87.42	87.2641	192846	263829753	2887	477	320846	300	365900	231252333	632.01	27135	102
YNH21	Human	Yunan	Kunming	Luquan	Laozhuji Village	2280	102.83,25.98	FDME220102097-1a	500	150	72.6351	10.8953	72.6308	10.8762	99.994	99.8251	54043404	8.10036	74.404	74.3476	164354	214887175	2552	471	371462	300	302340	187044447	618.66	16317	102
YNH22	Human	Yunan	Kunming	Luquan	Laozhuji Village	2280	102.83,25.98	FDME220102098-1a	500	150	69.3054	10.3958	69.3022	10.387	99.9954	99.9152	60121898	9.01225	86.7493	86.6912	210251	310812134	3351	507	517936	300	420494	272553654	648.17	20613	102
YNH23	Human	Yunan	Kunming	Luquan	Laozhuji Village	2280	102.83,25.98	FDME220102099-1a	500	150	88.7443	13.3116	88.7417	13.3029	99.9971	99.934	82327030	12.341	92.7688	92.7083	324878	442582062	2891	478	305100	300	617087	388728114	629.94	23421	102
YNH24	Human	Yunan	Kunming	Luquan	Laozhuji Village	2280	102.83,25.98	FDME220102100-1a	500	150	67.1035	10.0655	67.1011	10.0574	99.9964	99.9193	60645224	9.09079	90.3756	90.3161	126403	181158331	3431	481	387374	300	247762	158314911	638.98	11967	102
YNH25	Human	Yunan	Kunming	Luquan	Laozhuji Village	2280	102.83,25.98	FDME220102101-1a	500	150	71.0324	10.6549	69.9345	10.4799	98.4542	98.358	58353558	8.74609	82.1506	82.0854	102799	164094512	5312	509	623858	300	218140	144035901	660.29	23763	102
YNH26	Human	Yunan	Kunming	Luquan	Laozhuji Village	2280	102.83,25.98	FDME220102102-1a	500	150	86.9194	13.0379	86.9153	13.0249	99.9952	99.9001	73083372	10.9551	84.0818	84.0248	160437	265853988	4800	526	722679	300	344797	232716102	674.94	39819	102
YNH27	Human	Yunan	Kunming	Luquan	Laozhuji Village	2280	102.83,25.98	FDME220102103-1a	500	150	73.947	11.092	73.9432	11.0827	99.9948	99.9154	67956498	10.1863	91.899	91.8342	135562	217333812	4688	518	364873	300	286296	190434648	665.17	36813	102
YNH28	Human	Yunan	Kunming	Luquan	Laozhuji Village	2280	102.83,25.98	FDME220102104-1a	500	150	95.5518	14.3328	95.5452	14.3086	99.993	99.8312	78234050	11.7244	81.876	81.8013	199620	281063843	3094	495	220563	300	383793	245280597	639.1	39876	102
YNH29	Human	Yunan	Kunming	Luquan	Laozhuji Village	2280	102.83,25.98	FDME220102105-1a	500	150	81.2779	12.1917	81.2751	12.1795	99.9966	99.8999	71638080	10.738	88.1397	88.0766	86660	130493273	4200	495	452957	300	175402	114447426	652.49	40068	102
YNH3	Human	Yunan	Kunming	Luquan	Lilao Village	2400	102.89,25.91	FDME220102079-1a	500	150	70.4969	10.5745	70.4599	10.5622	99.9475	99.8837	61956708	9.28906	87.8857	87.8437	152011	252390748	4838	532	385531	300	331452	221200719	667.37	36375	102
YNH4	Human	Yunan	Kunming	Luquan	Lilao Village	2400	102.89,25.91	FDME220102080-1a	500	150	94.2983	14.1447	94.2471	14.1303	99.9457	99.8976	84314868	12.6422	89.413	89.3776	250023	389153227	3643	526	588013	300	509595	343318251	673.71	18858	102
YNH5	Human	Yunan	Kunming	Luquan	Lilao Village	2400	102.89,25.91	FDME220102081-1a	500	150	83.4438	12.5166	83.3948	12.5021	99.9412	99.8842	76390416	11.4535	91.5471	91.5068	304203	409067034	2641	480	833965	300	569644	358060011	628.57	40236	102
YNH6	Human	Yunan	Kunming	Luquan	Lilao Village	2400	102.89,25.91	FDME220102082-1a	500	150	86.0066	12.901	85.9586	12.889	99.9442	99.9071	81123284	12.164	94.3222	94.2872	131412	229623100	6097	552	373848	300	295270	201463299	682.3	40068	102
YNH7	Human	Yunan	Kunming	Luquan	Lilao Village	2400	102.89,25.91	FDME220102083-1a	500	150	75.9397	11.391	75.8959	11.38	99.9423	99.9038	68744632	10.3077	90.5253	90.4904	117511	209368390	6209	547	667365	300	268670	183994467	684.83	40023	102
YNH8	Human	Yunan	Kunming	Luquan	Lilao Village	2400	102.89,25.91	FDME220102084-1a	500	150	78.531	11.7797	78.4812	11.7653	99.9366	99.8777	74830518	11.2189	95.2879	95.2399	105966	183957849	7535	537	439442	300	235497	161376582	685.26	40056	102
YNH9	Human	Yunan	Kunming	Luquan	Lilao Village	2400	102.89,25.91	FDME220102085-1a	500	150	86.5087	12.9763	86.4538	12.9609	99.9365	99.8811	83084286	12.4564	96.0416	95.9937	106762	188763475	5928	555	525013	300	242393	165893304	684.4	75234	102
