# Supplementary material for: Geographic patterns of antibiotic resistance in the human gut microbiome: insights from metagenome-assembled genomes across four Chinese provinces
Source: Front Microbiol. 2025 Sep 3;16:1652757. doi: 10.3389/fmicb.2025.1652757 (PMC12442556; doi:10.3389/fmicb.2025.1652757)
Supplement: Supplementary file 6 [file Table_5.xlsx]

## Sheet: Guizhou
Table S5. Relative Abundances of MAGs in Guizhou Provinces
MAG	GZH6	GZH5	GZH36	GZH35	GZH34	GZH33	GZH32	GZH31	GZH30	GZH29	GZH28	GZH27	GZH26	GZH25	GZH24	GZH23	GZH22	GZH21	GZH20	GZH19	GZH18	GZH17	GZH16	GZH15	GZH14	GZH13	GZH12	GZH11	GZH10	GZH1	average
MAG3448	0.00747295	22.6036	0	0	0	0	0	0	0	0	0	0	0.0771218	0	0	0	0	0	0	0	0	0	0	0	0	20.5063	25.9736	0	0	0.0118335	2.306
MAG1837	0	0.184572	0	0.106212	0.0114661	0.00598139	2.76325	0.205045	0.00475409	0.00628509	0.0144293	24.1976	23.8219	0.0500495	0	0	0.302527	0.323835	0	0.00648899	0.143552	0	0.192123	0	0	0.0811003	0.0738614	0.0308666	0	0.0852162	1.75371
MAG3220	0	0.227567	0.00351756	0.180421	0.0134682	0.00682842	5.46315	0.360887	0.00620677	0.00871909	0.0183544	8.5815	8.68145	0.0846135	0	0	1.36878	1.4653	0	0.0108027	0.238874	0	0.323145	0	0	0.0655583	0.0600773	0.0505388	0	0.0696367	0.909647
MAG2386	0	0.194964	0	0.121533	0.00986551	0.00556834	3.08004	0.23027	0.00504964	0.00696329	0.0138111	11.0631	10.817	0.0530162	0	0	0.33007	0.355159	0	0.00923293	0.15007	0.00331674	0.199566	0	0	0.0857522	0.0790192	0.0326484	0	0.101682	0.898257
MAG2916	0	0.29478	0	0.117321	0.00786601	0.00514657	2.84409	0.229749	0.00398453	0.00555345	0.0143853	10.6755	10.6934	0.0534852	0	0	0.278493	0.29917	0	0.00361059	0.15335	0	0.19054	0	0	0.18939	0.167451	0.02912	0	0.0791767	0.877853
MAG3753	0	0.182347	0	0.112686	0.00836315	0.00466428	3.06861	0.212415	0.00434094	0.00577828	0.0133718	10.3161	10.2405	0.0511852	0	0	0.340604	0.364634	0	0.00428977	0.143583	0.00307405	0.193822	0	0	0.0754407	0.0695019	0.0312532	0	0.0903831	0.851231
MAG1134	0	0.232865	0.00483902	0.192167	0.0151009	0.00890117	4.90591	0.35767	0.0119048	0.0160557	0.0184942	8.02521	7.80752	0.0893697	0	0	0.558202	0.59318	0	0.00709219	0.25703	0	0.331865	0	0	0.0694436	0.0648591	0.0533208	0	0.0665374	0.789584
MAG1213	0	0	0	11.4767	0	0	0	10.4233	0	0	0	0	0	0	0.00810943	0	0	0	0	0	0.0202527	0	0	0	0	0	0	0	0	0	0.730948
MAG1624	0.00975004	0.207843	0.0157692	0.0620411	0	0.0143965	0	0.102982	0.0188336	0.0110776	0.0361227	0	0	0.0830094	0.0391495	0.0273612	0.034039	0.0297569	0.0200688	0.0253694	0.0187526	0.0108692	0.00592577	12.0852	2.86218	0.199962	0.215902	0.0473845	0.0184216	0.0098487	0.540401
MAG1408	0	0.051114	0	0	0.0395267	0.0770003	0	0	0.610905	0.776527	0.0959343	0	0.00459512	0.0834589	0	0	0.103942	0.0944251	4.40407	0.129806	0.0677019	0	0.0462566	0	0	0.054637	0.0492116	0	5.92268	2.89743	0.516974
MAG3499	0	0.0549467	0.0234262	0	0.0412242	0.431726	0	0	3.17304	4.09601	0.520138	0	0	0.0542959	0	0	0.0819058	0.0710165	0.227346	0.151548	0.0625519	0	0.0113305	0	0	0.0291964	0.0257998	0	0.305176	0.384676	0.324845
MAG2051	0	0.431514	0	0	0	0	0	0	0	0	0	0	0	0	0	0	0	0	0	0	0	0	0.028925	3.99041	3.57856	0.552249	0.681287	0	0	0	0.308765
MAG1282	0.0274583	0.0221691	0.242906	0.0479966	0	0	0	0.028121	0.0314952	0.0223313	0.0294555	0	0	0.00731529	0.0479273	0.0474876	0.0102774	0.0152029	0	0.250383	0	0.026275	0.0276864	0.032543	0.0444195	0.0886942	0.136547	0.0308637	0	7.85521	0.302425
MAG3311	0	0.0527763	0	0	0.0279952	0.304248	0	0	2.61876	3.37966	1.0784	0	0	0.0362317	0	0	0.0583564	0.0508998	0.235308	0.11039	0.0393454	0	0.00679293	0	0	0.0251717	0.0224785	0	0.314801	0.455036	0.293888
MAG2143	0	0.0432932	0	0	0.0249838	0.048702	0	0	0.269795	0.345336	0.025843	0	0	0.0472623	0	0	3.92496	3.34518	0.117034	0.155687	0.0475345	0	0.0116631	0	0	0.0326481	0.0294427	0	0.15019	0.105059	0.29082
MAG2493	0.0172558	0.0654562	0.171031	0.3014	0.0855395	0.454097	0.313914	0.290573	0.275795	0.293756	0.171997	0.00472711	0.0107432	0.225381	1.26534	0.705042	0.181281	0.209437	0.438972	0.122795	0.130257	0.165957	0.0875572	0.60975	0.386968	0.0529599	0.0467545	0.757356	0.4277	0.136851	0.280222
MAG1295	0.0221995	0.0853193	0.0712385	0.842518	0.792095	0.381254	1.56133	0.81842	0.130059	0.148406	0.152062	0.0336989	0.0756243	0.12709	0.118682	0.259236	0.0812243	0.0879014	0.275084	0.0598285	0.653158	0.319523	0.110032	0.0525636	0.0287442	0.0995841	0.088383	0.183965	0.263055	0.0654408	0.266257
MAG2099	0	2.07963	0	0	0	0	0	0	0	0	0	0	0	0	0	0	0	0	0	0	0	0	0	0.0457318	0	3.91612	1.79543	0	0	0	0.26123
MAG575	0	0.0376164	0	0	0.0212887	0.0351955	0	0	0.301243	0.390485	0.0293541	0	0	0.0496526	0	0	0.111014	0.0955952	0.106086	6.26823	0.0579472	0	0.00777456	0	0	0.0194031	0.0170805	0	0.141749	0.111648	0.260045
MAG2054	0.0158271	0.0788019	0.0546069	0.807804	0.67891	0.331483	1.53779	0.786107	0.103983	0.121277	0.0888719	0.0200687	0.0473818	0.111834	0.0878156	0.214739	0.0441458	0.0500727	0.246583	0.047994	0.612173	0.29775	0.103293	0.0311936	0.0172463	0.0922117	0.0827057	0.153696	0.23567	0.0517071	0.238458
MAG2715	0.0223136	0.0729648	0.141486	0.245248	0.0567351	0.394465	0.254903	0.236114	0.2598	0.277257	0.131348	0	0.00714165	1.20655	0.347795	0.666655	0.183422	0.204733	0.383726	0.105842	0.105567	0.363014	0.080271	0.141504	0.0770671	0.0703632	0.0615019	0.493016	0.373839	0.136421	0.236702
MAG1256	0.127876	0.275708	0.0409175	0.282868	0.0773179	0.2416	0.934258	0.823025	0.0641609	0.130077	0.118107	0.309541	0.348397	0.395474	0	0.410836	0.151002	0.126133	0.240146	0.0869029	1.07805	0.00319609	0.10672	0	0	0.183931	0.17012	0.0647507	0.23238	0.0680228	0.236384
MAG2187	0.0338427	0.0523576	0.226173	0.137547	0.113904	0.555474	0.480521	0.136321	0.249733	0.266568	0.208139	0.00525078	0.0137053	0.104043	0.255806	1.76989	0.159222	0.174874	0.364132	0.225427	0.209362	0.109054	0.157493	0.0853062	0.0535765	0.0496027	0.0442942	0.185457	0.364281	0.247231	0.23462
MAG12	6.74024	0	0.139185	0.00514262	0	0	0	0.00521214	0	0	0	0	0.00436533	0	0	0	0	0	0	0.0601246	0	0.020011	0.00400012	0	0	0	0	0	0	0.0279482	0.233541
MAG3642	0.0510312	0.0736942	0.127231	0.124674	3.25957	0	0.0873903	0.134184	0.294046	0.285154	0.0722989	0.087623	0.10435	0.0757276	0.106024	0.180269	0.222322	0.217704	0.126932	0.118185	0.163356	0.135848	0.143977	0.16059	0.0795165	0.0982202	0.085296	0.108898	0.144795	0.120499	0.23298
MAG2445	0.0327442	0.0453585	0.288962	0.114913	0.207722	0.977692	0.329793	0.112748	0.277037	0.306879	0.292964	0.00749974	0.0156061	0.12114	0.321136	0.8635	0.135097	0.14672	0.285814	0.343467	0.133781	0.155092	0.0973871	0.0802116	0.0549836	0.0547797	0.0464146	0.158635	0.286724	0.691536	0.232878
MAG2687	0	0.0114775	0	0	0	0	0	0	0	0	0.0757562	0	0	0.00364571	0	0	2.91591	3.33968	0	0	0.0088007	0	0.00594746	0	0	0.276312	0.324304	0	0	0	0.232061
MAG3585	0.0170663	0.0515924	0.157258	0.130431	0.242734	0.343268	0.245986	0.12766	0.322988	0.32774	0.142017	0.0700779	0.0851585	0.126808	0.263893	0.453381	1.06785	1.09438	0.291054	0.126077	0.15215	0.0823456	0.0860893	0.114281	0.0619099	0.0592735	0.0502824	0.187778	0.298029	0.145906	0.230849
MAG2524	0.0522811	0.0674429	0.182881	0.194087	0.155295	0.551905	0.425203	0.192853	0.271084	0.289929	0.185922	0.0131151	0.0230575	0.136658	0.255785	1.51247	0.170027	0.182814	0.338767	0.201667	0.159358	0.142168	0.178484	0.0951483	0.0576089	0.0685168	0.0635047	0.219104	0.332463	0.190542	0.230338
MAG3237	0.0236685	0.0439986	0.223765	0.103144	0.254468	0.343752	0.280832	0.0994083	1.25672	1.23709	0.108818	0.07017	0.0861187	0.128188	0.181962	0.49115	0.172578	0.180912	0.231337	0.117682	0.104722	0.0705117	0.116106	0.0850967	0.0509969	0.0485804	0.0417299	0.138347	0.240792	0.157108	0.222992
MAG2869	0.0224413	0.0600487	0.118423	0.0819847	0.566209	0	0.0591914	0.0936164	0.305677	0.290934	0.0876939	1.3626	1.54951	0.0498889	0.090365	0.15294	0.274507	0.265982	0.148452	0.121291	0.15947	0.051694	0.118578	0.0479882	0.0488886	0.0881702	0.0733463	0.0713025	0.179889	0.12775	0.222295
MAG992	0	0.0368666	0.00469807	0.0102491	0.161002	0.0265376	0.00897674	0.0100002	0.00396193	0.00612213	0	0	0.0033662	0.0713188	0	0.00502402	0.00785975	0.00727113	3.12893	0	0.132962	0.00740428	0.0973079	0	0	0.0292424	0.0235004	0.00586298	2.70945	0.00254689	0.216682
MAG2128	0.0416207	0.0534698	0.656449	0.132915	0.075829	0.633656	0.339857	0.125859	0.334913	0.370103	0.253486	0.00735814	0.0164385	0.136305	0.278541	0.842401	0.152943	0.169558	0.298066	0.194906	0.100799	0.101041	0.106791	0.118078	0.0751647	0.059854	0.0503928	0.182444	0.296048	0.26896	0.215808
MAG162	0.0249659	0.0561747	0.145458	0.217909	0.0568852	0.375582	0.269415	0.202142	0.274143	0.287229	0.141038	0.00309464	0.00759908	0.187706	0.621129	0.684399	0.156075	0.180116	0.381029	0.115957	0.111466	0.146933	0.0893628	0.284497	0.156682	0.0530337	0.0489578	0.703548	0.368671	0.115849	0.215568
MAG2681	0.0144509	0.0660599	0.123541	0.22117	0.0431714	0.300716	0.205616	0.209634	0.206033	0.214201	0.121149	0	0.00621967	0.173029	0.932484	0.567392	0.1238	0.142522	0.318203	0.1061	0.113413	0.136473	0.0654414	0.598681	0.405895	0.0434535	0.039498	0.532895	0.311996	0.095387	0.214621
MAG3866	0.021866	0.0579691	0.192711	0.19227	0.138901	0.628525	0.356421	0.180565	0.307603	0.328227	0.29315	0.0093175	0.0190009	0.157621	0.355438	0.945149	0.161601	0.181905	0.336962	0.159938	0.142271	0.130789	0.0903103	0.100769	0.0598832	0.0634189	0.0549785	0.247884	0.328273	0.192393	0.214537
MAG2217	0.143226	0	0	0	0	0	0	0	0	0	0	0	0	0	0	0	0	0	0	0	0	6.08435	0.170865	0	0	0	0	0	0	0	0.213281
MAG2797	0.0180387	0.0516164	0.169526	0.199208	0.0602357	0.447538	0.370706	0.189607	0.366824	0.389263	0.16965	0.00363991	0.00946258	0.180647	0.351501	0.902967	0.19568	0.225416	0.39347	0.125791	0.107363	0.140951	0.0971589	0.116463	0.062209	0.0513711	0.0440018	0.282281	0.385204	0.146443	0.208474
MAG3576	0.00873637	0.0365247	0.108244	0.0578689	0.475832	0	0.0326136	0.0640049	1.84558	1.7463	0.0552337	0.132407	0.15291	0.0338958	0.0618109	0.118932	0.188087	0.182423	0.119458	0.0736328	0.139695	0.0361856	0.125978	0.0317647	0.0299119	0.0569722	0.0464526	0.0461658	0.142526	0.090412	0.208019
MAG3706	0.0190286	0.0310728	0.138155	0.101632	0.0433784	0.340347	0.229743	0.0950414	0.271058	0.286022	0.11735	0.00759179	0.0152539	0.114984	0.204306	0.956733	0.893804	0.94916	0.204758	0.164614	0.0925311	0.144198	0.0783287	0.0551252	0.0331191	0.0293844	0.0266743	0.154978	0.202281	0.116559	0.203907
MAG3600	0.0384155	0.0552444	0.292467	0.130512	0.079653	0.69237	0.326208	0.121875	0.31323	0.337963	0.235592	0.00604779	0.0166086	0.108541	0.261143	0.903848	0.133113	0.148252	0.320088	0.191616	0.0971064	0.0901174	0.107488	0.0894994	0.0791004	0.0589106	0.0506069	0.168235	0.321215	0.308626	0.20279
MAG2253	0.0335703	0.0470479	0.20996	0.131603	0.0834507	0.513058	0.410399	0.124628	0.246831	0.262102	0.172398	0.0066041	0.0141592	0.103012	0.22899	1.53455	0.122417	0.137129	0.300924	0.184143	0.0856538	0.0896247	0.143236	0.0753285	0.050872	0.0495051	0.0436012	0.171866	0.296094	0.196325	0.202303
MAG3199	0	1.92597	0	0	0.00318067	0	0	0	0	0	0	0	0	0	0	0	0	0	0	0	0	0	0	0	0	1.81319	2.25169	0	0	0	0.199801
MAG3057	0	0.0149687	0.0131349	0	0.145958	0.122247	0.0197382	0	0.00707679	0.0107756	0	0	0	0.0212912	0.0345572	0.00702835	0	0	0.387261	4.76126	0	0	0	0.0107115	0.00863663	0	0	0	0.330848	0.00805202	0.196785
MAG503	0.0456312	0.0582348	0.166603	0.156855	0.0802585	0.432153	0.381766	0.144763	0.273002	0.288616	0.144722	0.00442813	0.0101135	0.113436	0.243826	1.27342	0.128164	0.144527	0.318645	0.129877	0.115975	0.104234	0.169597	0.0961854	0.0821466	0.0501597	0.045967	0.202799	0.310683	0.151059	0.195595
MAG2435	0.0235294	0.03952	0.175409	0.118933	0.0633405	0.43807	0.396156	0.113793	0.192649	0.209811	0.148049	0.00726655	0.0134426	0.104131	0.209838	1.7042	0.136818	0.153	0.289118	0.1493	0.0862794	0.0718601	0.131215	0.0664677	0.0372925	0.0398285	0.0340565	0.15267	0.283974	0.168173	0.19194
MAG578	0	0.00326454	0	0	0	0	0	0	0	0	0.0850571	0	0	0.00373402	0	0	2.52247	2.8926	0	0	0.00919138	0	0.00527387	0	0	0.0809673	0.0941683	0	0	0	0.189891
MAG2168	0.0309471	0.0445209	0.294202	0.126415	0.0637667	0.593028	0.335801	0.122114	0.312936	0.337027	0.196301	0.0334555	0.0417998	0.108824	0.209631	0.822071	0.103483	0.113765	0.282303	0.20149	0.0977284	0.0799926	0.0863394	0.116234	0.074877	0.048461	0.0415836	0.143383	0.283246	0.298924	0.188155
MAG785	0.0230008	0.075666	0.144395	0.167811	0.0796368	0.396965	0.281511	0.159471	0.311603	0.326998	0.142264	0.0136695	0.0214707	0.147645	0.374565	0.663457	0.184054	0.205724	0.33029	0.16812	0.09804	0.132708	0.0828495	0.122692	0.0665901	0.0681578	0.0594721	0.326782	0.326512	0.128019	0.187671
MAG3436	0.0168372	0.0409039	0.265185	0.102964	0.0571416	0.672601	0.349673	0.0958201	0.274806	0.303591	0.187953	0.00468244	0.0134491	0.0987718	0.230462	0.872206	0.118487	0.136802	0.353829	0.177825	0.0771338	0.0820863	0.091091	0.0658805	0.0373655	0.0349295	0.0291184	0.150607	0.349691	0.255839	0.184924
MAG3853	0.0384268	0.0630917	0.171716	0.157324	0.0931506	0.431556	0.328539	0.149752	0.250648	0.255679	0.161166	0.00616078	0.012853	0.1108	0.216777	1.01782	0.145002	0.155949	0.280602	0.154901	0.120852	0.131072	0.142184	0.130904	0.0649455	0.063273	0.0590519	0.168872	0.282137	0.16434	0.184318
MAG624	0	0.00316784	0	0	0	0	0	0	0	0	0.0741464	0	0	0.00461653	0	0	2.42849	2.78782	0	0	0.00857944	0	0.00561028	0	0	0.0757851	0.0882711	0	0	0	0.182549
MAG1818	0	0.0304971	0.0193892	0.287823	0.204633	0.134476	0	0.293458	0.00457124	0.00384539	0	0	0	0.174376	0.146204	0	0.382794	0.361473	0	0.0142793	0.0125852	0.0943081	0.0440426	0.0296378	0.0404327	0.0711812	0.0923998	2.795	0	0.149208	0.179554
MAG140	0.114569	0.175289	0	0.00562206	0	0	0	0	0	0	0	0	0	0	0.0192686	0	0	0	0	0	0.0354413	0.00515134	0.00684721	0.73242	4.26893	0.00989118	0.00712546	0	0	0	0.179352
MAG3209	0.0132681	0.0290936	0.293405	0.107323	0.0459603	0.594815	0.39442	0.100362	0.30793	0.343225	0.176641	0.00691937	0.0182153	0.0788149	0.216917	0.971438	0.095743	0.111969	0.278632	0.139459	0.0713836	0.0732707	0.0915417	0.0603636	0.0357899	0.0272139	0.0235822	0.144398	0.276886	0.236292	0.178842
MAG1138	0	0.0863867	0	0	0	0	0	0	0	0	0	0	0	0	0	0	0	0	0	0	0	0	0	1.1278	4.1354	0	0	0	0	0	0.178319
MAG1038	0.023561	0.625163	0.0251553	0.00736719	0.0873895	0	0	0.0070997	0	0	0	0	0	0	0	0	0	0	0.0130513	0	0.174688	0	0.0180266	1.90403	0	1.11856	1.08404	0.179509	0.0180506	0	0.17619
MAG2094	0.0459018	0.0478012	0.25962	0.125339	0.0768456	0.469591	0.284521	0.115714	0.271444	0.292227	0.170518	0.00831348	0.0180061	0.101914	0.200475	0.798042	0.142206	0.153706	0.251624	0.193344	0.0913887	0.0900076	0.124455	0.100037	0.0842049	0.0509556	0.0438856	0.131132	0.251208	0.269889	0.175477
MAG145	0.028567	0.011181	0.0269804	0.016274	0.0262807	0.0402338	0	0.0156976	2.1463	2.46335	0.0331963	0	0.00772636	0.0717604	0	0	0.0258385	0.0243874	0.0140888	0.129289	0.0536775	0.01772	0.021943	0	0	0	0	0	0.0129901	0.0617812	0.174975
MAG1183	0.0310358	0.0368764	0.254684	0.101222	0.0492413	0.583156	0.303474	0.0957687	0.288446	0.318784	0.163233	0.00508035	0.0137768	0.0965467	0.191996	0.868684	0.0926693	0.102529	0.27892	0.181091	0.0878867	0.0895607	0.109795	0.069114	0.0483146	0.0435558	0.039935	0.14899	0.277739	0.265878	0.174599
MAG1512	0.0162047	0.0330322	0.197499	0.109124	0.154434	0.53763	0.227029	0.102478	0.251335	0.26685	0.285901	0.0047705	0.0114196	0.114478	0.371537	0.674386	0.135163	0.155553	0.272803	0.148994	0.0965314	0.112852	0.06706	0.0954257	0.0545561	0.031874	0.026888	0.221902	0.267749	0.162855	0.17361
MAG2393	0.0352394	0.0527959	0.177876	0.09736	0.356638	0.47476	0.180581	0.0976124	0.246695	0.251733	0.177261	0.0684435	0.0843765	0.0670199	0.167656	0.670069	0.205432	0.208682	0.199082	0.162703	0.128713	0.0869938	0.156859	0.11066	0.0780491	0.0594918	0.0512685	0.101624	0.213227	0.234864	0.173459
MAG819	0.0271592	0.0730995	0.192408	0.132414	0.0685493	0.588041	0.238015	0.126871	0.190069	0.205309	0.276267	0.00633018	0.0142865	0.12787	0.23776	0.852681	0.118344	0.133971	0.233129	0.172586	0.09971	0.102589	0.109486	0.119531	0.0729493	0.0530673	0.0511437	0.167402	0.228345	0.180241	0.173321
MAG388	0	0.0272133	0	0	0.0193956	0.0197951	0	0	0.168744	0.217033	0.0186357	0	0	0.0353805	0	0	0.0535732	0.0458845	0.0834123	0.120187	4.16498	0	0.0161217	0	0	0.0138724	0.0123835	0	0.109962	0.0730266	0.17332
MAG1816	0	0.0257216	0	0	4.23638	0	0	0	0	0	0	0	0	0.0272916	0	0	0.0269604	0.0275526	0.341409	0	0	0	0.018795	0.00978886	0	0.0432061	0.0364993	0.0532273	0.315005	0	0.172061
MAG3180	0.0273584	0.0436867	0.130224	0.126959	0.19812	0.294383	0.235419	0.124065	0.301985	0.313806	0.141483	0.0588981	0.0722936	0.106952	0.215742	0.663977	0.280182	0.309811	0.233474	0.144737	0.118841	0.0907648	0.0983915	0.126864	0.0618542	0.0459845	0.03938	0.18237	0.235721	0.131769	0.17185
MAG962	0.0339386	0.0447871	0.133271	0.140935	0.0571408	0.423927	0.293165	0.134725	0.191938	0.206386	0.143945	0.00385277	0.00928309	0.118375	0.231658	1.16879	0.122716	0.139886	0.274661	0.139382	0.09856	0.0906671	0.122744	0.0733537	0.0399132	0.0399705	0.0370176	0.177808	0.269621	0.130423	0.169761
MAG2705	0	0.0241318	0.016182	0.0994172	0.164245	0.169302	0	0.0996323	0.0222861	0.0199648	0	0	0	0.565519	0.183768	0	1.32856	1.25139	0	0.0467965	0.0150251	0.0172264	0.0290025	0.194348	0.276	0.0362524	0.0466221	0.418883	0	0.0668675	0.169714
MAG3142	0	1.84013	0	0	0.0283204	0.0296897	0	0	0.297789	0.377894	0.0322433	0	0	0.0518034	0	0	0.10856	0.0965699	0.0851146	0.111004	0.0526722	0	0.00668464	0	0	0.904223	0.826161	0	0.113776	0.0849709	0.168254
MAG2856	0.0492396	0	0	0	0	0	0	0	0.0383889	0.0178931	0	0	0	0	0	0	0	0	0	0.058511	0	0	4.80057	0	0	0	0	0	0	0	0.165487
MAG2541	0.0164649	0.0309517	0.167914	0.0985352	0.03174	0.423443	0.388048	0.0915834	0.224499	0.240693	0.130815	0.00316803	0.00917997	0.0886987	0.218924	1.14583	0.10437	0.119636	0.2696	0.139084	0.0568494	0.0710703	0.110644	0.0544236	0.0346187	0.0291928	0.025723	0.155211	0.263804	0.154393	0.163304
MAG3582	0.0138485	0.0356908	0.0897201	0.37068	0.326654	0.421328	0.672409	0.353331	0.129232	0.145355	0.152435	0.036954	0.0944177	0.0677043	0.117605	0.311081	0.0735935	0.0794573	0.175046	0.103845	0.3407	0.191022	0.0727079	0.0295	0.0167058	0.0394595	0.0342478	0.102873	0.168825	0.0992316	0.162189
MAG548	0.0104542	0.0460255	0.0173492	0.650537	0.57562	0.169219	1.14357	0.625313	0.0603321	0.0746078	0.0473073	0.017036	0.0407376	0.0604025	0.0284598	0.0570142	0.0148659	0.0177839	0.139187	0.00768957	0.42205	0.202117	0.0587635	0.0160702	0.00876365	0.0580908	0.0499443	0.0887081	0.13123	0.0137743	0.161768
MAG2428	0.0219471	0.0360892	0.227158	0.0986883	0.0735663	0.598612	0.258496	0.0884886	0.245618	0.269189	0.221126	0.00429451	0.0115153	0.0846519	0.195217	0.727655	0.115692	0.131281	0.22538	0.13537	0.0818629	0.0702212	0.0722836	0.0974771	0.0634348	0.0409735	0.0379707	0.139921	0.224498	0.218925	0.160587
MAG3423	0.046774	0.0458268	0.159491	0.130089	0.0642478	0.438945	0.200162	0.129431	0.215091	0.220103	0.199058	0.00586479	0.0120434	0.129502	0.245081	0.616706	0.139585	0.153574	0.263451	0.154153	0.120911	0.0894527	0.0749721	0.0911149	0.0589073	0.05182	0.044099	0.25598	0.260446	0.167381	0.159475
MAG1	0.0172332	0.0430527	0.0430915	0.532471	0.490748	0.206805	1.07792	0.508902	0.0751301	0.0849487	0.0635906	0.0196332	0.0407246	0.0592139	0.0497362	0.121627	0.034761	0.0367465	0.13428	0.0432272	0.409723	0.192182	0.0684565	0.0234948	0.0147856	0.053079	0.0473416	0.103101	0.129868	0.0532697	0.159305
MAG2298	0.0149983	0.0321511	0.137289	0.0891008	0.0417341	0.440305	0.316151	0.0879898	0.203722	0.214655	0.14769	0.00397376	0.0101317	0.0723795	0.189857	1.25056	0.106385	0.116561	0.240641	0.134364	0.0606317	0.0688233	0.0943854	0.0414406	0.0263732	0.0286261	0.0250761	0.125865	0.236883	0.148475	0.156907
MAG1625	0.0069958	0.0511895	0	1.95711	0	0	0	1.85263	0	0	0	0	0	0.0887905	0.0494021	0	0.098442	0.111694	0	0	0	0.168661	0	0.0118933	0	0.0571607	0.062293	0.150636	0	0	0.155563
MAG3810	0.00922291	0.042851	0.0158073	0.611046	0.601888	0.198177	1.03582	0.586296	0.0413746	0.0507978	0.0440538	0.0168903	0.0406383	0.055578	0.0233936	0.0760069	0.00948698	0.010349	0.114243	0.00919181	0.438576	0.19305	0.0537021	0.0429908	0.0151316	0.0529329	0.0462377	0.0819584	0.107883	0.0137136	0.154643
MAG2145	0.0142001	0.0592259	0.0343165	0.552221	0.51632	0.205934	1.02543	0.526877	0.0593369	0.0704873	0.0530826	0.015584	0.0361092	0.0630781	0.0400372	0.0734213	0.0239378	0.0264717	0.132957	0.0214093	0.408394	0.200415	0.077378	0.0239168	0.0152659	0.0594674	0.055168	0.0882948	0.125692	0.0276931	0.154404
MAG853	0.0265842	0.104132	0.0851354	0.332405	0.441373	0.165843	0.502453	0.324516	0.174442	0.16982	0.082977	0.0727527	0.0964477	0.0757857	0.0817193	0.160155	0.130152	0.128834	0.166671	0.0692599	0.273279	0.137487	0.0994026	0.0595897	0.0835459	0.123766	0.110296	0.0902141	0.182018	0.0663611	0.153914
MAG2212	0.0103324	0.0452223	0.0141559	0.54374	0.476281	0.155282	1.11005	0.519763	0.130376	0.143979	0.0459813	0.015293	0.0365651	0.0523942	0.0189669	0.0330316	0.0183442	0.0173371	0.124995	0.011434	0.387918	0.183373	0.060886	0.042963	0.0163483	0.0562817	0.0492716	0.0919854	0.119733	0.0140209	0.151543
MAG228	0.0169176	0.029009	0.141965	0.0797259	0.0283579	0.359587	0.305079	0.0763067	0.167152	0.181344	0.118611	0	0.00723089	0.0743496	0.172738	1.25803	0.089123	0.100676	0.246583	0.116742	0.0583043	0.0630427	0.160077	0.0508133	0.0321745	0.0275513	0.0244306	0.126408	0.239872	0.137092	0.149643
MAG593	0.0186493	0.0435181	0.124724	0.110588	0.316155	0.0971887	0.06136	0.114938	0.237349	0.220003	0.11714	0.101088	0.113207	0.0553671	0.131045	0.835858	0.258979	0.252992	0.197244	0.107023	0.120435	0.0583294	0.0816621	0.100566	0.0683709	0.0615379	0.0507861	0.0634355	0.224615	0.0861811	0.147678
MAG694	0.0238182	0.207214	0.0219336	0.490828	0.0048963	0.0157076	0.0216221	0.264913	0.124776	0.09936	0.0121201	0	0	0.0794777	0.17946	0.161239	0.0185307	0.017453	0.0192232	0.0401866	0.282357	0.11345	0.205595	1.26242	0.466994	0.0620981	0.0749523	0.120756	0.0191368	0.00369275	0.14714
MAG205	0.0297841	0.0581869	0.138676	0.104329	0.0555065	0.290157	0.183614	0.0970026	0.212565	0.190227	0.125794	0	0.00708691	0.1111	0.402867	0.501559	0.0992585	0.108321	0.224567	0.125519	0.082938	0.105893	0.0659447	0.212415	0.0939005	0.0462769	0.0426545	0.307195	0.219387	0.112938	0.145189
MAG3581	0	0	0	0	0	0	0	0	0	0	0	0	0	4.30265	0	0	0	0	0	0	0	0	0	0	0	0	0	0	0	0	0.143422
MAG1298	3.63417	0	0	0	0	0	0	0	0	0	0.0462214	0	0.0027764	0.294384	0	0	0	0	0	0	0	0	0.319504	0	0	0	0	0	0	0	0.143235
MAG1482	0.0172984	0.0282684	0.113629	0.0897172	0.143653	0.342388	0.732694	0.0888991	0.154011	0.158104	0.0914785	0.00524871	0.0102051	0.0701669	0.221536	0.357555	0.0991635	0.100596	0.179431	0.234371	0.178889	0.177384	0.0474826	0.0685502	0.0378199	0.0287624	0.0288363	0.117067	0.17414	0.11779	0.140504
MAG995	0.0250248	0.0147979	3.19662	0.0434473	0.0118189	0	0	0.0238602	0.0541258	0.04871	0.0244724	0	0	0.00967933	0.0408648	0.0137355	0.0115845	0.0152244	0	0.0227563	0	0.0237864	0.0238596	0.0271313	0.042996	0.0499896	0.0769512	0.0243274	0	0.309689	0.137848
MAG2267	0	0.0426414	0	0	0.0241937	0.0241499	0	0	0.221411	0.286524	0.0236667	0	0	2.83962	0	0	0.0719433	0.0620791	0.0987369	0.119972	0.0527399	0	0.00726551	0	0	0.0213309	0.0186815	0	0.130567	0.088492	0.137801
MAG3653	0.0236819	0.0187323	0.107418	0.0378967	0.0538368	0.107774	0.105972	0.0357482	0.124575	0.133516	0.0421788	0.00534758	0.0121566	0.035713	0.075558	0.865843	0.798941	0.810428	0.0419987	0.128058	0.0682403	0.138983	0.0861567	0.0246906	0.0136853	0.0204012	0.019497	0.0380108	0.0425572	0.0866312	0.136808
MAG1639	0.024721	0.161681	0.0257182	0.550193	0.00613683	0.014082	0.0262533	0.296542	0.138922	0.118888	0.00966397	0	0	0.0979302	0.0181703	1.15354	0.0188647	0.0180726	0.00616081	0.00754283	0.371276	0.116755	0.235388	0.337823	0.127175	0.0689829	0.0825105	0.0377063	0	0	0.13569
MAG784	0.081766	0.128511	0.0248589	0.160416	0.0536542	0.145747	0.739206	0.402043	0.0349144	0.0678363	0.0840255	0.173016	0.196048	0.189596	0	0.178823	0.101395	0.086024	0.11384	0.0603083	0.54981	0	0.0876417	0	0	0.11259	0.102841	0.0396171	0.108614	0.0253996	0.134951
MAG2548	0	0	0	0.183677	0.0111124	0	0	0.24995	0	0	2.36704	0	0	0	0	0	0	0	0.511436	0	0.0122115	0.0864622	0.00530751	0	0	0	0	0	0.592744	0	0.133998
MAG3464	0.0208608	0.0376155	0.0939951	0.130012	0.0739915	0.205348	0.17615	0.102506	0.123087	0.126068	0.0739689	0	0.00835921	0.0641843	0.113366	0.710831	0.077578	0.0833423	0.172965	0.0955102	0.12776	0.0796968	0.775985	0.0644751	0.0337247	0.0316267	0.030406	0.118563	0.167387	0.0817959	0.133372
MAG3093	0.00616644	0.0308677	0.0591721	0.0329382	0.42042	0	0.0289651	0.0359314	0.407919	0.391146	0.104085	0.106424	0.122832	0.0171794	0.039352	0.0702218	0.13106	0.126339	0.0886926	0.190732	0.132716	0.0152357	0.886859	0.0247939	0.0247867	0.052735	0.0423909	0.0342686	0.107398	0.2317	0.132111
MAG3411	0	0.0311748	0.0120006	0.00482445	0.105447	0.0461589	0.0231349	0.00712154	0	0.0097308	0	0.12567	0.178995	0.00771563	0.0220788	0.0944592	0.101962	0.0862548	1.60858	0.0379691	0.032197	0	0	0.00442912	0	0.0336134	0.025037	0.0369837	1.32519	0	0.132024
MAG122	0.0127608	0.0317509	0.135813	0.0914855	0.0435923	0.370134	0.251654	0.0875972	0.160626	0.174625	0.113148	0	0.00879843	0.0773344	0.149204	0.919416	0.0764242	0.0882273	0.227984	0.104204	0.0550365	0.048844	0.086355	0.0503632	0.0414544	0.0315889	0.0283125	0.111854	0.222915	0.130007	0.13105
MAG3257	0.0223129	0.0326616	0.188318	0.0986882	0.0455599	0.337575	0.233141	0.0859571	0.211016	0.228378	0.104438	0.00436495	0.01126	0.0587931	0.158472	0.723938	0.0784228	0.0889642	0.210499	0.104166	0.0618504	0.0625711	0.0784073	0.0940971	0.0738574	0.0303475	0.0287518	0.0926115	0.207787	0.155979	0.13044
MAG1845	0	0.0345783	0	0	0	0	0	0	0.0930516	0.0873228	0	0	0	0	0	0.413046	1.47007	1.39062	0	0	0.0107885	0	0.0153313	0	0	0.176832	0.199052	0	0	0	0.12969
MAG113	0	0	0	0.0221272	0	0.0326835	0.0291483	0.0466068	0	0	0.0221789	0	0	0.400626	0.0596719	0.235061	0.269054	0.288278	0.0325571	0.0191935	0	0.753296	0	0.250684	0.139927	0	0	1.23556	0.0272041	0.00872376	0.129086
MAG3494	0	0.154155	0	0	0	0	0	0	0.250114	0.235219	0	0	0	0	0	0.192453	0.683491	0.644899	0	0	0	0	0.0145673	0	0	0.766754	0.888753	0	0	0.00577622	0.127873
MAG3119	0.00331929	0	0	0	0.0287803	0	0.00583321	0	0.00399049	0.00602939	0	0.0387446	0.00861272	0	0	0	0	0	0.0113358	0	0.0267052	3.68784	0	0	0	0	0	0	0.0116085	0	0.12776
MAG3422	0.0239749	0.047088	0.148175	0.0837236	0.536568	0	0.059258	0.0966185	0.375346	0.360121	0.0793126	0.129002	0.149718	0.0422291	0.0829444	0.154342	0.209231	0.203411	0.132355	0.092063	0.157569	0.0461749	0.0901997	0.0599865	0.0416451	0.0608001	0.0519001	0.0576843	0.155751	0.0961821	0.127446
MAG1210	1.50527	0	0	0	0	0	0	0	0	0	0.0162813	0	0	1.59302	0	0	0	0	0	0	0	0	0.683048	0	0	0	0	0	0	0	0.126588
MAG776	0	0	0.0424864	0	0	0	0	0	0	0	0	0	0	0	1.93049	0	0	0	0	0	0	0	0	0	0	0	0	1.82364	0	0	0.126554
MAG904	0.00846696	0.0372344	0.0898651	0.0458475	1.34804	0	0.02556	0.0480532	0.255484	0.245001	0.0546205	0.120296	0.138925	0.0400542	0.0475349	0.108028	0.169638	0.165042	0.111584	0.0773385	0.100622	0.0185373	0.0786598	0.0202752	0.0253964	0.0611725	0.0497531	0.0396549	0.137327	0.0864104	0.125148
MAG829	0	1.57237	0.0133713	0	0	0	0	0	0	0	0.0246712	0	0	0	0	0	0.00720656	0.00926996	0.00636224	0.0217021	0	0	0.0169496	0.226697	0	1.02802	0.781185	0	0.00634023	0	0.123805
MAG1524	0.205662	0.038713	0	0	0	0	0	0	0	0	0	0	0	0	0.0161918	0	0	0	0	0	0.0660088	0	0.0552369	0.309683	3.01342	0	0	0	0	0	0.123497
MAG1199	0.00615473	0.0313483	0.0715753	0.0502017	0.41761	0	0.026671	0.0538661	0.199386	0.188271	0.321547	0.132349	0.154294	0.0405765	0.0828143	0.101705	0.176998	0.171608	0.117837	0.355441	0.0940772	0.0199817	0.108914	0.0304557	0.0300332	0.0513679	0.0417422	0.0396309	0.140691	0.428575	0.122857
MAG211	0	0.0090412	0.016272	0.0523563	0.0626935	1.0908	0	0.0529019	0	0	0	0	0	0.123784	1.33717	0	0.23299	0.219182	0	0.0183617	0.0102195	0.0269556	0.0220103	0.032316	0.0296796	0.0160861	0.0199677	0.252826	0	0.046341	0.122399
MAG1262	0	0.024899	0.0195119	0.114108	1.22586	0.113215	0	0.11839	0.0274869	0.0277905	0	0	0	0.182712	0.0863411	0	0.439272	0.415643	0	0.0236869	0.0430884	0.0390276	0.0354688	0.0524099	0.0584296	0.0446939	0.053347	0.418289	0	0.0629597	0.120888
MAG2242	0.37292	0	3.04352	0.00501584	0	0	0	0.00534631	0	0	0	0	0	0	0	0	0	0	0	0.0861451	0	0.0372405	0.00304125	0	0	0	0	0	0	0.0405294	0.119792
MAG1085	0.0459379	0.0832493	0.105763	0.0915972	0.0859506	0.133561	0.101272	0.0879566	0.148721	0.131962	0.0665863	0	0	0.0889539	0.407699	0.159501	0.0829389	0.0835648	0.0899317	0.27423	0.0824697	0.161493	0.0575582	0.309751	0.130397	0.062081	0.05927	0.276803	0.0943724	0.0798213	0.119446
MAG2423	0.0238202	0.0353469	0.105601	0.0642314	0.279008	0.139975	0.0716763	0.0637636	0.209392	0.205838	0.0773714	0.0941326	0.108755	0.035925	0.0812565	0.253366	0.41158	0.40167	0.134605	0.0964818	0.0665714	0.0419296	0.0794745	0.0456921	0.0296992	0.0496808	0.0418121	0.0525879	0.149057	0.117279	0.118919
MAG3536	0.127725	0.0100672	0.0554903	0.0148792	0.0237837	0.0761243	0.0632899	0.0117543	0.0882001	0.0937474	0.00996882	0.00453346	0.0123357	0.0237861	0.0427564	0.111532	0.0870722	0.0888566	0	0.893229	0.351663	0.972016	0.044753	0.0125484	0.0074407	0.00829096	0	0.0146714	0	0.292577	0.118103
MAG1010	0.06212	0.0317706	0.147568	0.0949895	0.138888	0.186477	0.197753	0.0877463	0.182562	0.189113	0.095792	0.0155812	0.0265575	0.0619385	0.117964	0.413789	0.153652	0.157139	0.0784319	0.208737	0.109486	0.206905	0.137459	0.0546489	0.0437719	0.0373928	0.0320572	0.0777179	0.0795539	0.111331	0.117963
MAG2055	0.00941719	0.0365854	0.106989	0.0608708	0.410036	0	0.0355347	0.0661834	0.542707	0.516596	0.0497885	0.0997415	0.115394	0.03414	0.0780804	0.114913	0.170761	0.167077	0.102427	0.0837614	0.168934	0.0275006	0.0925216	0.0177804	0.0279869	0.059582	0.0503562	0.0550722	0.122288	0.0976036	0.117354
MAG2849	0.0236223	0.0468328	0.112753	0.15172	0.176866	0.278063	0.342342	0.151504	0.137032	0.141808	0.0828982	0.00682871	0.0146576	0.0654012	0.0998518	0.20938	0.105458	0.10817	0.122705	0.151711	0.141493	0.113081	0.0750624	0.0604271	0.0355516	0.0566889	0.0537873	0.0922053	0.118057	0.0951814	0.112371
MAG1695	0.00520767	0.035164	0.101317	0.0518004	0.5209	0	0.0379969	0.0581548	0.235739	0.225571	0.103646	0.17124	0.197978	0.0243687	0.0678182	0.098616	0.176132	0.170827	0.126491	0.169519	0.117612	0.0164227	0.168885	0.00971082	0.0192312	0.0592707	0.0470852	0.0271497	0.154004	0.170021	0.112263
MAG2049	0.0805158	0	0	0	1.40137	0	0.183212	0	0.0807832	0.077215	0	0.00426279	0.0170471	0	0	0.0746145	0	0	0.698516	0	0	0	0	0	0	0	0	0	0.74888	0	0.112214
MAG2600	0.0146354	0.0160991	0.0174183	0.850626	0	0.0103677	0	1.48331	0.0158479	0.00864669	0.0340797	0	0	0.111236	0.0334428	0.0219089	0.0238427	0.0204678	0.0225818	0.0378547	0.0177954	0	0	0.432912	0.104564	0.0170603	0.0184367	0.0154496	0.0208437	0.00904638	0.111949
MAG530	0	0	0	0	0	0	0	0	1.09441	1.40251	0.0104528	0	0	0	0.299854	0	0	0	0.0265499	0.0725615	0	0	0.42367	0	0	0	0	0	0.0267161	0	0.111891
MAG3506	0.0139843	0.0282342	0.0867785	0.0746503	0.0330782	0.245287	0.202608	0.0670993	0.124112	0.13237	0.08392	0	0.00620961	0.0563284	0.114826	0.931318	0.0650545	0.0728563	0.173188	0.0894921	0.0624389	0.0512443	0.147326	0.0438203	0.023615	0.0278126	0.0254832	0.0969488	0.166844	0.0860468	0.111099
MAG1337	0.0300964	0.0157202	0.112563	1.01593	0.200262	0	0	0.456018	0.0223856	0.015669	0.019211	0	0	0.00545954	0.868735	0.00379413	0.00467614	0.00764721	0	0.00788875	0	0.0210388	0.0192661	0.0299674	0.0483527	0.0832273	0.126995	0.0193933	0	0.19858	0.111096
MAG2686	0.0114238	0.0576552	0.0266966	0.159695	0	0.0546214	0.0460533	0.15785	0.0493934	0.0508995	0.0251929	0	0	1.13061	0.0556257	0.116948	0.044754	0.0493055	0.0539961	0.0302641	0.0401614	0.498881	0.0273213	0.0362733	0.021291	0.0561072	0.0499329	0.399712	0.0522747	0.0237944	0.110891
MAG813	0.0406368	0.0227167	0.115827	0.0475359	0.0713585	0.212568	0.641584	0.0413855	0.161882	0.172648	0.078957	0.00489838	0.0132571	0.0484875	0.101603	0.292145	0.165424	0.16689	0.0604516	0.179254	0.0909316	0.177213	0.0873513	0.0358812	0.0256858	0.0259745	0.0236368	0.0454835	0.0602993	0.104544	0.11055
MAG1432	0.00937383	0.0334842	0.0617237	0.0316537	0.278785	0	0.0128097	0.0354824	0.19879	0.189699	0.0460726	0.0910049	0.104874	0.0165522	0.0330881	0.0792814	0.135976	0.130232	0.62374	0.0472034	0.096057	0.0140861	0.0634945	0.00755333	0.0150676	0.0518887	0.0416219	0.0173945	0.769267	0.0692116	0.110182
MAG3360	0.00998573	0.15002	0.0859869	0.0204363	0	0	0	0.0102504	0.0116668	0.00695729	0.00718604	0	0	0	0.0165316	0.00327756	0	0.00288359	0	0.00565256	0	0.00840634	0.0103573	0.0237246	0.037549	0.970639	1.72074	0.0138879	0	0.179894	0.109868
MAG1612	0.018153	0.137367	0.0278534	0.476574	0.0795911	0.0246639	0.0830535	0.277101	0.132163	0.114828	0.0131142	0	0	0.275363	0.020246	0.217496	0.0261008	0.0263079	0.0148449	0.0199075	0.343493	0.121655	0.191951	0.313914	0.124496	0.0697952	0.0784274	0.0461854	0.0152777	0	0.109664
MAG2477	0.026196	0.0186184	0.0850653	0.0375252	0.0447694	0.166661	0.134822	0.0347837	0.675505	0.698475	0.0479595	0.00487923	0.0134929	0.0372023	0.0739971	0.190169	0.127589	0.130726	0.038143	0.145903	0.102415	0.157201	0.0710404	0.0253417	0.0193437	0.0167561	0.0150203	0.042994	0.0378649	0.0679538	0.109614
MAG147	0.023992	0.0347674	0.0837947	0.0921967	0.187904	0.294694	0.13693	0.0978517	0.232838	0.232423	0.0821214	0.033749	0.0408564	0.0678472	0.103061	0	0.136674	0.130092	0.10583	0.157787	0.214189	0.207124	0.055871	0.0922463	0.055069	0.0391223	0.0423454	0.114655	0.100683	0.0877143	0.109481
MAG1790	0.0242584	0.0478362	0.098101	0.0628589	0.505383	0	0.033715	0.0663406	0.250074	0.239162	0.0611062	0.129834	0.151887	0.0374596	0.0639226	0.113706	0.201527	0.197103	0.119602	0.0991914	0.134324	0.0380436	0.0994214	0.0367587	0.0346591	0.0660468	0.0554624	0.0502499	0.141712	0.105196	0.108831
MAG3708	0.0313945	0.0510912	0.11298	0.0725609	0.285919	0.109678	0.100069	0.0698283	0.191103	0.18582	0.0746189	0.07465	0.0876023	0.0543588	0.0864386	0.171426	0.195916	0.193648	0.133934	0.0891484	0.107458	0.0492321	0.0940722	0.0382721	0.0445634	0.0753185	0.0632829	0.101941	0.155609	0.108279	0.107007
MAG3208	0	0.0220797	0.00736954	0.124435	0.806378	0.0889311	0	0.123655	0.00427014	0.00352522	0	0	0	0.171558	0.0960785	0	0.451365	0.42613	0	0.0119896	0.00779161	0.0124366	0.0350491	0.0311122	0.048367	0.0551248	0.0726178	0.528087	0	0.0747007	0.106768
MAG262	0.048633	0.0393807	0.113472	0.0636875	0.115935	0.16869	0.151413	0.0671948	0.156953	0.160982	0.043396	0.00928308	0.0200484	0.0849055	0.114067	0.244951	0.178582	0.179372	0.0426176	0.229294	0.128025	0.217646	0.111444	0.130524	0.0551693	0.0413323	0.0392601	0.0909154	0.0416546	0.0966211	0.106182
MAG3781	0.0232286	0	0	0	0	0	0	0	0	0	0	0	0	0	0	0	0	0	0	0	3.07534	0	0.0382156	0.0187421	0	0	0	0	0	0	0.105184
MAG1143	0.00522849	0.0343604	0.0853371	0.0437052	0.477876	0	0.0941366	0.0503074	0.261256	0.250868	0.0422375	0.156694	0.181177	0.015775	0.0467422	0.0983246	0.266995	0.257914	0.129957	0.0554818	0.10619	0.0125516	0.0881755	0.00937167	0.0202577	0.0557878	0.0447004	0.0222928	0.16017	0.0690802	0.104765
MAG3862	0.022042	0.0599199	0.0578284	0.0464305	0.0343758	0.0751921	0.0370164	0.0438979	0.082722	0.055479	0.0396205	0	0	0.0623642	1.27548	0	0.0347874	0.0349411	0.0871937	0.145419	0.0259201	0.0923179	0.0258079	0.242199	0.104291	0.0496745	0.0470383	0.226839	0.0945851	0.0345647	0.104598
MAG3207	0.0249383	0.149283	0.00634903	0.0696745	0.0313935	0.049006	0.795388	0.151535	0.0171414	0.0297959	0.034846	0.392361	0.402445	0.0900312	0	0.0686468	0.0702013	0.0557093	0.0318374	0.0165449	0.212896	0	0.0273209	0	0	0.186685	0.162435	0.0128778	0.0316087	0.0114335	0.104413
MAG3728	0.00926777	0.054527	0.0634469	0.0744323	0.0464045	0.183789	0.0914646	0.0749257	0.0896351	0.0892483	0.062013	0	0.00450637	0.105482	0.15943	0	0.099857	0.0963674	0.094844	0.0702229	0.120834	0.185862	0.0287438	0.546941	0.384168	0.037431	0.0432456	0.162519	0.0866212	0.0459381	0.103739
MAG2039	0.044715	0.0852875	0.0121388	0.106639	0.037468	0.154678	0.618073	0.254101	0.0204015	0.0408021	0.0629036	0.0445153	0.0603414	0.120963	0	0.121027	0.141817	0.123314	0.0738365	0.0283701	0.660135	0	0.0505978	0	0	0.067508	0.0625119	0.0201394	0.071479	0.019767	0.103451
MAG3607	0	0.0141326	0	0	0.719218	0	0	0	0	0	0	0	0	0.0492265	0	0	0.0358271	0.0376644	1.01521	0	0	0	0.0106117	0.00237737	0	0.0615679	0.051521	0.111329	0.92797	0	0.101222
MAG318	0	0	0	0.0140746	0	0.0281252	0.018773	0.0299459	0	0	0.00801558	0	0	0.656243	0.0409367	0.127659	0.136275	0.144226	0.0339468	0.0107649	0	0.253675	0	0.164584	0.0919801	0	0	1.2252	0.0287912	0.00985758	0.100769
MAG3206	0.0386571	0.142458	0.00939594	0.107506	0.036966	0.0808187	0.825548	0.239042	0.0231213	0.0437192	0.0502675	0.0918225	0.103679	0.126694	0	0.0992229	0.0889479	0.0746902	0.0561944	0.0259525	0.329959	0	0.0435633	0	0	0.154599	0.139346	0.0198107	0.0546029	0.0150115	0.10072
MAG2401	0	0.0183173	0.0100787	0.201587	0.159467	0.0509308	0	0.204644	0.0112841	0.0100222	0	0	0	0.178093	0.0661913	0	0.423704	0.399722	0	0.0145089	0.0429462	0.0222745	0.0910974	0.0301878	0.0471433	0.0417218	0.054045	0.875857	0	0.0614521	0.100509
MAG1071	0.00593255	0.0215962	0.0126087	0.230667	0.268882	0.111048	0.289123	0.221569	0.0249299	0.0299568	0.0201191	0.00450085	0.0107635	0.130002	0.0622511	0.0226325	0.353177	0.336608	0.0408148	0.00853284	0.118614	0.060035	0.0342838	0.0313198	0.0415792	0.0375793	0.0398878	0.343513	0.0405843	0.0414851	0.0998199
MAG1604	0.0190482	0.0081086	0.0130413	0.0393024	0.0139404	0.0111577	0	0.0391183	0.023766	0.0275089	0.0471251	0.0192067	0.0389115	0.0436912	0.00677743	0	0.0243334	0.0223918	0.879332	0.0546806	0.0527173	0.725867	0.0202492	0	0	0	0.00782226	0	0.812198	0.0396793	0.0996658
MAG636	0.020962	0.158007	0.0197225	0.513918	0	0.00758446	0.0118468	0.28288	0.136006	0.115738	0.00543976	0	0	0.0830673	0.0118906	0.227482	0.0144519	0.0136256	0	0.0102051	0.273267	0.152129	0.232208	0.345158	0.132015	0.0718967	0.0857403	0.0502495	0	0	0.0991831
MAG3386	0.0221587	0.00827629	0.0195209	0.019638	0.0244869	0.0195534	0	0.0189965	0.0502821	0.0575467	0.0279404	0	0.00778708	2.44054	0	0	0.0273181	0.0254799	0.0181254	0.052122	0.0380435	0.0227342	0.0268389	0	0	0	0	0	0.016753	0.0270121	0.0990384
MAG1764	0.0163112	0.0437886	0.0625646	0.102479	0.0564918	0.215715	0.137826	0.100784	0.108967	0.111767	0.0799425	0	0.00618848	0.085089	0.122672	0	0.0663215	0.0659763	0.0998789	0.079029	0.184386	0.14607	0.0344449	0.120191	0.0611993	0.035545	0.0372018	0.634742	0.0934771	0.062085	0.0990378
MAG3391	0	0.0236769	0.0143227	0.111312	0.166706	0.0766281	0	0.110268	0.0139189	0.0122282	0	0	0	0.202045	0.0772235	0	0.624039	0.588725	0	0.0160433	0.0266538	0.022996	0.0404227	0.0515029	0.0701542	0.0499532	0.0614623	0.485333	0	0.0846989	0.0976772
MAG3302	0	0	0	0	0.835503	0.279271	1.1252	0	0.0560696	0.059389	0.0229931	0.0079435	0.0278192	0	0	0.0778652	0.176379	0.173464	0	0.0226402	0	0	0	0	0	0	0	0	0	0.0455842	0.097004
MAG1937	0.514623	0	0.229378	0.00909017	0	0	0	0.00977976	0	0	0	0	0	0	0	0	0	0	0	1.40071	0	0.0306078	0.00434998	0	0	0	0	0	0	0.688763	0.0962434
MAG2044	0	0.0601994	0	0	0.657188	0.0930736	0	0	0.364191	0.458698	0.0738241	0	0	0.0793743	0	0	0.122833	0.11013	0.147331	0.176668	0.103379	0	0.0332213	0	0	0.0407457	0.0365505	0	0.186549	0.142719	0.0962225
MAG3509	0	0	0	0	0	0	0	0	1.86657	0.844862	0	0	0	0	0	0	0	0	0	0.0473683	0	0	0.126996	0	0	0	0	0	0	0	0.0961931
MAG3384	0	0	0	0	0	0	0	0	0	0	0	0	0	0	0	0	0	0	0	0	2.88102	0	0	0	0	0	0	0	0	0	0.096034
MAG523	0.0149323	0.105562	0.0719911	0.102942	0.106159	0.130638	0.0934521	0.0882595	0.169012	0.172639	0.0575733	0.0364029	0.0431969	0.0568707	0.0971675	0.191804	0.151038	0.162897	0.132277	0.0688949	0.103868	0.0509759	0.102866	0.0811236	0.0457601	0.0601522	0.0649582	0.0935617	0.137509	0.0734308	0.0955972
MAG577	0.0211947	0.00811592	0.0128658	0.0177752	0.0232804	0.012994	0	0.0175408	0.0392254	0.0453706	0.0265294	0	0.00843911	0.0423237	0	0	0.0198613	0.0185392	0.0181032	2.41741	0.0318038	0.0180547	0.0200324	0	0	0	0	0	0.0166393	0.0243166	0.0953472
MAG1323	0.0178679	0.0171438	0.0509042	0.159321	0.162414	0.585035	0.331648	0.150277	0.080055	0.0869796	0.0405174	0.00695227	0.0178794	0.0375796	0.0498061	0.143334	0.0818143	0.0841983	0.0454801	0.107942	0.161323	0.1851	0.0520085	0.0208664	0.0135835	0.02031	0.0178809	0.0399263	0.0437611	0.0434448	0.0951785
MAG88	0.028597	0.0966447	0.0073555	0.0677783	0.0250411	0.0535764	1.43601	0.165717	0.0200591	0.0396137	0.0353076	0.0280567	0.038478	0.0820511	0	0.0891697	0.056017	0.0469084	0.0360815	0.0209965	0.232086	0	0.0302771	0	0	0.0824391	0.0705892	0.0129624	0.0358548	0.0156331	0.09511
MAG1233	0	0	0	0.0198408	0	0.0259806	0.0433821	0.0436516	0	0	0.00604078	0	0	0.314238	0.0841059	0.147959	0.168217	0.180409	0.0274674	0.0109707	0	0.317752	0	0.20285	0.112017	0	0	1.091	0.0234443	0.0143592	0.094456
MAG2987	0	0.0389339	0.0169445	0.0909033	0.167553	0.0847854	0	0.0922088	0.0246023	0.0224916	0	0	0	0.156134	0.0876471	0	0.353719	0.334431	0	0.0476328	0.0267846	0.0170973	0.166665	0.0344518	0.0467283	0.0937788	0.121886	0.3675	0	0.424756	0.0939211
MAG68	0.0410466	1.73804	0	0.0110737	0	0	0	0.00492256	0	0	0	0	0	0	0.0170939	0	0	0	0	0	0.0111204	0	0.00993756	0.101959	0.593102	0.16495	0.122563	0	0	0	0.0938603
MAG3507	0.0330544	0.0736192	0.0104003	0.213921	0.0245951	0.0699505	0.460673	0.367718	0.0200037	0.0367711	0.0389492	0.247698	0.272138	0.10136	0	0.106786	0.0601419	0.0518895	0.058263	0.0245689	0.304421	0	0.0360266	0	0	0.0578568	0.0512201	0.0187647	0.0554874	0.0149854	0.0937087
MAG2169	0	0	0	0	0.855227	0.25956	1.1845	0	0.0259183	0.0328834	0.00503054	0.00854302	0.0304489	0	0	0.0329968	0.158514	0.15315	0	0.00359884	0	0	0	0	0	0	0	0	0	0.0324975	0.0927624
MAG1705	0.176824	0.0126717	0	0	0	0	0	0	0	0	0	0	0	0	0	0	0	0	0	0	0	0	0	0.402891	2.17303	0	0	0	0	0	0.0921805
MAG823	0.00515911	0.0193875	0.0337763	0.120209	0.160955	0.125129	0.049788	0.123547	0.0684162	0.0674678	0.0362787	0	0	0.0880485	0.066308	0	0.190012	0.182622	0.045987	0.0461323	0.441358	0.113289	0.0344614	0.0475604	0.0343806	0.0320452	0.0391069	0.476193	0.0420299	0.0681156	0.0919254
MAG3751	0.0178625	0.210014	0.0643763	0.0624233	0.205073	0.0304468	0.0399792	0.0606581	0.110921	0.106584	0.0353031	0.041978	0.0503448	0.053297	0.0516349	0.0524808	0.0934144	0.0920723	0.0637805	0.0450512	0.117923	0.0394685	0.0636153	0.0601457	0.0657529	0.328177	0.294814	0.133409	0.0737005	0.0595582	0.0908087
MAG2133	0.022303	0.00884752	0.0128538	0.019401	0.0200282	0.021792	0	0.0192036	0.0373736	0.0424494	0.0348817	0	0.0104233	0.0521187	0.0122762	0	1.04901	0.963305	0.021446	0.0535074	0.0679331	0.0207995	0.169723	0	0	0	0	0	0.0202189	0.03031	0.0903402
MAG37	0.0321345	0.0552134	0.00759728	0.0598456	0.0227093	0.144532	0.293897	0.156586	0.0134719	0.0263078	0.0344519	0.352786	0.353488	0.0750365	0	0.0773784	0.0451971	0.0346584	0.0362778	0.0189002	0.678903	0.00320033	0.0369394	0	0	0.0437185	0.0359734	0.0116926	0.0356231	0.010541	0.089902
MAG70	0.00463054	0.0277431	0.0661309	0.0360438	0.466708	0	0.01463	0.039368	0.235695	0.224861	0.0475	0.158053	0.183964	0.0258143	0.0625354	0.0886001	0.150616	0.146589	0.0977824	0.0688235	0.0950544	0.0270285	0.0844196	0.0128134	0.0190612	0.0441198	0.0363436	0.0296685	0.117488	0.0772994	0.0896462
MAG2810	0.031352	0.0343218	0.0946162	0.092584	0.0817341	0.264709	0.10614	0.0931369	0.25071	0.25025	0.0712394	0.00560334	0.00942942	0.062966	0.0763101	0	0.0823634	0.0795151	0.088114	0.115789	0.138883	0.146444	0.0536751	0.0874906	0.0502638	0.0349807	0.0363168	0.0931295	0.0818225	0.0700886	0.089466
MAG976	0.0190928	0.00808866	0.00798073	0.00684369	0.00483516	0.0597567	0	0	0.00945461	0.0073429	0.0223544	0	0	0.0536181	0.284298	0	0.00366008	0.00430319	0	0.0131245	0	0.00756846	0	0.085533	1.98569	0	0	0	0	0.0996752	0.0894407
MAG2425	0	0	0	0.0127645	0	0.0647184	0.0164916	0.0274567	0	0	0.00662998	0	0	0.224985	0.0359413	0.235211	0.348545	0.363153	0.0196159	0.0101536	0	0.294552	0	0.168243	0.0962404	0	0	0.733553	0.0168228	0.00745511	0.0894177
MAG757	0.0177745	0.0260331	0.156154	0.0632851	0.0291592	0.302884	0.151855	0.0593973	0.135041	0.130201	0.107983	0	0.0060293	0.0485418	0.115293	0.396577	0.0526134	0.0567873	0.106799	0.108015	0.0375508	0.0368234	0.0381502	0.0506272	0.0482357	0.0472946	0.0361314	0.0663513	0.107955	0.135112	0.0891551
MAG361	0.00546423	0.0189338	0.0395694	0.0727445	0.0421115	0.173134	0.0953727	0.0677954	0.0724262	0.0717084	0.0530525	0	0.00397598	0.0436375	0.0474932	0	0.042676	0.0403339	0.0683825	0.0619796	1.12634	0.171967	0.0202616	0.0669265	0.0363954	0.0151033	0.0200791	0.104043	0.060424	0.0307165	0.0891016
MAG841	0	0	0	0	0.732462	0.263448	0.981809	0	0.0495825	0.0557463	0.0244658	0.0116701	0.0307946	0	0	0.0865588	0.162736	0.157286	0	0.0399178	0	0	0	0	0	0	0	0	0	0.0458591	0.0880779
MAG3574	0.0136125	0.0180842	0.072159	0.0745827	0.0628306	0.570305	0.0963051	0.0763304	0.0701524	0.0653639	0.0896613	0.00728148	0.0136448	0.0371443	0.0380457	0	0.126126	0.118347	0.0934907	0.235948	0.109229	0.158007	0.0286842	0.075287	0.0366773	0.0209654	0.0244589	0.0843824	0.0860657	0.124877	0.0876016
MAG369	0	0	0	0.0154006	0	0.0510389	0.0204188	0.0331186	0	0	0.00576489	0	0	0.316769	0.0429585	0.135252	0.160048	0.170106	0.0271569	0.011006	0	0.330745	0	0.186201	0.103309	0	0	0.97819	0.0222301	0.00494486	0.0871553
MAG1594	0.0147859	0.0160746	0.0692568	0.0656159	0.0444229	0.592665	0.0804453	0.069649	0.0725656	0.0688779	0.09702	0.0076445	0.0134338	0.0368499	0.0353818	0	0.112361	0.105157	0.0918648	0.274724	0.125367	0.16921	0.0281297	0.0649463	0.0315111	0.017372	0.0223553	0.0798685	0.0816396	0.118856	0.086935
MAG3555	0	0	0	0.966903	0.00895294	0	0	1.33278	0	0	0.101697	0	0	0	0	0	0	0	0.0315539	0	0.014519	0.103369	0.00529455	0	0	0	0	0	0.0372881	0	0.0867453
MAG2399	0.026791	0.0439728	0.112501	0.0692927	0.0976013	0.249724	0.11696	0.0723697	0.121191	0.116034	0.075076	0.00895289	0.0132704	0.0554708	0.0784057	0.164216	0.0824074	0.0808511	0.114384	0.0873518	0.0958182	0.0960134	0.0623726	0.0939747	0.048337	0.0489025	0.049202	0.113677	0.107813	0.0737883	0.0858907
MAG1702	0.0456187	0.104234	0.013269	0.108406	0.0409624	0.0881033	0.501251	0.269394	0.0252267	0.0465388	0.047585	0.0292593	0.0421537	0.133818	0	0.120739	0.0723766	0.0609449	0.073448	0.034453	0.37843	0	0.0401001	0	0	0.0891229	0.0792386	0.0304254	0.0725988	0.0190149	0.0855571
MAG1347	0.0134053	0.0254695	0.0952465	0.0801482	0.080219	0.230094	0.138597	0.0808632	0.164384	0.165975	0.0712193	0.0460925	0.0483931	0.056328	0.0900994	0.136722	0.0737178	0.0724116	0.0920434	0.0953831	0.132025	0.121747	0.0518112	0.0624936	0.0388641	0.0268072	0.027227	0.0752452	0.0900073	0.081341	0.0854794
MAG1832	0	0.0238121	0.0257479	0.109853	0.177429	0.0955508	0	0.110063	0.0188695	0.0177353	0	0	0	0.201498	0.105902	0	0.43177	0.409806	0	0.0353527	0.0281569	0.0307153	0.0369284	0.0436778	0.0651781	0.0466727	0.0536857	0.403424	0	0.0815289	0.0851119
MAG3385	0.0434092	0.0469243	0.0624972	0.100459	0	0.0630486	0	0.127028	0.0628895	0.0541189	0.0783858	0	0	0.109902	0.099427	0.098147	0.0787689	0.0752053	0.046934	0.0630809	0.0681343	0.0696916	0.0881432	0.633228	0.205949	0.0480348	0.047752	0.0728328	0.0485397	0.0556688	0.08494
MAG1897	0.0191048	0.0176548	0.259568	0.0601946	0.256931	0.248567	0.0795102	0.066048	0.0701922	0.0681793	0.076695	0	0.0111646	0.0499395	0.128106	0.0750554	0.0601861	0.059631	0.101112	0.137134	0.113849	0.136163	0.0341079	0.0594002	0.0296216	0.0179848	0.019474	0.0724959	0.0963213	0.108962	0.0844451
MAG2202	0.00524415	0.0335705	0.058962	0.0329374	0.289549	0	0.0139452	0.037902	0.230751	0.219599	0.0459036	0.13518	0.155427	0.0158694	0.0492212	0.0744041	0.176147	0.168379	0.0949303	0.0706207	0.0797021	0.0106026	0.0674685	0.0479132	0.123709	0.0426526	0.0340081	0.0230458	0.116949	0.0765849	0.0843726
MAG151	0	0.0455738	0	0	0.0334037	0.0409679	0	0	0.344761	0.446329	0.0524888	0	0	0.0392275	0	0	0.074362	0.0642311	0.318601	0.138221	0.0445602	0	0.00701639	0	0	0.0224508	0.0199301	0	0.430876	0.398099	0.0840366
MAG3017	0	0.0821767	0	0.0274851	0	0	0	0.0286535	0	0	0	0	0	0.0476343	0	0	0	0	0	0	0	0.0228091	0.00874258	0.907465	1.27191	0.0491301	0.047629	0.0262877	0	0	0.0839973
MAG552	0.0111068	0.0160335	0.0131044	0.0532365	0	0.014394	0	0.0899186	0.0210856	0.0116928	0.0383367	0	0	1.43287	0.0338128	0.0206619	0.0353917	0.0303561	0.0187209	0.0296027	0.0165114	0.0110213	0.00609775	0.43109	0.105728	0.0163943	0.0175507	0.0196429	0.0174912	0.00629827	0.0839382
MAG639	0	0.0450547	0.030529	0.0963219	0.157083	0.0898662	0	0.0965838	0.0296122	0.0269057	0	0	0	0.116035	0.0973636	0	0.24761	0.234999	0	0.0709205	0.0340927	0.0452214	0.207531	0.045137	0.0488339	0.0862495	0.108253	0.336189	0	0.255222	0.0835204
MAG1542	0.0366644	0.0339007	0.0636643	0.0706397	0.0576872	0.377922	0.0800861	0.0719153	0.0998861	0.0958749	0.0980047	0.00500444	0.00919902	0.0408648	0.0528039	0	0.0879806	0.0851845	0.0989715	0.170165	0.135758	0.165182	0.0432818	0.0917916	0.060234	0.043918	0.0417474	0.0898365	0.0907351	0.0846735	0.0827859
MAG3390	0.0344329	0.0211944	0.0549876	0.0535787	0.105788	0.0977588	0.0992936	0.0513596	0.109683	0.098101	0.0615825	0	0	0.0350775	0.047598	0.200922	0.060298	0.0571512	0.378857	0.0645217	0.0468956	0.0617045	0.0506868	0.040677	0.0204854	0.0275947	0.0239969	0.0477131	0.452818	0.056599	0.0820452
MAG3330	0.0159885	0.0334119	0.087162	0.109297	0.396882	0	0.169315	0.10576	0.131628	0.130643	0.0401779	0.0669419	0.0812822	0.0243301	0.0355784	0.102571	0.114588	0.112225	0.0937848	0.0483906	0.119377	0.0362297	0.0702393	0.0133336	0.0160789	0.0527067	0.0434267	0.0425485	0.105881	0.0577925	0.0819191
MAG572	0	0.00804426	0	0.0219183	0	0.0262293	0.0296372	0.0335618	0	0	0.00767627	0	0	0.332775	0.0429485	0.114788	0.131951	0.139176	0.0342633	0.0117585	0	0.247344	0	0.136849	0.0772847	0	0	1.0191	0.0311752	0.00754309	0.0818007
MAG861	0.00412565	0.0513602	0.0600026	0.0511162	0.437666	0	0.0139547	0.0490979	0.179268	0.171152	0.033353	0.115145	0.135913	0.0161204	0.0378245	0.0726793	0.128171	0.125664	0.148734	0.0487053	0.0660895	0.017946	0.0678943	0.0207324	0.0192944	0.060207	0.0489898	0.0266438	0.182559	0.0611651	0.0817192
MAG67	0.012571	0.0697473	0	0.161276	0	0	0	0.169676	0	0	0	0	0	0.807006	0	0	0	0	0	0	0	0.686002	0.0147909	0	0	0.0674007	0.0591654	0.391829	0	0	0.0813155
MAG3761	0	0.01126	0	0	0.619756	0	0	0	0	0	0	0	0	0.0420209	0	0	0.0498937	0.0470052	0.775633	0	0	0	0.00717578	0	0	0.0545205	0.0445106	0.0824501	0.703051	0	0.0812426
MAG2013	0.0209708	0.0403988	0.0717645	0.0935008	0.069381	0.189124	0.168982	0.092114	0.098503	0.0976473	0.04612	0	0.00762668	0.06243	0.0660801	0.0690863	0.0576127	0.0579516	0.115232	0.212108	0.139858	0.126368	0.0409214	0.0671433	0.0410491	0.0414322	0.0447918	0.0954148	0.110355	0.0737117	0.0805894
MAG1534	0.0110776	0.0266594	0.0717211	0.063261	0.212695	0.286671	0.0891791	0.0631212	0.0882174	0.0858189	0.119399	0.00476687	0.00769716	0.0539001	0.0549769	0	0.0750871	0.0718529	0.0906313	0.147823	0.116583	0.181605	0.0330094	0.0969193	0.0402931	0.032055	0.0314891	0.0936962	0.0849412	0.0800151	0.0805054
MAG1617	0.0189482	0.0181066	0.0113473	0.0330746	0.0234957	0.0154011	0	0.0315013	0.0328395	0.0370983	1.76724	0.007665	0.0157914	0.034126	0.0107299	0	0.030274	0.0279427	0.0435478	0.045686	0.0431626	0.0261562	0.0285797	0	0	0.0113188	0.0156532	0	0.0405068	0.0362016	0.0802132
MAG3130	0	0.0393858	0	0	0	0	0	0	0	0	0.337612	0	0	0	0	0	0	0	0	0	0	0	1.96367	0	0	0.037659	0.0270977	0	0	0	0.0801807
MAG1738	0.154756	0.49102	0	0	0	0	0	0	0	0	0	0	0	0	0	0	0	0	0	0	0.0480365	0	0.291314	0.959305	0.451126	0	0	0	0	0	0.0798519
MAG2121	0.0210451	0.0132602	0.0178552	0.821225	0.0289355	0.0164424	0	0.838485	0.0355104	0.0387974	0.0597052	0.0146887	0.0286613	0.0403339	0.00969916	0	0.0233968	0.0216483	0.0358844	0.0545441	0.0406117	0.033778	0.0185431	0	0	0.0114594	0.0150148	0	0.0336223	0.10477	0.0792639
MAG196	0.0123489	0.0445195	0.0759437	0.0496711	0.234105	0	0.03356	0.0499388	0.173672	0.165755	0.0561777	0.0634103	0.0748481	0.0276067	0.0528241	0.0891436	0.109196	0.106251	0.118739	0.0907057	0.103172	0.0329943	0.188895	0.0293289	0.0245184	0.0514861	0.043379	0.0357419	0.141838	0.095603	0.0791791
MAG2919	0.0110245	0.0199469	0.0595327	0.0545337	0.0500947	0.242862	0.0985988	0.0564963	0.091376	0.0885974	0.10784	0.00441807	0.00765252	0.0347988	0.0539703	0	0.0604785	0.0569773	0.278704	0.101889	0.105002	0.153866	0.0241667	0.134231	0.0550393	0.021557	0.0270095	0.0740688	0.247332	0.0479366	0.079
MAG2601	0	0.0081287	0	0	0.0744901	0.125903	0.0149251	0	0.106208	0.150975	0	0	0	0.0164015	0.0123856	0.0084605	0	0	0.967103	0.0672265	0	0	0.0101733	0.00531696	0.0042283	0	0	0	0.787401	0	0.0786442
MAG3380	0.00970044	0.0131078	0.0551556	0.0617107	0.0527361	0.499822	0.0716753	0.0646606	0.0732219	0.0718478	0.113415	0.00508194	0.00941547	0.0320924	0.0370861	0	0.0777773	0.0727756	0.108847	0.182692	0.125381	0.207231	0.016199	0.067415	0.0314377	0.013767	0.0179362	0.0806066	0.0958926	0.0830918	0.0783926
MAG830	0.0408712	0.0310684	0.0997061	0.0579001	0.0823886	0.128772	0.0890997	0.0465376	0.172334	0.176316	0.0489437	0.00612427	0.0151284	0.0476428	0.101144	0.164972	0.141455	0.14227	0.0389817	0.141993	0.0746997	0.140548	0.0788466	0.0326715	0.0271977	0.0288687	0.0275189	0.0514189	0.0422774	0.0729437	0.0783547
MAG1719	0	0.0785534	0.0124612	0.0938806	0.152519	0.041473	0	0.0927473	0.0160136	0.0139759	0	0	0	0.108762	0.0441705	0	0.281629	0.268606	0	0.0208252	0.0168561	0.0105326	0.067382	0.0360287	0.0461488	0.194229	0.251242	0.353168	0	0.140055	0.078042
MAG3661	0	0.004936	0	0	0.0139346	0.00760333	0.0233937	0	0	0	0	0	0	0	0	0	0.00373272	0.00446694	0.00812838	0	0.0127198	0	2.2287	0	0	0.00610867	0.00590732	0	0.00979676	0	0.0776476
MAG2991	0.00977946	0.019441	0.0948586	0.0541324	0.167398	0.183593	0.091151	0.0553502	0.0597874	0.0601357	0.0598892	0	0.00432267	0.364505	0.0925865	0	0.0915052	0.0871998	0.0682922	0.0936943	0.139064	0.140343	0.0223503	0.0637378	0.0385847	0.0185809	0.0219169	0.10173	0.0646921	0.0566192	0.077508
MAG2283	0.00652589	0	0	0	0.00874848	0	0	0	0.0367681	0.0493713	0	1.61107	0.347944	0	0	0.0174352	0	0	0.00436044	0	0.00425383	0.186158	0	0.00530495	0.0246784	0	0	0	0.00408425	0.00378122	0.0770162
MAG1768	0.0342685	0.0542622	0.010989	0.0735602	0.0186535	0.0734429	0.251808	0.229257	0.0154961	0.0305486	0.0464454	0.0482029	0.0935651	0.0804448	0	0.18751	0.0453022	0.0359542	0.213754	0.0262989	0.393317	0	0.0304803	0	0	0.0384773	0.0330581	0.0169472	0.214077	0.0135048	0.0769875
MAG1370	0.0712681	0.0646308	0.0999909	0.0550568	0.212239	0	0.0293307	0.0587477	0.0965953	0.0940436	0.0392811	0.0523752	0.0626745	0.0503981	0.0665409	0.0800834	0.0871594	0.0856227	0.073555	0.0476175	0.190872	0.0471869	0.0671095	0.0326979	0.115346	0.114979	0.0978527	0.0592929	0.0880473	0.0563898	0.0765661
MAG2359	0.0445818	0.0507291	0.124287	0.0815351	0.0994293	0.0779802	0.116067	0.0839806	0.0773135	0.0769057	0.0500311	0	0.00882482	0.0800308	0.0632611	0.116208	0.0854685	0.0863775	0.0661901	0.0952779	0.112279	0.118932	0.0714553	0.128083	0.091029	0.0537221	0.0491377	0.0670185	0.0670261	0.0474052	0.0763523
MAG40	1.04669	0	0	0	0	0	0	0	0	0	0	0	0	1.24119	0	0	0	0	0	0	0	0	0	0	0	0	0	0	0	0	0.0762628
MAG1083	0.0161154	0.0643187	0.0756807	0.0573214	0.101357	0.0942041	0.0635907	0.0657916	0.120769	0.119261	0.0594063	0.0188375	0.0254595	0.0519571	0.123757	0.137108	0.0676819	0.0708224	0.0806347	0.0597053	0.269182	0.0606427	0.0505819	0.0501151	0.0276617	0.069937	0.0616228	0.0888198	0.08183	0.0503497	0.0761507
MAG1551	0.0113251	0.0523863	0.0431204	0.0196019	0	0.0141206	0.0210121	0.0209681	0.0777059	0.0474533	0.0290519	0	0	0.0419419	0.519358	0	0.0070719	0.00701517	0.0593172	0.420261	0.0141649	0.0901114	0.00635229	0.275569	0.105421	0.0273541	0.0283063	0.247483	0.0628974	0.0339404	0.0761104
MAG3662	0.00691991	0.0156081	0.046715	0.156898	0.0459706	0.193942	0.119749	0.161286	0.103538	0.102729	0.0510201	0	0.00528368	0.0573411	0.397655	0	0.0445242	0.0423679	0.0621858	0.0516822	0.139668	0.129869	0.0174937	0.0774698	0.0461218	0.0166637	0.0220678	0.0848207	0.0553468	0.0267111	0.0760549
MAG2802	0	1.87008	0.0846062	0.0255802	0	0	0	0.0412423	0	0	0	0	0	0.0312207	0	0	0	0	0	0	0	0	0	0	0	0.12931	0.0978468	0	0	0	0.0759961
MAG889	0.0408944	0.0728902	0.0120082	0.0844741	0.0241455	0.0833486	0.294679	0.252386	0.0188119	0.0381514	0.044942	0.0373548	0.0667271	0.103008	0	0.162265	0.0487257	0.0394662	0.124459	0.0319459	0.393653	0	0.033694	0	0	0.05243	0.0456696	0.0218269	0.124738	0.0174492	0.0756714
MAG2925	0.0143182	0.776309	0.0962336	0.0208688	0	0	0	0.0145652	0.0111771	0.00648946	0.111099	0	0	0.00517278	0.0155534	0	0	0.00388966	0	0	0.00404912	0.0383792	0.00506568	0.053493	0.164052	0.389395	0.455111	0.0329124	0	0.0429622	0.0753699
MAG128	0	0.0176413	0.006692	0	0.1015	0.0659936	0.00830686	0	0	0.00382779	0	0	0	0.0577308	0.0250527	0.0200265	0.0103891	0.00966419	0.766942	0.0310702	0	0.0129904	0	0.00305067	0	0.0151818	0.00876851	0.313814	0.767975	0.0120966	0.0752905
MAG3538	0.03426	0.0584207	0.0106287	0.0761344	0.0163212	0.0870403	0.27483	0.224674	0.0143456	0.0280838	0.0311758	0.0836971	0.112839	0.0864769	0	0.119988	0.0441882	0.0355827	0.0639436	0.0208301	0.640321	0	0.0265034	0	0	0.0408182	0.0345685	0.0135696	0.062655	0.0136475	0.0751848
MAG3055	0	0.00846357	0	0	0	0	0	0.00917777	0	0	2.20057	0	0	0.0110742	0	0	0	0	0	0	0	0	0	0	0	0	0	0.0127613	0	0	0.0747348
MAG3824	0	0	0	0	0.673722	0.201426	0.896024	0	0.0321683	0.0375288	0.0143749	0.00876091	0.0273262	0	0	0.0468656	0.127168	0.122007	0	0.00912023	0	0	0	0	0	0	0	0	0	0.0368449	0.0744446
MAG1090	0.0187023	0.154372	0.0885061	0.0188497	0	0	0	0.0128638	0.0127922	0.00865974	0.0779365	0	0	0.00443176	0.0143283	0	0	0	0	0	0	0.0343015	0.00481078	0.0933738	1.38511	0.0644944	0.0764148	0.107355	0	0.0458685	0.0741057
MAG3358	0	0.0471122	0.0107911	0.0820784	0.144597	0.0729088	0	0.0816272	0.0286828	0.0260168	0	0	0	0.12629	0.079324	0	0.270496	0.257854	0	0.0232327	0.00952073	0.0139615	0.08164	0.0256026	0.0354499	0.120443	0.157099	0.332389	0	0.175642	0.0734253
MAG1166	0	0.0382586	0	0	0	0	0	0	0	0	1.71864	0	0	0	0	0	0	0	0	0	0	0	0.372264	0	0	0.042869	0.0306675	0	0	0	0.0734232
MAG2487	0.0290263	0.0371562	0.102106	0.0799183	0.141157	0.187049	0.0820002	0.0843088	0.114885	0.110737	0.0458289	0.0119427	0.0163704	0.0489247	0.0621593	0	0.100822	0.096829	0.112214	0.0798092	0.0886258	0.101889	0.0591345	0.0481168	0.0291739	0.039737	0.0408198	0.0842221	0.10797	0.0591998	0.0734044
MAG2699	0.00565285	0.0294704	0.0547976	0.0328445	0.330065	0	0.0302346	0.0355058	0.201227	0.191662	0.0368242	0.112194	0.12236	0.0181465	0.0347038	0.059875	0.125646	0.122111	0.0699683	0.053993	0.0738226	0.0194621	0.135975	0.014236	0.0267887	0.043153	0.0367182	0.0268331	0.0851523	0.0709325	0.0733452
MAG1024	0.0206396	0.00855783	0.0193259	0.0217873	0.0371151	0.0475315	0	0.0218254	0.0516672	0.0580971	0.0369907	0	0.0117427	0.0427934	0	0	0.0298153	0.0274007	0.0223402	0.0677632	1.57113	0.0307887	0.0204036	0	0	0	0	0	0.0205489	0.0199071	0.0729392
MAG3259	0.0237794	0.033388	0.0281413	0.0758821	0	0.0436762	0	0.114412	0.0354952	0.0291383	0.0537748	0	0	0.119189	0.0572866	0.0686481	0.132355	0.115449	0.0332903	0.0546273	0.0690956	0.056272	0.0369881	0.659371	0.171456	0.0329987	0.0332277	0.0562549	0.0342842	0.0176691	0.0728716
MAG1917	0.0309959	0.0897473	0.0709003	0.0663913	0.101334	0.0551855	0.0420296	0.0667959	0.124479	0.116429	0.0413338	0.00590035	0.0114441	0.04007	0.0542757	0.0998389	0.0616543	0.0639502	0.0496149	0.0677974	0.453406	0.0843078	0.0586279	0.0554691	0.0246729	0.0427824	0.0460186	0.0618313	0.0491313	0.0465804	0.0727665
MAG873	0	0.0300797	0	0	0	0	0	0	0.0849535	0.079051	0	0	0	0	0	0.208039	0.740043	0.694943	0	0	0	0	0.0141729	0	0	0.15354	0.173907	0	0	0	0.0726243
MAG3604	0	0.0282901	0	0.0663321	0.163762	0.00414008	0	0.095346	0.0650287	0.0404161	0	0.718854	0.655503	0.0592894	0	0	0.06103	0.0653138	0	0.0142744	0.0799839	0	0.0283429	0	0	0.0111296	0	0.0187543	0	0	0.0725263
MAG763	0.0133587	0.0252629	0.0536855	0.0956323	0.0483354	0.234119	0.121724	0.106461	0.0992553	0.09754	0.0607402	0	0.00819916	0.0637486	0.0769409	0	0.0634698	0.0600373	0.0817778	0.095187	0.167295	0.129289	0.0273284	0.0938641	0.0507279	0.0239837	0.0300224	0.114544	0.0728797	0.0497269	0.0721713
MAG3439	0	0	0	0	0	0	0	0	0	0	0	0	0	1.89791	0.00419666	0	0	0	0	0	0	0	0	0	0	0	0	0.257856	0	0	0.0719988
MAG2813	0	0	0	0	0	0	0	0	0	0	0	0	0	2.15506	0	0	0	0	0	0	0	0	0	0	0	0	0	0	0	0	0.0718352
MAG246	0	0	0.00891832	0.00900931	0	0.0661127	0.0135592	0.0197891	0	0	0.0082472	0	0	0.19503	0.0386044	0.174802	0.26508	0.273724	0.0154938	0.0111756	0	0.236322	0	0.125347	0.0726447	0.00343081	0.00449477	0.581699	0.0136599	0.0163856	0.0717843
MAG1913	0.0265138	0.0689663	0.00593797	0.278736	0.0296086	0.0627788	0.404794	0.375866	0.0175401	0.0338244	0.0375637	0.015695	0.0250091	0.100909	0	0.0673596	0.0631139	0.0517559	0.0323731	0.019334	0.223791	0	0.0304435	0	0	0.0627187	0.05542	0.0149811	0.0318132	0.00849556	0.0715114
MAG3095	0.0366061	0.0767669	0.00966004	0.0782397	0.024924	0.0771479	0.383729	0.214637	0.0275615	0.0468786	0.0406928	0.0272703	0.0417731	0.0917422	0	0.133025	0.0543985	0.0443611	0.0764876	0.029546	0.330978	0	0.0459034	0	0	0.070583	0.0645468	0.020577	0.0760282	0.012942	0.0712335
MAG348	0.00726059	0.0491878	0.0702271	0.0456689	0.409769	0.00838437	0.0116245	0.0496459	0.14044	0.13461	0.0303757	0.102565	0.11728	0.013252	0.0382947	0.0562898	0.106463	0.103239	0.0734045	0.0395832	0.1157	0.0256355	0.0843691	0.0146512	0.0156964	0.0586653	0.0485946	0.0332141	0.0884969	0.0443855	0.0712324
MAG3270	0.0256969	0.0388684	0.0485794	0.0849835	0	0.0572915	0	0.112682	0.0460928	0.0370931	0.0808791	0	0	0.125512	0.0754204	0.0810898	0.0829061	0.0759099	0.0843241	0.0614898	0.0396091	0.0483976	0.0404132	0.455418	0.138511	0.0497852	0.0462015	0.0777542	0.0826801	0.0390585	0.0712216
MAG952	0	0.026558	0.0248349	0	0.0441093	0.0258653	0.100159	0	0	0	0	0.0333858	0.0546391	0	0.0143202	0.0549158	0.0383501	0.0317163	0.805101	0.0528503	0	0.0404715	0.00461509	0.00623927	0	0.0243152	0.0178057	0.0218837	0.672652	0.0301589	0.0708316
MAG1359	0	0.0184456	0	0	1.8834	0	0.0232573	0	0	0	0	0	0	0.028089	0	0	0	0	0.0251727	0	0.0208048	0	0.0420889	0	0	0.0238613	0.0337549	0	0.024659	0	0.0707845
MAG1242	0.0459709	0.0798933	0.0845852	0.0587106	0.0692144	0.0726378	0.0355082	0.0554079	0.134905	0.130569	0.0733092	0.005002	0.0100879	0.0287637	0.0734448	0.105202	0.0621059	0.0621989	0.0516169	0.0653692	0.317853	0.0716718	0.0571701	0.0751423	0.0368533	0.0423714	0.0427526	0.0484352	0.050354	0.064023	0.070371
MAG3274	0.0096842	0.0125077	0.0587572	0.0542954	0.0493261	0.442019	0.0554312	0.0589201	0.0577001	0.0546042	0.0775878	0.00790032	0.0127476	0.0277074	0.0304413	0	0.0931268	0.0866664	0.0990125	0.191741	0.081649	0.156882	0.0308521	0.0535085	0.0246091	0.0140707	0.0172903	0.0721862	0.0870211	0.0871992	0.0701815
MAG798	0.0103244	0.0174659	0.0541061	0.0740304	0.046231	0.21773	0.271131	0.0766363	0.0978884	0.0977181	0.0525273	0	0.00515356	0.0497318	0.0725015	0	0.0488906	0.0461191	0.0681229	0.0695037	0.191319	0.15708	0.0265491	0.075759	0.0404594	0.0182906	0.0237531	0.0958354	0.0599106	0.0375837	0.0700784
MAG3053	0.0127618	0.0205504	0.0523285	0.0236129	0	0	0	0.0125351	0.0151942	0.00976488	0.00843284	0	0	0	0.018527	0.0035872	0	0.00518185	0	0.00374817	0	0.00966642	0.0114944	0.596328	0.980189	0.0593397	0.101621	0.0141397	0	0.118689	0.0692564
MAG801	0.00474319	0.0249993	0.0604713	0.0314567	0.377913	0	0.0118548	0.0347023	0.197266	0.186745	0.0366952	0.0775732	0.0926973	0.0192588	0.0357929	0.0834357	0.116341	0.112179	0.0757207	0.048455	0.077309	0.0167843	0.0834653	0.00672718	0.01172	0.0359015	0.0296563	0.0160978	0.0934472	0.0636547	0.0687688
MAG3647	0.0342083	0.0868969	0.0316019	0.0693998	0.0652502	0.0977998	0.223539	0.199801	0.0271559	0.0398892	0.0226702	0.0700363	0.0735451	0.0675127	0.00951563	0.0674117	0.0453443	0.0396381	0.0390646	0.0446357	0.253008	0.0279557	0.0283836	0	0	0.066177	0.0585824	0.17009	0.0376949	0.0639398	0.0686916
MAG2723	1.36289	0	0	0	0	0	0	0	0	0	0.0143219	0	0	0.329001	0	0	0	0	0	0	0	0	0.348329	0	0	0	0	0	0	0	0.0684847
MAG393	0	0.0102157	0	0	0.524816	0	0	0	0	0	0	0	0	0.0366786	0	0	0.0282639	0.0298012	0.660184	0	0	0	0.0054578	0	0	0.0449721	0.0368826	0.0760392	0.600696	0	0.0684669
MAG444	0.00548708	0.0132674	0.043593	0.061273	0.0461397	0.205031	0.0961567	0.0622589	0.0788796	0.0776304	0.0670865	0	0.00382564	0.0565414	0.0528864	0	0.0416111	0.0396766	0.072566	0.0666164	0.181352	0.188494	0.0217473	0.0679645	0.0354678	0.0129866	0.0183167	0.296771	0.0633662	0.0767598	0.0684584
MAG3780	0.00492244	0.0266284	0.0618648	0.0372435	0.232617	0	0.0165242	0.0410749	0.135243	0.129789	0.0433072	0.0742341	0.0867598	0.0318053	0.275435	0.0733375	0.1067	0.103855	0.0640417	0.0526749	0.090457	0.0195601	0.0460929	0.0136592	0.0166434	0.0483424	0.0403292	0.0407705	0.0767701	0.0622544	0.0684312
MAG559	0	0.00583508	0	0	0.0658858	0.122946	0.0215131	0	0.0165182	0.0244806	0	0	0	0.0122499	0.00930639	0	0	0	0.94924	0.0520197	0	0	0	0.00378179	0	0	0	0	0.75925	0	0.0681009
MAG1984	0.0394507	0.0974768	0.0132511	0.0827339	0.0214783	0.0602549	0.258323	0.251723	0.0194316	0.037914	0.0311722	0.0244337	0.045835	0.129456	0	0.171089	0.044652	0.0352067	0.0575158	0.0258125	0.352593	0	0.0319746	0	0	0.0511152	0.0442079	0.0184267	0.0573352	0.0300001	0.0677621
MAG1939	0.0245596	0.26712	0.0334931	0.0130939	0.0559322	0	0	0.012664	0	0	0	0	0	0	0	0	0	0	0.0222072	0	0.0729389	0	0.0278303	0.397016	0	0.484879	0.464898	0.121877	0.0275801	0	0.0675363
MAG236	0.0349236	0.0352223	0.0565659	0.0817283	0	0.0709532	0	0.113445	0.0473375	0.0348181	0.0728116	0	0	0.116986	0.0848119	0.0802535	0.0716213	0.0660505	0.0387443	0.064009	0.0593849	0.0406063	0.0263022	0.473562	0.130783	0.046759	0.0435021	0.0528067	0.0390689	0.0412967	0.0674785
MAG1885	0.035491	0.0620247	0.0086206	0.0726911	0.0257274	0.23019	0.308946	0.180855	0.0158666	0.0312084	0.0380814	0.0207642	0.0349306	0.0867981	0	0.0861466	0.0489635	0.0393331	0.0440619	0.022584	0.427076	0	0.0388444	0	0	0.0496618	0.0427371	0.0144071	0.0436332	0.0107847	0.0673476
MAG2799	0.016578	0.0492297	0.0421915	0.0279842	0	0.0293432	0.0297024	0.027876	0.0797462	0.0501115	0.0259818	0	0	0.0477904	0.510036	0	0.013286	0.0136225	0.0617069	0.123125	0.0185301	0.0793595	0.0401096	0.25451	0.100896	0.0298941	0.0298793	0.240956	0.0625523	0.0148596	0.0673286
MAG600	0.0270174	0.1563	0.046006	0.0661377	0.0621042	0.0390629	0.064538	0.0896703	0.0601826	0.0554403	0.0493646	0	0.011687	0.041415	0.0306703	0.0470323	0.139736	0.143692	0.0895663	0.0321927	0.0494217	0.0407192	0.0229964	0.104581	0.0554741	0.159398	0.137397	0.0756711	0.095738	0.0259602	0.0673057
MAG2355	1.37445	0	0.353978	0.0052277	0	0	0	0.00526879	0	0	0	0	0	0	0	0	0	0	0	0.143657	0	0.0402361	0.00480889	0	0	0	0	0	0	0.0687535	0.066546
MAG97	0.00399298	0.0221943	0.054559	0.0413807	0.290605	0	0.00863575	0.044578	0.180496	0.173683	0.0694484	0.0870863	0.101676	0.00983061	0.0300744	0.0573663	0.121292	0.122008	0.0962516	0.0456565	0.0654045	0.00940474	0.0788921	0.00475862	0.00910363	0.0345359	0.028342	0.0178236	0.119583	0.0554395	0.0661367
MAG3522	0	0.0325243	0.00653236	0	0.186389	0.0663405	0.0118218	0	0.00484686	0.00708298	0.00434419	0	0	0.112217	0.0170302	0.0409748	0.231643	0.222396	0.458697	0.0332875	0	0.024617	0	0.00456287	0	0.0283588	0.0164952	0.0136818	0.44771	0.0117435	0.0661099
MAG728	0.0217968	0.0218309	0.0330311	0.388492	0.061434	0	0	0.935203	0.0395681	0.037637	0.0278729	0.0158776	0.0149883	0.00948618	0.0288855	0.059086	0.0575039	0.0539272	0.0161885	0.0104442	0.0184553	0.0129025	0.0155087	0.012157	0.0104555	0.0226644	0.0205683	0.0181458	0.0175956	0	0.0660569
MAG1817	0.0238699	0.100463	0.00687164	0.0612053	0.023099	0.0459055	0.6601	0.140733	0.0135375	0.024621	0.0306514	0.0148315	0.0275518	0.0681879	0	0.070339	0.0527421	0.0424268	0.0344266	0.0182667	0.206978	0	0.0254949	0	0	0.117	0.104619	0.0114209	0.0343466	0.00895295	0.0656213
MAG666	1.91958	0	0.0163946	0.00862225	0	0	0	0.00847301	0	0	0	0	0	0	0	0	0	0.00200698	0	0	0	0	0.00323257	0	0	0	0	0.0101351	0	0	0.0656148
MAG17	0.0237272	0.0355014	0.0730896	0.0664443	0.0490259	0.141957	0.0808732	0.0658165	0.0811427	0.074768	0.0501688	0	0.00667092	0.0534776	0.0486952	0.166191	0.0670414	0.0648392	0.0868747	0.0577133	0.0955787	0.0831472	0.0549901	0.114382	0.049039	0.0329868	0.0355643	0.0820733	0.0827214	0.0426866	0.0655729
MAG1616	0.0262141	0.0591598	0.0757423	0.0554849	0.0490927	0.100663	0.0632557	0.0524077	0.124211	0.121579	0.0698726	0.00349372	0.00750226	0.0356047	0.0693553	0.121643	0.0708977	0.0707483	0.0680736	0.0771238	0.228459	0.0552582	0.0543335	0.0440119	0.0274503	0.0328685	0.032968	0.0562265	0.0656044	0.0426479	0.0653984
MAG565	0	0.00411063	0	0	0.0210478	0.0242361	0	0.00508022	0	0	0.0181334	0	0	0.00382181	0	0.00478707	0.939975	0.790918	0	0	0	0	0	0	0.00410099	0.0728753	0.0637185	0	0	0	0.0650935
MAG3312	0	0.010299	0	0	0.0568755	0.103933	0.0112383	0	0.0949988	0.136331	0	0	0	0.0144903	0.00970408	0	0	0	0.793809	0.0534123	0	0	0.0107104	0.00370571	0	0	0	0	0.643218	0	0.0647575
MAG76	0.0382636	0.0614669	0.0127748	0.0859396	0.0247523	0.0752458	0.234474	0.248686	0.0218236	0.0373297	0.0369634	0.0281117	0.0421764	0.087515	0	0.121347	0.0416365	0.0341884	0.0662179	0.0767192	0.346998	0	0.0279782	0	0	0.0428933	0.0379666	0.0202759	0.0658213	0.0168634	0.0644809
MAG3649	0	0.0616737	0	0	0.0855369	0.103669	0	0	0.208866	0.252159	0.0713533	0	0	0.0857861	0	0	0.130894	0.124383	0.11213	0.172865	0.109552	0	0.0560484	0	0	0.0558044	0.0513161	0	0.133813	0.116769	0.0644206
MAG1506	0.00354003	0.0272907	0.0581684	0.0305831	0.28778	0	0.0103234	0.0343917	0.15566	0.14906	0.0432937	0.0890421	0.103863	0.0130188	0.0296848	0.0710707	0.138468	0.135	0.0685039	0.0522449	0.0702741	0.00843589	0.0774731	0.00442131	0.00940525	0.0430991	0.0347715	0.0178254	0.0854012	0.0661035	0.0639399
MAG2728	0.119109	0.0364255	0.143152	0.0438746	0	0.0621503	0.0761215	0.0318472	0.0613441	0.0690868	0.041624	0	0	0.0648104	0.0303755	0.332865	0.0839926	0.0876172	0.03213	0.0824878	0.0294864	0.0506252	0.0488161	0.0224753	0.0256469	0.0631361	0.0588552	0.0279668	0.0420894	0.148091	0.0638734
MAG2285	0.0064713	0.0338297	0.0477936	0.101681	0.124346	0.0750146	0.0855958	0.0978032	0.0519991	0.0519319	0.0174237	0	0.0127379	0.083252	0.0505296	0.0405596	0.149109	0.142384	0.029874	0.066199	0.0578709	0.0394282	0.0570183	0.0254934	0.0274717	0.0561176	0.0655215	0.174627	0.0324768	0.111365	0.0638641
MAG2943	0.0365379	0.0693163	0.00940464	0.0793242	0.024084	0.0694749	0.346011	0.19719	0.0192712	0.0351642	0.0377464	0.0182963	0.0302674	0.09993	0	0.165415	0.0488842	0.0400951	0.0543104	0.0254013	0.279719	0	0.0342222	0	0	0.058454	0.051704	0.0167388	0.0535405	0.0144527	0.0638318
MAG2134	0.00721692	0.124267	0	0.0913588	0.032235	0.0234476	0	0.0735665	0.00858764	0.00947612	0.0110428	0	0	0.017963	0.0247213	0	0.00843843	0.00881264	0.518369	0.00886106	0.0284981	0.0253831	0.0507124	0.0499276	0.0239225	0.0759384	0.0798202	0.045446	0.564511	0	0.0637508
MAG3636	0.0308034	0.0545511	0.0578957	0.103487	0.0515676	0.0600373	0.122404	0.0992782	0.0815506	0.0654293	0.037611	0	0	0.0684256	0.149493	0.0475528	0.0294819	0.0299424	0.0453512	0.06493	0.0613115	0.0667036	0.0361114	0.131148	0.0816567	0.0515273	0.0490902	0.142178	0.0471782	0.0404431	0.0635713
MAG2659	0	0.0576562	0	0	0.0592101	0.0666137	0	0	0.280398	0.349127	0.073236	0	0	0.0665072	0	0	0.0976558	0.0888793	0.119419	0.134942	0.0855589	0	0.0278569	0	0	0.0494388	0.042955	0	0.153489	0.139957	0.0630967
MAG1955	0.00441791	0.0883421	0.026697	0.0439018	0	0	0	0.045806	0	0	0	0	0	0.00775055	0	0	0	0	0	0	0	0	0	0.0759767	0	0.0197107	0.0389995	1.53942	0	0	0.0630342
MAG1690	0.023774	0.0994869	0.00751778	0.0588413	0.0179355	0.0457015	0.424925	0.148157	0.0143614	0.0272233	0.0265243	0.104617	0.123461	0.0813445	0	0.0921958	0.0460797	0.0392115	0.0348468	0.016614	0.223926	0	0.0252393	0	0	0.0777839	0.0662685	0.012425	0.0351418	0.0133625	0.0628988
MAG3486	0.00683752	0	0.0291639	0	0.00951066	1.37643	0	0	0.00802677	0.00657405	0.0221847	0	0	0.0272307	0.0559014	0.0869271	0.0454968	0.0442735	0.0085494	0.0138248	0	0	0	0.0169843	0.014444	0.00647882	0.00723894	0.0442676	0.00918041	0.043773	0.0627768
MAG1499	0.00744708	0.0319463	0.0485441	0.0589078	0.0833002	0.0825937	0.0413948	0.0587993	0.0635514	0.0594111	0.028174	0	0	0.0512313	0.0727017	0.100389	0.156799	0.150655	0.03546	0.044087	0.0407009	0.0278209	0.118629	0.0224247	0.0207178	0.0533729	0.0635782	0.177291	0.0381661	0.144146	0.0627413
MAG738	0.0204816	0.010999	0.019022	0.0849475	0.0232916	0.0271012	0	0.0860644	0.0281495	0.0308621	0.0492268	0.0112873	0.0224505	0.0426483	0.0109387	0	0.0387002	0.0353205	0.0340754	0.0492022	0.0302135	0.0312033	0.0193659	0	0	0	0.00937997	0.0168264	0.0321481	1.11685	0.062692
MAG2229	0.0201555	0.260101	0.0240818	0.00630428	0.0436467	0	0	0.00658846	0	0	0	0	0	0	0	0	0	0	0.0117242	0	0.0683279	0	0.0149684	0.356474	0	0.474643	0.457136	0.116963	0.0158341	0	0.062565
MAG398	0.0258809	0.260531	0.0278401	0.0041492	0.041927	0	0	0.00458393	0	0	0	0	0	0	0	0	0	0	0.0118838	0	0.0537844	0	0.0178353	0.353182	0	0.480581	0.459597	0.112293	0.0169311	0	0.0623667
MAG718	0.0141313	0.0497334	0.206719	0.0154983	0	0.0181417	0.0565675	0.00956706	0.0376536	0.048218	0.00630694	0	0	0.0350932	0.00490248	0.0926379	0.400881	0.42735	0.00521331	0.122229	0.025994	0.0383339	0.013491	0.0033968	0.00648719	0.0720396	0.0654201	0.0130422	0.0105617	0.0698403	0.062315
MAG183	0	0	0	0.025592	0	0	0	0.0286786	0	0	0	0	0	0	1.79964	0	0	0	0	0	0	0	0	0	0	0	0	0.0147901	0	0	0.0622901
MAG1722	0	0.0397395	0	0	0.0270847	0.0619495	0	0	0.369093	0.475142	0.0391586	0	0	0.0513794	0	0	0.0894964	0.0765887	0.112387	0.156377	0.0539533	0	0.00707386	0	0	0.0199796	0.0179553	0	0.150058	0.119822	0.0622413
MAG3831	0.044986	0.010672	0	0	0	0	0	0	0.0285593	0.0208957	0	0	0	0	0	0	0.0117201	0.0111399	0.944374	0	0.0306802	0	0	0	0	0	0.0128762	0	0.750645	0	0.0622183
MAG2475	0.0310724	0.0588025	0.00822129	0.0659358	0.0202312	0.066159	0.356452	0.168245	0.0138042	0.0267391	0.0302978	0.128481	0.13904	0.0725539	0	0.0881189	0.0453611	0.0391032	0.0429043	0.0243626	0.25882	0	0.0296351	0	0	0.0458228	0.0387838	0.0132464	0.042296	0.0120209	0.062217
MAG292	0	0.0109818	0.0642431	0	0	0.725047	0	0	0.0165467	0.0235465	0	0	0	0	0	0	0	0	0	0.51239	0	0	0	0.0364591	0.170056	0	0	0.014225	0	0.285593	0.0619696
MAG3109	0.0235934	0.00815617	0.0618132	0.0164408	0.033002	0.0974351	0.0843451	0.0150233	0.0989129	0.10602	0.0139411	0.00506724	0.0135547	0.0277273	0.375805	0.114918	0.0973045	0.0978583	0.00637605	0.158156	0.0591884	0.179301	0.0551576	0.0116273	0.00841181	0.00646456	0.00614851	0.0256784	0	0.0505887	0.0619339
MAG1211	0.0404429	0.171525	0.0303545	0.0183664	0.0564804	0	0.0165792	0.0353026	0.0669245	0.118766	0	0.0139374	0.00833418	0.0486385	0	0.311897	0.0799884	0.0718774	0	0.0977379	0.23406	0.0167998	0.00975945	0	0	0.189715	0.13071	0.0647329	0	0.0174283	0.0616786
MAG1158	0.0245421	0.0112108	0.0626982	0.0277541	0.0426924	0.109223	0.0846855	0.0247329	0.119228	0.129633	0.0263006	0.00360523	0.0090102	0.0278831	0.0682195	0.196234	0.111217	0.114152	0.0370698	0.155275	0.0614283	0.161085	0.0520002	0.0224922	0.013322	0.00946726	0.0085323	0.0320726	0.0359938	0.0661836	0.0615981
MAG921	0.0243929	0.24074	0.0956084	0.00585426	0.0422423	0	0	0.00673598	0	0	0	0	0	0	0	0	0	0	0.0110355	0	0.0592605	0	0.0163949	0.365158	0	0.439042	0.422604	0.0967368	0.0153406	0	0.0613716
MAG3141	0.0658739	0.0317059	0.259334	0.0425106	0	0.0400038	0.0639924	0.0274575	0.0543301	0.0627419	0.0336995	0	0	0.0608085	0.0293257	0.0589486	0.116466	0.124356	0.0155237	0.148876	0.145848	0.112038	0.0470952	0.0264455	0.0266068	0.0468317	0.039375	0.0306477	0.0216436	0.107698	0.0613395
MAG1076	0	0.0277642	0.0264271	0	0.0334952	0.0276934	0.106853	0	0	0	0	0.0222418	0.039988	0.0031983	0.0150945	0.0501145	0.0410105	0.0346798	0.559553	0.0548808	0	0.188131	0.0051524	0.00624008	0	0.0255506	0.0179508	0.023988	0.496917	0.0324947	0.061314
MAG682	0.0331551	0.0718943	0.00979993	0.0785406	0.0200662	0.0722715	0.298067	0.218294	0.0167432	0.0324763	0.0330805	0.0205875	0.0357507	0.0959442	0	0.112874	0.0449128	0.037423	0.0536414	0.0232175	0.315283	0	0.0288943	0	0	0.0492093	0.0429891	0.0168167	0.0540761	0.0161353	0.0610715
MAG3320	0.0253558	0.00768512	0.0742819	0.014134	0.0398571	0.103748	0.126054	0.0140006	0.105696	0.111355	0.0135222	0.00501577	0.0141216	0.030379	0.0489213	0.173862	0.146891	0.148087	0.00491161	0.17577	0.0661147	0.198638	0.0762651	0.00882967	0.0066246	0.00631203	0.00595933	0.0243953	0	0.0553337	0.0610707
MAG3803	0.0209292	0.0113383	0.0777035	0.0293921	0.0490634	0.118088	0.109748	0.0275815	0.118104	0.12535	0.0240786	0.00383921	0.0106275	0.0325304	0.0599595	0.163061	0.109194	0.113072	0.0329219	0.13878	0.0592734	0.145067	0.0691663	0.0161201	0.0105101	0.00997017	0.00940158	0.0440468	0.0322524	0.0571319	0.0609434
MAG1475	0	0	0	0.182514	0.013104	0	0	0.248874	0	0	0.102196	0	0	0	0	0	0	0	0.0363283	0	0.0262668	1.16411	0.00748293	0	0	0	0	0	0.0410719	0	0.0607317
MAG2730	0.013765	0.198927	0.0432082	0.0881498	0.129335	0.0369409	0	0.067096	0.0770463	0.0743955	0.0235006	0	0.0356223	0.0243741	0.0344342	0.069016	0.0584166	0.0579157	0.0792325	0.0395969	0.0381386	0.025144	0.0872864	0.111425	0.0537852	0.0753457	0.0966451	0.0650468	0.0873129	0.0305168	0.0607206
MAG2418	0.06191	0.0416844	0.208389	0.0562898	0	0.0572822	0.0835677	0.0455524	0.0870745	0.098806	0.0651747	0	0	0.047149	0.053003	0.0716595	0.064631	0.0684581	0.028439	0.132469	0.0466477	0.0520321	0.0550892	0.0476856	0.0505961	0.0573388	0.0478045	0.0512461	0.0356727	0.0990928	0.0604915
MAG1440	0.0402439	0.0586197	0.010654	0.0675269	0.0203647	0.0589826	0.249385	0.200118	0.0160255	0.0298827	0.0289855	0.070781	0.0883407	0.0771321	0	0.121987	0.038704	0.031457	0.0639697	0.0294231	0.306836	0	0.0274818	0	0	0.0424904	0.0350486	0.0166141	0.0645001	0.0154366	0.0603663
MAG3573	0.0117057	0.0352393	0.0512994	0.0419978	0.0619248	0.180747	0.159304	0.0426385	0.0646806	0.0574784	0.0336454	0	0.00993763	0.0330227	0.0320535	0	0.0504225	0.0435787	0.177025	0.0626983	0.0826981	0.0735746	0.0695969	0.0436148	0.0239625	0.0364144	0.0410814	0.0683507	0.181554	0.0388488	0.0603032
MAG874	0.0213102	0.331675	0	0.218137	0	0	0	0.222673	0	0	0	0	0	0	0	0	0.0534765	0.0628258	0	0	0.132661	0.210339	0.0119693	0.037149	0	0.239249	0.237008	0.0305994	0	0	0.0603024
MAG3530	0.00749064	0.0273691	1.30351	0.00940505	0	0	0	0.00787798	0.00546482	0.00346188	0.0350228	0	0	0	0.00631249	0	0	0	0	0.00523316	0	0.00897864	0.00369349	0.0278525	0.0375362	0.0173748	0.0210968	0.00824129	0	0.272415	0.0602779
MAG3443	0	0.0381807	0.00770944	0	0.171998	0.0765927	0.0102801	0	0.00450977	0.00715309	0.00323966	0	0	0.101533	0.021613	0.0408656	0.0288842	0.0278791	0.480019	0.0372642	0	0.193286	0	0.00427478	0	0.0344526	0.0197305	0.0152577	0.469346	0.0117499	0.060194
MAG1380	0.0646825	0.0494549	0.159911	0.0734329	0	0.0447012	0.117122	0.0531624	0.0777667	0.0827383	0.0644137	0	0	0.0424029	0.0483901	0.0668312	0.0658023	0.0723303	0.0221532	0.0943093	0.0350787	0.0699844	0.0395682	0.0776759	0.0573842	0.0680443	0.0673414	0.0330038	0.0286583	0.127912	0.0601419
MAG2598	0.0322173	0.0590627	0.0102346	0.0671452	0.0250834	0.0632155	0.25428	0.18333	0.017868	0.0341217	0.035359	0.0313581	0.0578845	0.0779382	0	0.121402	0.0420708	0.0333731	0.0951372	0.0264229	0.291492	0	0.0275484	0	0	0.0471216	0.0403723	0.0174811	0.0944568	0.0117782	0.0599252
MAG1967	0.00517393	0.0235388	0.0385105	0.0213168	0.25512	0	0.00835762	0.0234845	0.149123	0.140578	0.0429551	0.0861816	0.100047	0.00771795	0.0260749	0.0634403	0.111853	0.10969	0.0570264	0.0643922	0.0495687	0.00933241	0.157939	0.00373472	0.0086087	0.0354462	0.0273644	0.0136093	0.0695486	0.0864102	0.0598715
MAG795	0.0390965	0.0635422	0.0126712	0.0794243	0.0175519	0.0552742	0.235396	0.235089	0.0176931	0.0349371	0.0289029	0.0233826	0.0432913	0.0864648	0	0.126571	0.0377577	0.0302617	0.0575007	0.0231792	0.35671	0	0.0257442	0	0	0.0389049	0.0341067	0.0159806	0.0569225	0.0190698	0.0598475
MAG1159	0.00947279	0.0542141	0.0346841	0.0333985	0	0.00824689	0.0139844	0.0299457	0.0662175	0.0372747	0.0121527	0	0	0.0389079	0.460602	0	0	0	0.0432395	0.139047	0	0.0818733	0	0.281153	0.108338	0.0259458	0.0275044	0.236481	0.0450047	0.00506613	0.0597585
MAG3736	0.0174532	0.00763179	0.0156143	0.0161546	0.0175592	0.00913423	0	0.0156402	0.030694	0.0360468	0.0454352	0	0.00991255	0.0456878	0.00766713	0	0.18944	0.175852	0.0169193	0.0549297	0.0338406	0.018503	0.991568	0	0	0	0	0	0.0156208	0.02027	0.0597191
MAG2567	0.0105075	0.0135029	0.0647018	0.0675306	0.0374941	0.239543	0.137805	0.069861	0.0807484	0.0782913	0.0522804	0.00304192	0.00525014	0.0382379	0.0468505	0	0.0483123	0.045597	0.0701662	0.0892458	0.123833	0.123479	0.0255219	0.0634259	0.0320443	0.0143947	0.019291	0.0776913	0.0629926	0.0422311	0.0594624
MAG2744	0.0145535	0.0451087	0.0213433	0.0371961	0	0.0103942	0.0151455	0.0363574	0.0865768	0.047276	0.0120148	0	0	0.119902	0.359315	0	0	0	0.0318775	0.0913964	0	0.12313	0	0.253912	0.0881938	0.0233676	0.0236876	0.295028	0.0333804	0.00417525	0.0591111
MAG765	0	0.210037	0.00657675	0	0.153737	0.0517195	0.00863497	0	0.003841	0.00598407	0.00402564	0	0	0.0888121	0.0140735	0.0317127	0.0200993	0.0195553	0.390291	0.0412504	0	0.01716	0	0.0037818	0	0.194136	0.115547	0.0129804	0.372079	0.00669307	0.0590909
MAG2481	0.0190453	0.228042	0.0223915	0.00321129	0.0401522	0	0	0.0035882	0	0	0	0	0	0	0	0	0	0	0.0465154	0	0.0585291	0	0.0146164	0.354008	0	0.426821	0.405477	0.0931105	0.0564243	0	0.0590644
MAG1826	1.70083	0.00506462	0	0	0	0	0	0	0	0	0	0	0	0.0225316	0.0311814	0	0	0	0	0	0	0	0	0	0	0.00900634	0	0	0	0	0.0589539
MAG2275	0.0337428	0.0658826	0.0107098	0.072423	0.0193404	0.0538043	0.297437	0.194912	0.0174914	0.0345024	0.0295924	0.0355373	0.0513113	0.0774499	0	0.110298	0.0403239	0.032723	0.0533201	0.0250765	0.30426	0	0.0280419	0	0	0.0499591	0.04341	0.0157892	0.054176	0.0152089	0.0588908
MAG2880	0.0146837	0.00909246	0	0.102212	0	0	0	0.0590115	0	0	0	0	0	0.0715846	0	0.00656385	0.600865	0.801196	0	0	0	0	0	0.0413046	0	0.0117561	0.0125101	0.0160371	0	0	0.0582272
MAG3151	0.0127409	0.0307638	0.0390632	0.0861304	0.126351	0.307606	0.182335	0.113135	0.03966	0.0408457	0.0693845	0.00332105	0.00818424	0.0232472	0.0851979	0.0545083	0.0550183	0.0575152	0.0374218	0.0436188	0.0746765	0.0594719	0.0263528	0.00834169	0.00630508	0.0288574	0.0245094	0.0276994	0.0414505	0.0210598	0.0578257
MAG1269	0.334093	0.00704526	0.0128119	0	0.00701069	0	0	0	0.573754	0.513343	0.0204197	0	0	0	0	0	0	0	0.00276199	0	0.00966095	0	0.007451	0.226312	0	0.00879954	0.00609624	0	0.00514323	0	0.0578234
MAG312	0.00751685	0.0307756	0.0562041	0.0593085	0.0993368	0.0989912	0	0.0579487	0.0692335	0.059341	0.0248438	0	0	0.0521633	0.114773	0.0265051	0.11673	0.111605	0.0211423	0.0312287	0.0468692	0.0421906	0.0409368	0.0175823	0.0183831	0.0651408	0.0775122	0.278305	0.0216662	0.0837028	0.0576645
MAG858	0.0065553	0.0182658	0.0107269	0.039866	0	0.0108447	0	0.0674179	0.0126929	0.00614264	0.0353238	0	0	0.12117	0.0319916	0.0182631	0.0301061	0.0245686	0.226026	0.0275632	0.0123689	0.0147685	0	0.595696	0.142395	0.0190976	0.0205537	0.0158985	0.20566	0.00584142	0.0573268
MAG564	0.00603087	0.0440943	0.0373039	0.0824039	0.170513	0	0.0721875	0.071689	0.0752219	0.0725026	0.0228549	0.0405169	0.0501559	0.122831	0.0383947	0.0486947	0.0583615	0.0569569	0.0472641	0.027689	0.14093	0.0484654	0.049254	0.0156593	0.0121075	0.0874081	0.0751347	0.0542769	0.0543686	0.0313087	0.0571526
MAG2241	0.00598712	0.0419489	0.0322741	0.0653331	0.164952	0.0555564	0.0330998	0.0678702	0.039385	0.0327446	0.0244769	0	0	0.0491105	0.0575685	0	0.129741	0.125908	0.0361484	0.0626257	0.0373045	0.0249508	0.0777102	0.029535	0.0272659	0.0592239	0.0717353	0.174003	0.0390213	0.1474	0.057096
MAG2265	0	0.0248803	0.024659	0	0.0340782	0.0416823	0.0935148	0	0	0	0	0.0207592	0.0371631	0	0.128938	0.0426028	0.0335163	0.0286193	0.542078	0.0627244	0	0.0115814	0.00503867	0.00609508	0	0.0233316	0.016908	0.022584	0.477878	0.033268	0.0570633
MAG1025	0	0.0424786	0	0	0.0615459	0.0302731	0	0	0.297628	0.384723	0.0385472	0	0	0.0523786	0	0	0.115322	0.0994497	0.11126	0.119546	0.0559757	0	0.00658445	0	0	0.021952	0.0187003	0	0.145714	0.1095	0.0570526
MAG594	0.0147811	0.00810266	0.111779	0.0306025	0	0	0	0.01598	0.01519	0.00922771	0.00865244	0	0	0	0.025494	0.174966	0	0.00439358	0	0.032406	0	0.0179904	0.0169374	0.0161454	0.0319689	0.0508428	0.0845112	0.0185384	0	1.00954	0.0566017
MAG2494	0.0247867	0.228587	0.0270554	0.00688753	0.0441139	0	0	0.00769911	0	0	0	0	0	0	0	0	0	0	0.0103852	0	0.0581918	0	0.0192778	0.32446	0	0.426089	0.40732	0.0945871	0.015113	0	0.0564851
MAG2115	0.00587421	0.0481851	0.0776965	0.158347	0.0286881	0.0531663	0.0854909	0.0874637	0.104631	0.0839296	0.0484625	0	0	0.0522591	0.0671431	0.0864988	0.0923304	0.086323	0.00688513	0.0096834	0.125458	0.0432469	0.112288	0.111535	0.0425132	0.0202174	0.0238334	0.0245032	0	0.00784045	0.0564831
MAG3725	0.0974235	0	0	0	0	0	0	0	0.0340077	0.0159482	0	0	0	0	0	0	0	0	0	0.214605	0	0	1.32975	0	0	0	0	0	0	0	0.0563913
MAG3426	0.0439948	0.0394738	0.0569042	0.0178954	0.00834669	0.345486	0.00426866	0.0120871	0.0141824	0.0192111	0.686898	0	0.00234504	0.00451044	0.0259862	0	0	0	0	0.00339717	0	0	0	0.0290277	0.100655	0.0562517	0.0293445	0	0	0.188439	0.0562902
MAG2884	0	0.177573	0	0	0	0	0	0	0	0	0	0	0	1.11771	0.0869405	0	0	0	0.0385141	0	0	0	0	0	0	0.118627	0.0684336	0.0207333	0.0489276	0	0.0559153
MAG352	0.0246885	0.0197003	0.12565	0.0200222	0	0.0503311	0.105973	0.0137724	0.091153	0.119771	0.0300032	0	0	0.0289165	0.0199432	0.0593479	0.0691972	0.0740898	0.0161178	0.110052	0.0226852	0.03273	0.0252066	0.0171493	0.0159362	0.0342815	0.0289614	0.0239576	0.0226835	0.474731	0.0559017
MAG19	0.0299453	0.0551094	0.00870899	0.0672685	0.0185925	0.0641209	0.2578	0.181443	0.0148678	0.0282013	0.0305107	0.0216325	0.0372942	0.0754397	0	0.148493	0.0380116	0.0308281	0.0585649	0.0220595	0.298755	0	0.025695	0	0	0.0398687	0.0348384	0.0141088	0.0578997	0.0124566	0.0557504
MAG1367	0.0194383	0.0424428	0.0828051	0.0366745	0	0.0808258	0.0392549	0.0289184	0.0760369	0.0672464	0.0640474	0	0	0.0329882	0.167889	0.0966758	0.0220979	0.0246361	0.0430951	0.093923	0.0287451	0.0537758	0.0196644	0.121175	0.0912017	0.0621712	0.0534953	0.104323	0.0448603	0.0699329	0.0556114
MAG908	0.0503968	0.056243	0.0103458	0.0671583	0.0180104	0.0559927	0.258567	0.191263	0.0156541	0.0289888	0.0301484	0.021045	0.0392207	0.0784619	0	0.108857	0.0358106	0.0295809	0.0551619	0.0288757	0.299328	0	0.0285854	0	0	0.038937	0.0345085	0.0146725	0.0560881	0.0133583	0.0555087
MAG2161	0	0.0615688	0	0	0.0379449	0.0292735	0	0	0.225051	0.291239	0.0467048	0	0	0.189391	0	0	0.112933	0.0983658	0.0819711	0.115721	0.065379	0	0.014671	0	0	0.032381	0.0281711	0	0.108069	0.125725	0.0554854
MAG2427	0.0268612	0.0155376	0.0574278	0.0294941	0.0368033	0.0782464	0.0765422	0.0258102	0.127885	0.13112	0.0206434	0.0064685	0.0147695	0.021627	0.0522585	0.112291	0.109773	0.111507	0.0165053	0.153824	0.0611216	0.170168	0.0629451	0.0106185	0.00918451	0.0119321	0.0116816	0.0271142	0.0178325	0.0523712	0.0553455
MAG1327	0	0	0	0	0	0	0	0	0	0	0	0	0	1.65827	0	0	0	0	0	0	0	0	0	0	0	0	0	0	0	0	0.0552755
MAG1268	0	0	0	0	0	0	0	0	0	0	0	0	0	0.0128337	0	0	0	0	0	0	0	0	1.64525	0	0	0	0	0	0	0	0.0552694
MAG2740	0.00788661	0.380329	0	0.0761803	0	0	0	0.0576692	0	0	0	0	0	0.00790232	0.0188877	0	0	0	0.0380393	0	0	0	0.0557866	0.441975	0.207136	0.108268	0.155005	0.0599546	0.0416132	0	0.0552211
MAG2934	0.0122773	0.0374219	0.0585142	0.0414549	0.0180742	0.133275	0.0590395	0.0368008	0.0888842	0.0860599	0.0510745	0	0.00565716	0.0237947	0.0505038	0.221001	0.0302022	0.0316636	0.0677821	0.0594821	0.210826	0.0410406	0.0594485	0.0320347	0.0122256	0.0169675	0.0169	0.0361551	0.0654109	0.0513588	0.0551777
MAG2091	0.0188534	0.00622283	0.182868	0.0272493	0.0347515	0.0931753	0.0718069	0.0253084	0.0898462	0.0954145	0.0803694	0.00430598	0.0116346	0.0178277	0.0413137	0.140294	0.118615	0.119916	0.00405309	0.131643	0.0503516	0.149256	0.0536391	0.0082496	0.0052935	0.00480232	0.00521654	0.0203752	0	0.0426671	0.0551773
MAG2429	0	0.00844166	0	0	0	0	0	0	0	0	0.0262501	0	0	0.0114833	0	0	0	0	0	0	0	0	0.104785	0	0	0.0113614	0.0106373	1.48044	0	0	0.0551132
MAG3425	0	0.0173108	0	0.00869501	0.0849418	0.0265605	0	0.010045	0	0.0137555	0	0	0	0.0829157	0	0	0	0	0.178147	0	0	0	0	0	0	0.0458624	0.0251885	0	0.177659	0.978061	0.0549714
MAG1858	0.0135461	0.028054	0.0438224	0.062718	0.146695	0.036637	0.0281079	0.0537574	0.0988634	0.0923272	0.0457091	0.0385806	0.0464599	0.0255578	0.0521753	0.142439	0.0752478	0.074535	0.0466808	0.072806	0.0648364	0.0323638	0.0524294	0.0146341	0.0114668	0.040721	0.0350305	0.0471167	0.0550479	0.0699451	0.0549437
MAG3252	0.0254616	0.0213875	0.0453294	0.0389624	0.0587693	0.108867	0.049032	0.0362933	0.0587123	0.0583052	0.0444904	0.00528936	0.0090783	0.0304333	0.04486	0.0752492	0.0580309	0.0572505	0.20954	0.0364907	0.0642105	0.0733092	0.0238937	0.0542641	0.0343538	0.0151024	0.0141957	0.0450522	0.208975	0.0409275	0.0548705
MAG2331	0.0409028	0.0555362	0.00848267	0.0611614	0.0165607	0.0556795	0.262513	0.176221	0.0153419	0.0273969	0.029206	0.0225957	0.0387171	0.0716259	0	0.115255	0.0387501	0.0318197	0.0607716	0.0270857	0.294867	0	0.0242195	0	0	0.0442018	0.0377538	0.0146483	0.0621523	0.0118812	0.0548449
MAG2431	0.00447277	0.0352433	0.0696037	0.136727	0.0302516	0.046504	0.246228	0.0732192	0.0955846	0.077076	0.0383709	0	0	0.0424997	0.0597897	0.0608439	0.0935109	0.0880082	0	0.00533485	0.0982827	0.0316252	0.0979519	0.110228	0.0419796	0.0140354	0.0168981	0.0221317	0	0.00623058	0.0547544
MAG2609	0.0337425	0	0.0741841	0	0.058698	0.175595	0.0430383	0	0.0509694	0.0474993	0.0690159	0	0	0.0655944	0.0899108	0.170249	0.0668414	0.065427	0.0504017	0.0575927	0	0.0774059	0.0437325	0.0586342	0.0330007	0.0416839	0.03788	0.0977925	0.0546154	0.0778744	0.0547126
MAG1508	0.0138982	0.045199	0.0507748	0.0266292	0.0128844	0.058473	0.0276508	0.0269087	0.101462	0.0824815	0.0303618	0	0.00457878	0.0230392	0.262344	0.0723517	0.0185645	0.0188466	0.049611	0.0719855	0.158258	0.0616265	0.0186128	0.116137	0.0441967	0.0186017	0.0196804	0.124647	0.0489325	0.0270479	0.0545261
MAG1741	0.0140398	0.0137161	0.095523	0.0137656	0	0.0182027	0.108092	0.00908546	0.365246	0.533868	0.00727729	0	0	0.0212934	0.00619871	0.0290118	0.0448858	0.0485279	0.0066257	0.0668255	0.00954788	0.0160718	0.0164037	0.00324898	0.00581896	0.0225538	0.0185305	0.0130581	0.0122421	0.109663	0.0543108
MAG2368	0.00810733	0.0430062	0.048329	0.035128	0.19005	0	0.0217835	0.0370036	0.0881328	0.0860367	0.0418758	0.0393199	0.0466646	0.0331633	0.0501534	0.0885431	0.0677457	0.066013	0.0546426	0.0369797	0.0910362	0.0256287	0.0447725	0.00904732	0.00978209	0.0976959	0.080442	0.0780971	0.0613397	0.0445633	0.0541694
MAG3620	0.0216004	0.00662342	0.0739097	0.011591	0.0356926	0.134587	0.0844779	0.0110718	0.105187	0.11243	0.00991563	0.00566446	0.0161728	0.0219919	0.0532351	0.135935	0.115373	0.116097	0.00538714	0.154143	0.0546363	0.172319	0.0720967	0.00889572	0.00621421	0.0050759	0.00490934	0.0191528	0	0.0502913	0.0541559
MAG1443	0	0.0299144	0	0	0.021859	0.0336636	0	0	0.316642	0.409234	0.0363761	0	0	0.044332	0	0	0.0709487	0.0610123	0.122584	0.109245	0.0493291	0	0.00685032	0	0	0.0153163	0.0135586	0	0.162025	0.120094	0.0540995
MAG3234	0	0.012843	0.382728	0	0.147496	0.0973653	0.021027	0	0.00585412	0.00847328	0	0	0	0.0277977	0.0278081	0.00983783	0	0	0.36064	0.160435	0	0	0	0.00940049	0.00737079	0.00585701	0	0.00619692	0.313262	0.00841941	0.0537604
MAG2806	0.0534909	0.0463776	0.0444185	0.0433934	0.0208891	0.180553	0.166728	0.0340089	0.0223342	0.0259423	0.326714	0	0.3021	0.0123588	0.0368633	0	0	0	0	0	0	0	0	0.0313775	0.113275	0.0510597	0.0296925	0	0	0.0666173	0.0536065
MAG441	0.0241985	0.00690591	0.0526946	0.0122994	0.0349419	0.091545	0.0795564	0.0117961	0.114123	0.12335	0.0104222	0.00424177	0.0119907	0.0250593	0.0487156	0.145497	0.108685	0.109038	0.00825583	0.168532	0.0612784	0.186888	0.0541124	0.0151418	0.00893082	0.00486171	0	0.0196932	0.00767141	0.0540193	0.0534815
MAG2914	0	0	0	0.0279739	0.0295751	0	0	0.0125676	0	0	0	0.00908416	0	0	0	0	0	0	0.860268	0	0.00390761	0	0	0	0	0	0	0	0.659013	0	0.053413
MAG1245	0.0279684	0.0581494	0.00648023	0.0666429	0.0218934	0.0685863	0.326437	0.154222	0.0142066	0.0272126	0.0504474	0.0145354	0.0261603	0.0835328	0	0.0721085	0.0481906	0.0396813	0.036999	0.0170952	0.252056	0	0.0288406	0	0	0.0519442	0.0435169	0.0110561	0.0363288	0.00833035	0.0530874
MAG3697	0.00497731	0.0130222	0.0076366	0.0456518	0	0.0107905	0	0.0761463	0.0130226	0.00646312	0.0347835	0	0	0.0856626	0.0328073	0.0170962	0.334142	0.274559	0.0149048	0.0293154	0.0167971	0.00437198	0	0.407804	0.0974519	0.0137996	0.0151805	0.013637	0.0140032	0.00542038	0.0529815
MAG2226	0.0156472	0.018974	0.0466715	0.0714295	0.0559714	0.168411	0.0837845	0.0723939	0.0421459	0.0399317	0.0499431	0	0	0.053934	0.0824671	0.11796	0.0540986	0.0552935	0.0336386	0.0414537	0.0672602	0.0720121	0.0199404	0.0455769	0.0258787	0.0226143	0.0219448	0.105312	0.0360596	0.0641954	0.0528314
MAG3811	0.0244309	0.0184395	0.104619	0.040416	0.028652	0.112466	0.0634901	0.0414865	0.0733723	0.0694401	0.0306866	0	0.00395982	0.0286229	0.0279061	0	0.179403	0.172432	0.0715368	0.0531749	0.0561705	0.0621846	0.0395561	0.0454459	0.0243337	0.0249614	0.0263935	0.0594029	0.0650045	0.0355836	0.0527857
MAG1872	0	0	0	0	0	0	0	0	0.331032	0.435947	0.00522173	0	0	0	0.273065	0	0	0	0.0118305	0.0562815	0	0	0.458641	0	0	0	0	0	0.010841	0	0.052762
MAG2082	0	0	0	0	0	0	0	0	0	0	0	0	0	0.0414102	0	0	0	0	0	0	0	0	0	0	0	0	0	1.5412	0	0	0.0527538
MAG2137	0.00560325	0.0125826	0.0173375	0.0343406	0	0.159045	0	0.0584963	0.014868	0.00743242	0.0265942	0	0	0.0673273	0.556776	0.0209244	0.0194017	0.0165282	0.00985554	0.0283131	0.0149011	0	0.00451008	0.346683	0.0856975	0.017169	0.0168635	0.0137245	0.0091465	0.00895686	0.0524359
MAG2350	0	0.180356	0.00567953	0	0.144507	0.0396268	0.00697626	0	0.00371907	0.00499851	0.00524956	0	0	0.0761136	0.0106037	0.0267333	0.0184542	0.0180611	0.349621	0.0409491	0	0.0153735	0	0.00429981	0	0.169334	0.0987165	0.0130547	0.334032	0.00539468	0.0523951
MAG981	0	0.0247964	0.0220425	0	0.0477497	0.0293822	0.0930813	0	0	0.00280653	0	0.0214787	0.0375765	0.00430872	0.0180358	0.0420014	0.0321859	0.0271267	0.511102	0.0883523	0	0.0183569	0.00440788	0.00570233	0	0.0216273	0.0171595	0.022947	0.444616	0.0317186	0.0522854
MAG1230	0.0259137	0.0317019	0.0247263	0.0134208	0	0.00987169	0.012897	0.0135958	0.0808904	0.0486343	0.00904169	0	0	0.026701	0.291746	0	0	0	0.030146	0.144804	0.0435276	0.104587	0	0.209471	0.0724567	0.0138322	0.0147211	0.293235	0.0311875	0.0209776	0.0522696
MAG555	0.0193748	0.0695677	0.0276415	0.0410481	0.0558523	0.0920171	0.150332	0.108824	0.0179096	0.0250821	0.0136942	0.0589647	0.0631658	0.046529	0.00990381	0.0421133	0.0329089	0.030247	0.0283163	0.039817	0.136887	0.0250038	0.0195222	0	0	0.0565233	0.051072	0.154788	0.0260329	0.121606	0.0521582
MAG3492	0.0101337	0.0359834	0.0419865	0.0272635	0.0197678	0.0353334	0.0210362	0.0277924	0.0636833	0.0542468	0.0260921	0	0.00566852	0.0226916	0.210843	0.0992441	0.0283234	0.0276041	0.176899	0.0545881	0.151205	0.0431574	0.0248716	0.0458648	0.0193745	0.0156798	0.0162804	0.0544553	0.1613	0.0354433	0.0518938
MAG3410	0.013716	0.0563315	0.0499381	0.0299797	0.0755894	0.026558	0.0280005	0.0309593	0.130315	0.121322	0.0327666	0.0168357	0.0221405	0.0176516	0.0275644	0.0619609	0.0579377	0.0582759	0.0429766	0.0392203	0.267248	0.0341851	0.119015	0.0259731	0.00763687	0.0271461	0.0271854	0.0253084	0.043868	0.0343971	0.0517334
MAG3406	0	0	0	0.661375	0	0	0	0.697292	0	0	0.0171268	0	0	0.166982	0	0	0	0	0	0	0	0	0	0	0	0	0	0.00556443	0	0	0.0516113
MAG1919	0	0.0795679	0	0.0201275	0	0	0	0.0359788	0	0	0	0	0	1.36052	0	0	0	0	0	0	0	0	0	0	0	0.0314463	0.0182231	0	0	0	0.0515287
MAG630	0.00656568	0.0199321	0.00998477	0.0314087	0	0.00712051	0	0.0527198	0.0104493	0.00530027	0.0212412	0	0	0.0619663	0.0248196	0.0132739	0.0168919	0.0139862	0.0099403	0.0270516	0.00879315	0	0	0.689082	0.162239	0.0216253	0.0227685	0.28377	0.00951534	0.00480376	0.051175
MAG1663	0	0.0146444	0.0682816	0	0	0.0677082	0	0	0.177075	0.2544	0	0	0	0	0	0	0	0	0	0.383003	0	0	0	0.0509309	0.23286	0	0	0.014308	0	0.27194	0.0511717
MAG3165	0.00325315	0.0107469	0.00606121	0.329054	0.623602	0.0989844	0	0.148538	0.0530885	0.0439781	0	0	0	0.0114391	0.00574679	0	0	0	0	0.0663112	0.0203097	0.025537	0.0403063	0.00700155	0	0.0122785	0.0215587	0.00681818	0	0	0.0511538
MAG3476	0	0.0335529	0.00363864	0.00762753	0.00439387	0.0383806	0	0.00335553	0.0169967	0.0132265	0.0750437	0	0	0	0	0.019036	0.0718776	0.0643582	0.549495	0	0.00937433	0	0.00945178	0.021054	0.00627466	0.0147212	0.0262365	0.0183287	0.515627	0.0125354	0.0511529
MAG2327	0.19691	0	0	0	0	0	0	0	0.0419697	0.019418	0	0	0	0	0	0	0	0	0	0.0583021	0	0	1.21758	0	0	0	0	0	0	0	0.0511393
MAG103	0.0153373	0.0349022	0.0221421	0.0287817	0	0.00609037	0.00817831	0.0271258	0.109443	0.0570667	0.00916194	0	0	0.0287241	0.315043	0	0	0	0.0283714	0.0915049	0	0.0767651	0	0.246191	0.0817035	0.0150848	0.0157671	0.282627	0.0293107	0.00351129	0.0510944
MAG1962	0	0.0407994	0	0	0.0488056	0.0257913	0	0	0.274684	0.356283	0.0271856	0	0	0.0451666	0	0	0.0982882	0.0836888	0.0875917	0.129477	0.0474983	0	0.0063159	0	0	0.0198982	0.0177859	0	0.117873	0.102278	0.0509803
MAG551	0.0173773	0.0184501	0.0392517	0.0336146	0.115899	0.16527	0.048925	0.0367245	0.0419482	0.0392936	0.376874	0	0.00680726	0.0204498	0.0278095	0.0326846	0.0574027	0.062437	0.0542867	0.0294914	0.0464589	0.0474579	0.02213	0.0307057	0.0202475	0.0175593	0.0167729	0.0262922	0.0556653	0.0209247	0.0509737
MAG2380	0.0175584	0.0209488	0.0572137	0.0466872	0.0681977	0.155353	0.0689481	0.051324	0.0891137	0.0834231	0.0322455	0	0.0118495	0.0280268	0.035021	0	0.0771137	0.075392	0.0534682	0.0596001	0.0705439	0.0901529	0.0579625	0.0407077	0.0319533	0.0289598	0.0287749	0.051623	0.0498398	0.0448692	0.0508957
MAG1100	0.0175274	0.0417826	0.0843868	0.0350043	0.0381835	0.117809	0.045439	0.034087	0.0511362	0.0521646	0.0803424	0	0	0.0274637	0.0636454	0.0872041	0.0475527	0.0479132	0.0403391	0.05307	0.0337735	0.0386033	0.0425478	0.0633907	0.0821351	0.0844907	0.0657224	0.0409108	0.044373	0.062675	0.0507891
MAG1303	0.00577489	0.0108026	0.0160498	0.0367568	0	0.0103975	0	0.0587387	0.0552328	0.0293635	0.609535	0	0	0.0709382	0.0270794	0.0383599	0.0252342	0.0215058	0.0147932	0.0571232	0.0144428	0	0	0.275846	0.0723261	0.0119494	0.0120707	0.0142783	0.0149057	0.0117924	0.0505099
MAG1739	1.49334	0	0	0	0	0	0	0	0	0	0	0	0	0	0.00609467	0	0	0	0	0	0.0137839	0	0	0	0	0	0	0	0	0	0.0504406
MAG1326	0.0233742	0.0315567	0.0417936	0.0334094	0.0765031	0.0546366	0.0594672	0.0352735	0.0679373	0.0542299	0.0587356	0	0	0.030116	0.0653085	0.0822222	0.0390278	0.0383862	0.122027	0.0760474	0.0458422	0.0526742	0.103822	0.0476032	0	0.036915	0.0335367	0.0367575	0.126328	0.0373145	0.0503615
MAG3754	0	0	0.0405184	0.403903	0.0119697	0	0	0.2685	0.0566084	0.0201197	0.419081	0	0	0	0	0	0.0482074	0.0387577	0	0.0993013	0	0	0	0.00845493	0.00823016	0	0	0	0	0.0771193	0.0500257
MAG2923	0.0104927	0.0139172	0	0.0795549	0.695614	0.271417	0	0.124728	0.0251588	0.0472328	0	0.0214024	0.0220526	0.00600896	0	0.013746	0.00331981	0.00301261	0	0	0.0294147	0.00370683	0.0397307	0	0	0.00874771	0.00861117	0.0719865	0	0	0.0499952
MAG2575	0.010907	0.0475829	0.00892112	0.0538124	0.0737722	0	0.050226	0.0595249	0.0735032	0.0815542	0	0.157576	0.162812	0.0338705	0	0	0.0137144	0.0127928	0	0.284046	0.037894	0	0.103027	0	0	0.0685254	0.0382754	0.064709	0	0.0623116	0.0499786
MAG2366	0	0.0332352	0	0	0.02682	0.0307578	0	0	0.263649	0.338645	0.0260488	0	0	0.0522302	0	0	0.0714283	0.0626564	0.111916	0.114061	0.0482549	0	0.00774524	0	0	0.01676	0.0146976	0	0.149569	0.130777	0.0499751
MAG3786	0.0105231	0.0323058	0.0229274	0.0697406	0.0413081	0	0.0538761	0.0654614	0.0248868	0.0258074	0.0184005	0	0	0.578222	0.0212647	0	0.0284932	0.0321603	0	0.0315377	0.0508403	0.107166	0.078919	0.0563975	0.0409281	0.0273863	0.0264394	0.0536683	0	0	0.0499553
MAG3860	0	0.00535089	0.0275852	0.025436	0	0.0170049	0	0.0421463	0.0277246	0.0151191	0.0425975	0	0	0.0399946	0.0189394	0.0286649	0.0150522	0.0133121	0.00480866	0.816751	0.00569416	0	0	0.151702	0.0373118	0.00632828	0.00665281	0.0103944	0	0.139991	0.0499521
MAG1627	0.0191895	0.00477275	0.0578193	0.00893898	0.0280209	0.0949833	0.0618389	0.00915651	0.10398	0.109357	0.0144553	0.0200291	0.054094	0.0180731	0.0410097	0.144809	0.120462	0.12204	0	0.133313	0.0508638	0.15043	0.0588851	0.00644145	0	0	0	0.0201635	0	0.0452414	0.0499456
MAG768	0	0	0	0	0	0	0	0	0.0352941	0.0350913	0.0174756	0	0	0	0	0.0212455	0.0505093	0.0486269	0	0	0	0	1.23673	0	0	0.0243119	0.0267804	0	0	0	0.049869
MAG294	0	0.00969119	0.00981221	0	0.0763719	0.407048	0.00805576	0	0	0.00495948	0	0	0	0.0275001	0.246389	0.0100339	0.00465112	0.00429711	0.275613	0.105239	0	0.00626448	0	0.00453767	0	0.00672556	0	0.0101972	0.261542	0.0132905	0.0497406
MAG1122	0.0143484	0.0524264	0.0385482	0.0537949	0.0644739	0.0445348	0.0900177	0.0530208	0.115483	0.110565	0.0256674	0.00474998	0.0101555	0.0184066	0.0212273	0.0772893	0.0276585	0.0282554	0.030223	0.0262016	0.295913	0.0769964	0.0361023	0.0291166	0.00866992	0.0228823	0.0248227	0.0314276	0.0280742	0.0302711	0.0497108
MAG3854	0.0047467	0.0149771	0.0229794	0.0423154	0.064906	0.072536	0.0186937	0.0415872	0.0246415	0.0232422	0.00732066	0	0	0.0565043	0.0298605	0	0.106241	0.101406	0.0199083	0.0376696	0.0232773	0.0647967	0.142744	0.0186951	0.0177013	0.0335061	0.0430231	0.25195	0.0174429	0.188315	0.0496996
MAG1345	0.0155921	0.0402899	0.0462143	0.0455192	0.0703108	0.0796898	0.061496	0.0427175	0.0650102	0.063105	0.0360871	0	0.00626117	0.0422846	0.0582131	0.0989046	0.031254	0.0322488	0.0508686	0.0882796	0.163286	0.0706921	0.0609825	0.0271181	0.0113125	0.0256048	0.024825	0.0386707	0.047572	0.0465166	0.0496976
MAG3403	0.0171476	0.0336161	0.171058	0.0507135	0.0406766	0.0703811	0.0791501	0.0474469	0.053996	0.0566075	0.0340118	0	0.00548949	0.0330506	0.0412551	0.114024	0.0483598	0.0511072	0.0775215	0.0558713	0.0432133	0.0637967	0.0305437	0.0274791	0.0238341	0.0309442	0.0319877	0.0405437	0.0733997	0.0403249	0.0495851
MAG1529	0.0193857	0.00724062	0.00873565	0.0509953	0.0300118	0.013211	0	0.0504305	0.0238969	0.0275564	0.0460012	0.266246	0.522383	0.0355818	0.00708905	0	0.0255826	0.0235874	0.0616025	0.0398274	0.0387163	0.0528993	0.0196576	0	0	0	0	0	0.0583	0.0536526	0.0494197
MAG1184	0.0101743	0.0210719	0.0306871	0.0496596	0.0306159	0.121129	0	0.0864316	0.0254963	0.0297596	0.0519854	0	0.00555365	0.0199882	0.561008	0.050124	0.0405693	0.043858	0.0223693	0.0437055	0.0353839	0.0692678	0.0115797	0	0	0.0219132	0.0194863	0.0303006	0.0226215	0.0237866	0.0492842
MAG2170	0	0.0433416	0	0	0.0309601	0	0	0	0	0.0206034	0	0.0115371	0.0201259	0.00307666	0	0.0119721	0	0	0.725041	0.00807641	0.0236322	0	0	0.00231339	0	0.036998	0	0	0.533308	0.0052081	0.0492065
MAG676	0.0237906	0.00556638	0.0583054	0.0116466	0.0323136	0.0828361	0.0698806	0.0108225	0.106789	0.114373	0.0153249	0.00409581	0.0111414	0.0196107	0.0430056	0.107917	0.0926296	0.0943786	0.00384595	0.164946	0.0616248	0.182372	0.0674269	0.0100124	0.00630418	0.00411892	0	0.0176064	0	0.0534837	0.0492056
MAG1250	0.0389094	0.0288347	0.0216734	0.051759	0.0332471	0	0	0.109854	0.0421078	0.0434939	0.0399997	0.00489137	0.00531666	0.0148949	0.0213727	0.166549	0.249759	0.237538	0.0427219	0.0307581	0.0427121	0.0349348	0.0290423	0.0300354	0.0243039	0.0338576	0.0302903	0.0187121	0.0442713	0	0.0490614
MAG3218	0.0111461	0.0305886	0.0427999	0.0215422	0.258961	0.0421039	0.0199757	0.0377485	0.0866195	0.0814718	0.0489728	0.0447452	0.0513793	0.0175076	0.0535259	0.0522738	0.071153	0.069704	0.0398223	0.036588	0.0593642	0.0207674	0.0442563	0.0200105	0.0160092	0.0382538	0.0308217	0.0272781	0.048342	0.0423415	0.0488691
MAG2449	0.00549277	0.0451999	0.0370208	0.0305558	0.168265	0	0.0178567	0.0311772	0.0709662	0.0671766	0.0228637	0.0378722	0.0452406	0.0687342	0.0314831	0.0353113	0.0533249	0.0520179	0.0377727	0.0369877	0.120262	0.0432887	0.0416974	0.013157	0.0104535	0.0990098	0.0843877	0.0793688	0.0423913	0.0353184	0.0488218
MAG918	0	0.0361489	0	0	0.395506	0	0	0	0	0	0	0	0	0.0244802	0	0	0.0169147	0.0177031	0.415219	0	0	0	0.00452047	0	0	0.0643524	0.0639373	0.0467571	0.378536	0	0.0488025
MAG2626	0.0116309	0.0221426	0.0645492	0.0406264	0.0252003	0.200743	0.0736321	0.0411831	0.074317	0.0734345	0.0294327	0	0.00502144	0.0437415	0.0432973	0	0.0428973	0.042406	0.0684218	0.0834529	0.0780295	0.0834338	0.0414578	0.0391015	0.0230942	0.0240699	0.0298636	0.0471251	0.0629297	0.0484943	0.048791
MAG2093	0.0191231	0.0226445	0.0272274	0.0577243	0	0.0228139	0	0.0921713	0.0242237	0.0187025	0.0631625	0	0	0.108001	0.0496771	0.0436904	0.0974249	0.0845071	0.0209477	0.0361229	0.0457777	0.0308025	0	0.373302	0.103523	0.0256535	0.0246377	0.0261894	0.0213656	0.0203803	0.0486599
MAG3200	0.017414	0.00584415	0.0522911	0.00916062	0.207606	0.0694388	0.0580315	0.00910984	0.095213	0.100907	0.0108694	0.00365087	0.0100466	0.0172622	0.0448032	0.114726	0.0979415	0.0994236	0.00652899	0.121964	0.0451659	0.136937	0.0533414	0.00877139	0.0053439	0	0	0.017956	0	0.039603	0.048645
MAG2769	0	0.022433	0.0790666	0	0	0.0760208	0	0	0.0240575	0.0340109	0	0	0	0	0	0	0	0	0	0.480271	0	0	0	0.071967	0.322959	0	0	0.0171794	0	0.331278	0.0486415
MAG272	1.44039	0	0	0.0181417	0	0	0	0	0	0	0	0	0	0	0	0	0	0	0	0	0	0	0	0	0	0	0	0	0	0	0.0486177
MAG542	0.0360093	0.0509899	0.00591835	0.0574157	0.0201963	0.0599021	0.284198	0.142614	0.0133078	0.0247503	0.0438101	0.0185883	0.0332613	0.0678717	0	0.075194	0.0390815	0.0322064	0.0364058	0.0173171	0.239464	0	0.0255007	0	0	0.039277	0.033736	0.0122798	0.0369358	0.00925317	0.0485162
MAG34	0.0100392	0.135386	0.0359224	0.0412538	0.0162276	0.118622	0.0516743	0.0412325	0.0498002	0.0488039	0.021485	0	0.00313363	0.0235332	0.0284366	0	0.0230059	0.021161	0.0541966	0.0449753	0.0689983	0.0659749	0.0170198	0.0406506	0.024101	0.149665	0.204959	0.0440458	0.0467791	0.0216773	0.0484253
MAG3682	0.0183032	0.0258309	0.0508045	0.0504515	0.0616815	0.0601617	0	0.0515559	0.0467902	0.0375314	0.0322259	0	0	0.0601974	0.0562117	0.0315889	0.131883	0.127362	0.0178585	0.031984	0.0435963	0.0503964	0.0622765	0.0266781	0.0274938	0.0502217	0.0568721	0.110034	0.0207589	0.108532	0.0483094
MAG3313	0	0.0257256	0.0232276	0	0.0433546	0.0495833	0.081811	0	0	0.00724574	0	0.0145005	0.025493	0.00975451	0.0281842	0.0339035	0.0261472	0.0230416	0.45919	0.0537744	0	0.0132628	0.00712063	0.0113449	0.0129596	0.0226991	0.0164539	0.0193152	0.399296	0.0385675	0.0481986
MAG2413	0	0.0189898	0.00519048	0	0.0971975	0.0409258	0.006715	0	0.00337183	0.00500031	0.00901207	0	0	0.0735035	0.014925	0.0212514	0.0100906	0.00977001	0.553357	0.0247981	0	0.00729657	0	0.00310587	0	0.0185006	0.0108696	0.0137341	0.49011	0.00768422	0.04818
MAG2000	0.0144263	0.0176398	0.0519188	0.05493	0.0418796	0.144114	0.0738462	0.0524542	0.0879473	0.0876949	0.0264549	0	0.0128703	0.0324767	0.0329343	0	0.0467158	0.0457286	0.0630596	0.0462262	0.111881	0.106765	0.0421464	0.0450043	0.0286294	0.0197641	0.022732	0.0445992	0.0584908	0.0309506	0.0481427
MAG3352	0.0210819	0.00646041	0.0533495	0.0108135	0.0271547	0.0788852	0.0774152	0.00950934	0.0861836	0.0890969	0.0125076	0.00474876	0.0133033	0.0238629	0.0621438	0.151005	0.125456	0.126964	0.00513912	0.123034	0.0543812	0.142455	0.0581068	0.00988478	0.00602396	0.00492545	0	0.0172972	0	0.0405133	0.0480567
MAG1587	0.0214487	0.0424224	0.123442	0.0346951	0	0	0	0.019775	0.0228597	0.0162002	0.0210801	0	0	0.00596783	0.0334203	0.0116221	0.00730888	0.0100574	0	0.0132776	0	0.0221875	0.0181178	0.0225071	0.0290052	0.258721	0.437594	0.0210535	0	0.244939	0.0479234
MAG2334	0.0283896	0.156948	0.0466012	0.00699465	0.0821615	0.280468	0.015457	0.0321359	0.0171267	0.0197822	0	0	0	0.00668441	0.0199109	0.00614941	0.0235914	0.0232596	0.00374661	0.032802	0.0355702	0.0517938	0.00661779	0	0	0.0674903	0.0589041	0.294183	0.00432638	0.113237	0.047811
MAG680	0.00886297	0.022333	0.0388866	0.0597818	0.0724374	0.0471489	0.0393583	0.0590987	0.0416086	0.040379	0.0207747	0	0	0.059584	0.0400977	0.122347	0.106151	0.10346	0.0211971	0.0291712	0.0370232	0.0275543	0.0629413	0.0290699	0.0239089	0.0353885	0.0409776	0.113538	0.0219612	0.108624	0.0477888
MAG2917	0.087678	0.0160733	0.0683443	0.0550149	0.0196236	0.148609	0.0505293	0.0636957	0.0743913	0.0689857	0.0312378	0	0.00456129	0.0260176	0.0352928	0	0.0381085	0.0361732	0.0746342	0.0674527	0.0663841	0.0839134	0.0370513	0.0511803	0.0238025	0.0186999	0.0228544	0.0564969	0.0676229	0.0391303	0.0477853
MAG1515	0.0136625	0.0170417	0.0493717	0.0429795	0.0168584	0.134986	0.0457825	0.0431053	0.0516894	0.0486402	0.0277081	0	0.00384797	0.024702	0.0253948	0	0.0333398	0.0312688	0.0703867	0.0595432	0.0597683	0.199312	0.0404742	0.117226	0.085405	0.0170612	0.0225822	0.057501	0.0613988	0.0303273	0.0477121
MAG2157	0.0175079	0.0648927	0.0511675	0.0251584	0.0281536	0.0298282	0.0146812	0.0258992	0.141822	0.130174	0.0324365	0.00414659	0.00806563	0.0162604	0.0249662	0.0550973	0.0357109	0.0367526	0.0251097	0.0306245	0.315078	0.086175	0.0349708	0.0511741	0.0167643	0.0258075	0.0276111	0.0297644	0.0223908	0.0213764	0.0476523
MAG1205	0.0123076	0.0528398	0.0328646	0.0269116	0.0138819	0.0166265	0.0200561	0.0279734	0.0691865	0.053398	0.0166471	0	0.00336127	0.0273393	0.231221	0.0157236	0.0155306	0.0165391	0.0300039	0.100958	0.156243	0.0589324	0.0165907	0.143349	0.0540237	0.0222277	0.0229579	0.126686	0.0293411	0.011084	0.0474935
MAG2459	0.0144318	0	0	0.00287463	0	0	0	0	0.00941728	0.00385806	0.00815659	0	0	0	0	0	0.0332294	0.0361377	0	0	0	0.0381107	1.26272	0	0	0	0	0.0100554	0	0	0.0472996
MAG2643	0.00492897	0.0529578	0.0563475	0.030209	0.1801	0	0	0.0298237	0.0861006	0.0813199	0.016228	0.0421904	0.0506377	0.0266089	0.0335135	0.0383058	0.0482291	0.0466427	0.036517	0.0255614	0.108548	0.0190979	0.0325976	0.00652753	0.00756229	0.124388	0.102126	0.0592193	0.0436929	0.0287555	0.0472913
MAG3785	0.0314521	0.0078955	0.0499473	0.0283022	0	0.0412374	0	0.00923192	0.0535055	0.0592008	0.028432	0	0	0.0185409	0.026827	0.0127859	0.0091856	0.0137817	0	0.378057	0.0164538	0.021833	0.0113047	0	0.0220791	0.0104629	0.0100832	0.00789839	0	0.548334	0.0472277
MAG1088	0.0179712	0.0270839	0.0468662	0.0740366	0.0437767	0.0874944	0.0445448	0.12911	0.0517001	0.0579764	0.0431414	0	0.009986	0.0327637	0.114831	0.106238	0.0355818	0.0400344	0.04336	0.0571727	0.0583057	0.075587	0.025673	0.0204646	0	0.0282867	0.0245061	0.0351985	0.0435384	0.0391025	0.0471444
MAG2876	0.0173444	0.255279	0.013349	0.108775	0	0.014787	0	0.121122	0.0166287	0.016141	0	0	0	0.0108093	0.0128395	0.0318962	0.0466852	0.0533264	0.00834679	0.0151779	0.115522	0.101416	0.0113026	0.0330155	0	0.182358	0.180533	0.0397163	0	0.00599117	0.0470787
MAG1949	0.0167185	0.00771044	0.0663215	0.012385	0.0277571	0.110039	0.0657697	0.0121688	0.0960823	0.101678	0.00931133	0.00449866	0.0124877	0.0305655	0.0618698	0.121542	0.103033	0.103662	0.00623315	0.118121	0.041521	0.133669	0.0509272	0.0140683	0.0128709	0.00586911	0.00619669	0.019036	0	0.0392508	0.0470454
MAG2261	0	0.0355246	0.282498	0	0.0376208	0.0598201	0	0	0.121842	0.145837	0.0431912	0	0	0.0391638	0	0	0.0579368	0.0550041	0.0903997	0.0764453	0.123834	0	0.0288721	0	0	0.0288673	0	0	0.103972	0.0780966	0.0469642
MAG2387	0	0.0257045	0	0	0.0245443	0.0235011	0	0	0.124247	0.163345	0.0202867	0	0	0.0384302	0	0	0.0496697	0.0441564	0.0647891	0.07171	0.0721756	0	0.512752	0	0	0.0170488	0.0154342	0	0.079461	0.0609579	0.0469405
MAG285	0.0247937	0.022467	0.0394599	0.10555	0.0195258	0	0	0.247581	0.0316252	0.0311064	0.0599409	0.00766889	0.0064022	0.0123918	0.0381405	0.195688	0.126369	0.124717	0.0204477	0.0334818	0.0163095	0.0229846	0.0120515	0.00907531	0.00821826	0.0304014	0.0266094	0.0182779	0.0211496	0.0943723	0.0468936
MAG2557	0.95762	0	0.248171	0.00556093	0	0	0	0.00504117	0	0	0	0	0	0	0	0	0	0	0	0.104262	0	0.0299458	0.00394167	0	0	0	0	0	0	0.0508571	0.0468467
MAG991	0	0.0286099	0	0	0.0326404	0.0484306	0	0	0.257651	0.329745	0.0372913	0	0	0.0418005	0	0	0.0628988	0.0556012	0.067685	0.0754368	0.130178	0	0.0353845	0	0	0.0225105	0.0209121	0	0.0874046	0.0707996	0.0468326
MAG508	0	0	0	0	0	0	0	0	0.27196	0.353351	0	0	0	0	0.279958	0	0	0	0.00855741	0.0627547	0	0	0.417712	0	0	0	0	0	0.00792805	0	0.0467407
MAG3627	0.0503216	0.0279416	0.153232	0.0442205	0	0.0468174	0.0681	0.0303503	0.0627464	0.0657308	0.0492296	0	0	0.0446288	0.0422322	0.0636561	0.0586992	0.0625116	0.0275923	0.0845348	0.0300661	0.0310626	0.0280961	0.0319825	0.029662	0.0424324	0.0393242	0.0373445	0.0339948	0.114625	0.0467045
MAG64	0	0.0184766	0.0145206	0.01327	0	0.0165535	0.00700976	0.0130758	0.0142093	0.0139837	0.0590289	0	0	0.0186879	0.0102518	0.017437	0.00489076	0.00476634	0.590966	0.0081215	0.0266608	0.0283235	0	0.00860388	0	0.00881334	0.00855559	0.08064	0.402925	0.0104485	0.046674
MAG2636	0.0105644	0.0450517	0.00792459	0.0573903	0.0763294	0	0.053649	0.0576605	0.0715347	0.0778822	0	0.13677	0.14721	0.0273978	0	0	0.0105081	0.00983559	0	0.238741	0.030226	0	0.111245	0	0	0.0660573	0.0362849	0.0608411	0	0.0611602	0.0464755
MAG158	0.027392	0.00730457	0.00997665	0.0234183	0.0492096	0.593457	0	0.0230751	0.0743588	0.0864752	0.0361627	0.00662504	0.0127966	0.0644118	0.00690693	0	0.0388014	0.0352967	0.0157068	0.0546978	0.126521	0.0209077	0.0149253	0	0	0	0.00703531	0	0.0146943	0.038882	0.0463013
MAG989	0.0103406	0.00646784	0	0	0.0144939	0	0	0	0	0	0.420261	0	0	0.00621471	0.923438	0	0	0	0	0	0	0	0.00523262	0	0	0	0	0	0	0	0.046215
MAG1461	0.0377519	0	0	0	0	0	0	0	0	0	0	0	0	0	0	0	0	0	0	0	1.29952	0	0.0352884	0.0118406	0	0	0	0	0	0	0.0461466
MAG3174	1.38193	0	0	0	0	0	0	0	0	0	0	0	0	0	0	0	0	0	0	0	0	0	0	0	0	0	0	0	0	0	0.0460644
MAG3540	0.0280277	0.0199001	0.0213021	0.129213	0	0.0212985	0	0.220751	0.0231999	0.0145513	0.0374465	0	0	0.0692646	0.0504713	0.0258008	0.0267938	0.0246038	0.0210626	0.0427399	0.0188058	0	0	0.374517	0.100416	0.021686	0.0219691	0.0283533	0.0206469	0.0119642	0.0458262
MAG1910	0.0460769	0.0249095	0.0289663	0.0244577	0	0.461797	0	0.0223637	0.036359	0.0380819	0.0513713	0	0	0.00674047	0.405634	0	0	0.0105558	0	0	0.0178557	0.0102894	0.00822207	0.0143922	0.0348525	0.0386931	0.0365907	0	0	0.0512755	0.0456495
MAG3808	0.00970799	0.0128763	0.0451894	0.0563394	0.0217396	0.156716	0.0730811	0.0579765	0.0809285	0.0793479	0.034511	0	0.00286172	0.0336237	0.0480483	0	0.0251851	0.0234393	0.0572702	0.0502602	0.114635	0.105598	0.0142156	0.053953	0.0349208	0.0127005	0.016962	0.0693179	0.0500149	0.025028	0.0455482
MAG1480	0	0	0	0.00814878	0	0	0	0.0121037	0	0	0.854716	0	0	0.0604136	0	0	0.156149	0.274673	0	0	0	0	0	0	0	0	0	0	0	0	0.0455401
MAG1109	0.0180586	0.248202	0.00982752	0.0214086	0.0144642	0.0100942	0	0.0214247	0.0209873	0.0241748	0.0300458	0	0.0091317	0.0360055	0	0	0.015142	0.0139475	0.0166421	0.0422039	0.0295107	0.0169355	0.015728	0.0170498	0.0287177	0.271168	0.398271	0	0.0154897	0.0192512	0.0454627
MAG3018	0.0157308	0.0128925	0.00960258	0	0	0	0	0.0118451	0	0	1.21067	0	0	0	0.00903625	0	0	0	0	0	0	0.00821892	0.00303977	0.0333424	0.0053997	0.0163496	0.01166	0.015389	0	0	0.0454393
MAG322	0.0466542	0	0	0	0	0	0	0	0.0447514	0.020092	0	0	0	0	0	0	0	0	0	0.0520896	0	0	1.19742	0	0	0	0	0	0	0	0.045367
MAG2800	0	0.020879	0.017635	0.0112802	0	0.016982	0.00554891	0.0107716	0.0095282	0.00936969	0.753824	0	0	0.00926487	0.0115957	0.137242	0.0474153	0.0468044	0.0791588	0.00609796	0.0309018	0.0162339	0	0.00715531	0	0.010334	0.0105611	0.0196987	0.0575354	0.0122316	0.0452683
MAG133	0.00627406	0.0121431	0.0400974	0.0395313	0.0322196	0.167182	0.0711006	0.0397961	0.12179	0.12278	0.0393147	0	0.00325853	0.0328897	0.0289357	0	0.0249158	0.0231974	0.046109	0.0537653	0.106137	0.100336	0.0146201	0.0533363	0.0299386	0.0138661	0.016638	0.0513789	0.0396206	0.0248726	0.0452015
MAG3665	0	0.023005	0	0	0	0	0	0	0	0	0	0	0	0	0	0	0	0	0	0	0	0	0	0.279971	1.04671	0	0	0	0	0	0.0449895
MAG2861	0.0136998	0.0651421	0.034094	0.110838	0.0124121	0.0213608	0.00483818	0.119442	0.0756646	0.0696901	0.0226813	0.00317806	0.00625654	0.02044	0.016048	0.0440535	0.027192	0.0278361	0.0233784	0.0200403	0.388112	0.0456253	0.0296556	0.0256524	0.00547129	0.0214495	0.025274	0.0347367	0.0226892	0.0115354	0.0449496
MAG3709	0.0332997	0.0502264	0.222142	0.0405184	0	0	0	0.0313666	0.0391434	0.0319756	0.080042	0	0	0.0168533	0.0456458	0.0252218	0.0197244	0.0242136	0.0175289	0.0202736	0.0149405	0.031816	0.0203034	0.0663523	0.091003	0.0640431	0.0752267	0.0258248	0.022933	0.237591	0.0449403
MAG2893	0	0	0.00953578	0.0245116	0	0.0981969	0	0.0184102	0.0122462	0.0106409	0	0	0	0.0115603	0.167514	0.160174	0.151641	0.159924	0.240878	0	0	0.00943576	0	0	0.00656865	0	0	0	0.266715	0	0.0449318
MAG1133	0	0.0172224	0.106658	0	0.00534055	0.0708873	0	0	0.0198354	0.0273389	0	0	0	0	0	0	0	0	0	0.472346	0	0	0	0.0577498	0.255261	0	0	0.0157326	0	0.29899	0.0449121
MAG1066	0.0188652	0.0185695	0.0916642	0.0410631	0.0311256	0.166368	0.0503382	0.0424028	0.0647528	0.0615928	0.0238137	0	0.00864091	0.0274792	0.0309998	0	0.0458467	0.0440039	0.0662897	0.0501763	0.0682872	0.0679865	0.0470804	0.0456304	0.0240993	0.0214743	0.0264112	0.0685932	0.0593102	0.0343914	0.0449086
MAG1442	0.00996573	0.0104473	0.0387878	0.0150099	0	0.504479	0	0.0077222	0.00874702	0.00611538	0.0234499	0	0	0.00408909	0.634271	0	0.00686689	0.00842885	0	0.00446656	0	0	0	0.00926572	0.0136801	0.014986	0.015924	0.0104481	0	0	0.044905
MAG2269	0.0261843	0.00822582	0.0188996	0.0199341	0.784829	0.0294515	0	0.0199014	0.0341503	0.0389379	0.0339368	0.0115716	0.0192099	0.0482789	0	0	0.0196393	0.0183143	0.0151607	0.0558778	0.057304	0.0165782	0.0197529	0	0	0	0	0	0.0141931	0.0318882	0.0447407
MAG3720	0	0.0599309	0	0	0.022887	0.023586	0	0	0.21006	0.270895	0.0188833	0	0	0.0500303	0	0	0.063157	0.0552835	0.0980062	0.1174	0.0451567	0	0.0170385	0	0	0.0313041	0.0277288	0	0.12916	0.1006	0.0447036
MAG635	0	0.0162211	0.0123993	0.0794345	0	0.0112751	0	0.0489683	0.0355145	0.0242031	0.00860608	0	0	0.014836	0.0453201	0.0355257	0.0266166	0.0236105	0.117588	0.0171123	0.286853	0.0646031	0.185704	0.0412679	0.0200658	0.00798267	0.00842345	0.0962604	0.109183	0	0.0445858
MAG2452	0.0102335	0.0435618	0.0610538	0.0236848	0	0	0	0.011674	0.0120057	0.00737499	0.00508281	0	0	0	0.0187913	0.00398275	0	0.0032339	0	0.00830174	0	0.00904366	0.0105845	0.0103969	0.0172994	0.2976	0.512306	0.0145178	0	0.254874	0.0445201
MAG3071	0.0104725	0.0421305	0.0706517	0.0220629	0	0	0	0.0108536	0.0119883	0.00723419	0.00616189	0	0	0	0.019343	0.00336625	0	0.00336538	0	0.00799033	0	0.0097695	0.00963999	0.00972387	0.0173423	0.29	0.502038	0.0129236	0	0.264958	0.0444005
MAG1823	0	0.034453	0	0	0.0253927	0.0212175	0	0	0.218592	0.282387	0.0265672	0	0	0.0493789	0	0	0.0745811	0.0641108	0.102353	0.102811	0.048326	0	0.00627719	0	0	0.0188212	0.0167641	0	0.137329	0.0995684	0.0442977
MAG2319	0	0.0117898	0.0695796	0	0	0.0643394	0	0	0.0143565	0.0212877	0	0	0	0	0	0	0	0	0	0.455683	0	0	0	0.0408044	0.189901	0	0	0.150685	0	0.308699	0.0442375
MAG2985	0	0	0	0	0	0	0	0	0	0	0	0	0	0.0126197	0	0	0	0	0.0247457	0	0.0562033	0	1.20522	0	0	0	0	0	0.0262443	0	0.0441677
MAG2993	0	0.023692	0.00720474	0	0.12821	0.0547275	0.139659	0	0.00788229	0.0104152	0.0339061	0	0	0.0606193	0.0158245	0.0119234	0.0257396	0.026847	0.326813	0.0990703	0	0	0	0.00689767	0.0058046	0.0137224	0.00952981	0.0101809	0.292967	0.00950924	0.0440382
MAG3840	0.0294268	0.018728	0.0722906	0.0501292	0.0193518	0.157387	0.059151	0.0508456	0.0644151	0.0601739	0.0254907	0	0.00438086	0.0242058	0.0265091	0	0.0313268	0.0295641	0.0874701	0.0557957	0.0783862	0.0759135	0.0374768	0.0386279	0.0208068	0.0212448	0.0282492	0.044558	0.0773107	0.0316374	0.0440285
MAG2120	1.27069	0	0	0	0	0	0	0	0	0	0.0183919	0	0	0.00563115	0	0	0	0	0	0	0.0131441	0	0.00371348	0	0	0.00544214	0	0	0	0	0.0439003
MAG2498	0.0147864	0.0177257	0.0524647	0.0365008	0.0247352	0.130951	0.0589862	0.037037	0.0751567	0.0757488	0.0265413	0	0.00360565	0.0270121	0.0251645	0	0.0364017	0.0338097	0.087581	0.0660282	0.0892585	0.0865221	0.0406383	0.0512215	0.0287721	0.0174404	0.0221417	0.0414267	0.0783386	0.0308049	0.0438934
MAG1016	0.676195	0	0.301342	0.0451234	0	0	0	0.0629897	0	0	0	0	0	0	0	0	0	0	0	0.120698	0	0.0458131	0.00325202	0	0	0	0	0	0	0.0578101	0.0437741
MAG1632	0	0.0145143	0.0090636	0	0.0756744	0.101199	0.012902	0	0	0.00357397	0	0	0	0.0311308	0.0449609	0.0133957	0.00753087	0.00706971	0.322755	0.185232	0	0.00854349	0	0.00366745	0	0.0114302	0.00644854	0.011599	0.308717	0.130198	0.0436535
MAG2825	0.0294918	0.0219805	0.0320987	0.0611587	0	0.0399833	0	0.0802839	0.0364533	0.03133	0.0369586	0	0	0.0705724	0.0460986	0.0512995	0.0498994	0.0479405	0.0233119	0.045221	0.0225064	0	0	0.333696	0.106089	0.0243197	0.0245216	0.0416772	0.0231338	0.0289655	0.0436331
MAG584	0.0187032	0.0256775	0.055644	0.0423369	0.0316663	0.138916	0.047129	0.0422082	0.060105	0.0570192	0.0291614	0	0.00605762	0.0339917	0.0349775	0	0.0380892	0.0360917	0.0538727	0.0593634	0.0740565	0.0722257	0.0668335	0.0516639	0.0392139	0.0265668	0.0274922	0.0493215	0.048612	0.0391161	0.0435371
MAG824	0.00596012	0.0134288	0.012289	0.0524275	0	0.00999846	0	0.0893662	0.0123779	0.00654715	0.0338327	0	0	0.281601	0.0320418	0.0195656	0.0332087	0.0280269	0.0126109	0.0227426	0.0191624	0.00670138	0	0.433781	0.10638	0.0155313	0.0162413	0.0214545	0.011614	0.00661831	0.0434503
MAG3456	0	0.0131595	0.0710062	0	0	0.055648	0	0	0.014317	0.0214237	0	0	0	0	0	0	0	0	0	0.535851	0	0	0	0.0465095	0.213122	0	0	0.0127056	0	0.319275	0.0434339
MAG2953	0	0.0194252	0.0267084	0.0459478	0.0673246	0.0749857	0.0164345	0.0449721	0.0451244	0.03283	0.0136871	0	0	0.076484	0.0618678	0	0.139129	0.131766	0.0133944	0.0332727	0.0313398	0.02467	0.0435616	0.0265306	0.0262307	0.0331316	0.0408611	0.121645	0.0119515	0.0980836	0.0433786
MAG1901	0	0	0.0048775	0	0	0	0	0	0	0	0	0	0	0	0.568596	0	0	0	0	0	0	0	0	0	0	0	0	0.722547	0	0	0.0432007
MAG1270	0	0	0	0.39651	0	0	0	0.34495	0	0	0	0	0	0	0.241175	0	0	0	0	0	0.306995	0	0	0	0	0	0	0	0	0	0.0429877
MAG621	0	0.059097	0	0	0.0223867	0.0207943	0	0	0.214484	0.278221	0.020376	0	0	0.050223	0	0	0.0557396	0.0477774	0.0809323	0.120077	0.0528973	0	0.00634735	0	0	0.028864	0.0256222	0	0.107801	0.0904615	0.0427368
MAG3265	0	0.7793	0.316963	0.0302016	0	0	0	0.0501811	0	0	0	0	0	0.0189398	0	0	0	0	0	0	0	0	0	0	0	0.0483022	0.037658	0	0	0	0.0427182
MAG3020	0	0	0	0.308846	0	0	0	0.918602	0.018026	0	0.0113417	0	0	0.00614404	0.0135858	0	0	0	0	0	0	0	0	0	0	0	0	0	0	0	0.0425515
MAG1048	0.0114092	0.019525	0.0419779	0.0435675	0.0292208	0.0977499	0.0476229	0.0713907	0.0462802	0.0518654	0.0403625	0	0.00494532	0.0190812	0.10314	0.19997	0.031502	0.0354132	0.0459835	0.0462872	0.0389969	0.057506	0.0264144	0.0124066	0.00728512	0.0201016	0.0175649	0.0293214	0.0454996	0.0327898	0.042506
MAG3700	0.0118692	0.0470918	0.231853	0.0250378	0.0189125	0.0511109	0.0210686	0.024642	0.071472	0.0667549	0.0725061	0.0034447	0.00686906	0.0143033	0.0342114	0.0406768	0.0244388	0.0252284	0.0272439	0.0272434	0.240188	0.0321047	0.0231639	0.0242308	0.00766843	0.0169348	0.0183401	0.0187077	0.0248626	0.0220609	0.0424747
MAG772	0.0326579	0.0416318	0	0	0.00889266	0	0	0	0	0	0	0	0	0	0	0	0	0	0	0	0.00943872	0	0.954327	0.046841	0	0.0787019	0.0736362	0.0193992	0	0	0.0421842
MAG3161	0	0.0197927	0.0157922	0	0.190984	0.0610391	0.027544	0	0.00627928	0.00999262	0	0	0	0.0202071	0.019123	0.0155008	0.00792381	0.00722484	0.343192	0.159333	0	0	0	0.0120149	0.0104374	0.0101911	0.00595798	0.00650534	0.294274	0.0138132	0.0419041
MAG1238	0.00906785	0.0177118	0.0379043	0.0377377	0.0222495	0.136408	0.0538641	0.0382388	0.065678	0.0636237	0.0332638	0	0.00314331	0.0284492	0.0331301	0	0.0310108	0.0290587	0.0819156	0.0481196	0.0924945	0.102995	0.0218196	0.0424692	0.0236706	0.0198438	0.0268243	0.0579091	0.0710315	0.0234987	0.041771
MAG2853	0.0256924	0.0183785	0.02832	0.117726	0.0233728	0	0.0295889	0.267597	0.0338672	0.0347409	0.111759	0.00793785	0.0063238	0.017479	0.0450389	0.128983	0.0523506	0.0502126	0.0246867	0.0229382	0.0311813	0.0241411	0.0160608	0.0169215	0.011204	0.0216627	0.0191663	0.0395212	0.0257681	0	0.041754
MAG3394	0.00353596	0	0	0	0.0309653	0	0.00624631	0	0.00381091	0.00561197	0	0.042073	0.00911669	0	0	0	0	0	0.0112193	0	0.020196	1.10411	0.00401774	0	0	0	0	0	0.011278	0	0.0417393
MAG2188	1.02578	0	0	0	0	0	0	0	0	0	0	0	0	0	0	0	0	0	0	0	0	0	0	0.0350207	0.190349	0	0	0	0	0	0.0417051
MAG1646	0.0138408	0.0385825	0.0415135	0.0472408	0.0158345	0.0596195	0.0501529	0.045813	0.0466843	0.045565	0.0259582	0	0.0043282	0.0540042	0.0308836	0.18454	0.0281776	0.0298776	0.0348955	0.0339947	0.109467	0.0369111	0.0459213	0.0358034	0.0225776	0.0268733	0.0251952	0.0481766	0.0343908	0.0337658	0.0416863
MAG2944	0.0231958	0	0	0	0	0	0	0	0	0	0	0	0	0	0	0	0	0	0	0	1.16917	0	0.0426728	0.0147994	0	0	0	0	0	0	0.0416611
MAG3201	0.00982773	0.0187623	0	0.0837908	0.255604	0.0582748	0.206109	0.104987	0.0516228	0.0624673	0	0.0368211	0.0342381	0.0453284	0	0.0135027	0.0182934	0.017933	0	0.0069083	0.0344889	0.00781359	0.0682301	0	0	0.0147208	0.0130264	0.0778126	0	0	0.0413521
MAG2400	0	0.0123708	0.0236215	0.0882416	0.014166	0	0	0.0635192	0	0	0	0	0	0	0	0	0.00884233	0.00828464	0.0183714	0.0475119	0	0	0	0.440959	0.363707	0.0334881	0.0227917	0.00853487	0.0327857	0.0487463	0.0411981
MAG2370	0.00523421	0.0131712	0.007904	0.0479597	0	0.00974238	0	0.0814244	0.0128215	0.00600469	0.044551	0	0	0.0911236	0.0342551	0.0162167	0.0346641	0.0284813	0.011503	0.0285274	0.176358	0	0	0.424771	0.103375	0.01424	0.0149639	0.0131291	0.010202	0.00497721	0.0411867
MAG385	0.00484674	0.157784	0.0343086	0	0	0.0160185	0	0	0	0	0.0299766	0	0	0	0	0	0	0	0	0	0.00815613	0	0.00638787	0.0163529	0.0612064	0.495024	0.367531	0.0138986	0	0.0235169	0.041167
MAG2616	0.0185995	0.0605009	0.0393582	0.0286053	0.018722	0.0277846	0.0155273	0.0323102	0.0883198	0.0812	0.0272811	0.00326568	0.0064134	0.0203426	0.0277379	0.0611775	0.0352959	0.0361936	0.0253561	0.0260154	0.310307	0.0439242	0.0441189	0.0293875	0.0105475	0.022807	0.0241089	0.0303881	0.0230828	0.0160154	0.0411565
MAG631	0.0310578	0.0347772	0.156146	0.0588792	0.00678877	0	0	0.0340388	0.0449269	0.0363383	0.0451556	0	0	0.0219998	0.0572413	0.0152077	0.013832	0.0187867	0	0.018771	0.0125927	0.0389241	0.0251577	0.0478201	0.0625671	0.0928518	0.131838	0.0367846	0	0.191077	0.0411187
MAG2724	0.0237679	0.12012	0.0398177	0.0048991	0.0752087	0.259243	0.0159389	0.0282024	0.010056	0.011851	0	0	0	0.00729606	0.0108786	0.0116264	0.0152586	0.0146354	0	0.0210468	0.0398352	0.0367775	0.00623756	0	0	0.0585723	0.0501328	0.267214	0	0.104904	0.0411173
MAG406	0	0.0336363	0.0115177	0	0.206066	0.0748648	0.0253476	0	0.00737276	0.0106343	0	0	0	0.0227468	0.0197019	0.0080048	0	0	0.304143	0.169882	0	0	0	0.02921	0.0494312	0	0	0	0.258994	0	0.0410518
MAG1918	0.538508	0	0.341087	0.00806924	0	0	0	0.00799341	0	0	0	0	0	0	0	0	0	0	0	0.105779	0.00623073	0.166278	0.00318731	0	0	0	0	0	0	0.0511737	0.0409435
MAG3331	0	0.0157	0.0108278	0	0.174348	0.0633183	0.0314028	0	0.0129617	0.0188081	0.00778177	0	0	0.0364747	0.0148666	0.0103396	0	0	0.369818	0.101506	0	0	0	0.00963991	0.00812895	0.00906242	0	0.00882166	0.321629	0	0.0408479
MAG3016	0	0	0.0323754	0.00823157	0	0.0261809	0	0	0.486394	0.558789	0.0187652	0	0	0	0	0.00499973	0.00477888	0.00748015	0	0.0113555	0.0112837	0.021556	0	0	0.0143007	0	0	0	0	0.0157576	0.0407416
MAG1185	0.00407138	0.00693983	0.0222808	0.0276742	0	0.00712151	0	0.0451591	0.328371	0.153471	0.0858576	0	0	0.0667716	0.0236123	0.0281241	0.0131501	0.0107781	0.00689827	0.0618227	0.00657202	0	0	0.225392	0.0556323	0.00769804	0.00821136	0.00898271	0.00634859	0.0103781	0.0407106
MAG529	0	0.0236611	0	0	0.0228142	0.0122863	0	0.00528903	0	0	0.0164588	0	0	0	0	0	0.116967	0.0985086	0	0	0	0	0	0	0	0.485855	0.438685	0	0	0	0.0406842
MAG2729	0	0.0137859	0.00543327	0.0524844	0.0858743	0.0625942	0	0.0525323	0.00443073	0.00351044	0	0	0	0.0965251	0.0737834	0	0.166081	0.157885	0	0.00941809	0	0.00860115	0.0346138	0.0186532	0.0248585	0.0335389	0.0415097	0.189401	0	0.0831437	0.0406219
MAG1466	0.0151842	0.17576	0.0125202	0	0.0296702	0	0	0	0	0	0	0	0	0	0	0	0	0	0.00604843	0	0.0389889	0	0.0239459	0.206478	0	0.324388	0.311903	0.0638986	0.0087051	0	0.040583
MAG1128	0	0	0	0	0.033074	0.0147425	0	0	0.00540729	0.00443264	0.0352508	0	0	0	1.09898	0	0.00584884	0.00792702	0	0	0	0	0	0	0.0113096	0	0	0	0	0	0.0405657
MAG803	0.0127711	0.0145827	0.0488376	0.0599773	0.018321	0.123089	0.0415309	0.0562856	0.0632644	0.060123	0.0316921	0	0.00378859	0.0255913	0.0608513	0	0.0468643	0.0439664	0.0803232	0.0444138	0.052286	0.0593227	0.0242405	0.0373923	0.0246424	0.0162008	0.0197207	0.0411065	0.0705775	0.0265178	0.040276
MAG2988	0.0142747	0.0357393	0.24451	0.0356605	0.0243974	0.055787	0.0251399	0.0344894	0.0449709	0.0449894	0	0	0	0.0282919	0.0313258	0.0504821	0.0451898	0.0458648	0.0614481	0.0421069	0.0311079	0.0417715	0.0275254	0.0374926	0.0258771	0.034075	0.0347883	0.0292828	0.0576257	0.0229272	0.040238
MAG675	0.0159812	0.00997564	0.0682149	0.064074	0	0	0	0.0370993	0.0169827	0.0106268	0.00684143	0	0	0	0.0306122	0.00563213	0.0031356	0.00526084	0	0.00473688	0	0.603855	0.0181396	0.0118153	0.0194559	0.0359889	0.0579102	0.0409348	0	0.13948	0.0402251
MAG339	0.0387093	0.0208832	0.129648	0.0342168	0	0.0503139	0.0745774	0.0222225	0.0632932	0.0728195	0.0329567	0	0	0.0389671	0.026557	0.0672267	0.056571	0.0611598	0.018779	0.0921943	0.0191735	0.0275472	0.0249996	0.026555	0.0206853	0.0332819	0.0284029	0.0257313	0.0258128	0.0713778	0.0401554
MAG708	0.0153911	0.0261113	0.235905	0.0221825	0	0.0213218	0.0787476	0.0187001	0.0376262	0.0473219	0.00788519	0	0	0.0259287	0.0209059	0.046077	0.0563772	0.0607348	0.00607787	0.159304	0.0213242	0.0369606	0.0182791	0.0401207	0.0207968	0.0410993	0.0309026	0.0346217	0.0115129	0.0618469	0.0401355
MAG3086	0.00494136	0.00973644	0.0152701	0.0200498	0.0276891	0.0267962	0.0170974	0.0172182	0.0673621	0.0457385	0.0322026	0	0	0.0217371	0.0209722	0.394653	0.0513609	0.0406297	0.0922326	0.0279813	0.0371784	0.0311403	0.0312156	0.0216739	0	0.0067156	0.00622495	0.0113605	0.112588	0.008969	0.0400245
MAG2688	0.02962	0.0132249	0.00807701	0	0	0	0	0	0.0637927	0.056422	0.0273275	0	0	0	0	0	0	0	0.00354257	0	0.0078529	0	0.00738222	0.9538	0	0.0109002	0.00754566	0	0.00656339	0	0.0398684
MAG3238	0.0101016	0.02242	0.0277103	0.0372505	0.0616373	0.0772175	0.053353	0.0437503	0.0446339	0.0364714	0.0406354	0	0	0.0189464	0.0600618	0.15226	0.025505	0.0250341	0.069444	0.0476776	0.0704293	0.0445367	0.0318501	0.0209838	0	0.0286554	0.0228405	0.0255056	0.0750032	0.0218427	0.0398586
MAG2066	0.00342694	0	0	0	0.0511326	0	0.00532286	0	0.00348159	0.00511259	0	0.0343943	0.00756451	0	0	0	0	0	0.0113174	0	0.0199326	1.03754	0.00332035	0	0	0	0	0	0.0112976	0	0.0397949
MAG1537	0	0	0	0	0	0	0	0	0	0	0	0	0	0	0	0	0	0	0	0	0	0	1.1938	0	0	0	0	0	0	0	0.0397933
MAG1190	0	0.300282	0	0	0	0	0	0	0	0	0.140738	0	0	0	0	0	0	0	0	0	0	0	0.159933	0	0	0.336655	0.255894	0	0	0	0.0397834
MAG3812	0.0161438	0.0548165	0.041536	0.0345115	0.0185206	0.045858	0.0206847	0.0354381	0.0900702	0.0809989	0.0263195	0.00358891	0.00724846	0.017577	0.0275073	0.0550151	0.0255563	0.0268939	0.0280827	0.0301823	0.273462	0.0358022	0.0341994	0.032058	0.0100777	0.0209136	0.022711	0.0279801	0.0261143	0.0218481	0.0397239
MAG2002	0.0137984	0.017079	0.161871	0.0131755	0	0.0183587	0.0625826	0.00779246	0.0351007	0.0453294	0.00618491	0	0	0.0286391	0.00481171	0.0360039	0.0727028	0.0785912	0.0048811	0.320589	0.0202985	0.0299069	0.0138708	0.00369521	0.00627355	0.0283485	0.0236274	0.0126198	0.0097915	0.112912	0.0396279
MAG1692	0.0203712	0.0481304	0.0443083	0.044489	0.0168596	0	0	0.00728354	0.0851778	0.024536	0.0352772	0	0	0.048954	0.153823	0	0.0187332	0.035138	0	0.0498463	0	0.06567	0.00594262	0.0452794	0.278362	0.0318241	0.0290125	0	0	0.0984722	0.039583
MAG3328	0	0.0123489	0.00746469	0	0.135357	0.0563845	0.0194999	0	0.00530571	0.00794199	0.00366173	0	0	0.0247252	0.0137804	0.0121018	0	0	0.427184	0.0824111	0	0	0	0.007266	0.0064061	0.00761795	0	0	0.3578	0	0.0395752
MAG2063	0	0.0244181	0.0640585	0.0944799	0.0222687	0.0424408	0.0655546	0.0505806	0.0754731	0.0613975	0.0914319	0	0	0.0337372	0.0512716	0.0450545	0.0822901	0.0775922	0	0.00573559	0.0720784	0.0255431	0.0699539	0.0610426	0.0235716	0.010136	0.0122776	0.0135024	0	0.006553	0.0394148
MAG2364	0.669429	0	0.290413	0.00646956	0	0	0	0.00712349	0	0	0	0	0	0	0	0	0	0	0	0.108052	0	0.0410951	0.00333109	0	0	0	0	0	0	0.0540008	0.0393305
MAG1361	0.0263085	0.0190561	0.0257537	0.0807844	0.225914	0.0212383	0.11813	0.0753564	0.0427939	0.0461287	0.0209809	0.00631565	0.0157959	0.0130137	0.0276034	0	0.0324926	0.0313812	0.0491619	0	0.064274	0.0638403	0.0173851	0.0227828	0.017634	0.0140299	0.0129288	0.0237763	0.0487915	0.0161791	0.0393277
MAG1661	0.0201172	0.00482144	0.00514432	0	0.00407096	0.0419659	0	0	0.00996423	0.0081404	0.0175451	0	0	0.0292415	0.309216	0	0.00255397	0.00287341	0	0.0271752	0	0	0.00369114	0.0199133	0.426039	0	0	0	0	0.244676	0.0392383
MAG1467	0.00823486	0.0117712	0	0.0674232	0.657113	0.0914494	0	0.10547	0.0219365	0.0392913	0	0.0223148	0.0230291	0.00717128	0	0.00484951	0	0	0	0	0	0.00308508	0.0356543	0	0	0.00758833	0.00714627	0.0630692	0	0	0.0392199
MAG1477	0	0	0	0	0.013698	0	0	0.0166731	0	0	0	0.507441	0.63739	0	0	0	0	0	0	0	0	0	0	0	0	0	0	0	0	0	0.0391734
MAG296	0.0200161	0.0612128	0.109282	0.0256252	0.0187848	0.0176467	0.0117122	0.026567	0.0857197	0.0773823	0.0229093	0.00425625	0.00738529	0.0124071	0.0218211	0.0419664	0.0268237	0.0270577	0.0191404	0.0255832	0.30357	0.0415121	0.0340964	0.033558	0.0073868	0.019495	0.0222196	0.0161417	0.0168537	0.0142454	0.0390793
MAG85	0.00287549	0	0	0	0.0292969	0	0.00460166	0	0.00333526	0.00476383	0	0.0370147	0.0086195	0	0	0	0	0	0.00903441	0	0.0161753	1.04704	0	0	0	0	0	0	0.00890157	0	0.0390554
MAG987	0	0.256255	0	0	0	0	0	0	0.0713728	0.0492129	0.0796813	0	0	0.0801546	0	0	0.00323478	0.0033984	0	0	0	0	0	0	0	0.159443	0.105763	0.361599	0	0	0.0390038
MAG1365	0	0.0276805	0.0809037	0	0	0.0805188	0	0	0.0327859	0.0381558	0	0	0	0	0	0	0	0	0	0.36266	0	0	0	0.0515006	0.228342	0	0	0.0208331	0	0.246672	0.0390018
MAG3558	0.0170869	0.0151584	0.0557914	0.0355527	0.0166972	0.155575	0.0473928	0.0364186	0.0523651	0.0493501	0.0190738	0	0.00443909	0.019533	0.0242984	0	0.0459161	0.0429596	0.0631603	0.0494298	0.0637545	0.060413	0.0743332	0.0359873	0.0227595	0.0176782	0.0225292	0.0392797	0.0552167	0.0275109	0.0389887
MAG3633	0.00964045	0.0439286	0	0.18045	0	0	0	0.107637	0	0	0	0	0	0.0109708	0	0.0203196	0.0261427	0.0343176	0	0	0	0.00471438	0.00953228	0.673316	0.00600066	0.00819719	0.00821427	0.0254528	0	0	0.0389611
MAG1744	0.0113394	0.0131202	0.0445834	0.0324825	0.0224751	0.163028	0.0411942	0.0327559	0.0553327	0.0527714	0.022234	0	0.00353299	0.0279404	0.0248713	0	0.0463519	0.042583	0.0632955	0.0598156	0.0612815	0.0800453	0.0450063	0.0340401	0.0189562	0.0145445	0.0200247	0.0491801	0.0560267	0.02936	0.0389391
MAG2617	0	0.0591545	0.0240392	0.131091	0	0.0448965	0.0376647	0.136515	0.0296905	0.0321441	0	0	0	0.104522	0	0.0911115	0	0	0.0309418	0.0165519	0	0.0325695	0.0319402	0.0724079	0.0825916	0.0587334	0.0537727	0.0675545	0.0302352	0	0.0389376
MAG588	0.00464188	0.00463853	0	0.00746124	0.209646	0.0819504	0.241567	0.00779004	0.0214088	0.0198129	0.0208159	0	0.00731755	0	0.0165006	0.0280061	0.156742	0.173446	0.0115673	0.0179762	0.00887128	0.0102247	0.00573124	0.0438135	0	0.0120988	0.0110489	0.0104082	0.0123041	0.0222461	0.0389345
MAG3430	0.0133233	0.0222191	0.190347	0.0142755	0	0.0199228	0.0701217	0.00883324	0.0357365	0.0473293	0.00653215	0	0	0.0356469	0.00496068	0.0465343	0.123466	0.132574	0.00519035	0.130008	0.0293045	0.0453643	0.013683	0.00369356	0.00740236	0.0358096	0.0305955	0.0117641	0.0105304	0.0719278	0.0389032
MAG2701	0	0.0930945	0	0	0	0	0	0	0	0	0	0	0	0.0392441	0	0	0	0	0	0	0	0	0	0	0	0.601543	0.429171	0	0	0	0.0387684
MAG3432	0.00906695	0.0346887	0.0376971	0.0412853	0.120249	0	0	0.0421541	0.0673629	0.065674	0.0239062	0.0264512	0.0328209	0.0218084	0.0426051	0.0473751	0.0423898	0.0421582	0.0335102	0.0339196	0.0646098	0.0252729	0.0391621	0	0.0298738	0.0636514	0.0533746	0.0431833	0.0397752	0.0382222	0.0387416
MAG86	0.0272522	0.0881376	0.0199346	0.0170266	0.0716849	0	0.00612174	0.0301584	0.0477444	0.0845896	0	0.0107574	0	0.0272499	0	0.17168	0.0360202	0.0323276	0	0.0691399	0.150253	0.00924507	0.0070173	0	0	0.11471	0.080825	0.0345829	0	0.0221381	0.0386199
MAG3366	0.014586	0.0062498	0.055156	0.0255826	0	0	0	0.0136	0.44501	0.259941	0.0220253	0	0	0	0.0211072	0	0	0.00448971	0	0.00424777	0	0.0106777	0.012475	0.0148512	0.0251007	0.034892	0.0551385	0.0141166	0	0.117818	0.0385688
MAG1140	0	0.0139741	0.0126776	0.0123055	0.0283477	0.0212643	0.0668293	0.0164203	0	0	0	0.261517	0.298882	0.0126616	0	0.039472	0.021339	0.0197573	0.136094	0.00946804	0.0224086	0.0133437	0	0	0	0.0108804	0.00746531	0	0.116359	0.00906135	0.0383509
MAG988	0.0427382	0	0	0	0.573603	0	0.0668729	0	0.0126835	0.0111928	0	0	0.0102508	0	0	0.0455777	0	0	0.184497	0	0	0	0	0	0	0	0	0	0.201147	0	0.0382854
MAG99	0	0.0165693	0.0698539	0	0	0.0618787	0	0	0.0169977	0.0242528	0	0	0	0	0	0	0	0	0	0.385318	0	0	0	0.0554012	0.25224	0	0	0.013855	0	0.251987	0.0382785
MAG355	0.00584708	0.0268375	0.109691	0.00613547	0	0	0	0.00566853	0.00566211	0.00316339	0.0310364	0	0	0	0	0	0	0	0	0.0389653	0	0.00676148	0.00260649	0.0249252	0.0386806	0.0138511	0.0162129	0.00725329	0	0.803921	0.0382406
MAG3589	0.0132836	0.0635543	0.0362845	0.0222818	0.0284097	0.0156373	0.00730873	0.026479	0.0742539	0.0681858	0.0197837	0.00440113	0.00799162	0.0128106	0.0223326	0.0322791	0.0303727	0.030602	0.0188226	0.0202035	0.284237	0.0366767	0.0302275	0.123498	0.0163117	0.0233959	0.0250896	0.0206051	0.0162937	0.0126063	0.0381407
MAG1474	0	0.0175781	0.00474656	0	0.127101	0.04709	0.0082364	0	0.0034694	0.00533133	0.00851614	0	0	0.0764062	0.0141936	0.0197023	0.0108445	0.0105953	0.352222	0.0282663	0	0.0103857	0	0.00294151	0	0.0156939	0.00892389	0.0129679	0.343075	0.0117724	0.038002
MAG2326	0	0.0128266	0.0785826	0	0	0.0686918	0	0	0.0178753	0.025153	0	0	0	0	0	0	0	0	0	0.410208	0	0	0	0.0452706	0.205359	0	0	0.0167535	0	0.258548	0.0379756
MAG1607	0	0.0129555	0.0711227	0	0	0.0659639	0	0	0.0187715	0.0274549	0	0	0	0	0	0	0	0	0	0.404562	0	0	0	0.0453331	0.20425	0	0	0.0142086	0	0.274636	0.0379753
MAG2777	0.0124095	0.0685122	0.0358793	0.0072507	0.0656025	0.0833771	0.064629	0.0288108	0.0124627	0.0143824	0	0	0	0.00885836	0.0136176	0.00764857	0.0225379	0.0229868	0	0.0238742	0.0511138	0.04385	0.00829377	0	0	0.0525365	0.0443568	0.354707	0	0.0888385	0.0378845
MAG692	0	0.012123	0.0746444	0	0	0.0787645	0	0	0.0152192	0.0220059	0	0	0	0	0	0	0	0	0	0.422972	0	0	0	0.0427278	0.195403	0	0	0.0165681	0	0.253751	0.0378059
MAG2438	0.0126803	0.0447821	0.0310128	0.0289115	0.0132696	0.026694	0.0194176	0.0269413	0.0580206	0.0536465	0.0215181	0	0.00574435	0.0132525	0.0525125	0.112883	0.0214295	0.0229868	0.0506233	0.0202232	0.272271	0.0260257	0.0449535	0.0295175	0.00758832	0.0158838	0.018894	0.0187282	0.0485535	0.0150174	0.0377994
MAG1234	0.0194761	0.0285363	0.0816606	0.0504995	0.0251943	0.0426903	0.0427707	0.047719	0.045351	0.0423441	0.0290836	0	0	0.0261837	0.0406846	0.0662826	0.0401849	0.0421751	0.0333001	0.0358086	0.0337296	0.0550854	0.0295334	0.0354484	0.0341671	0.0342935	0.0377172	0.0328424	0.0320956	0.0674897	0.0377449
MAG1525	0.0440879	0.0222462	0.134545	0.0559091	0.0175527	0	0	0.0383246	0.0390887	0.0303114	0.045538	0	0	0.025371	0.0652381	0.0306826	0.0173402	0.0201352	0	0.0194408	0	0.0368511	0.0298938	0.0394948	0.0548681	0.0604036	0.0846277	0.0395445	0	0.180735	0.037741
MAG2676	0	0.0301543	0.0575625	0.091	0.021939	0.041602	0.0707687	0.0475992	0.0728047	0.0570139	0.036683	0	0	0.036169	0.0655661	0.0334168	0.0793439	0.0729252	0.0112361	0.0055963	0.0550583	0.0212728	0.0774045	0.0700662	0.0262647	0.0120129	0.0142493	0.0185217	0	0.0050101	0.037708
MAG2872	0	0	0	0	0	0	0	0	0	0	0	0	0	0	0	0	0	0	0.572811	0	0	0	0	0	0	0	0	0	0.553414	0	0.0375408
MAG2855	0	0.0210791	0.0108567	0.0916499	0	0	0	0.0560731	0.0395556	0.028341	0	0	0	0.0124628	0.0146492	0.0472328	0.0149222	0.0140088	0.0283313	0.0121857	0.217766	0.0703475	0.21946	0.0404436	0.0214683	0.0115638	0.0123194	0.113907	0.0261308	0	0.0374918
MAG736	0	0.00516006	0	0	0.062813	0.0668832	0.0171805	0	0.00824193	0.0120885	0	0	0	0.0216563	0.00820518	0	0	0	0.474301	0.0556385	0	0	0	0.00314914	0	0	0	0	0.385787	0	0.0373701
MAG2306	0.0162136	0.0145511	0.0389955	0.0311885	0.0246115	0.116883	0.045547	0.0312177	0.0546202	0.0517666	0.0275594	0	0.00392967	0.0199529	0.0293096	0	0.0575328	0.0535222	0.0593715	0.0495531	0.0528574	0.0655964	0.0665425	0.033562	0.0194849	0.0169212	0.0200048	0.0392503	0.0545386	0.025779	0.0373621
MAG3047	0	0.0692082	0.0743824	0.151095	0	0	0	0.151501	0	0	0	0	0	0.11358	0	0	0	0	0	0	0	0.0603864	0.0486084	0.106163	0.0877966	0.0884893	0.08017	0.0890123	0	0	0.0373464
MAG727	0	0.248991	0	0	0	0	0	0	0	0	0	0	0	0.377888	0.0954293	0	0	0	0.0458905	0	0	0	0	0	0	0.176651	0.0994457	0.0139545	0.0597988	0	0.0372683
MAG2464	0.00514919	0.0204375	0.299048	0.0188881	0.0120911	0.0635475	0.0390216	0.0176777	0.0379162	0.0397294	0.0211439	0	0.00439948	0.0221041	0.0308982	0.0590194	0.0423975	0.0432143	0.0517921	0.042398	0.0227992	0.0457412	0.0178486	0.0105653	0.00886355	0.0181234	0.0197279	0.0230354	0.0475178	0.0274017	0.0370832
MAG3797	0.0044523	0.0287993	0.0364251	0.0215059	0.111644	0	0.0284667	0.0221911	0.0723533	0.0707111	0.0245333	0.0234187	0.0290213	0.0181326	0.0371267	0.0903147	0.0417601	0.0417759	0.0439032	0.0279446	0.0512234	0.0139025	0.0348453	0.0104434	0.011471	0.0542939	0.0455364	0.0336965	0.0491213	0.0322912	0.0370435
MAG2700	0	0.0302336	0.0354142	0.13789	0.0270008	0	0	0.100962	0	0	0	0	0	0.0223575	0	0	0.0629495	0.0584535	0.00666495	0.0551261	0	0.0068418	0	0.0886656	0.0764815	0.182906	0.127739	0.012114	0.009791	0.0695204	0.037037
MAG978	0	0.00876629	0.0339751	0.138827	0.0222247	0	0	0.101597	0	0	0	0	0	0.0218093	0	0	0.0130671	0.0117936	0.00452005	0.0524558	0	0.00488509	0	0.0977802	0.0842088	0.0486056	0.0326405	0.0111509	0.00810749	0.410893	0.0369102
MAG94	0.0242105	0.0157439	0.0988173	0.052761	0	0	0	0.027108	0.0759616	0.045721	0.148542	0	0	0.00675083	0.0394195	0.0226918	0.00779492	0.0109661	0	0.00998492	0	0.0184423	0.0182002	0.0224202	0.0338341	0.0617055	0.0965303	0.0208377	0	0.248084	0.0368843
MAG2964	0.0106956	0.0442036	0.0259039	0.0234498	0.162106	0.0449256	0.0704661	0.10082	0.0152594	0.0178811	0	0	0.00786421	0.0195526	0.010446	0.0237022	0.0453418	0.0434359	0.0124276	0.0183514	0.057619	0.0287778	0.016005	0	0	0.0523312	0.0445077	0.155506	0.0130883	0.0403226	0.036833
MAG3338	0.141873	0.012499	0.00883858	0.0853555	0	0.00786026	0	0.146015	0.0125322	0.00624353	0.0225329	0	0	0.0757867	0.0279054	0.0171722	0.0144784	0.0118843	0.0106903	0.0282865	0.00833367	0	0	0.32993	0.0807091	0.0134145	0.0147289	0.0116613	0.00985186	0.00480239	0.0367795
MAG433	0	0.0332615	0.0102141	0	0.204408	0.0587703	0.0211373	0	0.00536299	0.0079244	0	0	0	0.0251732	0.0168904	0.00775846	0	0	0.285003	0.10475	0	0	0	0.0454768	0.0264482	0	0	0	0.249053	0	0.0367211
MAG1571	0	0	0	0	0	0	0	0	0	0	0	0	0	0	0	0	0	0	0	0	0	0	1.10133	0	0	0	0	0	0	0	0.0367109
MAG1431	0.0138098	0.0133946	0.0989584	0.0145901	0	0.273431	0.0675479	0.00942767	0.037049	0.0463419	0.0456672	0	0	0.0268433	0.0541104	0.0318603	0.0484226	0.0529152	0.00679901	0.0839392	0.0116658	0.0178025	0.0149977	0.00324284	0.00591689	0.0230578	0.0189978	0.0133218	0.0129984	0.0539331	0.0367014
MAG146	0.00423613	0	0	0	0.0381002	0	0.00728659	0	0.00512522	0.00729689	0	0.0561298	0.0125126	0	0	0.00990766	0	0	0.0100147	0	0.0178797	0.909386	0	0	0.0112252	0	0	0	0.0100243	0	0.0366375
MAG2746	0.00695652	0.0123397	0.0199886	0.00529845	0	0	0	0.00447454	0	0	0.663986	0	0	0.00596331	0.0158119	0	0	0.00443431	0.00597371	0.00648705	0	0.00894855	0.00971919	0.16117	0.129944	0.00918174	0.00937627	0.0059616	0.0127059	0	0.036624
MAG2204	0.0333708	0.0173155	0	0	0	0	0	0	0	0	0	0	0	0	0	0	0	0	0	0	0.960696	0	0.0462	0.026851	0.0137078	0	0	0	0	0	0.0366047
MAG3487	0	0.0131561	0.062041	0	0	0.0587851	0	0	0.0168889	0.0247139	0	0	0	0	0	0	0	0	0	0.372159	0	0	0	0.0476264	0.21729	0	0	0.0155552	0	0.265279	0.0364498
MAG3052	0.0164486	0.0170954	0.00896869	0.037365	0.596891	0	0	0.0346435	0.0288173	0.0306899	0.0117129	0.00392528	0.00886133	0.00859549	0.0171094	0	0.0300167	0.0274993	0.0174179	0	0.0438377	0.0533771	0.0168178	0.0183375	0.0166048	0.00883118	0.00854689	0.0135116	0.0170605	0	0.0364327
MAG403	0.0168071	0.279254	0.00875957	0.0200013	0.0156546	0.00932379	0	0.0195627	0.0333963	0.0375673	0.0290056	0	0.00926493	0.0308175	0	0	0.019881	0.0185668	0.0142094	0.0565336	0.0313431	0.0146054	0.0167205	0.0671959	0.116795	0.0738315	0.11338	0	0.0128195	0.0250173	0.0363438
MAG1447	0.0528362	0.036661	0.0475867	0.0214744	0.0144764	0.199758	0.00772455	0.0152806	0.0219701	0.0248358	0.317823	0	0.00340334	0.00764993	0.0477012	0	0	0.00866824	0	0	0	0	0	0.0318997	0.0988304	0.0444607	0.0242919	0	0	0.061643	0.0362992
MAG2100	0	0.0122058	0.0740151	0	0	0.0806678	0	0	0.0142875	0.0209628	0	0	0	0	0	0	0	0	0	0.391403	0	0	0	0.0429748	0.196149	0	0	0.0152808	0	0.239722	0.0362556
MAG3730	0	0	0.00479091	0.802765	0	0	0	0.207651	0	0	0	0	0	0.0263638	0	0	0	0	0	0	0	0	0.0410514	0	0	0	0	0.00404949	0	0	0.0362224
MAG1004	0.0139061	0.0151197	0.0457945	0.0315407	0.0291154	0.136809	0.0462021	0.0315824	0.0532835	0.0512012	0.0212782	0	0.00335916	0.0252707	0.0215361	0	0.0263448	0.024414	0.0695427	0.0459961	0.0689413	0.0687945	0.0303877	0.0353607	0.0190504	0.0169195	0.0223119	0.0461699	0.0612671	0.0241071	0.0361869
MAG3276	0.0150513	0.0563527	0.0443582	0.0207357	0.039853	0.0186966	0.00550568	0.0225415	0.086744	0.0803119	0.0229855	0.00335703	0.00684142	0.00968634	0.0158334	0.0336705	0.0233368	0.0246423	0.0181044	0.0254433	0.32542	0.0409332	0.0295178	0.0281807	0.00749668	0.0180398	0.0207999	0.0125336	0.0156962	0.0120603	0.0361576
MAG47	0.0231252	0.0117146	0.561436	0.0179657	0.0198122	0.00987925	0	0.0172914	0.0307673	0.0355717	0.0299002	0	0.00780695	0.0569237	0	0	0.0182504	0.0171102	0.0198707	0.0577316	0.0367551	0.0229137	0.0285665	0	0	0.00995331	0.0135801	0	0.0183076	0.0188069	0.0361347
MAG141	0	0.0128937	0.0687066	0	0	0.0686144	0	0	0.0153293	0.0217762	0	0	0	0	0	0	0	0	0	0.38605	0	0	0	0.0431269	0.195176	0	0	0.0139643	0	0.2547	0.0360112
MAG1248	0.00426359	0.0196238	0.0162516	0.0222282	0.0154281	0.0226149	0	0.00951009	0.0871295	0.0679895	0.0395462	0	0	0.00591761	0	0.142885	0.19539	0.171019	0.0564542	0	0.00418904	0	0.0156655	0.0168417	0.0051627	0.0085113	0.0156561	0.0403256	0.0533033	0.0430484	0.0359652
MAG1825	0.0164881	0.0190595	0.109115	0.0231915	0	0.049127	0.0804137	0.0170948	0.0452702	0.0553812	0.0253809	0	0	0.0304344	0.0286041	0.0571719	0.0555497	0.0598823	0.0192803	0.093603	0.0308362	0.0376552	0.021894	0.012975	0.0166885	0.0320066	0.0273416	0.0223941	0.0255041	0.0664243	0.0359589
MAG515	0.0130849	0.0126531	0.0868157	0.012653	0	0.0180373	0.407336	0.00785461	0.0494836	0.0662784	0.00576718	0	0	0.0228227	0.00468319	0.0352397	0.0405682	0.0437011	0.00526166	0.0653826	0.00958209	0.0151456	0.0150417	0	0.00484833	0.0224501	0.018693	0.0130529	0.0107397	0.0706443	0.0359274
MAG3505	0.0219101	0.0560503	0.038526	0.0258701	0.0156533	0.0279179	0.0288059	0.0289876	0.0732235	0.066717	0.0259071	0	0.00558171	0.0108774	0.0291884	0.0599754	0.0299064	0.029931	0.0208511	0.0337928	0.250294	0.0347296	0.0326743	0.0263585	0.00799627	0.0196611	0.0214143	0.0195266	0.0185525	0.0158039	0.0358895
MAG1697	0.0136153	0.0544962	0.0450258	0.0233666	0.0179624	0.0289923	0.0133032	0.0248801	0.0763304	0.0715713	0.031236	0.00310134	0.00615675	0.0128758	0.0267126	0.0340054	0.0277958	0.0277045	0.0247952	0.0283466	0.28408	0.0341834	0.0297709	0.0273594	0.00685087	0.0177224	0.0207391	0.0186355	0.0227498	0.0152703	0.0356545
MAG2959	0.00304677	0	0	0	0.0341414	0	0.00561386	0	0.00366387	0.00539276	0	0.0365895	0.00804315	0	0	0	0	0	0.0116008	0	0.0252191	0.924397	0	0	0	0	0	0	0.0115321	0	0.0356413
MAG1314	0	0.0157612	0.0484021	0.0401257	0	0.0523344	0	0.0490383	0.0588383	0.0561084	0.0526824	0	0	0.0404122	0.0517678	0.106156	0.0405368	0.0408178	0.0338838	0.0624601	0	0	0	0.132147	0.0482433	0.0203413	0	0.0362887	0.0348928	0.0449686	0.0355402
MAG2580	0.00987872	0.0509685	0.0485593	0.00700725	0.0913631	0.0635697	0.0359834	0.035279	0.0228134	0.0278924	0	0	0	0.0073814	0.0244928	0.00857188	0.0232805	0.023276	0.00634851	0.0329054	0.0402699	0.0818972	0.00811273	0	0	0.041378	0.0345595	0.26901	0.00683593	0.0620391	0.0354558
MAG469	0	0.0124103	0	0.0832797	0.306935	0.00474603	0	0.121412	0.0828212	0.0482322	0	0.111075	0.0636296	0.0828268	0	0	0.0227579	0.0232409	0	0	0.0606574	0	0.0125845	0	0	0.00475117	0	0.0209107	0	0	0.035409
MAG413	0.0112704	0.0424778	0.0265694	0.0197146	0.0981771	0.0491639	0.0905068	0.0582074	0.0178591	0.019243	0	0	0	0.0198112	0.0215785	0.0324456	0.0462236	0.0428835	0.0271889	0.0401276	0.0570039	0.0397977	0.0143355	0	0	0.0525167	0.045824	0.124933	0.0256713	0.0373924	0.0353641
MAG602	0	0.00867116	0	0	0.0930494	0.0663107	0.0185677	0	0.00805454	0.0106291	0	0	0	0.0168062	0.0145901	0.00644613	0	0	0.402535	0.0693544	0	0	0	0.00471609	0.00392891	0	0	0	0.33337	0	0.0352343
MAG3015	0.100472	0.0576996	0	0.0104047	0	0	0	0	0	0	0	0	0	0	0.028798	0	0	0	0	0	0.0167506	0.131654	0.00970608	0.122471	0.577958	0	0	0	0	0	0.0351971
MAG633	0.0135899	0.00682571	0.601497	0.0220266	0	0	0	0.0116558	0.0117724	0.00775997	0.00814972	0	0	0	0.0204587	0	0	0.0148478	0	0.00661232	0	0.00863174	0.0117255	0.0108121	0.0188977	0.0330996	0.0537329	0.0135744	0	0.180235	0.0351968
MAG3497	0	0.0290733	0.00437785	0.0768293	0	0	0	0.0445428	0.0350165	0.0233462	0	0	0	0.00940551	0.0119424	0.0525432	0.013051	0.0124006	0.0201499	0.0078056	0.202263	0.0680363	0.194565	0.0676738	0.0387398	0.010356	0.0119156	0.101587	0.0183914	0	0.0351338
MAG1070	0.00515223	0.0257445	0.0501972	0.0921593	0.022059	0.0327656	0.0556963	0.0531375	0.0730298	0.0614671	0.0295986	0	0	0.0314588	0.0405172	0.033888	0.0704573	0.0663403	0	0.0029462	0.0681665	0.0235163	0.0756733	0.0671603	0.0271462	0.0116392	0.013467	0.013685	0	0.00661076	0.0351226
MAG1275	0.0168304	0.00561971	0.0683455	0.0291512	0	0	0	0.0150923	0.0147884	0.00906448	0.00685133	0	0	0.0030057	0.0736263	0.00373121	0	0.00538872	0	0.00507383	0	0.0154041	0.504413	0.0142694	0.0213478	0.0311088	0.0513116	0.0169194	0	0.141536	0.035096
MAG2245	0.0040401	0.0288426	0.0100545	0.0158304	0.00953129	0.0301048	0	0.00711401	0.0485078	0.0380792	0.0457324	0	0	0.0052663	0	0.0602613	0.243419	0.22404	0.0748346	0	0.00786869	0	0.0147594	0.0202286	0.00638106	0.0133625	0.0224059	0.0284007	0.0705928	0.0229731	0.0350877
MAG880	0.00295145	0	0	0	0.0447778	0	0.00494216	0	0.00307478	0.00445256	0	0.0421083	0.00953502	0	0	0	0	0	0.0114673	0	0.0185994	0.895155	0.00216266	0	0	0	0	0	0.0114899	0	0.0350239
MAG2313	0.0139982	0.0189517	0.0423923	0.0415158	0.0674561	0.0567578	0	0.0779569	0.0641685	0.0670098	0.0453296	0	0.0202192	0.0135812	0.084721	0.0267793	0.0345986	0.0366357	0.0246427	0.0421688	0.0359788	0.0785152	0.0219561	0	0	0.0211752	0.0177664	0.0229129	0.0272945	0.0392993	0.0347927
MAG2586	0.00636164	0.012614	0.0127097	0.0365741	0	0.0182846	0	0.0619169	0.0149813	0.00708938	0.0247047	0	0	0.082141	0.0638399	0.030256	0.0194498	0.0162914	0.00827518	0.0252412	0.0220399	0	0.00594147	0.419308	0.100896	0.0130477	0.0137649	0.0138163	0.00762447	0.00505973	0.034741
MAG2711	0.0108871	0.198021	0.080479	0.0210779	0	0	0	0.0147448	0.00904736	0.00525875	0.166298	0	0	0.0050009	0.0128669	0	0	0.00352499	0	0	0.00451204	0.0376926	0.00378263	0.0513332	0.150493	0.0956207	0.112839	0.0284421	0	0.0298339	0.0347252
MAG1778	0.0306644	0.0147418	0.0855529	0.0397652	0	0	0	0.0230003	0.026141	0.0197685	0.0287793	0	0	0.0107404	0.037973	0.0174136	0.0129586	0.0162449	0	0.0090262	0	0.0249131	0.0256224	0.130523	0.200697	0.0471262	0.0718615	0.0227245	0	0.145493	0.0347244
MAG2341	0	0.0328528	0.0087124	0	0.137981	0.0656704	0.0207881	0	0.00641273	0.00906531	0	0	0	0.0197582	0.016358	0.0104617	0	0	0.319051	0.110749	0	0	0	0.0085662	0.00771925	0	0	0	0.267336	0	0.034716
MAG2735	0.00584054	0	0.837786	0	0	0	0	0.0161409	0	0	0.0372369	0	0	0	0	0	0	0	0.0111013	0.0201674	0	0.0243476	0	0.0119842	0.0198213	0.0164621	0.0146733	0	0	0.0255398	0.0347034
MAG231	0	0.0310209	0	0	0.0129544	0.0235791	0	0	0.144315	0.187363	0.0298025	0	0	0.0309912	0	0	0.0600554	0.0533521	0.0617421	0.0842517	0.0954685	0	0.0112687	0	0	0.0158582	0.0137914	0	0.0785907	0.105049	0.0346485
MAG1947	0.00336691	0	0	0	0.0196472	0	0.0063977	0	0.00425985	0.00612314	0	0.0353316	0.00748811	0	0	0	0	0	0.0174795	0	0.0904939	0.829906	0	0	0	0	0	0	0.0189384	0	0.0346478
MAG120	0	0.0161159	0.00847497	0	0.0818429	0.102079	0.00857572	0	0	0.00482632	0	0	0	0.0276859	0.0443167	0.0107616	0.00556455	0.00535499	0.300572	0.0861319	0	0.00622562	0	0.00507973	0.00411332	0.0116313	0.00692818	0.00978606	0.281238	0.0109301	0.0346078
MAG2139	0	0.011389	0.0651059	0	0	0.0546517	0	0	0.0156952	0.0220521	0	0	0	0	0	0	0	0	0	0.363623	0	0	0	0.0412565	0.191485	0	0	0.0151958	0	0.257565	0.0346006
MAG3776	0	0.0162988	0.100271	0.02737	0	0.043529	0	0.0389618	0.0235852	0.0155743	0.031171	0	0	0.0562833	0.0457023	0.167568	0.0316811	0.0290121	0.0165991	0.0601552	0	0	0	0.193087	0.0596423	0	0	0.0237889	0.0172531	0.0369005	0.0344811
MAG2323	0.0161198	0.0490388	0.041278	0.0192074	0.0148592	0.0283007	0.00731163	0.0212727	0.0961736	0.0896839	0.0233715	0.00304988	0.00595548	0.0114746	0.0183986	0.0440647	0.0248595	0.0256428	0.0200635	0.0192573	0.249933	0.0448227	0.0288465	0.0291571	0.00840897	0.0169885	0.0193601	0.0181356	0.017798	0.019005	0.0343946
MAG1157	0	0	0	0.157884	0.353965	0	0	0.212218	0	0	0.103886	0	0	0	0	0	0	0	0.0356652	0	0.0157184	0.104451	0.00676844	0	0	0	0	0	0.0410807	0	0.0343878
MAG2388	0	0.051	0	0	0	0	0	0	0.418056	0.289736	0.0787091	0	0	0.0816249	0	0	0.00526982	0.00494977	0	0	0	0	0	0	0	0.0280647	0.0180287	0.055944	0	0	0.0343794
MAG96	0	0.0262805	0	0	0.0170912	0.0451249	0	0	0.166143	0.213894	0.0365698	0	0	0.032494	0	0	0.0597569	0.0527505	0.0546054	0.0960486	0.0448763	0	0.0100524	0	0	0.0154719	0.0134683	0	0.0714341	0.0742677	0.0343443
MAG220	0	0.0402542	0.021094	0.313858	0	0.0174084	0	0.334841	0	0	0	0	0	0.00488388	0	0	0	0	0	0	0	0	0	0.035147	0	0.00960582	0.0171883	0.23204	0	0	0.0342107
MAG2264	0.130794	0.0124672	0	0.00367324	0	0	0	0.00481767	0.0054407	0.00404636	0.767754	0	0	0.00568036	0.0162598	0	0	0.00329641	0	0.00449759	0.00605027	0	0	0.00505694	0.0279382	0.0144214	0.00754528	0.0054342	0	0	0.0341725
MAG483	0.084962	0.0336875	0.0384007	0.0234144	0.0163565	0.171568	0.00482284	0.0160107	0.0208902	0.0240819	0.251471	0	0.00465808	0.00547553	0.0309208	0	0	0	0	0	0	0.00879616	0	0.0497995	0.111419	0.0424553	0.0228579	0	0	0.0616261	0.0341225
MAG1840	0.0114096	0.011853	0.0905556	0.0265248	0	0.023883	0	0.0408214	0.0332271	0.0270315	0.0405669	0	0	0.0725762	0.028851	0.0934081	0.0451342	0.0432358	0.0193807	0.0580194	0.0343618	0	0	0.175265	0.046687	0.0176054	0.0151579	0.0196728	0.0196684	0.0275885	0.0340828
MAG2216	0	0	0	0	0	0	0	0	0	0	0.743391	0	0	0	0	0.0656022	0	0	0.00589886	0	0	0	0	0	0	0	0	0	0.0105386	0.196318	0.0340583
MAG1215	0	0.00963103	0.0108273	0.00996502	0.0455086	0.0694304	0.222293	0.0105282	0.0206236	0.0276857	0	0.0061626	0.00353124	0	0.0704657	0.00766194	0.203129	0.1874	0.0178796	0.0157406	0.00848305	0.0208777	0.0029352	0.00983369	0.00764024	0	0	0.0121025	0.0195201	0	0.0339952
MAG2689	0.558538	0	0.268441	0.0119486	0	0	0	0.00957203	0	0	0	0	0	0	0	0	0	0	0	0.0894896	0	0.0277324	0.00471666	0	0	0	0	0	0	0.0474915	0.033931
MAG2448	0	0	0	0.172626	0.00881016	0	0	0.235537	0	0	0.0893689	0	0	0	0	0	0	0	0.028987	0	0.338641	0.103669	0.0054573	0	0	0	0	0	0.0331221	0	0.0338739
MAG909	0.0257785	0.0101837	0.00804962	0	0	0	0	0	0.0559526	0.0496996	0.0199805	0	0	0	0	0	0	0	0.00273488	0	0.00753814	0	0.00643067	0.809281	0	0.0086514	0.00615278	0	0.00465174	0	0.0338362
MAG2337	0	0	0	0.136562	0	0	0	0.139222	0	0	0.0170161	0	0	0.709107	0	0	0	0	0	0	0	0	0	0	0	0	0	0.0124806	0	0	0.0338129
MAG2824	0	0.0628915	0	0.0059737	0	0	0	0.012736	0	0	0	0	0	0.0219185	0	0	0	0	0	0	0	0	0	0	0	0.383537	0.232829	0.293216	0	0	0.0337701
MAG3031	0.00384985	0.0101035	0.0135802	0.0336591	0	0.00839817	0	0.0560365	0.00933531	0.00453629	0.038514	0	0	0.124745	0.0285177	0.0158234	0.0294722	0.0243958	0.0485118	0.0154146	0.0102658	0.0446147	0	0.332166	0.0818487	0.0108712	0.0115656	0.0118132	0.0443812	0	0.0337473
MAG3796	0	0.00937901	0.0343325	0.118133	0.0179411	0	0	0.0866475	0	0	0	0	0	0.028027	0	0	0.0133037	0.0124632	0.0177337	0.248391	0	0	0	0.128544	0.11077	0.043107	0.029432	0.0186359	0.022524	0.072525	0.0337296
MAG198	0	0.00597891	0.046674	0.0179911	0	0.0053022	0	0.0307027	0.0157882	0.0076296	0.0323016	0	0	0.0351783	0.0195552	0.480417	0.00937879	0.00793501	0.00571712	0.0338856	0	0	0	0.192757	0.0466035	0	0	0.00569439	0.00548382	0.0066185	0.0337198
MAG1770	0	0.00768398	0.0172357	0.00611394	0.0446692	0.0399959	0.0641128	0.00703685	0.0258004	0.0338051	0	0.289107	0.275076	0	0.0357949	0.0230647	0.0255844	0.0236761	0.0137446	0.0158646	0.0103749	0.010944	0.00482918	0.00620005	0.00425554	0	0	0.0100205	0.0145579	0	0.0336516
MAG1960	0	0.0130567	0	0	0.0770784	0.0441698	0.00616793	0	0	0.00339168	0.00563451	0	0	0.0568937	0.0153617	0.0142297	0.0077535	0.00745011	0.351038	0.0222146	0	0.00851391	0	0	0	0.011606	0.00630128	0.0120579	0.338003	0.00850292	0.0336475
MAG3834	0.0131635	0.0422291	0.191044	0.0167074	0	0	0	0.0134756	0.0139361	0.00916936	0.0544616	0	0	0	0.0174352	0	0	0	0	0.00708974	0.00461932	0.0197329	0.00548725	0.165227	0.161379	0.0323146	0.0382844	0.0267883	0	0.176808	0.0336451
MAG616	0	0.0263332	0	0	0.0189815	0.0244114	0	0	0.163464	0.207937	0.0197789	0	0	0.0351423	0	0	0.0489884	0.0424174	0.0703888	0.0782378	0.0575402	0	0.0202862	0	0	0.0146937	0.0131059	0	0.0922325	0.0751864	0.0336375
MAG491	0.0174719	0.0149553	0.1436	0.0215711	0	0.0366512	0.0648868	0.0145266	0.0428807	0.0525633	0.0189986	0	0	0.0996822	0.0466689	0.0367554	0.0498438	0.0539857	0.00876214	0.0772989	0.0187249	0.0217787	0.0162114	0.00602273	0.00796763	0.024342	0.0209818	0.0178178	0.0167479	0.0568812	0.0336193
MAG277	0	0.0131494	0.0082346	0	0.152359	0.0580793	0.0601374	0	0.0130115	0.0180389	0.00750903	0	0	0.0259825	0.0150228	0.0130711	0	0	0.272108	0.0998683	0	0	0	0.00899637	0.00738076	0	0	0	0.23479	0	0.0335913
MAG2736	0.00644599	0.00713418	0.0629764	0.011298	0.209473	0.0359091	0.0194465	0.0136323	0.0507159	0.0349123	0.0445035	0	0	0.00628671	0.0354668	0.0881648	0.017237	0.0148186	0.0754061	0.042144	0.0212566	0.0381333	0.0348563	0.0117547	0	0.00495153	0.00464193	0.0155975	0.0883317	0.0102004	0.0335232
MAG2614	0.00475815	0	0	0	0.0529817	0	0.00554129	0	0.00342405	0.00481455	0	0.0468426	0.0109919	0	0	0	0	0	0.0122257	0	0.0180007	0.830942	0.00217181	0	0	0	0	0	0.0119166	0	0.033487
MAG3297	0.00348038	0	0	0	0.0524335	0	0.00610465	0	0.00392661	0.00573876	0	0.0412897	0.00904016	0	0	0	0	0	0.012657	0	0.0174358	0.836135	0.00220996	0	0	0	0	0	0.0127002	0	0.0334384
MAG454	0.854324	0.0121875	0.0157228	0	0	0	0	0	0	0	0.0609105	0	0	0.00599056	0.0100091	0	0	0	0	0.00295447	0.00610243	0	0	0	0	0.0156926	0.0141969	0.00473033	0	0	0.0334274
MAG2719	0.00620246	0.0398348	0.0204477	0.0143431	0.097545	0.03264	0.122945	0.0652798	0.0135922	0.0142398	0	0	0	0.00775108	0.013845	0.0263507	0.0780455	0.0776155	0.0182035	0.0194074	0.0211088	0.0252985	0.0181118	0	0	0.048738	0.0398983	0.126958	0.0201842	0.0341269	0.0334238
MAG1645	0	0.0110356	0	0	0.0911283	0.0321394	0.00677778	0	0	0.00382281	0.0131988	0	0	0.08072	0.01022	0.0177295	0.00740647	0.00702345	0.341438	0.0142122	0	0.00812102	0	0	0	0.0092404	0.00504057	0.00947866	0.326488	0.00679198	0.0334004
MAG585	0.0100288	0.0170331	0.0407146	0.0312557	0.0202012	0.126485	0.0360694	0.0304185	0.0468113	0.0448127	0.0186326	0	0.00277303	0.030668	0.0263102	0	0.0328661	0.0317954	0.0553088	0.0390352	0.0552914	0.0641496	0.0231474	0.0308472	0.0191575	0.0179847	0.0240047	0.0494565	0.0484234	0.0282245	0.0333969
MAG216	0.0164118	0.0161144	0.0221905	0.0315107	0.030619	0.0401928	0	0.0638392	0.0357541	0.0416509	0.0244048	0	0.00380159	0.0144477	0.0996527	0.00855459	0.0160103	0.0181314	0	0.0323541	0.0325669	0.386394	0.00958379	0	0	0.0153197	0.0137262	0.0120565	0	0.0164139	0.03339
MAG1776	0	0.0107187	0.00707519	0	0.146591	0.0436414	0.035056	0	0.00472435	0.00759206	0.00404251	0	0	0.0244381	0.0112453	0.00995045	0	0	0.332494	0.0702913	0	0	0	0.007893	0.0063111	0	0	0	0.279484	0	0.033385
MAG2124	0	0.564852	0	0	0	0	0	0	0	0	0	0	0	0	0	0	0	0	0	0	0.00683593	0	0	0	0	0.148849	0.279987	0	0	0	0.0333508
MAG1081	0.0110116	0.0161065	0.0681009	0.0361673	0	0.0188689	0	0.0490295	0.0274366	0.0197363	0.04097	0	0	0.050443	0.0320629	0.192196	0.0280195	0.0276436	0.0150617	0.0594121	0	0	0	0.14985	0.0514266	0.0177858	0.0166326	0.0349327	0.0156995	0.0216797	0.0333425
MAG1553	0	0.0109823	0.0622933	0	0	0.0605396	0	0	0.0154056	0.0226453	0	0	0	0	0	0	0	0	0	0.336973	0	0	0	0.0390164	0.181072	0	0	0.0147496	0	0.255985	0.0333221
MAG2571	0.00943095	0.141214	0	0.0903667	0	0.0265281	0	0.0692056	0.0209198	0.0215268	0	0	0	0.021972	0.0233556	0	0	0.0173063	0.0588586	0.0191483	0.0305316	0.0311814	0.0631602	0.0796049	0.0365196	0.0574467	0.0709443	0.0457938	0.0627393	0	0.0332585
MAG1622	0.0127892	0.0203591	0.0471601	0.0243215	0.0363201	0.0416211	0.0297436	0.0267092	0.048618	0.035241	0.0609646	0	0	0.0108253	0.0405854	0.079684	0.0209732	0.0200981	0.0560063	0.0389558	0.0576091	0.0359423	0.0317587	0.0272203	0.0265506	0.0292082	0.0238924	0.0160021	0.0630767	0.0354804	0.0332572
MAG2547	0	0.0141852	0.00851325	0.076892	0	0	0	0.0461409	0.0385975	0.029184	0	0	0	0.0105732	0.0172396	0.0540826	0.0156265	0.0147913	0.0268976	0.0140204	0.179872	0.0582289	0.196956	0.0339306	0.0173029	0.00683438	0.00732314	0.101294	0.0249474	0	0.0331145
MAG1805	0.00534284	0	0.0196003	0	0.00500092	0.0984897	0.00649257	0	0.0042232	0	0.0168326	0	0	0.016584	0.0305017	0.0666653	0.0240313	0.0238824	0.00527599	0.0109595	0	0	0	0.0084238	0.00813909	0.00469292	0.00579996	0.0357448	0.00626288	0.588307	0.0330417
MAG2491	0.0118241	0.0689928	0.0321865	0.00323776	0.056673	0.0767204	0.00872012	0.020216	0.00908634	0.00991622	0	0	0	0.004939	0.00841798	0.00263193	0.0175243	0.018325	0	0.0228732	0.0746945	0.0480472	0.00541288	0	0	0.0502967	0.0426062	0.315756	0	0.0817995	0.0330299
MAG2032	0	0.0189349	0.00694784	0.0943475	0	0	0	0.055844	0.0417357	0.0287719	0	0	0	0.0144404	0.0116566	0.0380627	0.0112552	0.0106294	0.0218319	0.00999674	0.17731	0.0642405	0.202737	0.032661	0.0156375	0.00844059	0.00967494	0.096182	0.0192831	0	0.0330207
MAG1533	0	0.0109996	0.0720225	0	0	0.0660123	0	0	0.0123782	0.0185784	0	0	0	0	0	0	0	0	0	0.325629	0	0	0	0.0399457	0.185039	0	0	0.0124245	0	0.247003	0.0330011
MAG627	0	0.0278181	0	0	0.0167263	0.016821	0	0	0.149699	0.191597	0.0201041	0	0	0.0323133	0	0	0.0505722	0.0441065	0.0622446	0.0850748	0.0977166	0	0.0123117	0	0	0.0176447	0.0161844	0	0.081976	0.0660188	0.0329643
MAG2414	0.0257275	0.0121332	0	0	0	0	0	0	0.24216	0.177202	0	0	0	0	0	0	0.0135616	0.0124321	0.137105	0	0.241744	0	0	0	0	0.00452715	0.0141959	0	0.107977	0	0.0329588
MAG2878	0.00510656	0.023873	0.0343905	0	0	0.013394	0	0	0	0	0.0429249	0	0	0	0	0	0	0	0	0	0.00579382	0	0	0.0478539	0.659591	0.0721253	0.0526508	0.0096385	0	0.0200279	0.0329123
MAG3562	0.00353811	0	0.0165223	0	0.00399697	0.123784	0.00464445	0	0	0	0.0108449	0	0	0.0466786	0.0261919	0.0782607	0.209533	0.203753	0.0033196	0.00594932	0	0.0428609	0	0.0265656	0.0221955	0.00440649	0.00572769	0.121069	0.00376726	0.0225871	0.0328732
MAG1513	0	0.00675565	0.0236157	0.358327	0.0123968	0	0	0.259351	0	0	0	0	0	0	0	0	0.012416	0.011278	0.00315219	0.0416134	0	0	0	0.0679993	0.0584205	0.0365909	0.0251446	0.00867335	0.00585922	0.0539483	0.0328514
MAG1153	0.0689497	0.115512	0	0.0442239	0	0	0	0	0	0	0	0	0	0	0.0525181	0	0	0	0	0	0.0403034	0	0.0465	0.1059	0.446805	0.030258	0.031452	0	0	0	0.0327474
MAG1135	0.0106879	0.0158381	0.0126134	0.0407291	0	0.00712204	0	0.0663451	0.0190693	0.0148467	0.0300551	0	0	0.0525393	0.0237036	0.0129668	0.0166036	0.0143557	0.0135265	0.0389097	0.0113353	0	0	0.379306	0.0925575	0.0184008	0.0197409	0.0486142	0.0125128	0.0100369	0.0327472
MAG2911	0.0104671	0.0136718	0.0400364	0.0287002	0.0394896	0.0453303	0.027608	0.0303014	0.0715736	0.0575609	0.0436637	0	0	0.0123564	0.0324586	0.0818189	0.0349572	0.0328178	0.0629826	0.0423587	0.0303568	0.0363902	0.0318702	0.0221678	0	0.0138718	0.0128123	0.0265805	0.0737654	0.022898	0.0326289
MAG1786	0	0.0113016	0.0193397	0.0151875	0.040305	0.0912005	0.0860335	0.017238	0.0250679	0.0308021	0	0.120792	0.11221	0	0.0691607	0.0436746	0.0545224	0.0517678	0.0284659	0.0197365	0.0231138	0.0243262	0.00785724	0.0186673	0.0176511	0	0	0.0204272	0.0294592	0	0.0326103
MAG1096	0.0391057	0.0187266	0.137733	0.0415021	0	0	0	0.0226458	0.0287806	0.0198718	0.0287784	0	0	0.00588615	0.0420559	0.00898967	0.00742359	0.0110026	0	0.0113828	0	0.0190272	0.0167838	0.0392702	0.0549459	0.0742486	0.110582	0.0334457	0	0.202543	0.032491
MAG1287	0	0.011554	0.0860011	0	0	0.0634508	0	0	0.0131282	0.0179265	0	0	0	0	0	0	0	0	0	0.346209	0	0	0	0.0381236	0.175949	0	0	0.0161863	0	0.205989	0.0324839
MAG3115	0	0.0131093	0.013301	0	0.150054	0.0690052	0.0355768	0	0.0165682	0.0181865	0	0	0	0.0252609	0.0179264	0.0328432	0	0	0.25051	0.0883643	0	0	0	0.0122865	0.00993621	0	0	0	0.221307	0	0.0324745
MAG3153	0	0.028153	0	0	0.0173783	0.02709	0	0	0.151013	0.193214	0.0209234	0	0	0.0383215	0	0	0.0600885	0.0527476	0.0614757	0.0765101	0.0505295	0	0.0140864	0	0	0.0170989	0.0151624	0	0.0804461	0.0692409	0.0324493
MAG2757	0.0268747	0.0186753	0.114834	0.0218888	0	0.0288657	0.0837336	0.0147715	0.0496849	0.0600614	0.0255177	0	0	0.0275874	0.0169068	0.0392159	0.0482513	0.0525707	0.011494	0.0733612	0.0166715	0.021889	0.0200528	0.0201494	0.0194021	0.029121	0.0254911	0.0218646	0.0167313	0.0673724	0.0324347
MAG3541	0.0154883	0.0170122	0.103093	0.0169694	0	0.0295651	0.099333	0.0134287	0.0619769	0.0769796	0.0293027	0	0	0.0293706	0.00855355	0.0306031	0.0491583	0.0532169	0.008363	0.0953059	0.0150985	0.0211973	0.0168186	0.0100013	0.0118256	0.0286603	0.0235576	0.0170773	0.0150931	0.0750892	0.0324046
MAG2977	0.00610019	0.211375	0	0.0580468	0	0	0	0.0387492	0	0	0	0	0	0.0138308	0	0	0	0	0.0573186	0	0	0	0.0531572	0.120329	0.0549095	0.0751272	0.0984796	0.119583	0.0644797	0	0.0323828
MAG544	0	0.0147257	0.00528431	0.0818039	0	0	0	0.048123	0.0315461	0.0213968	0	0	0	0.00862033	0.0131998	0.0307015	0.010289	0.00957028	0.0226354	0.00961512	0.20351	0.0610979	0.214635	0.0314988	0.0171825	0.00632407	0.00741946	0.10188	0.0202333	0	0.0323764
MAG2029	0	0.0275545	0.115107	0.0155478	0.00814012	0.0197927	0.0128666	0.0160128	0.0177509	0.0189121	0	0	0	0.0151634	0.00905686	0.02625	0.0226945	0.0233962	0.239805	0.0278373	0.0126761	0.0364097	0.0119623	0.00721198	0	0.0230784	0.0261222	0.00896874	0.218098	0.0091278	0.0323181
MAG1915	0.00764673	0.0212501	0.0403687	0.0637093	0	0.00673347	0.0150359	0.0391426	0.0368065	0.0301816	0	0	0	0.0148653	0.0124057	0.0341836	0.0237702	0.0237889	0.0194422	0.04083	0.147637	0.0684801	0.143556	0.0330209	0.0160037	0.0136195	0.0140532	0.0668739	0.0180191	0.0139086	0.0321777
MAG3829	0	0.0249904	0	0	0.0220831	0.0238101	0	0	0.159667	0.203105	0.017689	0	0	0.0347326	0	0	0.0588933	0.0509177	0.0561391	0.0927354	0.0420676	0	0.0126208	0	0	0.0149756	0.0132672	0	0.0732787	0.0639687	0.0321647
MAG1948	0.0126255	0.158405	0.0912751	0.0246681	0	0	0	0.0166447	0.0119294	0.00744371	0.0894897	0	0	0.00453335	0.0153586	0	0	0.00442843	0	0	0.00412887	0.0403152	0.00497687	0.0534681	0.165912	0.0774769	0.0902349	0.0322855	0	0.0574705	0.0321024
MAG1302	0	0	0.135616	0	0	0	0.0319761	0	0	0	0.459011	0	0	0.33543	0	0	0	0	0	0	0	0	0	0	0	0	0	0	0	0	0.0320678
MAG566	0.0120029	0.0135322	0.0166056	0.0347073	0.0795194	0.0360936	0	0.0345421	0.105776	0.0984469	0.0178343	0	0.00657233	0.0107619	0.113191	0	0.0367233	0.0362681	0.0148506	0.0221554	0.0588225	0.0682042	0.0292597	0.0312685	0.0191557	0.00782222	0.00726784	0.0259215	0.0156291	0.008867	0.03206
MAG1814	0.00317299	0	0	0	0.0254198	0	0.00677181	0	0.00432389	0.00619712	0	0.0322352	0.00727317	0	0	0	0	0	0.0131035	0	0.0282031	0.821284	0	0	0	0	0	0	0.0133689	0	0.0320451
MAG1247	0.0111709	0.0440467	0.0292015	0.0198886	0.0134715	0.0226336	0.012578	0.0210224	0.0732225	0.0679898	0.0183331	0	0.00549484	0.00960215	0.0203777	0.0420452	0.0220979	0.022574	0.0321721	0.0197118	0.246334	0.0368524	0.0252031	0.02421	0.00644914	0.0143377	0.0170373	0.0127043	0.0273524	0.0429253	0.0320347
MAG2804	0	0.0101245	0.07537	0	0	0.0652287	0	0	0.0132115	0.0189845	0	0	0	0	0	0	0	0	0	0.34029	0	0	0	0.0344072	0.158178	0	0	0.0130854	0	0.231072	0.0319984
MAG755	0.183161	0.0128583	0.107566	0.0134372	0	0.0246085	0.0698933	0.00846933	0.0414978	0.0529093	0.00815763	0	0	0.0245066	0.00640596	0.0340391	0.0475076	0.050737	0.00617854	0.0712239	0.0110647	0.0167089	0.0205618	0.0052545	0.00985995	0.0223106	0.0180418	0.0210768	0.0114687	0.0595931	0.0319699
MAG3787	0	0.0575726	0	0	0.0183278	0.0214724	0	0	0.138531	0.178216	0.021324	0	0	0.0278947	0	0	0.0477191	0.0420247	0.055801	0.0648365	0.0506479	0	0.0162052	0	0	0.0310273	0.0265117	0	0.0727146	0.0873109	0.0319379
MAG2826	0.00367074	0.178524	0.0214388	0.035982	0	0	0	0.0374994	0	0	0	0	0	0.00596623	0	0	0	0	0	0	0	0	0	0.0764115	0	0.0426986	0.0870676	0.468874	0	0	0.0319378
MAG2752	0.0324748	0.0272824	0.0688122	0.0128998	0.0136144	0.17565	0	0.00785285	0.011654	0.015519	0.295584	0	0	0.00516198	0.0548504	0	0	0	0	0.00346289	0	0	0	0.0190034	0.0897929	0.0361486	0.0188241	0	0	0.0687394	0.0319109
MAG1708	0.0129319	0.00451606	0.178867	0	0	0	0	0	0.00952631	0.00727905	0.0118769	0	0	0	0	0	0.00383437	0.00355246	0	0.718514	0	0	0.00642588	0	0	0	0	0	0	0	0.0319108
MAG1236	0.00386861	0	0	0	0.0220868	0	0.00541855	0	0.00357079	0.0053938	0	0.0344247	0.00755308	0	0	0	0	0	0.0156612	0	0.0224361	0.821306	0	0	0	0	0	0	0.0146724	0	0.0318797
MAG2922	0	0.0103657	0.0704271	0	0	0.0684685	0	0	0.0138168	0.0208129	0	0	0	0	0	0	0	0	0	0.318049	0	0	0	0.0372372	0.171885	0	0	0.0134756	0	0.23094	0.0318493
MAG2698	0	0.00855903	0.0108989	0.00621558	0.603986	0.0369768	0.04015	0.00688479	0.0303972	0.0410878	0	0.00873881	0.00513073	0	0.0310769	0.00478104	0.021131	0.0194881	0.0105132	0.0183217	0.0112091	0.00804625	0.00351905	0.00406155	0.0043383	0	0	0.00684411	0.0107709	0	0.0317709
MAG3140	0.00359049	0	0	0	0.0235273	0	0.00913486	0	0.00539418	0.00796656	0	0.0356845	0.00783846	0	0	0	0	0	0.0154226	0	0.0299822	0.798573	0	0	0	0	0	0	0.0158223	0	0.0317646
MAG933	0	0	0	0.0261271	0	0	0	0.024173	0	0	0.0540025	0	0	0	0	0	0	0	0	0	0	0	0.846462	0	0	0	0	0	0	0	0.0316922
MAG667	0.0546753	0.0350795	0.0335079	0.0172264	0.00923634	0.170065	0	0.0120698	0.0131843	0.0165679	0.285242	0	0.0030417	0.00415538	0.0225426	0	0	0	0	0	0	0	0	0.0334428	0.104447	0.053036	0.0270756	0	0	0.0556198	0.0316738
MAG2962	0.0132297	0.0135643	0.0329646	0.0341529	0	0.0307506	0	0.0505312	0.0394965	0.024584	0.0564546	0	0	0.0579537	0.033338	0.0535633	0.034515	0.0314076	0.0163541	0.0877589	0.0197225	0	0	0.164037	0.0451306	0.018071	0.0175245	0.0274027	0.0169139	0.0256548	0.0315025
MAG597	0	0.129951	0	0	0	0	0	0	0	0	0	0	0	0.328568	0.0950664	0	0	0	0.103594	0	0	0	0	0	0	0.0869021	0.051173	0.0172233	0.132451	0	0.0314976
MAG1129	0.036127	0.0269464	0.0213411	0.0501062	0.0759096	0	0	0.102214	0.0337537	0.0330861	0.0168819	0.00640919	0	0.0202821	0.022817	0.0846959	0.0641966	0.0631377	0.0270146	0.0202632	0.0266107	0.0371927	0.027578	0.0155619	0.0133033	0.0351057	0.0303319	0.0230167	0.0302939	0	0.0314726
MAG2381	0	0.0926437	0.0170427	0.0595819	0.00707408	0	0	0.00648084	0.0511124	0.0095599	0.01809	0	0	0.0346857	0.110343	0	0.0161885	0.0320181	0	0.0233043	0	0.00415556	0.00233537	0.0388306	0.243678	0.0587201	0.053204	0	0	0.0648541	0.0314634
MAG2565	0.00918215	0.0231545	0.0606151	0.019915	0	0	0	0.0103581	0.010618	0.00668484	0.00566477	0	0	0	0.0175197	0.00376747	0	0.00324044	0	0.00921434	0	0.00796979	0.0101843	0.00908103	0.0155615	0.1533	0.264608	0.0124535	0	0.289637	0.0314243
MAG437	0	0.0144055	0	0.0654454	0.204705	0.00373788	0	0.0921726	0.071858	0.0443478	0	0.118986	0.085756	0.0639586	0	0	0.0202424	0.0207268	0	0.0267349	0.0570069	0	0.0160694	0	0	0.00956352	0.00753142	0.019464	0	0	0.0314237
MAG3344	0	0.0159456	0	0	0	0	0	0	0	0	0	0	0	0	0	0	0	0	0	0	0	0	0.598183	0.145519	0.134328	0.0222959	0.0262856	0	0	0	0.0314186
MAG1494	0	0.00986155	0.0661582	0	0	0.0742931	0	0	0.0116756	0.0172603	0	0	0	0	0	0	0	0	0	0.339014	0	0	0	0.0319433	0.1472	0	0	0.0135591	0	0.229746	0.0313571
MAG733	0.00849003	0.0216129	0.0176689	0.0411651	0.0229927	0.0473644	0	0.0815324	0.0193075	0.0233269	0.0302019	0	0.00503992	0.010614	0.103518	0.00932659	0.0215911	0.0252047	0.00657088	0.272737	0.0356601	0.064435	0.00948721	0	0	0.0203168	0.0188972	0.00954237	0	0.0136712	0.0313425
MAG3324	0	0.0223774	0	0	0.0176192	0.019702	0	0	0.15447	0.199682	0.0178309	0	0	0.0308399	0	0	0.0463957	0.0416245	0.0642387	0.0754799	0.0567315	0	0.0157404	0	0	0.014878	0.0135424	0	0.0842674	0.0637407	0.0313054
MAG983	0	0	0	0	0	0	0	0	0.175893	0.225173	0.0146958	0	0	0	0.193923	0	0	0	0.0107931	0.0363375	0	0	0.271863	0	0	0	0	0	0.0100621	0	0.0312914
MAG1806	0	0.0810084	0	0	0	0	0	0	0	0	0	0	0	0.0173518	0.0118949	0	0	0	0	0	0	0	0	0	0	0.482541	0.345885	0	0	0	0.0312894
MAG479	0	0.0261816	0	0	0.0136986	0.0175844	0	0	0.147786	0.190358	0.026421	0	0	0.0338644	0	0	0.0534939	0.0455233	0.0619064	0.0898985	0.0521828	0	0.00920005	0	0	0.0131827	0.0115651	0	0.0837187	0.0611104	0.0312558
MAG1312	0.0135461	0.0147424	0.0147964	0.0312205	0	0.00842661	0	0.0510475	0.0142638	0.00771586	0.0257857	0	0	0.07466	0.025979	0.0171373	0.0247374	0.0208554	0.010242	0.0256246	0.0152829	0	0	0.366745	0.10299	0.017595	0.0169606	0.0196843	0.00955115	0.00747145	0.0312353
MAG24	0	0.0102868	0.0622902	0	0	0.0523583	0	0	0.0130828	0.0192806	0	0	0	0	0	0	0	0	0	0.34643	0	0	0	0.0364904	0.16311	0	0	0.0125331	0	0.220416	0.0312093
MAG2147	0.0345806	0.0214432	0.0241367	0.0318944	0.0419432	0.0180685	0	0.0641313	0.11489	0.101647	0.0203225	0	0	0.0130219	0.0440691	0.0453579	0.0595629	0.0545071	0.0198785	0.0161137	0.0127799	0.0402883	0.0226765	0.0205933	0.0146175	0.0225162	0.0204164	0.0328951	0.0228308	0	0.0311727
MAG409	0.01558	0.0290144	0.0352234	0.0255121	0.0125393	0.0472902	0.0129898	0.0238546	0.0571969	0.0485291	0.0175212	0	0.00297227	0.0162628	0.138824	0.0323148	0.0169448	0.0166821	0.0164906	0.0256317	0.111943	0.0345182	0.0260441	0.0512378	0.0195821	0.0143866	0.0140066	0.0472911	0.0160494	0.00807375	0.0311502
MAG3503	0	0.00664367	0.0119501	0.005674	0.0550916	0.0312915	0.0375677	0.00588932	0.246105	0.330629	0	0.0164669	0.0094756	0	0.0316767	0.0048039	0.0166819	0.0158398	0.00689332	0.0248838	0.0336835	0.00735486	0.00597581	0.00547567	0.00472142	0	0	0.0120663	0.00717917	0	0.031134
MAG3376	0.0494132	0.032695	0.0318259	0.0504073	0.0114593	0.147354	0	0.0310494	0.0183407	0.0202189	0.244415	0	0.00310053	0.00609852	0.0361064	0	0	0	0	0	0	0	0	0.0328727	0.104966	0.0414402	0.0223985	0	0	0.0467617	0.0310308
MAG3526	0	0	0	0	0	0	0	0	0	0	0	0	0	0	0	0	0	0	0	0	0	0	0	0	0	0	0	0.928883	0	0	0.0309628
MAG28	0.00402603	0	0	0	0.0527815	0	0.00475291	0	0.00292351	0.00446122	0	0.046806	0.0105964	0	0	0	0	0	0.0103247	0	0.0156475	0.761096	0.00236168	0	0	0	0	0	0.00999487	0	0.0308591
MAG2184	0	0.0259619	0	0	0.0193393	0.0210979	0	0	0.16156	0.20802	0.0176399	0	0	0.0369447	0	0	0.0457523	0.0397295	0.0557993	0.0730981	0.0504675	0	0.013044	0	0	0.0147067	0.0127399	0	0.0726467	0.0570534	0.0308534
MAG1683	0	0.045602	0	0.00633494	0.00435545	0.0426293	0	0	0.0140066	0.0108145	0.411564	0	0	0	0	0.0102437	0.0456552	0.0421853	0.0825023	0	0.0105779	0	0.0100905	0.0266755	0.00807642	0.020733	0.0361397	0.0110266	0.0779298	0.00608315	0.0307742
MAG3011	0	0	0	0	0	0	0	0.0922197	0	0	0	0.405452	0.425023	0	0	0	0	0	0	0	0	0	0	0	0	0	0	0	0	0	0.0307565
MAG3782	0.01525	0.0160476	0.103099	0.020765	0	0.0275693	0.0966529	0.0146498	0.0497983	0.0659292	0.00877706	0	0	0.0276507	0.00924383	0.0406542	0.0483208	0.0526322	0.0115756	0.0908109	0.0166354	0.0198177	0.0210198	0.00541417	0.00759355	0.0265058	0.021637	0.0176801	0.0183885	0.0676109	0.0307243
MAG3256	0	0.0769247	0.00554438	0.0108727	0.00666949	0.0363751	0	0.00671816	0.0266257	0.0239345	0.0850202	0	0	0	0	0.0176636	0.0657913	0.0594005	0.0798292	0	0.012855	0	0.0135865	0.175203	0.0550166	0.0205533	0.0350117	0.0151213	0.0771449	0.0148242	0.0306895
MAG3469	0.0436868	0.0338943	0.045964	0.0201077	0.0109933	0.163802	0	0.0126819	0.017893	0.0215896	0.292793	0	0.00235346	0.0054532	0.0267444	0	0	0	0	0	0	0	0	0.0249972	0.0747805	0.0439029	0.0251621	0	0	0.0527882	0.0306529
MAG3295	0.0192379	0.0354637	0.04094	0	0.0315986	0.192812	0	0.042278	0.0242029	0.0241001	0.071731	0	0	0.0229388	0.0529375	0	0.0396103	0.0382414	0	0.032394	0.0729049	0.0239262	0.0360518	0.0136101	0.0126521	0.0277925	0.0231046	0.019208	0	0.0206005	0.0306112
MAG925	0.00612596	0.0105316	0.00888132	0.0364889	0	0.0150724	0	0.0619158	0.0124988	0.00577148	0.025254	0	0	0.0799311	0.0531105	0.0181428	0.02089	0.0173148	0.0120993	0.022983	0.0088881	0	0.0378311	0.33017	0.0812823	0.0116176	0.0126922	0.0120322	0.0111434	0.00473935	0.0305803
MAG2361	0.00311895	0	0	0	0.021245	0	0.00668271	0	0.00403978	0.00571987	0	0.0350103	0.00788725	0	0	0	0	0	0.0125481	0	0.037496	0.769834	0	0	0	0	0	0	0.0128578	0	0.030548
MAG3138	0.0163808	0	0.0156905	0	0.00932883	0.0287056	0	0.0175481	0.494509	0.176365	0.0165295	0	0	0	0.0257195	0	0.010269	0.0104574	0	0.00755621	0	0	0	0.0247002	0.0147645	0.0100607	0.00797644	0.00755335	0	0.0209308	0.0305015
MAG3659	0.535622	0	0.203518	0.00597436	0	0	0	0.00617868	0	0	0	0	0	0	0	0	0	0	0	0.0878436	0	0.029115	0.00336492	0	0	0	0	0	0	0.0422915	0.0304636
MAG1906	0	0.0175188	0.0360918	0.0385539	0	0.166761	0.00548312	0.0346747	0.00950799	0.00882254	0.0696397	0	0	0.0322048	0.0257195	0.00781389	0	0	0.0941467	0.00600835	0.160291	0.0480713	0	0.00410506	0	0.00746521	0.00742923	0.0165911	0.0893386	0.0274385	0.0304559
MAG1924	0	0.00596199	0	0	0.0482488	0.00788447	0	0	0	0.0869748	0	0.0105653	0.0177652	0.00823263	0	0.0115377	0	0	0.385944	0.00834433	0.022112	0	0	0	0	0	0	0	0.296217	0.00319839	0.0304329
MAG2036	0.578481	0	0.169953	0.00847527	0	0	0	0.0103446	0	0	0	0	0	0	0	0	0	0	0	0.072624	0	0.0299335	0.00805865	0	0	0	0	0	0	0.0337615	0.0303877
MAG1718	0	0.00953317	0.0617228	0	0	0.0552604	0	0	0.0126447	0.018339	0	0	0	0	0	0	0	0	0	0.321852	0	0	0	0.0349101	0.165106	0	0	0.0146382	0	0.217462	0.0303823
MAG3372	0	0.0163584	0.0064206	0.0815414	0	0	0	0.0470058	0.0371677	0.0251116	0	0	0	0.0106746	0.0117125	0.0307694	0.0120412	0.0108811	0.0217091	0.00896325	0.171711	0.0574648	0.178261	0.0359656	0.0165924	0.00793575	0.00923409	0.0927251	0.020059	0	0.0303435
MAG1412	0	0.109681	0.00505171	0.00367287	0.0484578	0.00331465	0	0.00427691	0	0	0	0	0	0.0025903	0	0	0.00372109	0.00358699	0	0	0	0	0	0	0	0.326488	0.390297	0	0	0.00816341	0.0303101
MAG2573	0	0	0	0.199343	0.0116423	0	0	0.276506	0	0	0.164983	0	0	0	0	0	0	0	0.0483403	0	0.0181985	0.125831	0.00693522	0	0	0	0	0	0.0569243	0	0.0302901
MAG1715	0	0.00959066	0.0391604	0.0253202	0	0.0167816	0	0.0426284	0.0406911	0.0210822	0.100408	0	0	0.0483319	0.0217552	0.0516813	0.0162091	0.0143722	0.01016	0.114457	0	0	0	0.206768	0.0523245	0.0140753	0.0135047	0.0155231	0.0102017	0.0227455	0.030259
MAG350	0	0.0103021	0.0778344	0	0	0.0642238	0	0	0.012952	0.0176098	0	0	0	0	0	0	0	0	0	0.320303	0	0	0	0.033148	0.146365	0	0	0.0151785	0	0.207857	0.0301925
MAG2293	0.0433523	0.0318058	0.0376027	0.0149845	0.0081665	0.156274	0	0.0093068	0.0146226	0.0200696	0.300614	0	0.00244987	0.00359934	0.0260857	0	0.0030551	0.00317173	0	0	0	0	0	0.0250995	0.084512	0.0449456	0.0242668	0	0	0.0491433	0.0301042
MAG3553	0	0.0100221	0.00685164	0	0.0796122	0.0950296	0.00842198	0	0	0.00421681	0	0	0	0.0267872	0.0391407	0.00887894	0.00428434	0.0041322	0.253043	0.0867909	0	0.00592596	0	0.00399821	0	0.00645888	0	0.0086383	0.23697	0.013714	0.0300972
MAG3451	0.131478	0.0188746	0.0384693	0.0714383	0	0	0	0.0410981	0.0226624	0.0198193	0.0758506	0	0	0.0884535	0.0692706	0	0.00713179	0.00832822	0	0.0141378	0.0182151	0.0182952	0.0252212	0.0817885	0.05424	0.0311465	0.0225772	0.0172784	0	0.0258366	0.0300537
MAG271	0.00540575	0	0.0244775	0	0.00589677	0.118098	0	0	0.00401651	0.00253744	0.0245258	0	0	0.0169117	0.0410634	0.501363	0.0247188	0.0240507	0.00236677	0.00830857	0	0	0	0.00900339	0.00826331	0.00450398	0.00564569	0.028158	0.00339558	0.0377245	0.0300145
MAG502	0	0.0103812	0.0590982	0	0	0.0595379	0	0	0.0131452	0.0190073	0	0	0	0	0	0	0	0	0	0.288807	0	0	0	0.0363261	0.172248	0	0	0.0123018	0	0.226757	0.0299203
MAG386	0	0.0206003	0	0	0.0147588	0.0156257	0	0	0.141965	0.183685	0.0147307	0	0	0.0268977	0	0	0.0408113	0.035441	0.0524763	0.106339	0.046746	0	0.0158864	0	0	0.0105988	0.0091677	0	0.0700038	0.0910234	0.0298919
MAG1576	0.0140705	0.0211428	0	0.213656	0	0	0	0.127867	0	0	0	0	0	0.0145946	0	0.0663446	0.0408059	0.0510032	0	0	0	0.00672193	0.00424278	0.283822	0	0.0135801	0.0136182	0.0247917	0	0	0.0298754
MAG1093	0.0275977	0.0359571	0.17205	0.0388231	0	0	0	0.031868	0.0368234	0.0346063	0.0673772	0	0	0	0.0266776	0	0	0	0	0.0343083	0.0160119	0.0216138	0.0150018	0.0440065	0.0558158	0.0326611	0.0376545	0.0187368	0	0.146999	0.0298197
MAG3702	0.0212967	0.0185764	0.116956	0.0190264	0	0.0225697	0.0674466	0.0137683	0.0457459	0.0552669	0.0165335	0	0	0.0236366	0.0108748	0.0382103	0.0498553	0.0529771	0.00759173	0.0680443	0.0147124	0.0173116	0.0193647	0.0208368	0.0241757	0.0304598	0.0275574	0.0196798	0.0133127	0.0585567	0.0298115
MAG1662	0.00925768	0.0140833	0.029982	0.0336387	0	0.0172277	0	0.0573157	0.0156582	0.00945438	0.0347201	0	0	0.0683086	0.0503744	0.031441	0.0220184	0.018829	0.00967449	0.0322992	0.0185607	0	0.0071036	0.26405	0.066848	0.0224603	0.0204596	0.014145	0.0092343	0.0142116	0.0297119
MAG2653	0.0124943	0.0132667	0.0897312	0.0156559	0	0.0207759	0.0702511	0.00972382	0.0386194	0.0507631	0.0071528	0	0	0.0495137	0.00532401	0.0304813	0.0447297	0.0486172	0.0512004	0.0677196	0.0105635	0.0151669	0.0146666	0.0035469	0.0069085	0.023537	0.019901	0.0127869	0.104159	0.0534521	0.0296903
MAG3839	0.00332356	0	0	0	0.0470559	0	0.00447196	0	0.00285625	0.00433382	0	0.0365227	0.00848392	0	0	0	0	0	0.0111082	0	0.0158014	0.744353	0	0	0	0	0	0	0.0105816	0	0.0296298
MAG213	0.00754767	0.0107087	0.0361035	0.0257791	0	0.0125268	0	0.0404427	0.0509041	0.0349612	0.0688409	0	0	0.0442409	0.0271447	0.0419905	0.0155326	0.0142645	0.014261	0.11781	0.0196175	0	0	0.176521	0.0477913	0.0136599	0.0130876	0.0155869	0.0138795	0.0248067	0.0296003
MAG3240	0	0.0210189	0	0	0.0157888	0.0152874	0	0	0.111461	0.146004	0.0183767	0	0	0.0324379	0	0	0.0435031	0.0376951	0.0628054	0.0638243	0.0602666	0	0.0996309	0	0	0.0107333	0.00913312	0	0.0791066	0.0608055	0.0295959
MAG2131	0.00837672	0	0.0314082	0	0.0126537	0.127444	0.0213137	0	0.0206505	0.0154916	0.0595449	0	0	0.017568	0.0485688	0.0734567	0.0389344	0.0392786	0.0151263	0.128284	0	0.0166996	0	0.0155305	0.0132419	0.0109921	0.00991807	0.0398976	0.0177846	0.105638	0.0295934
MAG2527	0	0.218925	0.0120398	0.0148325	0	0.00814217	0.00468912	0.0134463	0.01107	0.0102759	0.0590028	0	0	0.016328	0.0128922	0.00935604	0	0.00383021	0.02513	0.00405772	0.00970448	0.0181356	0	0.00486448	0	0.19373	0.198465	0.0121965	0.0172534	0.00779771	0.0295389
MAG1020	0	0	0	0	0	0	0	0	0	0	0	0	0	0.632658	0.252093	0	0	0	0	0	0	0	0	0	0	0	0	0	0	0	0.0294917
MAG135	0.18601	0.0823454	0	0	0	0	0	0	0	0	0	0	0	0	0	0	0	0	0	0	0.0519193	0	0.334639	0.154991	0.0747635	0	0	0	0	0	0.0294889
MAG510	0	0.0200824	0	0.02718	0.0765756	0.00507439	0	0.0421495	0.0316014	0.0216977	0	0.106543	0.0838635	0.0386	0	0	0.0424091	0.0440175	0	0.0178105	0.294982	0	0.00823105	0	0	0.00776368	0.0062004	0.00927591	0	0	0.0294686
MAG2859	0	0.00902289	0.0642041	0	0	0.0707631	0	0	0.0114072	0.0169249	0	0	0	0	0	0	0	0	0	0.312987	0	0	0	0.0314601	0.143696	0	0	0.0140248	0	0.208163	0.0294218
MAG2509	0.018149	0.00822754	0.0621706	0.0302282	0	0	0	0.0162952	0.0135424	0.0086048	0.00806779	0	0	0	0.0234279	0.00487668	0	0.00510314	0	0.005864	0	0.0168597	0.0126958	0.0128798	0.0184201	0.0373976	0.0604214	0.354915	0	0.164113	0.0294087
MAG3832	0	0.141172	0	0	0	0	0	0	0	0	0	0	0	0.382235	0.0939243	0	0	0	0.0449161	0	0	0	0	0	0	0.0938745	0.0540324	0.0129269	0.0586808	0	0.0293921
MAG1260	0.0185848	0.0090602	0.00618185	0	0	0	0	0	0.0426142	0.0389921	0.0210891	0	0	0	0	0	0	0	0.00306232	0	0.00690368	0	0.00594101	0.710667	0	0.00793566	0.00512158	0	0.00532655	0	0.0293827
MAG2324	0.00506393	0.0108792	0.0155572	0.0312031	0	0.0080726	0	0.0528456	0.0110649	0.0052554	0.0189913	0	0	0.060172	0.0271543	0.0152024	0.0144257	0.0123038	0.00771195	0.0528437	0.0063418	0	0	0.314816	0.0754548	0.0113925	0.0116636	0.0960694	0.0072559	0.00930852	0.0293683
MAG2460	0.036349	0.012666	0.0565138	0.032848	0.0122269	0.0961919	0.036932	0.0329201	0.0529973	0.0494314	0.0170571	0	0.00339756	0.0150545	0.0165286	0	0.0165194	0.0156641	0.0517388	0.037185	0.0475959	0.047674	0.0285812	0.0275128	0.0153897	0.0134557	0.0179973	0.0273799	0.0447656	0.0184469	0.0293674
MAG650	0	0.010494	0.0640329	0	0	0.0543939	0	0	0.0161404	0.0227676	0	0	0	0	0	0	0	0	0	0.302536	0	0	0	0.0342015	0.161541	0	0	0.0124882	0	0.202042	0.0293546
MAG3321	0.0131716	0.0253566	0.448223	0.011791	0	0	0	0.0100745	0.0134463	0.00988267	0.0374645	0	0	0	0.01703	0	0	0	0.00273904	0.00534707	0.00499829	0.0114816	0.00463385	0.0293444	0.0429384	0.0170155	0.0188847	0.00899691	0.0044766	0.143308	0.0293535
MAG2114	0.00836075	0.0206583	0.0244114	0.0425907	0.0236085	0.0642845	0	0.0773969	0.0343618	0.0414326	0.0307812	0	0.00468647	0.016611	0.0994681	0.0641673	0.0238019	0.0276998	0.0235993	0.0390955	0.0317542	0.0584978	0.0125478	0.00927063	0	0.0195103	0.0169641	0.0207996	0.0231251	0.0202445	0.0293243
MAG3521	0	0.00965058	0.00796539	0	0.0961261	0.0642341	0.0142193	0	0.00387914	0.00563191	0	0	0	0.0225023	0.0218275	0.00725117	0	0	0.268714	0.0844559	0	0	0	0.00493583	0.00496369	0.00603574	0	0.00576896	0.23769	0.0121861	0.0292679
MAG3437	0.0187154	0.0144553	0.0210829	0.0232325	0.037537	0.041456	0.041975	0.0233813	0.0472198	0.0372969	0.0340153	0	0	0.0165855	0.0294223	0.0704017	0.0236009	0.0223031	0.0554975	0.0297715	0.0331295	0.0311805	0.0961916	0.0114113	0	0.0109435	0.0112782	0.0170369	0.0604418	0.0179608	0.0292508
MAG3729	0.00690278	0.0222154	0.0211219	0.103948	0.191993	0.061328	0	0.0507063	0.0530155	0.0444088	0	0	0	0.0203834	0.0153225	0	0	0	0	0.0699772	0.0392254	0.0296544	0.0355523	0.0101603	0	0.0378705	0.0438688	0.0198557	0	0	0.0292503
MAG11	0.00619878	0.0101384	0.014995	0.0395439	0	0.0176751	0	0.065365	0.0127648	0.00643262	0.025295	0	0	0.0673812	0.0631975	0.0199324	0.018427	0.0155778	0.0117562	0.0486777	0.0116057	0	0.00621596	0.282615	0.0717486	0.01284	0.0123935	0.0137137	0.0107506	0.0122528	0.0292498
MAG275	0	0.0101604	0.0726459	0	0	0.0655245	0	0	0.0128304	0.0178687	0	0	0	0	0	0	0	0	0	0.301627	0	0	0	0.0317498	0.143475	0	0	0.013985	0	0.206916	0.0292261
MAG343	0	0	0.525817	0	0	0	0	0	0.0705525	0.0912382	0	0	0	0.0104896	0	0	0.0276498	0.0235838	0.0221201	0.0332728	0.0143483	0	0	0	0	0	0	0	0.029509	0.0279973	0.0292193
MAG3517	0	0.01078	0.00751449	0	0.137209	0.0516975	0.0278087	0	0.00579015	0.00830332	0	0	0	0.0202749	0.0143612	0.00651663	0	0	0.251416	0.105823	0	0	0	0.00704139	0.00634638	0	0	0	0.215643	0	0.0292176
MAG1360	0.128592	0	0	0	0	0	0	0	0	0	0	0	0	0	0	0	0	0	0	0	0	0.58503	0.161983	0	0	0	0	0	0	0	0.0291868
MAG486	0.00475096	0.0123198	0.0242217	0.0230591	0.0255665	0.0414546	0.0246297	0.0277537	0.0459625	0.0346281	0.0338406	0	0	0.0154112	0.029598	0.116922	0.0232269	0.0217483	0.0769798	0.028624	0.0330173	0.0330566	0.03334	0.0185111	0	0.00947899	0.00919627	0.0249819	0.0888328	0.0140259	0.0291713
MAG42	0	0.00736718	0.0188597	0.0150193	0.0246044	0.152259	0.0165355	0.0163598	0.0346144	0.0232451	0.0419455	0	0	0.00593671	0.15208	0.0685953	0.011406	0.00983538	0.0485762	0.0403032	0.0179573	0.0234872	0.0294725	0.0135174	0	0.0059619	0	0.0140051	0.0561322	0.0269244	0.0291667
MAG3175	0.0196392	0.0108656	0.0261456	0.0350565	0	0.024121	0	0.0555707	0.0221303	0.0138323	0.0322082	0	0	0.0588366	0.0684516	0.0398162	0.0176649	0.0158059	0.0114073	0.0480194	0.0315048	0	0.0112748	0.200749	0.0514729	0.0154957	0.0148067	0.0149532	0.0115907	0.0224793	0.0291299
MAG1752	0.0101088	0.152144	0.0860337	0.0200633	0	0	0	0.0141332	0.00833271	0.00433715	0.0816625	0	0	0.00434584	0.012528	0	0	0.0028247	0	0	0	0.0339029	0.00375593	0.0509025	0.161212	0.0742908	0.0842846	0.0289898	0	0.0395155	0.0291123
MAG2641	0.0149327	0.0173844	0.0304565	0.0424872	0.0358423	0.0513971	0	0.072293	0.035399	0.0406317	0.0339448	0	0.00380348	0.0198381	0.0883703	0.0514792	0.0189267	0.0214027	0.012896	0.0326203	0.0332376	0.115148	0.0107518	0	0	0.017763	0.0156005	0.0182094	0.0136309	0.0238772	0.0290775
MAG266	0	0.0099661	0.0169841	0.0268437	0.0209886	0.0268228	0.0230006	0.026859	0.0328786	0.0225711	0.0299297	0	0	0.0129652	0.0256371	0.0659377	0.0151447	0.0133366	0.0490596	0.0262111	0.0465638	0.227578	0.0350435	0.0181608	0	0.00891817	0.00768688	0.0184043	0.0568455	0.00792534	0.0290754
MAG879	0.172351	0	0	0	0	0	0	0	0	0	0	0	0	0	0	0	0	0	0	0	0	0.315781	0.383959	0	0	0	0	0	0	0	0.0290697
MAG1472	0.0723324	0.0346021	0.0259129	0.0454901	0	0	0	0.0243136	0.0198815	0.017355	0.0253425	0	0	0.033483	0.0401438	0.0159678	0	0.0106762	0.0123596	0.0298845	0.0328929	0.0149189	0.163456	0.0643699	0.0921504	0.0263202	0.0214889	0.0315394	0.0141181	0	0.0289666
MAG3318	0	0	0	0.435402	0	0	0	0.376186	0	0	0	0	0	0	0.0164303	0	0	0	0	0	0.0408149	0	0	0	0	0	0	0	0	0	0.0289611
MAG1812	0.0195947	0.0217512	0	0	0	0	0	0	0	0	0	0	0	0.0185016	0	0	0.00650514	0.00732421	0	0	0	0	0	0	0	0.33592	0.458548	0	0	0	0.0289382
MAG500	0.867531	0	0	0	0	0	0	0	0	0	0	0	0	0	0	0	0	0	0	0	0	0	0	0	0	0	0	0	0	0	0.0289177
MAG1346	0.0412965	0.0291955	0.036732	0.0164352	0.00967042	0.160059	0	0.0107575	0.0121467	0.0157758	0.27503	0	0.00226657	0.005357	0.0481093	0	0	0	0	0	0	0	0	0.0236505	0.0721619	0.0368466	0.0194393	0	0	0.0519379	0.0288956
MAG33	0.00909675	0.0212709	0.0594692	0.0390795	0.0165481	0.0425715	0.0336174	0.0379127	0.0377192	0.039295	0	0	0.00382757	0.0247033	0.0240635	0.0514249	0.0363496	0.0374164	0.0325556	0.0464573	0.0316037	0.05698	0.0262103	0.0228128	0.0187063	0.0179856	0.0184917	0.028571	0.0307457	0.0197428	0.0288409
MAG2582	0.0208668	0.0136602	0.0957785	0.0435193	0	0	0	0.0246113	0.019577	0.0132317	0.0251515	0	0	0.00527642	0.0410585	0.00764278	0.00816438	0.0109708	0	0.0120305	0	0.0268473	0.016989	0.0240013	0.0322031	0.0598347	0.0936445	0.0247866	0	0.24411	0.0287985
MAG3339	0	0.0158072	0	0	0.402557	0	0	0	0	0	0	0	0	0.0154981	0	0	0.00658613	0.00677079	0.122583	0	0	0	0.123546	0.00438882	0	0.0222778	0.0173445	0.0150722	0.111427	0	0.0287953
MAG740	0.160953	0.0735345	0	0	0	0	0	0	0	0	0	0	0	0	0	0	0	0	0	0	0.0478897	0	0.369313	0.143342	0.0688037	0	0	0	0	0	0.0287945
MAG168	0.0169631	0.049221	0.0279756	0.0227124	0.010782	0.0198226	0.00888425	0.0248663	0.0654973	0.0602988	0.0219786	0	0.00543057	0.0114454	0.0220305	0.0317036	0.0259992	0.0266187	0.0159653	0.0173521	0.192055	0.0340896	0.031047	0.0286509	0.0149617	0.0182554	0.0195637	0.015352	0.0141883	0.00981639	0.0287843
MAG2537	0.0112149	0.0334593	0.0136517	0.0555245	0.0494639	0	0	0.0626575	0.0178634	0.0175126	0.013901	0.012855	0.028383	0.0434136	0.0147793	0	0.0603042	0.0547521	0.0290171	0	0.0434112	0.034574	0.016946	0.0375321	0.0196901	0.024759	0.0216127	0.1151	0.0291981	0	0.0287192
MAG106	0	0.0200362	0	0	0.0153624	0.0230913	0	0	0.145777	0.188783	0.0229168	0	0	0.0279986	0	0	0.0547668	0.0478733	0.0501042	0.0688718	0.044187	0	0.00951999	0	0	0.0105638	0.0091607	0	0.0653283	0.0570878	0.0287143
MAG3000	0.0249373	0.0329919	0.13205	0.0208123	0	0	0	0.0148368	0.0171514	0.0138064	0.0431506	0	0	0	0.018696	0	0	0	0	0.0129663	0	0.0201488	0.00948003	0.141816	0.13171	0.0243051	0.0262287	0.0280124	0	0.147928	0.0287009
MAG1841	0.0154941	0.0149807	0.0992268	0.01424	0	0.0257989	0.10757	0.00916985	0.0460091	0.0603115	0.00785804	0	0	0.0271777	0.00746672	0.0351182	0.0474146	0.0513737	0.00688602	0.0757195	0.0137547	0.0175033	0.0158493	0.00573497	0.00746882	0.0253723	0.0212442	0.0148239	0.0135442	0.072407	0.0286506
MAG333	0.178084	0.0904206	0	0	0	0	0	0	0	0	0	0	0	0	0	0	0	0	0	0	0.0504884	0	0.278708	0.176985	0.0844225	0	0	0	0	0	0.0286369
MAG903	0.0114953	0	0.0339886	0	0.0686849	0.142372	0.106898	0	0.033549	0.0221717	0.0289337	0	0.00527098	0	0.0280937	0.0254195	0.0313725	0.0312535	0	0.0221731	0	0	0	0.120254	0.0591511	0.0198362	0	0.0343784	0	0.0328483	0.0286048
MAG1290	0.0210961	0.0168686	0.0973827	0.0127195	0	0.0173564	0.0562373	0.00811101	0.0356914	0.0446537	0.00716268	0	0	0.0227527	0.0051139	0.0331583	0.0494627	0.0538173	0.00571619	0.0672235	0.011504	0.0173508	0.023689	0.0424516	0.0825834	0.0245369	0.0200057	0.0123582	0.011846	0.0566431	0.0285831
MAG3013	0.0119363	0.0319451	0	0.0525738	0.0329541	0	0	0.0500961	0.0240927	0.0277915	0.0297109	0	0	0.0996006	0.0350986	0	0.0146259	0.0174741	0	0.0984141	0.0360497	0.0715585	0.105937	0.0207405	0.0153366	0.0264971	0.0255414	0.0286282	0	0	0.0285534
MAG843	0.0499522	0.0303946	0.0357839	0.0193013	0.0178206	0.143562	0	0.0127655	0.0120711	0.0144963	0.239923	0	0.00259692	0.0058941	0.0303459	0	0	0.00404357	0	0	0	0	0	0.0284505	0.0882277	0.0432355	0.0229642	0	0	0.0538621	0.028523
MAG1922	0.00809375	0.158053	0.0844844	0.0153011	0	0	0	0.0107175	0.00687787	0.00356851	0.111523	0	0	0.00346772	0.00971321	0	0	0	0	0	0.00306626	0.0335914	0.00304541	0.0477881	0.135511	0.0749056	0.0866083	0.0252601	0	0.0320119	0.0284529
MAG516	0.473419	0.00527096	0.0556503	0.0201683	0	0	0	0.0110095	0.0119547	0.00747456	0	0	0	0	0.0175529	0	0	0.00301743	0	0.00321377	0	0.00999299	0.0136126	0.0125059	0.0200313	0.0294793	0.0472699	0.0130533	0	0.097905	0.0284194
MAG722	0	0.011439	0.0753684	0	0	0.0598993	0	0	0.0123512	0.017648	0	0	0	0	0	0	0	0	0	0.299805	0	0	0	0.0325325	0.148089	0	0	0.0157587	0	0.179637	0.0284176
MAG492	0	0.00910171	0.0648281	0	0	0.0593421	0	0	0.0148711	0.0197694	0	0	0	0	0	0	0	0	0	0.293801	0	0	0	0.0313646	0.14206	0	0	0.0139836	0	0.201722	0.0283614
MAG2812	0.184969	0	0	0	0	0	0	0	0	0	0	0	0	0	0	0	0	0	0	0	0	0.39555	0.270058	0	0	0	0	0	0	0	0.0283526
MAG1423	0.0253805	0.0137538	0.0907132	0.0444505	0	0	0	0.0243719	0.0238841	0.0167491	0.020351	0	0	0.0103368	0.0367598	0.0138803	0.0115291	0.0135792	0	0.0145849	0	0.0241461	0.0211336	0.0224355	0.0289546	0.0497661	0.0754525	0.0248636	0	0.243456	0.0283511
MAG3454	0.0115918	0.00588891	0.0552859	0.180903	0.0336943	0	0	0.0825284	0.0132828	0.00844515	0.00574665	0	0	0	0.156899	0	0	0.00395942	0	0.00438209	0	0.0115226	0.0132822	0.0119341	0.0206964	0.0327315	0.0538203	0.0138664	0	0.129948	0.028347
MAG3293	0.00781321	0.0189026	0.0265955	0.0257414	0.0399894	0.0743982	0	0.0418263	0.0697631	0.0865591	0.0289058	0	0.00607695	0.0143384	0.0680789	0.0626144	0.0285971	0.0312163	0.0198293	0.0279317	0.0269633	0.0359556	0.0108864	0	0	0.021345	0.0192684	0.0179208	0.0203567	0.0177019	0.0283192
MAG3383	0.526913	0	0	0	0	0	0	0	0	0	0	0	0	0	0	0	0	0	0	0	0.0246443	0	0.0244842	0.0237733	0.249421	0	0	0	0	0	0.0283079
MAG1082	0.339547	0	0.241976	0.0324418	0	0	0	0.0304495	0	0	0	0	0	0	0	0	0	0	0	0.0905848	0	0.0421862	0.0172575	0	0	0	0	0	0	0.054566	0.0283003
MAG3230	0	0.0097914	0.0633248	0	0	0.060305	0	0	0.0128816	0.0176423	0	0	0	0	0	0	0	0	0	0.295048	0	0	0	0.0325107	0.151978	0	0	0.0128024	0	0.192271	0.0282852
MAG3489	0.0131541	0.0130017	0.099118	0.0972748	0	0.0185316	0.0605021	0.0602658	0.0361965	0.0468251	0.00626269	0	0	0.0221035	0.00542756	0.029361	0.0467571	0.0506751	0.00567068	0.0693099	0.0105043	0.0154242	0.0136603	0.00347338	0.00627217	0.022954	0.0191799	0.0125591	0.0114255	0.0519602	0.0282617
MAG3077	0.834343	0	0	0	0	0	0.00746942	0	0	0	0	0	0	0	0	0	0	0	0	0	0	0	0	0.00591924	0	0	0	0	0	0	0.0282577
MAG1502	0.0149793	0	0.0482915	0	0.0306527	0.119598	0.0187995	0	0.0319529	0.0287438	0.0303553	0	0	0.025949	0.0618764	0.0878843	0.0528926	0.0517769	0.0150183	0.0310164	0	0	0.014203	0.0236536	0.0186208	0.0189502	0.0187779	0.0432363	0.0179082	0.0411208	0.0282086
MAG2960	0.0222378	0.00930565	0.010279	0.0222822	0.0308624	0.0144505	0	0.0218404	0.031434	0.0362684	0.0414041	0.00727405	0.0134987	0.0512556	0.274787	0	0.0222747	0.0202535	0.0213164	0.0580183	0.0286569	0.0243189	0.0224819	0	0	0	0.00822519	0.00905602	0.0195002	0.0245966	0.0281959
MAG287	0.0157605	0.0536057	0	0.0031318	0	0	0	0.00535286	0.00330583	0	0	0	0	0.00286548	0.00382483	0	0	0	0	0	0	0	0	0.0183666	0.0206186	0.313559	0.272872	0.132252	0	0	0.0281838
MAG2635	0	0	0.0322777	0	0	0.00821928	0	0	0	0	0.00320877	0	0	0	0.661202	0.0106958	0	0	0	0.0575447	0	0	0	0	0.0389028	0	0	0	0	0.0312709	0.0281107
MAG3063	0	0.00939664	0.0062291	0	0.1317	0.0512974	0.0287288	0	0.00402964	0.00613024	0	0	0	0.0193828	0.0136932	0.00710921	0	0	0.250186	0.0867026	0	0	0	0.0064654	0.00605964	0	0	0	0.215762	0	0.0280957
MAG3838	0.0193052	0.0108977	0.106243	0.0414004	0	0	0	0.0251988	0.0184068	0.0122107	0.0182625	0	0	0.00405361	0.0282872	0.00680237	0.00487486	0.00720793	0	0.0115579	0	0.015319	0.019065	0.0191215	0.0269904	0.0515731	0.0850238	0.0226944	0	0.28718	0.0280559
MAG939	0.0102111	0.0197388	0.0248954	0.0361467	0.0237477	0.155577	0	0.0726277	0.0240874	0.028296	0.030527	0	0.00473549	0.0165484	0.0983433	0.0213517	0.0208942	0.0236746	0.0109557	0.0366706	0.039976	0.0600924	0.00904285	0	0	0.0179318	0.0162941	0.01218	0.0114989	0.0143971	0.0280147
MAG2384	0.0177227	0.0238303	0.115014	0.0191899	0	0.0203608	0.0761884	0.0127991	0.0367221	0.0451856	0.00807241	0	0	0.0283753	0.00746959	0.0386181	0.0443904	0.0485028	0.0057162	0.0822557	0.0115399	0.0178922	0.0149596	0.00962925	0.0145746	0.0306324	0.0265398	0.0163625	0.0113033	0.0549429	0.0279597
MAG2618	0	0.0265884	0	0.0389682	0.113924	0.0057331	0	0.0593788	0.0462395	0.0274211	0	0.0819104	0.0588269	0.0518254	0	0	0.05881	0.0600864	0	0.019459	0.155313	0	0.0118254	0	0	0.00588135	0.0050708	0.0108581	0	0	0.0279373
MAG3584	0	0.0535461	0	0	0	0	0	0	0.0723292	0.0509896	0.0715704	0	0	0.48098	0	0	0.00316089	0.00311433	0	0	0	0	0	0	0	0.027673	0.0182089	0.055897	0	0	0.0279157
MAG222	0.00389928	0.0229886	0.0103514	0.026624	0.010237	0.0232147	0	0.012054	0.0582772	0.0450327	0.0335292	0	0	0.00498104	0	0.0439229	0.0994221	0.0886295	0.0563925	0	0	0	0.0135102	0.0118773	0.00377031	0.0110776	0.019559	0.158129	0.053375	0.0263424	0.0279066
MAG202	0	0.0252411	0	0	0.0150066	0.0188791	0	0	0.120947	0.156393	0.0155575	0	0	0.0308218	0	0	0.0582997	0.0497153	0.0539403	0.0697842	0.0452699	0	0.0178634	0	0	0.0177886	0.0158754	0	0.0708574	0.0546053	0.0278949
MAG3049	0	0.0347217	0	0	0	0	0	0	0	0	0.289116	0	0	0	0	0	0	0	0	0	0	0	0.446041	0.00234672	0	0.0370273	0.0274662	0	0	0	0.0278906
MAG3473	0.00516577	0.0104821	0.0115456	0.0389993	0	0.00772015	0	0.0640599	0.0117899	0.00762427	0.020979	0	0	0.0494509	0.0244923	0.0124416	0.0318365	0.0324585	0.0156501	0.018037	0.0122734	0	0	0.326979	0.0810436	0.0127906	0.0131954	0.0130834	0.0143168	0	0.0278805
MAG3148	0.0205182	0.015002	0.0969736	0.0173759	0	0.0287439	0.0658016	0.0116369	0.0424577	0.0506653	0.0180834	0	0	0.0242396	0.0142502	0.042751	0.0486363	0.0529714	0.00775378	0.0694856	0.0126776	0.0184227	0.0179253	0.00583913	0.00932937	0.0251486	0.0218174	0.0149348	0.0129186	0.0695494	0.0278636
MAG1457	0	0.0375154	0.00413972	0.00947049	0.00405072	0.304705	0	0.00394468	0.0190836	0.0149145	0.0625081	0	0	0	0	0.0142643	0.0534788	0.0480972	0.0752451	0	0.0121554	0	0.00904268	0.0183784	0.00557434	0.0169112	0.0301125	0.0138032	0.0713726	0.00671269	0.0278494
MAG3618	0	0.0221966	0	0	0.014702	0.0183833	0	0	0.138192	0.175914	0.0190557	0	0	0.031443	0	0	0.0477662	0.0421815	0.0517327	0.0709485	0.0431812	0	0.0115197	0	0	0.0148868	0.0129119	0	0.068645	0.0515203	0.0278393
MAG966	0	0.0105215	0.00760061	0	0.14435	0.0563863	0.0223419	0	0.0048296	0.00750164	0	0	0	0.0194135	0.0169549	0.00804295	0	0	0.221245	0.110631	0	0	0	0.00716579	0.00612141	0	0	0	0.191385	0	0.0278164
MAG3120	0	0.0232835	0.0440315	0	0.0159678	0	0	0.0144204	0.0160138	0	0.0168719	0	0	0	0	0	0	0	0	0.0177121	0.018137	0	0	0.112699	0.387572	0.0507376	0.047145	0.00976128	0	0.0600326	0.0278128
MAG3468	0.00402347	0	0	0	0.0326325	0	0.0107476	0	0.00638006	0.00938203	0	0.0320624	0.00721856	0	0	0	0	0	0.0302686	0	0.0162133	0.656987	0	0	0	0	0	0	0.026967	0	0.0277627
MAG654	0	0.0141711	0.00613162	0	0.110375	0.0538387	0.0158689	0	0.00574145	0.00845929	0	0	0	0.0214219	0.0133969	0.00644888	0	0	0.246562	0.0915488	0	0	0	0.0123038	0.00682091	0.0073668	0	0	0.211887	0	0.0277448
MAG1335	0	0	0	0	0.00302055	0	0	0	0	0.00300505	0	0.0179007	0.0217868	0	0	0.00248153	0.00412333	0.00383515	0.376779	0	0	0	0	0	0	0	0	0.00331079	0.395425	0	0.0277223
MAG1493	0.00683367	0.177667	0	0.0632815	0	0	0	0.0400498	0	0	0	0	0	0.0103645	0	0	0	0	0.0544905	0	0	0	0.0842749	0.0907364	0.0745341	0.0578571	0.0770669	0.0357331	0.0587028	0	0.0277197
MAG2851	0.0289196	0.0407001	0	0.267479	0	0	0	0.256861	0	0	0.0408367	0	0	0.0130729	0	0	0	0	0	0.0123591	0	0	0.00553658	0.0144376	0	0.0628013	0.0430942	0.0448268	0	0	0.0276975
MAG3650	0.01293	0.0131817	0.109103	0.0149693	0	0.0250786	0.070986	0.00924685	0.0394478	0.0502704	0.00808774	0	0	0.0254166	0.00627746	0.0287443	0.0434977	0.0473552	0.00653845	0.0993059	0.0090371	0.0132964	0.0139649	0.0066889	0.0105198	0.0225037	0.0189288	0.0124149	0.0132443	0.0984194	0.0276485
MAG89	0.00364642	0.0207072	0.00861901	0.104086	0.108787	0.0507982	0	0.0531676	0.0521799	0.0428778	0	0	0	0.0140263	0.00705757	0	0	0	0	0.0545783	0.0405844	0.144232	0.0353166	0.0104181	0	0.0292928	0.0343338	0.0144888	0	0	0.0276399
MAG854	0	0.0228768	0.00892686	0.163592	0	0.0286496	0.00892741	0.142512	0.00832891	0.00806896	0.0350603	0	0	0.238622	0.0117588	0.00504334	0	0	0.0354996	0.00933498	0.0111064	0.0172237	0	0.00501105	0	0.0101778	0.010264	0.0178417	0.023922	0.00622412	0.0276324
MAG541	0.0112427	0.175864	0	0.0701953	0	0	0	0.0468392	0	0	0	0	0	0.00747882	0.0262388	0	0	0	0.0469651	0	0	0	0.105761	0.0749911	0.0359469	0.0594509	0.079039	0.0375055	0.0513853	0	0.0276301
MAG498	0.00295982	0	0	0	0.0196071	0	0.00640781	0	0.0040795	0.00590146	0	0.034948	0.00789311	0	0	0	0	0	0.0168107	0	0.0234765	0.690208	0	0	0	0	0	0	0.0160463	0	0.0276113
MAG1307	0.00509064	0	0.0238569	0	0.00911114	0.148993	0	0	0.00446236	0.00333085	0.0190691	0	0	0.0262837	0.359357	0.0657982	0.0308802	0.0299289	0	0.00800587	0	0	0	0.00807343	0.00855469	0.00469985	0.00559416	0.0364798	0	0.0302182	0.0275929
MAG3583	0.210836	0	0	0	0	0	0	0	0	0	0	0	0	0	0	0	0	0	0	0	0	0.422739	0.19392	0	0	0	0	0	0	0	0.0275832
MAG1618	0	0.010173	0.0623302	0	0	0.0498454	0	0	0.0124832	0.0166453	0	0	0	0	0	0	0	0	0	0.239304	0	0	0	0.0297825	0.138671	0	0	0.0105075	0	0.257381	0.0275708
MAG1352	0.00516363	0.0113733	0.00779523	0.0294149	0	0.00838152	0	0.0496997	0.00828021	0.00393638	0.0209104	0	0	0.0752952	0.0268342	0.0144961	0.0155235	0.0131188	0.0103167	0.0185711	0.0120464	0	0	0.357396	0.0879246	0.0120759	0.0128079	0.016077	0.00905859	0	0.0275499
MAG3085	0.040972	0.0310446	0.0128042	0.0493208	0.0324216	0	0	0.11283	0.0294267	0.0307545	0.0231968	0.00487799	0.00526799	0.00945644	0.0127385	0.0362269	0.0598271	0.0568229	0.0281888	0.0191751	0.0210456	0.0331518	0.0200509	0.0192118	0.017122	0.0391488	0.0359674	0.0135485	0.0307884	0	0.0275129
MAG2871	0	0.0214898	0	0	0.0142097	0.0154557	0	0	0.129296	0.169308	0.0157715	0	0	0.0301651	0	0	0.0464645	0.0393189	0.0584473	0.0779582	0.0429174	0	0.0078077	0	0	0.010765	0.00932869	0	0.0761378	0.0594139	0.0274752
MAG3099	0	0.0181097	0.0706181	0.0510965	0	0.0561882	0.0254836	0.0589507	0.036691	0.0353926	0	0	0	0.0282234	0.022864	0.0379103	0.0294879	0.0294998	0.0341025	0.0361698	0.0468602	0.0386087	0.0191112	0.0256471	0.0221279	0.0146729	0.0155777	0.0192197	0.0326141	0.0186705	0.0274633
MAG2992	0.00323994	0	0.0167739	0	0.0050687	0.0584408	0.00487718	0.00477885	0	0	0.0107169	0	0	0.0674495	0.0289119	0.0829803	0.0708822	0.0705325	0.00522845	0.0073211	0	0.039088	0	0.0390667	0.0325547	0.0068065	0.00908594	0.230317	0.00564937	0.023211	0.0274327
MAG1293	0	0.010363	0.0608782	0	0	0.070966	0	0	0.010197	0.0145118	0	0	0	0	0	0	0	0	0	0.271259	0	0	0	0.0342153	0.161715	0	0	0.0109013	0	0.177924	0.027431
MAG2870	0	0.153464	0	0.00799035	0.00348101	0.0391925	0	0.00316716	0.0164077	0.0124416	0.0638696	0	0	0	0	0.0122428	0.0480618	0.0439558	0.0631104	0	0.00585153	0	0.0077314	0.017567	0.00515045	0.0833105	0.153254	0.0143	0.0605417	0.00682202	0.0273971
MAG1289	0	0.00971913	0.0287685	0.0119711	0.0592743	0.0592749	0.0227315	0.0137629	0.047048	0.0352209	0.0392559	0	0	0.00793191	0.0366897	0.0786375	0.0209117	0.0190749	0.0554964	0.0526283	0.0262286	0.034956	0.0297647	0.0123413	0	0.00717166	0	0.0158095	0.0626103	0.0345962	0.0273959
MAG789	0	0.00942071	0.0634163	0	0	0.0609366	0	0	0.0131556	0.0184215	0	0	0	0	0	0	0	0	0	0.281322	0	0	0	0.0308552	0.142176	0	0	0.011336	0	0.189933	0.0273658
MAG2915	0.00973676	0.133504	0.0927941	0.0179462	0	0	0	0.0127847	0.00856562	0.00479226	0.0782517	0	0	0.00384213	0.0130868	0	0	0	0	0	0	0.029394	0.00435669	0.0433962	0.129598	0.0661339	0.0773222	0.0262209	0	0.0685532	0.0273427
MAG1222	0.0141223	0.0100764	0.0651316	0.0310215	0	0	0	0.0157066	0.0169649	0.0105671	0.00846377	0	0	0	0.0280097	0.00427602	0.00398009	0.00662536	0	0.00523379	0	0.0130577	0.0165225	0.116746	0.184429	0.0430725	0.0706659	0.013769	0	0.141239	0.0273227
MAG1309	0.0473573	0.0423397	0.0755022	0.0168338	0	0	0	0.0126105	0.0569482	0.0343123	0.051192	0	0	0.012629	0.0248008	0.00763307	0	0	0.042257	0.00772047	0.0147986	0.0176192	0.0174328	0.0349676	0.0539696	0.0406085	0.0424704	0.017245	0.0719814	0.0749962	0.0272742
MAG3721	0	0.00886202	0.0773958	0	0	0.0548599	0	0	0.00969104	0.0144306	0	0	0	0	0	0	0	0	0	0.282522	0	0	0	0.0315504	0.143163	0	0	0.0123412	0	0.183113	0.0272643
MAG3314	0.245975	0.00920538	0	0	0	0	0	0	0	0	0	0	0	0	0.0138255	0	0	0	0	0	0.0645503	0	0.0247343	0.0438694	0.414957	0	0	0	0	0	0.0272372
MAG2899	0.0156985	0.0158777	0.1363	0.0133788	0	0.0191584	0.0599129	0.00856563	0.0394897	0.0511857	0.00682038	0	0	0.0217092	0.0054492	0.0384097	0.0528131	0.0575061	0.00508868	0.0786509	0.0111276	0.0165008	0.0150549	0.00393596	0.00636326	0.0261051	0.0213465	0.0186481	0.0102593	0.0602736	0.0271877
MAG477	0	0.0229126	0.00765409	0.0148893	0	0.00829549	0.00478104	0.0129185	0.00796086	0.00769212	0.0308718	0	0	0.0154058	0.00872291	0.00506458	0	0	0.0338074	0.00359727	0.216268	0.341012	0	0.00464787	0	0.0121329	0.0122771	0.0160047	0.0226572	0.00516911	0.0271581
MAG2764	0.00717308	0.167087	0	0.0733582	0	0.00794946	0	0.0493318	0	0.006456	0	0	0	0.00865778	0.00873164	0	0	0	0.0517093	0	0.0101856	0	0.0785806	0.0800529	0.0382797	0.0569359	0.07789	0.03632	0.0560018	0	0.0271567
MAG402	0	0.283228	0	0	0	0	0	0.00935668	0	0	0.0402114	0	0	0.0139781	0	0	0	0	0	0	0	0	0	0.0230915	0	0.23165	0.153507	0.0595858	0	0	0.0271536
MAG2398	0	0.00927139	0.026215	0.024262	0.0252319	0.0464896	0.0256685	0.0260776	0.0543962	0.0398356	0.0409241	0	0	0.0145764	0.0315161	0.0879008	0.023504	0.0228996	0.0589045	0.0383205	0.026022	0.0272175	0.0304653	0.0164042	0	0.00732986	0.00650875	0.0241939	0.0671437	0.0132644	0.0271515
MAG2221	0	0	0.00679724	0.0117709	0.0198366	0	0	0.0106616	0	0	0.0146528	0	0	0.00686805	0	0	0	0	0	0.00838239	0	0	0	0	0	0	0	0.732956	0	0	0.0270642
MAG1717	0	0.00871463	0.0186227	0.0134488	0.0320212	0.0357904	0.0785181	0.0149909	0.047185	0.0332019	0.0356043	0	0	0.00572686	0.0197316	0.0751892	0.0206871	0.0190394	0.0750781	0.0319844	0.0225673	0.0261022	0.0626709	0.0130331	0	0.00855167	0.00780369	0.0125556	0.0805062	0.0121986	0.0270508
MAG951	0	0.0039937	0.0974501	0.0105735	0	0.0318729	0	0	0.138719	0.157028	0.0197478	0	0	0	0.00473969	0.00469412	0.00456363	0.00715831	0	0.00930447	0.0374053	0.24862	0	0	0.0147795	0.00798319	0	0	0	0.0128328	0.0270489
MAG583	0.180716	0	0	0	0	0	0	0	0	0	0	0	0	0	0	0	0	0	0	0	0	0.390141	0.238971	0	0	0	0	0	0	0	0.0269943
MAG1329	0	0.0206141	0	0	0.0136585	0.014163	0	0	0.126036	0.164404	0.014017	0	0	0.029725	0	0	0.0448638	0.0384808	0.0560524	0.0742819	0.0477611	0	0.0117504	0	0	0.0103687	0.00952693	0	0.0742088	0.059125	0.0269679
MAG1219	0.123038	0	0	0	0	0	0	0	0	0	0	0	0	0	0	0	0	0	0	0	0	0.388715	0.296853	0	0	0	0	0	0	0	0.0269535
MAG3434	0.0138389	0.0149536	0.0809287	0.0533143	0	0.0196916	0.048454	0.013586	0.0318091	0.0376442	0.0116707	0	0	0.0185281	0.00531505	0.0258587	0.0399382	0.0409114	0.00727594	0.0531672	0.00977537	0.0142016	0.0141383	0.00845843	0.00772869	0.0225291	0.018975	0.145816	0.0113525	0.0386796	0.0269514
MAG825	0	0.00958004	0.00743852	0	0.134337	0.0546625	0.0238679	0	0.00744355	0.0104133	0	0	0	0.0217649	0.0149936	0.0112095	0	0	0.233607	0.062063	0	0	0	0.0072912	0.00784485	0	0	0	0.200613	0	0.0269043
MAG366	0.00990615	0.0199682	0.0758718	0.0243806	0	0	0	0.0122137	0.0112793	0.00680894	0.00542808	0	0	0	0.0208691	0.00363083	0	0.0028422	0	0.00608407	0	0.0112432	0.0108854	0.0111681	0.0182736	0.127434	0.217563	0.0158495	0	0.194777	0.0268826
MAG1747	0.00586371	0.136975	0	0.0653862	0	0	0	0.0478598	0.0138833	0.013744	0	0	0	0.0164773	0.0130121	0	0	0.0127107	0.0613087	0.00884544	0.0128115	0.0176573	0.0584661	0.0633965	0.0318015	0.0536262	0.0676107	0.0384348	0.0663038	0	0.0268725
MAG573	0	0	0	0.394786	0	0	0	0.344482	0	0	0	0	0	0	0.0207445	0	0	0	0	0	0.0453062	0	0	0	0	0	0	0	0	0	0.0268439
MAG1465	0	0.0745708	0.00783085	0.0103444	0.00432214	0.0413364	0	0.00521948	0.0282947	0.0214149	0.0690074	0	0	0	0	0.0137846	0.0718561	0.0649479	0.109332	0	0.00812441	0	0.0121956	0.0230682	0.00811688	0.0392322	0.0656782	0.017014	0.10247	0.00684951	0.0268337
MAG2982	0	0.00939767	0.0375194	0.0137445	0	0	0	0.00868245	0.0194325	0.0198836	0.0146552	0	0	0.0147543	0	0.024422	0	0.00597933	0.247965	0.0231155	0.016574	0.0120625	0.0132016	0	0	0.0104771	0.0102286	0	0.270843	0.0267703	0.026657
MAG1865	0	0	0	0.392944	0	0	0	0.346706	0	0	0	0	0	0	0.0169638	0	0	0	0	0	0.042981	0	0	0	0	0	0	0	0	0	0.0266532
MAG729	0.00511112	0	0.406203	0	0.0199197	0.0687294	0	0	0.00703635	0.00440775	0.0114407	0	0	0.017362	0.0319694	0.0499422	0.0401193	0.0389341	0	0.00494106	0.00425214	0	0.00664288	0.00641417	0.00702465	0.0110468	0.0112324	0.0241032	0	0.0227007	0.0266511
MAG3035	0	0.00983968	0.0182265	0.0347728	0.0375672	0.0463973	0.074628	0.0348902	0.0415931	0.0295075	0.0375475	0	0	0.0115458	0.0216683	0.0712229	0.0132658	0.0121844	0.0524667	0.0329185	0.0381254	0.0321692	0.028588	0.0106732	0	0.00793575	0.0074814	0.0185021	0.0589508	0.016426	0.0266365
MAG2683	0	0.0102689	0.0553394	0	0	0.054629	0	0	0.0126536	0.0168974	0	0	0	0	0	0	0	0	0	0.272767	0	0	0	0.0307848	0.143372	0	0	0.012318	0	0.189379	0.0266136
MAG240	0.00352506	0	0	0	0.046261	0	0.00799952	0	0.00367012	0.00545201	0	0.039555	0.00900755	0	0	0	0	0	0.0110634	0	0.0142975	0.640907	0	0	0.00506469	0	0	0	0.010507	0	0.026577
MAG724	0	0	0	0.334584	0	0	0	0.289522	0	0	0	0	0	0	0.0561064	0	0	0	0	0	0.116777	0	0	0	0	0	0	0	0	0	0.0265663
MAG1331	0	0.00837411	0.0251639	0.0221378	0.0196861	0.0400894	0.0318474	0.0258095	0.0420074	0.0304519	0.0415972	0	0	0.0136959	0.0289047	0.131061	0.0192219	0.0184184	0.051435	0.0304098	0.0350462	0.0296609	0.0262982	0.0122981	0	0.00750109	0.00673948	0.027677	0.0596902	0.011549	0.026559
MAG2279	0	0.0262259	0.0314425	0	0.0144271	0	0	0.0120957	0.00476556	0	0.00926643	0	0	0	0	0	0	0	0	0.0163184	0.0134004	0	0	0.0183403	0.0696954	0.26168	0.249632	0.00594302	0	0.0627348	0.0265322
MAG1342	0.0126765	0.0132858	0.0790783	0.0131251	0	0.0223067	0.148612	0.00861194	0.037679	0.0490515	0.0070182	0	0	0.0259503	0.00589973	0.030853	0.0411335	0.0445372	0.00744836	0.0817117	0.00906729	0.0127827	0.0152053	0.00349476	0.00567123	0.0233981	0.0190189	0.0120741	0.0140608	0.050816	0.0264856
MAG2164	0	0	0.657903	0	0	0	0.033638	0	0	0	0.0107232	0	0	0.0921367	0	0	0	0	0	0	0	0	0	0	0	0	0	0	0	0	0.02648
MAG1379	0	0	0.00882723	0.0887653	0.054452	0	0	0.057967	0.0120269	0.00418923	0.0889385	0	0	0	0	0	0.234561	0.186737	0	0.0216074	0	0	0	0.00962321	0.0087879	0	0	0	0	0.0168536	0.0264445
MAG3058	0	0.00990738	0.0350796	0.0136558	0.0193161	0.0432281	0.0238632	0.0158907	0.0635195	0.0404965	0.0495223	0	0	0.00870052	0.0355369	0.0718792	0.0128939	0.0107472	0.0552928	0.0373196	0.0169886	0.0216873	0.0434463	0.0127497	0	0.00784554	0.00758509	0.0512112	0.0621049	0.0210618	0.0263843
MAG3084	0	0.0640499	0	0.206342	0	0	0	0.352096	0	0	0	0	0	0.129703	0	0	0	0	0	0	0	0	0	0	0	0.023768	0.0146832	0	0	0	0.0263548
MAG457	0.0107441	0.0325178	0	0.0620955	0.0272394	0	0	0.0586774	0.0191432	0.0204059	0.0253809	0	0	0.0989393	0.0155937	0	0.0107908	0.0132562	0	0.0322774	0.0476691	0.0748243	0.128598	0.0179116	0.0127257	0.0262848	0.0247955	0.0301451	0	0	0.0263338
MAG3743	0.0689822	0.081616	0.0142342	0.0227831	0	0.0527194	0	0.0142583	0.0238389	0.0246409	0.0482365	0	0	0.0179251	0.0243366	0.00641906	0.00899694	0.0124028	0	0.0134077	0.0119475	0.0111931	0.01729	0.0613959	0.0877663	0.0776298	0.0576533	0.0165822	0	0.0135258	0.0263261
MAG3586	0.0338418	0.0307049	0.0630785	0.132486	0	0	0	0.082398	0	0	0	0	0	0.0224279	0	0.0211464	0.0518305	0.0683486	0	0	0	0.0162146	0	0.0989404	0.0349794	0.0461759	0.0523837	0.0343956	0	0	0.0263117
MAG2024	0.0138462	0.0122778	0.101258	0.0137761	0	0.0196341	0.124371	0.00893815	0.0399533	0.0509474	0.0107071	0	0	0.0231961	0.00531318	0.0312278	0.0412341	0.0450122	0.00568739	0.0748165	0.0101439	0.0164874	0.015158	0.00349564	0.00609894	0.021768	0.0181843	0.0131705	0.0117841	0.0501817	0.026289
MAG3816	0	0	0	0	0	0	0	0	0	0	0	0	0	0.00742844	0	0	0	0	0.345477	0	0.036932	0	0.0455742	0	0	0	0	0	0.353198	0	0.026287
MAG1994	0.00656265	0	0.0224957	0	0.00867777	0.186958	0.0145489	0	0.0108208	0.0109703	0.0171782	0	0	0.0314465	0.0350141	0.117246	0.0599	0.0574422	0.0136592	0.0114207	0	0	0	0.0191764	0.0211052	0.00823241	0.0105089	0.0706921	0.0145366	0.0395434	0.0262712
MAG3686	0.0137125	0.0147548	0.104437	0.012204	0	0.0191271	0.0759188	0.00776829	0.0409317	0.0531103	0.0073242	0	0	0.0187195	0.00457519	0.0472396	0.0403527	0.0438362	0.00488422	0.0672099	0.0082362	0.013738	0.0521529	0.00650567	0.0077997	0.0252019	0.0215692	0.0134839	0.0101052	0.0531311	0.0262677
MAG123	0.0102817	0.0243039	0.0167289	0.0467706	0.0811854	0	0	0.0487157	0.0286825	0.0278061	0.0165986	0.0197902	0.0339028	0.0114175	0.0170019	0	0.0723373	0.0680793	0.0269389	0.0119931	0.0383774	0.032618	0.0283847	0.0105403	0.00910789	0.0211154	0.018114	0.0378652	0.0291886	0	0.0262615
MAG2201	0	0	0	0.388053	0	0	0	0.336032	0	0	0	0	0	0	0.0198373	0	0	0	0	0	0.0437914	0	0	0	0	0	0	0	0	0	0.0262571
MAG3502	0	0.0317018	0.0134333	0.0261628	0.00464194	0	0	0.00288442	0.0441026	0.00802002	0.0198578	0	0	0.0421183	0.124525	0	0.0133249	0.0264948	0	0.0234063	0	0	0	0.0423766	0.272847	0.0200096	0.0174471	0	0	0.0526397	0.0261998
MAG2053	0.00850641	0.0149246	0	0	0.00789222	0	0.00484759	0	0.00372789	0.00503627	0	0.0944936	0.0221555	0	0	0.0107289	0	0	0.00393556	0	0	0.135656	0	0.0610624	0.407544	0	0	0	0.00406678	0	0.0261526
MAG643	0.161658	0.0706605	0	0	0	0	0	0	0	0	0	0	0	0	0	0	0	0	0	0	0.0647415	0	0.28465	0.135586	0.0662408	0	0	0	0	0	0.0261179
MAG1485	0.0170788	0.0131338	0.0981734	0.0413407	0.00542557	0	0	0.0226326	0.0212523	0.0143418	0.0260994	0	0	0.00523693	0.030437	0.0100643	0.00614097	0.00897019	0	0.0103679	0	0.0153137	0.0155734	0.0364704	0.0456063	0.0528361	0.0822608	0.0217833	0	0.182902	0.0261147
MAG821	0.0460036	0.0264206	0.028369	0.0359616	0.011004	0.132339	0	0.025978	0.0163112	0.0180489	0.210537	0	0.00310208	0.00462307	0.0258576	0	0	0	0	0	0	0	0	0.0273654	0.0757709	0.036754	0.0194364	0	0	0.038753	0.0260878
MAG3762	0.0119511	0.0302167	0.0544875	0.0221627	0	0.0554274	0	0.0209201	0.0311283	0.0301995	0.0416408	0	0	0.0251129	0.0391087	0	0	0	0	0.0407765	0.0213919	0.0257701	0.0150276	0.0458629	0.079762	0.0615062	0.0467087	0.0398783	0	0.0413344	0.0260125
MAG800	0.017947	0.00991057	0.128592	0.0357723	0	0	0	0.0204198	0.0243126	0.0158317	0.0124268	0	0	0.005747	0.0308698	0.00584991	0.00665439	0.0100576	0	0.0080025	0	0.0171128	0.0212084	0.0236091	0.0357869	0.046499	0.0728375	0.0199893	0	0.20967	0.0259702
MAG3315	0.00835225	0.00918812	0.0419514	0.0138066	0.0180246	0.0302886	0.0166215	0.0144579	0.0392297	0.027508	0.0453518	0	0	0.0191244	0.0456357	0.0878511	0.0279472	0.0275543	0.0434592	0.0473096	0.0189627	0.0271796	0.0256705	0.0124911	0	0.00869612	0.00704936	0.0275797	0.0510581	0.0358961	0.0259415
MAG3875	0	0.0141717	0	0	0	0	0	0.00721314	0.12516	0.0394512	0.0544652	0	0	0.0212785	0.0186392	0.0109876	0.253609	0.161133	0	0.0160199	0	0	0	0	0	0.0132246	0.00672231	0.0335739	0	0	0.025855
MAG2483	0	0.0110093	0.0233621	0.015017	0.0293408	0.0391339	0.0211251	0.0174827	0.0404517	0.0282805	0.0472241	0	0	0.0152867	0.0334283	0.0705826	0.0184309	0.0167736	0.0564747	0.0468727	0.0382933	0.0312395	0.0308466	0.0214692	0	0.0101849	0.00890452	0.025445	0.0649524	0.0137721	0.0258461
MAG3342	0	0.0123662	0.0443623	0.0278187	0.0140919	0.0424548	0.0258027	0.0279951	0.0307855	0.0283523	0.0119556	0	0	0.0258182	0.0277626	0.0433822	0.0340914	0.0308595	0.0532791	0.0309244	0.0305271	0.0558858	0.0174182	0.0112319	0	0.0123103	0.0121651	0.0214714	0.0507303	0.0515348	0.0258459
MAG1203	0.00760581	0	0	0	0.0214738	0	0.0274423	0	0.0153864	0.0222376	0	0.0411208	0.0104025	0	0	0	0	0	0.0390979	0	0.0195677	0.528016	0	0	0	0	0	0.00488865	0.0377779	0	0.0258339
MAG1907	0	0.00517753	0.0139138	0.00962059	0.0410584	0.0413589	0.0288246	0.0134587	0.0387311	0.0284137	0.052651	0	0	0	0.0280397	0.168654	0.0135856	0.0120303	0.0534341	0.0387438	0.019372	0.0316445	0.0286999	0.00946562	0	0	0	0.0220623	0.0609737	0.0150395	0.0258318
MAG3644	0	0.0512783	0	0	0	0	0	0	0.0742992	0.0509628	0.41407	0	0	0.0755163	0	0	0.00264711	0.00292019	0	0	0	0	0	0	0	0.0265978	0.0176999	0.0581476	0	0	0.0258047
MAG407	0.0105883	0.0119015	0.049325	0	0.0565315	0.103523	0.0158741	0.019391	0.0396989	0.0304059	0.0330332	0	0	0.0262726	0.0492425	0.051416	0.0419105	0.0401663	0.0115933	0.016659	0.0136311	0	0.0128556	0.0151935	0.0119204	0.014373	0.0137685	0.0324871	0.0139438	0.0381983	0.0257968
MAG3628	0.0150633	0.0126616	0.11286	0.0114712	0	0.0183641	0.0818768	0.00698295	0.0454716	0.0604031	0.00659779	0	0	0.0228864	0.0050896	0.0319784	0.0453136	0.0493405	0.00513699	0.0668027	0.00992152	0.0149286	0.015864	0.00355106	0.00684124	0.0223448	0.0185969	0.011508	0.0107351	0.0612076	0.0257933
MAG2497	0	0.0085815	0.025294	0.0270814	0	0.0604697	0	0.0235359	0.0229984	0.0191512	0	0	0	0.0180657	0.101918	0.10104	0.0814446	0.0846374	0.0661641	0	0.0137238	0.0235787	0	0	0	0	0	0.0230224	0.0719699	0	0.0257559
MAG1670	0.0150781	0.0127458	0.129528	0.0136723	0	0.0184057	0.0618392	0.00774847	0.0385277	0.0478667	0.00724384	0	0	0.0213392	0.0156968	0.0324117	0.0471279	0.0509136	0.00555958	0.0642102	0.010372	0.0179783	0.0164063	0.00451037	0.00751308	0.0218889	0.0183401	0.0150485	0.0111488	0.0584442	0.0257188
MAG1035	0	0.0121117	0.0311486	0.0181957	0	0.02903	0	0.020665	0.0809945	0.0776805	0.0164393	0	0	0.0246236	0.0279377	0.0469831	0.0439484	0.0472165	0.0235533	0.0231153	0.0249474	0.0217319	0.0498574	0.0343024	0.0152402	0.0117939	0.00999432	0.0579254	0	0.0218669	0.0257101
MAG2883	0	0.00333402	0.00619188	0.0150521	0	0	0	0.00599331	0.00342676	0.00223793	0	0	0	0.00451444	0.0113238	0	0	0	0	0	0.0100205	0.00561038	0.703143	0	0	0	0	0	0	0	0.0256949
MAG108	0.00432697	0.0803754	0.0241842	0.0366576	0	0	0	0.0397995	0	0	0	0	0	0.00718102	0	0	0	0	0	0	0	0	0	0.0728475	0	0.0193768	0.0352772	0.449546	0	0	0.0256524
MAG2597	0.00598238	0.00912149	0.0150857	0.031603	0	0.0176716	0	0.0523569	0.0117973	0.00560922	0.0203876	0	0	0.0547457	0.0608585	0.0319758	0.0143691	0.0121768	0.00823262	0.0299814	0.0147304	0	0.005479	0.258934	0.0623649	0.00942768	0.0102001	0.0127679	0.00747468	0.00540743	0.0256247
MAG3598	0.0135785	0.0130282	0.101255	0.0171789	0	0.0234919	0.0837514	0.0111128	0.0352863	0.0457856	0.00871004	0	0	0.0334428	0.00737652	0.029707	0.0411935	0.0450168	0.00706376	0.0842989	0.0102805	0.0146265	0.0147193	0.00416847	0.00546643	0.022628	0.0195842	0.0126763	0.0127369	0.0486443	0.0255603
MAG2058	0.00593646	0.209195	0.0433288	0	0	0	0	0	0	0	0.0089398	0	0	0	0	0	0	0	0	0	0	0	0.00408736	0	0	0.203571	0.285919	0.0047777	0	0	0.0255252
MAG3616	0	0	0	0.372567	0	0	0	0.323493	0	0	0	0	0	0	0.0178041	0	0	0	0	0	0.0505548	0	0	0	0	0	0	0	0	0	0.0254806
MAG2576	0.0118422	0.0298949	0.02093	0.0202482	0.0222851	0.049351	0	0.209395	0.00617235	0.00465252	0.0665768	0	0.0024869	0.0184665	0.0441387	0	0.0351428	0.0340452	0	0.00838493	0.0398433	0.0218256	0.0219293	0.00637816	0.00550552	0.0163429	0.0138249	0.042759	0	0.00900043	0.0253807
MAG2782	0.00502176	0.147139	0	0.0606592	0	0	0	0.0404729	0	0.0247983	0	0	0	0.00825549	0.0113345	0	0	0	0.0592689	0.0108896	0.0110916	0	0.0532603	0.0697559	0.0356551	0.0528964	0.0684808	0.036337	0.0658347	0	0.0253717
MAG850	0.0370977	0	0	0	0	0	0	0	0	0	0	0	0	0.707753	0	0	0	0	0	0	0	0	0.0159328	0	0	0	0	0	0	0	0.0253594
MAG3760	0	0.0193934	0	0	0.0130492	0.012062	0.00388804	0	0.136287	0.175728	0.0145379	0	0	0.0248956	0	0	0.0387455	0.0330614	0.0458627	0.0689728	0.0418386	0	0.00805104	0	0	0.00939641	0.00823941	0	0.0617211	0.0440167	0.0253249
MAG2958	0.0129665	0.0084093	0.00750812	0.0859067	0.01136	0.0147552	0	0.0867407	0.0148761	0.0174147	0.0370423	0.0121091	0.0244196	0.0204841	0	0	0.0169555	0.0156449	0.0351345	0.0377004	0.044566	0.0333897	0.0165421	0	0	0	0.00977132	0	0.0322274	0.163088	0.0253004
MAG422	0.0145452	0.0124368	0.102223	0.0145328	0	0.0194189	0.0759951	0.00973715	0.0397158	0.0504074	0.00754168	0	0	0.0215956	0.00723278	0.0347452	0.0476483	0.0517098	0.00556714	0.0678173	0.0095419	0.0147578	0.0211572	0.00352263	0.00688209	0.0220355	0.0184032	0.0131834	0.0109185	0.0546589	0.0252644
MAG321	0.00991793	0.0176564	0.0191983	0.040568	0.0237471	0.0561581	0	0.0757562	0.0224474	0.0270077	0.0303961	0	0.00441574	0.0156215	0.100827	0.0182006	0.0228588	0.0256443	0.0129691	0.0513853	0.0353562	0.0639769	0.00986379	0	0	0.0181796	0.015477	0.013243	0.0129256	0.0133342	0.0252377
MAG3191	0.0323133	0.0151698	0.0826783	0.0380256	0	0	0	0.0194756	0.0388643	0.0272929	0.0301339	0	0	0.0104011	0.0375787	0.00847694	0.0114021	0.0148122	0	0.00789523	0	0.0161481	0.0190624	0.0238942	0.0346154	0.0414573	0.0599481	0.0222943	0	0.165144	0.0252361
MAG1263	0	0.0244709	0	0	0.0547432	0.0636527	0	0.028418	0	0	0.0328231	0	0	0.0246451	0	0	0.142585	0.124909	0	0	0.0413967	0	0	0	0.0195332	0.107458	0.0920957	0	0	0	0.0252244
MAG655	0.00915861	0.0289572	0	0.0427224	0.018627	0	0	0.0378858	0.0059284	0.00600902	0.0107654	0	0	0.098809	0.00894797	0	0.00703001	0.00940954	0	0.0219452	0.0486016	0.207084	0.0963784	0.0169895	0.0124292	0.0236799	0.0227198	0.0214009	0	0	0.0251826
MAG179	0	0.00678255	0.0107663	0.0176776	0.0383836	0.14437	0.0743221	0.0213367	0.0194544	0.0263562	0	0.00701633	0.00387888	0	0.0942671	0.00530877	0.0493122	0.0454451	0.052452	0.0152547	0.00937072	0.0280766	0.0030596	0.0094526	0.00714568	0	0	0.0113453	0.0543058	0	0.0251714
MAG2828	0	0.021346	0.0495453	0.0369841	0.042549	0	0	0.0724998	0.0281054	0.0234746	0.0320832	0	0	0	0	0	0	0	0	0.0413166	0.0430035	0	0	0.0451412	0.0897407	0.0682812	0.063825	0.025637	0	0.0709717	0.0251501
MAG2061	0.00949501	0.0309062	0	0.0538715	0.0767289	0	0	0.0501311	0.00840874	0.00845658	0.0199118	0	0	0.0830312	0.00982009	0	0.00751935	0.00952291	0	0.0263083	0.031067	0.0578784	0.169275	0.0149117	0.0102494	0.0254319	0.0243898	0.0262176	0	0	0.0251177
MAG1439	0.0672855	0.0475583	0	0.0104812	0	0	0	0	0	0	0	0	0	0	0.00904893	0	0	0	0	0	0.0135327	0.00923317	0.00987586	0.0993991	0.486207	0	0	0	0	0	0.0250874
MAG3630	0.0113177	0.0190689	0.0268298	0.0347582	0.029882	0.0394578	0	0.0724031	0.0250355	0.028927	0.0268962	0	0.00361915	0.0122256	0.080819	0.0126854	0.0196892	0.0222598	0.00860726	0.0309055	0.0471586	0.077622	0.0101877	0	0	0.0170908	0.0154867	0.0168073	0.00892147	0.053686	0.0250783
MAG1065	0	0.036783	0.0162538	0.0275993	0.00613559	0	0	0.00319204	0.0664901	0.0125549	0.0203671	0	0	0.0373461	0.115183	0	0.015201	0.0289059	0	0.0237341	0	0	0	0.0303008	0.195696	0.0238667	0.0210593	0	0	0.0703887	0.0250353
MAG674	0.00454731	0.0169108	0.134613	0.0180564	0	0	0	0.0106152	0.0228808	0.0394819	0.0121395	0	0	0.0438699	0	0	0	0.00444536	0	0	0.00567862	0.00482163	0	0.0714686	0.0801795	0.0114473	0.00978746	0.259298	0	0	0.025008
MAG1121	0	0	0.0101234	0.0210618	0	0.0683554	0	0.0143295	0.00971588	0.00866133	0	0	0	0.0147229	0.11618	0.112507	0.108331	0.114264	0.067443	0	0	0.00911571	0	0	0	0	0	0	0.0749156	0	0.0249909
MAG1796	0.0170606	0.0168612	0.0208202	0.0309991	0.104655	0.0456991	0	0.0646469	0.0226934	0.0269927	0.027008	0	0.00434063	0.0131693	0.107225	0.0143731	0.0176635	0.0206655	0	0.0307186	0.0249686	0.0771526	0.00763698	0	0	0.0157913	0.0138696	0.0110201	0	0.0133042	0.0249778
MAG1240	0.00696219	0	0.0153468	0.015996	0	0.0377331	0	0	0.0379402	0.0426504	0.0214383	0	0	0	0.00541717	0.00539934	0.189797	0.292526	0	0.0103041	0.0137384	0.0104549	0.00565606	0	0.0170418	0	0	0.0066264	0	0.0139023	0.0249644
MAG1063	0	0	0	0.359449	0	0	0	0.313088	0	0	0	0	0	0	0.0203499	0	0	0	0	0	0.0543579	0	0	0	0	0	0	0	0	0	0.0249082
MAG1763	0.0150775	0.00752393	0	0	0.0398826	0.0231053	0	0	0.00957916	0.0086361	0.0320186	0	0	0	0.56478	0	0.00649794	0.00797886	0	0	0	0	0	0	0.0148395	0.00958477	0	0	0	0.00745209	0.0248985
MAG2119	0	0.00857852	0.0305228	0.117227	0.0157467	0	0	0.0849258	0	0	0	0	0	0.0181459	0	0	0.0148702	0.0137362	0.00618852	0.0455554	0	0	0.00323946	0.133115	0.111233	0.0380796	0.0256401	0.0111012	0.0107953	0.0573489	0.0248683
MAG2674	0.0144738	0.0126277	0.116826	0.0118763	0	0.0195021	0.0621274	0.00750549	0.0380331	0.0480471	0.00711417	0	0	0.0208182	0.00630531	0.0305125	0.0455856	0.0501819	0.00645172	0.0739383	0.00938343	0.0141085	0.0186784	0.00464332	0.00756751	0.0214412	0.0172875	0.016148	0.0113015	0.0531471	0.0248544
MAG822	0.0390377	0.0183005	0.0133976	0.00409578	0.0137801	0.0251063	0	0	0.00698253	0.00588355	0.0574968	0	0	0.0456156	0.198709	0	0.0028168	0.00325579	0	0.00634619	0	0.00407661	0	0.0472998	0.207294	0.00785966	0.00564147	0	0	0.0325639	0.024852
MAG45	0.00373108	0	0.0196074	0	0.00882284	0.083626	0	0	0	0	0.0108598	0	0	0.0429634	0.0280422	0.0737617	0.0608389	0.0602601	0.00324242	0.00794755	0	0.0169641	0	0.0865314	0.08767	0.00697855	0.00939855	0.104483	0.0039774	0.0258452	0.0248517
MAG1378	0	0	0	0	0	0	0	0	0	0	0	0	0	0	0	0	0	0	0	0	0	0	0.74545	0	0	0	0	0	0	0	0.0248483
MAG511	0	0.0184564	0	0	0.0120913	0.0151223	0	0	0.116411	0.150905	0.0139802	0	0	0.0287637	0	0	0.0376666	0.033441	0.0523368	0.0719661	0.0434744	0	0.0142046	0	0	0.00946325	0.00807986	0	0.0678335	0.049901	0.0248033
MAG3490	0	0.0246922	0.0744765	0	0	0.033492	0	0	0.099044	0.116739	0	0	0	0.0311389	0	0	0.0577676	0.0524799	0.0363369	0.0741672	0.0476214	0	0	0	0	0	0	0	0.0462877	0.0485597	0.0247601
MAG111	0.00334605	0	0	0	0.0305064	0	0.00648775	0	0.00432878	0.00637026	0	0.0417786	0.00954164	0	0	0	0	0	0.0145359	0	0.0188109	0.59278	0	0	0	0	0	0	0.0139958	0	0.0247494
MAG619	0	0.00606875	0.191301	0.106954	0.013951	0	0	0.0779937	0	0	0	0	0	0.0136064	0	0	0.00910283	0.00836275	0.00326327	0.0485223	0	0	0	0.0749132	0.0636603	0.0338964	0.0224862	0.00821241	0.00601944	0.053985	0.0247433
MAG3865	0.0161284	0.00961633	0.00830865	0.0480859	0.0172676	0.0127468	0	0.0482341	0.0255452	0.0294198	0.0515202	0.0240567	0.0475782	0.0338151	0.00621798	0	0.0237849	0.0215167	0.0461187	0.0606169	0.0384346	0.0494999	0.0222434	0	0	0	0.00957426	0	0.0428015	0.0479531	0.0247028
MAG187	0.00854361	0.0426563	0.0513382	0.0395699	0.0840146	0.00777837	0	0.0478402	0.0130239	0.022355	0	0.0141303	0.026514	0.0344746	0	0.0083853	0	0	0	0	0	0	0.00495839	0.0359423	0	0.0125308	0.0198424	0.26633	0	0	0.0246743
MAG737	0.020724	0.0131242	0.0882558	0.0140087	0	0.0217769	0.056666	0.00921977	0.0354534	0.0435047	0.013326	0	0	0.0182713	0.0145296	0.0316332	0.0460894	0.0504254	0.00707129	0.0577029	0.0104408	0.0231327	0.0284502	0.00995874	0.0118175	0.0208848	0.0177937	0.0163131	0.0112655	0.0479425	0.0246594
MAG2254	0.0165005	0.00510195	0.00644039	0	0	0.0323535	0	0	0.00829846	0.00709213	0.0209121	0	0	0.0207914	0.231613	0	0.00320323	0.00345021	0	0.0136215	0	0	0	0.0149833	0.262482	0	0	0	0	0.0928733	0.0246572
MAG2774	0.145561	0	0	0	0	0	0	0	0	0	0	0	0	0	0	0	0	0	0	0	0	0.396275	0.197863	0	0	0	0	0	0	0	0.0246566
MAG2244	0.589683	0.0116621	0	0	0	0	0	0	0	0	0	0	0	0.0722533	0	0	0	0	0	0	0.0048411	0.0223897	0.0042939	0	0	0.016666	0.00852513	0.00928006	0	0	0.0246531
MAG1299	0	0.00829198	0.0601628	0	0	0.0510334	0	0	0.00891194	0.01284	0	0	0	0	0	0	0	0	0	0.25436	0	0	0	0.0281169	0.131243	0	0	0.011928	0	0.169487	0.0245459
MAG109	0.0223553	0.0171868	0.0183926	0.0229556	0.0242961	0.0202312	0	0.0226544	0.049568	0.0574105	0.0375497	0	0.0108581	0.0455173	0.00917133	0	0.0305433	0.0283306	0.0216029	0.0961964	0.048096	0.0220267	0.0243294	0	0.0195405	0.00893454	0.0125812	0	0.0196613	0.0437747	0.0244588
MAG3869	0	0.00700569	0.0813114	0.0190704	0	0.048953	0	0.0292868	0.0171752	0.0124908	0.0313809	0	0	0.0417791	0.0217128	0.0919968	0.0146156	0.0141719	0.0120945	0.0518399	0.00733214	0	0	0.146429	0.036856	0.00803124	0	0.0117474	0.0118159	0.0160735	0.024439
MAG1125	0.0234688	0.0100983	0.0930462	0.0458597	0	0	0	0.0263749	0.0257728	0.0214466	0.0177448	0	0	0.00456476	0.0313869	0.00631917	0.00681938	0.010358	0	0.00840977	0	0.0178407	0.0206656	0.0215105	0.0314869	0.0419679	0.0647812	0.0211523	0	0.181556	0.0244211
MAG1086	0.0136097	0.0137185	0.102778	0.0119708	0	0.0216218	0.0589517	0.00742244	0.0396908	0.0507305	0.00876377	0	0	0.0207481	0.00808075	0.0345603	0.0451864	0.0489323	0.00470025	0.0700099	0.0100696	0.0154932	0.0151109	0.00432117	0.00664809	0.0227155	0.019267	0.0124583	0.00971034	0.0519497	0.0243073
MAG2909	0.00565505	0.169735	0	0.0571616	0	0	0	0.03303	0	0	0	0	0	0.00712175	0	0	0	0	0.0534309	0	0	0	0.0593301	0.0784114	0.037378	0.0587027	0.0779359	0.0328403	0.0582661	0	0.0243
MAG3822	0.0153724	0.0131117	0.0905658	0.013814	0	0.0212364	0.0588929	0.00811955	0.0361192	0.0438669	0.00986599	0	0	0.0215043	0.00577659	0.0312782	0.0463788	0.0514214	0.00869688	0.0610272	0.0125861	0.0160718	0.0191597	0.00882255	0.00792692	0.0232042	0.0202739	0.0150958	0.0148654	0.053392	0.0242816
MAG2183	0	0.0188019	0	0.213969	0	0	0	0.377237	0	0	0.0446392	0	0	0.0444484	0	0	0	0	0	0	0	0	0	0	0	0.017688	0.0116561	0	0	0	0.0242813
MAG2835	0	0.0088976	0.054514	0	0	0.0467215	0	0	0.0130101	0.0172178	0	0	0	0	0	0	0	0	0	0.261866	0	0	0	0.0272358	0.124472	0	0	0.0100754	0	0.164212	0.024274
MAG528	0	0.00844438	0.012161	0.0121202	0.0246007	0.113846	0.0189224	0.0153593	0.0476939	0.0360088	0.0366237	0	0	0.00314769	0.05945	0.0595795	0.0190165	0.0157189	0.052399	0.031388	0.0169096	0.025884	0.0257529	0.00881876	0	0.00541022	0	0.0119335	0.0602968	0.00669832	0.0242728
MAG812	0.0149127	0.0122196	0.0991656	0.0124543	0	0.020037	0.0689742	0.00795583	0.0414483	0.0532109	0.00682084	0	0	0.0190478	0.00610972	0.0367511	0.0448814	0.0489028	0.00480657	0.068591	0.0104584	0.0159126	0.0175924	0.00335325	0.00640355	0.0208146	0.0169858	0.0120859	0.00944298	0.0480011	0.0242447
MAG1009	0	0.039843	0	0.00830788	0.00362878	0.0381027	0	0.00339476	0.0147707	0.0111309	0.0684262	0	0	0	0	0.0155362	0.069957	0.0632508	0.133498	0	0.0118026	0	0.0099416	0.0327347	0.0103555	0.0169167	0.0294316	0.0122274	0.126346	0.00748241	0.0242362
MAG2281	0.0164404	0.011724	0.0960986	0.0134834	0	0.0190753	0.0621998	0.00881873	0.0401553	0.0471341	0.00784917	0	0	0.018617	0.00489262	0.0343572	0.0407218	0.0452149	0.00547579	0.0766305	0.00923204	0.0131502	0.0267018	0.00397813	0.0077921	0.0206702	0.0172495	0.0126916	0.010754	0.0557361	0.0242281
MAG709	0	0.252861	0.02873	0.0205984	0	0.0164359	0.00748798	0.0177905	0.0157185	0.0144595	0.0498975	0	0	0.0165765	0.0290098	0.00783426	0	0	0.0252609	0.00746594	0.0139818	0.0158662	0	0.0247131	0	0.05872	0.0562896	0.0157875	0.0182027	0.0130266	0.0242238
MAG828	0	0.0228298	0	0.0514834	0	0	0	0.0536078	0	0	0	0	0	0.23039	0	0	0	0	0	0	0	0.210149	0	0	0	0.0227715	0.0201602	0.115058	0	0	0.024215
MAG249	0.0695425	0.0499137	0	0.00767694	0	0	0	0	0	0	0	0	0	0	0.0202652	0	0	0	0	0	0.0162068	0.00926616	0.0233848	0.0861847	0.443927	0	0	0	0	0	0.0242123
MAG2258	0.00417686	0	0	0	0.0182628	0	0.00471337	0	0.00342953	0.00475466	0	0.0442709	0.00972679	0	0	0	0	0	0.00982796	0	0.0198465	0.590177	0	0	0.00751154	0	0	0	0.00953823	0	0.0242079
MAG1188	0.0121672	0.0130616	0.0981452	0.0131042	0	0.0219582	0.07299	0.00832487	0.0376403	0.0491898	0.00615177	0	0	0.0220923	0.00481293	0.029947	0.0448003	0.0484236	0.00495041	0.0678237	0.010387	0.0137099	0.0155528	0.00370238	0.00631086	0.0221849	0.018153	0.0140569	0.0101174	0.0562292	0.0241996
MAG1399	0	0.0347172	0	0	0	0	0	0.00730672	0.100505	0.030031	0.0679653	0	0	0.0227381	0.0224289	0.00508064	0.179236	0.114165	0	0.0127802	0	0	0	0	0	0.0311325	0.0170823	0.0806365	0	0	0.0241935
MAG2153	0.0081799	0.0808968	0.0329986	0.0380495	0	0	0	0.0413103	0	0	0	0	0	0.011593	0	0	0	0	0	0	0	0	0	0.0716251	0	0.0202766	0.0360097	0.38425	0	0	0.024173
MAG474	0.00874999	0.01141	0.0128166	0.0199408	0.0366903	0.023473	0.0662738	0.0206829	0.0387324	0.03795	0.0203049	0	0.00524052	0.00814865	0.021304	0.12328	0.024055	0.0242419	0.02808	0.0202912	0.0315954	0.0254834	0.0216219	0.0104099	0.00901787	0.00992303	0.00845131	0.0179724	0.0274733	0.011272	0.0241629
MAG453	0.0218549	0.0588038	0	0.0052506	0	0	0	0	0	0	0	0	0	0	0.0100432	0	0	0	0	0	0.00972124	0.0104461	0.00595308	0.107626	0.495031	0	0	0	0	0	0.0241577
MAG1974	0	0.0342161	0.026819	0.0287871	0.004418	0	0	0.00304844	0.0405159	0.00728783	0.0167126	0	0	0.0318573	0.106804	0	0.0320318	0.0632631	0	0.0219634	0	0	0	0.0281027	0.185113	0.0218904	0.0190864	0	0	0.0524607	0.0241459
MAG2363	0.00397537	0.0225858	0.0158729	0.0736502	0.149872	0.0459191	0	0.0381182	0.0693954	0.0605782	0	0	0	0.0120579	0.00833711	0	0	0	0	0.0525014	0.0255544	0.024324	0.0392194	0.0125947	0.00798705	0.0229487	0.0287644	0.00964992	0	0	0.0241302
MAG1577	0.265085	0	0	0	0	0	0	0	0	0	0	0	0	0.00399068	0	0	0	0	0	0	0	0	0.454429	0	0	0	0	0	0	0	0.0241168
MAG888	0.0123251	0.0129042	0.0113933	0.0337386	0.0573221	0.0268508	0	0.032336	0.0963759	0.0920193	0.0139314	0	0.00638481	0.00953989	0.0485636	0	0.0217775	0.0202837	0.0188629	0	0.032679	0.0632429	0.0258252	0.0135754	0.00873881	0.00993686	0.00911249	0.0254656	0.0200219	0	0.0241069
MAG956	0	0	0	0.01338	0	0	0	0.0115596	0	0	0	0	0	0.00349995	0	0	0	0	0	0	0.0148571	0	0	0	0	0	0	0.679623	0	0	0.0240973
MAG1005	0.00570348	0	0.0425823	0	0.0537838	0.122012	0	0	0.017831	0.0155649	0.0256201	0	0	0.0232107	0.0869754	0.113129	0.0356144	0.03436	0.00951449	0.015485	0	0	0	0.0102454	0.0107164	0.00883828	0.00896765	0.0326577	0.012221	0.037817	0.024095
MAG2918	0.00518793	0.0126085	0	0.276365	0	0	0	0.188019	0	0	0.0110191	0	0	0.0166975	0	0	0	0	0	0	0.0508599	0.0281122	0.015893	0.0288393	0.0193572	0.0142798	0.0123361	0.0429285	0	0	0.0240834
MAG533	0	0	0	0	0.707735	0	0	0	0	0	0	0	0	0	0	0.014549	0	0	0	0	0	0	0	0	0	0	0	0	0	0	0.0240761
MAG1278	0.0164738	0.0131168	0.0382071	0.0191616	0	0	0	0.0144792	0	0	0.291312	0	0	0.0122309	0.0225823	0	0.00853138	0.0107546	0.0053679	0.0104503	0	0.0218946	0.0115492	0.0916095	0.0749803	0.0173896	0.0205642	0.0123748	0.00923671	0	0.0240756
MAG253	0.00498467	0.0143871	0.122766	0.0186669	0	0	0	0.0109506	0.139112	0.243102	0.0123067	0	0	0.0399351	0	0	0.00582228	0.00593147	0	0	0.00994564	0.00959364	0	0.0105894	0.0115356	0.0134985	0.0125262	0.0363865	0	0	0.024068
MAG1869	0.0133324	0.0135255	0.0948774	0.0142098	0	0.0188932	0.0788148	0.00929673	0.0336807	0.043454	0.00654214	0	0	0.0250829	0.005242	0.0290932	0.0451366	0.0491672	0.00581684	0.0623775	0.00979931	0.0155782	0.0145036	0.00373119	0.00566234	0.0236243	0.019803	0.0163545	0.0117446	0.0505469	0.0239964
MAG3631	0.00377788	0.0149319	0.0185522	0.0830776	0.0163109	0.0515786	0	0.0333387	0.0406105	0.0318377	0.0715299	0	0	0.00295151	0	0.0380498	0.0727139	0.0642261	0.0372808	0.00348296	0	0	0.00923604	0.00981778	0	0.00670298	0.0121734	0.0389265	0.0352932	0.0219318	0.0239444
MAG1043	0.0147032	0.0133306	0.0927223	0.0148004	0	0.0193098	0.0747712	0.0107264	0.0351616	0.0447198	0.0088372	0	0	0.0240433	0.00805966	0.0301433	0.041384	0.0452149	0.00666085	0.062736	0.0111134	0.0157891	0.0148728	0.00487272	0.00708888	0.0235192	0.0199044	0.0142114	0.0116138	0.0477081	0.0239339
MAG954	0.00641669	0.00752208	0.020067	0.014953	0.0252805	0.0432785	0.0233028	0.0179297	0.0402878	0.0277853	0.0480614	0	0	0.00646716	0.0268765	0.0800794	0.0251915	0.0231064	0.0490603	0.0322761	0.0251299	0.0306467	0.0359336	0.0138987	0	0.00619973	0.00540461	0.0135313	0.0567601	0.0123325	0.023926
MAG51	0.0118406	0.00895743	0.0348215	0.0237356	0.0610482	0.0322472	0.0528712	0.023667	0.054848	0.041323	0.0156908	0	0.00856532	0.0109939	0.0395757	0	0.0268221	0.0263245	0.0151344	0.0296666	0.0345963	0.026159	0.0210334	0.0108466	0.0081842	0.0135462	0.0110765	0.0186704	0.0160726	0.0380163	0.0238778
MAG14	0	0	0	0	0	0	0	0	0	0	0	0	0	0.716221	0	0	0	0	0	0	0	0	0	0	0	0	0	0	0	0	0.023874
MAG1097	0	0.047301	0.0148493	0.0780295	0	0	0	0.0787847	0	0	0	0	0	0.0785964	0	0.12521	0	0	0.0239678	0	0	0	0.0301488	0.0341193	0.0470097	0.050192	0.0445625	0.0401437	0.0228225	0	0.0238579
MAG3166	0	0.00850115	0.0339055	0.107875	0.043848	0	0	0.0810486	0	0	0	0	0	0.0163355	0	0	0.0128839	0.0122379	0.00484149	0.0457787	0	0	0	0.0970268	0.0826168	0.0450249	0.0304235	0.00921468	0.00807419	0.0756017	0.0238413
MAG1972	0	0.00942074	0.00376442	0.0146157	0.0360685	0.0107273	0.0294425	0.0272178	0	0.00800991	0	0.154376	0.225105	0.010253	0	0.0178558	0.0182303	0.0166304	0.0425548	0.00824563	0.0163136	0.00751762	0	0	0	0.00885845	0.00604278	0	0.038674	0.00469312	0.0238206
MAG1527	0	0.0112426	0.017544	0	0.108773	0.048676	0.0296522	0	0.0123512	0.0154667	0.00668847	0	0	0.0257163	0.0119811	0.012466	0	0	0.180276	0.0599554	0	0	0	0.00761545	0.00612647	0	0	0	0.15973	0	0.0238087
MAG2227	0.017203	0.013144	0.0907392	0.0138592	0	0.0180318	0.0663118	0.00934348	0.0399895	0.0532708	0.00621468	0	0	0.0219173	0.0046755	0.0299075	0.0460738	0.0499927	0.00567395	0.0625475	0.00990049	0.0140137	0.015438	0.00379743	0.00609525	0.0214834	0.018094	0.0126769	0.0107446	0.0529293	0.0238023
MAG3519	0.011151	0.0140036	0.0884926	0.0122235	0	0.0186693	0.0945514	0.00785664	0.0340222	0.0438249	0.00654927	0	0	0.0251389	0.0051234	0.0289217	0.0416069	0.0453187	0.00555256	0.0639942	0.012364	0.0139015	0.0131689	0.00334429	0.00544387	0.0258166	0.0227613	0.0131869	0.010913	0.0459135	0.0237938
MAG2440	0.0141807	0.0176952	0.0548115	0.0331704	0.0282704	0.0442949	0	0.066166	0.029204	0.0330707	0.0267945	0	0.00346709	0.0148594	0.0866297	0.00863651	0.0200828	0.0218866	0.00701171	0.0294731	0.0257452	0.0818784	0.00848862	0	0	0.0156401	0.0142626	0.0136359	0	0.0142518	0.0237869
MAG164	0	0.0319768	0.0133171	0.0246193	0.00477347	0	0	0.00262654	0.0443875	0.00786659	0.0268206	0	0	0.0521714	0.168739	0	0.0136188	0.0268226	0	0.0294881	0	0	0	0.0241038	0.154424	0.019282	0.0170977	0	0	0.0514022	0.0237846
MAG3367	0.0348458	0.0192233	0.0217442	0.028191	0.0237282	0	0	0.0510218	0.0250882	0.0229111	0.0372822	0	0	0.0134145	0	0.0400442	0.0860167	0.089662	0.0154906	0.0178113	0.019025	0.0356028	0.0155624	0.020978	0.0151625	0.0276024	0.0252435	0.0111833	0.0165622	0	0.0237799
MAG2897	0	0.00725162	0.00579295	0	0.0949143	0.0453562	0.0176378	0	0.00623039	0.0080535	0	0	0	0.0134626	0.0138961	0.00493291	0	0	0.224197	0.0686631	0	0	0	0.00543242	0.00567809	0	0	0	0.191033	0	0.0237511
MAG310	0.0145372	0.0131821	0.0932702	0.0126198	0	0.0213672	0.0565366	0.00786367	0.035754	0.0448902	0.00745903	0	0	0.0229591	0.00521802	0.0323294	0.0483315	0.0532727	0.00647287	0.0678405	0.0105784	0.0145723	0.0127893	0.003613	0.00643277	0.0227672	0.0191996	0.0139473	0.0140232	0.0506079	0.0237478
MAG461	0.0118666	0	0	0	0	0	0	0	0.00952499	0.00385453	0.00694392	0	0	0	0	0	0.22261	0.244701	0	0	0	0.035728	0.164114	0	0	0	0	0.0126255	0	0	0.0237323
MAG3873	0	0.0382753	0	0	0	0	0	0	0	0	0.23339	0	0	0	0	0	0	0	0	0	0	0	0.366453	0	0	0.0420075	0.031209	0	0	0	0.0237112
MAG1522	0.0221298	0.0316676	0.148014	0.0330676	0	0	0	0.0276418	0.0184878	0.0159131	0.058086	0	0	0	0.0229459	0	0	0	0	0.00970912	0	0.0125839	0.0111561	0.0407841	0.0524462	0.0233671	0.0254233	0.0135205	0	0.143845	0.023693
MAG1992	0.014604	0.0127445	0.0911065	0.0142346	0	0.0172769	0.0697595	0.00882581	0.0365344	0.0457527	0.00978432	0	0	0.0203974	0.00871373	0.033321	0.0394171	0.0431169	0.0065516	0.0620165	0.0135714	0.0176163	0.0159824	0.00484339	0.0078338	0.0217139	0.0179111	0.0127386	0.0104232	0.0534835	0.0236758
MAG1693	0.0133167	0.057269	0.0100482	0.0900883	0	0	0	0.0510502	0	0	0	0	0	0.0121716	0	0.00376281	0.0183481	0.0245058	0	0	0	0	0	0.0381655	0.0599862	0.0768159	0.0813654	0.173188	0	0	0.0236694
MAG338	0	0.013767	0.0869375	0.00977555	0.0645039	0.0731185	0.03419	0.0161284	0.0135825	0.0131421	0.0178627	0	0	0.0190265	0.0798077	0	0.0361988	0.0362536	0	0.0215731	0.0188134	0.0215849	0	0	0	0.0116291	0.0102314	0.0856884	0	0.0262173	0.0236677
MAG609	0.0780903	0.0969361	0	0.0283666	0	0	0	0	0	0	0	0	0	0	0.0168676	0	0	0	0	0	0.010026	0	0.00627761	0.0733541	0.385401	0.00829094	0.00584247	0	0	0	0.0236484
MAG1797	0.0172289	0.0112551	0.107509	0.0120054	0	0.0168212	0.0721659	0.00841026	0.0406729	0.0511687	0.00610745	0	0	0.0179372	0.00455727	0.0287663	0.0395258	0.0433298	0.00475851	0.0638573	0.00924105	0.0143591	0.0162514	0.00357255	0.00660403	0.0197529	0.0163933	0.0114189	0.0100141	0.0550483	0.0236244
MAG678	0.0100519	0.0193747	0.017511	0.0408513	0.0290002	0.0433134	0	0.0741966	0.0200798	0.0235331	0.031348	0	0.00444841	0.0151077	0.0846145	0.0123795	0.0168711	0.0187202	0.0126324	0.0304022	0.0413615	0.0714702	0.0153351	0	0	0.0196941	0.0169706	0.0127255	0.0141603	0.0125194	0.0236224
MAG139	0.0135631	0.0134025	0.0824145	0.0129621	0	0.0204476	0.102975	0.00811078	0.0307375	0.0387682	0.00913322	0	0	0.0193694	0.00698938	0.0246836	0.0344023	0.0374625	0.00484355	0.0777501	0.0112405	0.0150614	0.0137346	0.00440493	0.00833071	0.0229597	0.019425	0.014751	0.00904197	0.0505699	0.0235845
MAG3021	0.014013	0.0125356	0.0989223	0.0123121	0	0.019413	0.0615062	0.00784748	0.0333099	0.0423353	0.00668679	0	0	0.0222102	0.00495651	0.0315557	0.0399807	0.043611	0.00591087	0.0779732	0.00850312	0.0132043	0.0137291	0.00309746	0.00600691	0.021989	0.0188617	0.0141771	0.0126725	0.0595614	0.0235627
MAG107	0.0305619	0.0255938	0.0860734	0.0337037	0	0.0195477	0	0.0219466	0.0305186	0.0212175	0.0620504	0	0	0	0.0317661	0	0.0258869	0.0334217	0.0036002	0.00957982	0	0.0184032	0	0.0255103	0.0346605	0.0382968	0.0458459	0.0150514	0	0.0929473	0.0235395
MAG906	0.0134098	0.0119973	0.0881114	0.0112363	0	0.0172092	0.129717	0.00683466	0.0331132	0.0424955	0.00576399	0	0	0.0186003	0.00497636	0.0280129	0.0370065	0.0401753	0.00436546	0.0586515	0.00943185	0.0131257	0.0156372	0.00329125	0.00620635	0.0214376	0.0179099	0.0130154	0.00857752	0.0456097	0.0235306
MAG3475	0	0	0.00698437	0.0908626	0	0.0534138	0	0.0630186	0.0114329	0.00992383	0	0	0	0.00816206	0.0933113	0.0822559	0.0789897	0.0839911	0.0531959	0	0	0.0110423	0	0	0	0	0	0	0.0590491	0	0.0235211
MAG629	0.0137962	0.0124992	0.0949066	0.0143659	0	0.0171289	0.0744879	0.00929475	0.0374185	0.0469655	0.00607189	0	0	0.0202115	0.00454055	0.0313687	0.0416275	0.0458341	0.00439815	0.0667436	0.0101159	0.0159703	0.0156552	0.00410612	0.00631121	0.0216922	0.0175611	0.0132479	0.00876348	0.0502497	0.0235111
MAG1315	0.0109678	0.0241032	0.0249606	0.0341107	0.0247048	0.0547732	0	0.0702453	0.0218747	0.0255269	0.0287733	0	0.0040032	0.0130812	0.0933	0.0112704	0.0234528	0.0263713	0.00574329	0.039465	0.0305407	0.0678364	0.00834025	0	0	0.0194941	0.0179412	0.0122662	0	0.0121558	0.0235101
MAG1479	0.00963919	0.0127355	0.00503248	0	0	0	0	0	0.0215927	0.019275	0.460047	0	0	0	0	0	0	0	0.00732272	0	0.00460463	0	0.0158951	0.101681	0	0.018744	0.0127221	0	0.0136461	0	0.0234313
MAG3656	0	0.0586118	0	0.0849716	0	0	0	0.0825455	0	0.0150553	0	0	0	0.0974039	0	0	0	0.0139573	0	0	0.0312105	0.0194774	0.0382234	0.0466826	0.0590022	0.0585192	0.0526012	0.0439395	0	0	0.0234067
MAG1931	0	0	0.0289128	0	0	0.00788382	0	0	0	0	0.00295387	0	0	0	0.0964976	0.0111452	0	0	0	0.264662	0	0	0	0	0.0422207	0	0	0	0	0.245737	0.0233338
MAG2339	0	0	0	0	0	0	0.6991	0	0	0	0	0	0	0	0	0	0	0	0	0	0	0	0	0	0	0	0	0	0	0	0.0233033
MAG2574	0.0101587	0.0165246	0.0166712	0.0323716	0.0210547	0.0831335	0	0.0662766	0.0353649	0.0375213	0.0238038	0	0.00431143	0.012066	0.0731615	0.0163553	0.0229288	0.0249796	0.0100218	0.0335486	0.0332292	0.0537941	0.0100393	0	0	0.0153918	0.0137931	0.0094508	0.0118271	0.00937509	0.0232385
MAG3286	0.00555631	0	0.0203448	0	0.00647873	0.104746	0.00431768	0	0.00322857	0	0.251398	0	0	0.0174065	0.0462621	0.0861821	0.0239411	0.0230222	0.00291703	0.0114785	0	0	0	0.00929726	0.00844228	0	0.00463069	0.0276406	0.00407524	0.0357375	0.0232368
MAG2795	0.0036231	0	0	0	0.0196342	0	0.00640863	0	0.00394953	0.00610514	0	0.0342069	0.00785716	0	0	0	0	0	0.0143288	0	0.017331	0.568674	0	0	0	0	0	0	0.013813	0	0.0231977
MAG1178	0.152692	0.0172851	0	0	0	0	0	0	0.0258737	0.0195679	0	0	0	0	0	0	0.0146669	0.0135963	0.221829	0	0.027311	0	0	0	0	0.00591976	0.0202441	0	0.175128	0	0.0231371
MAG172	0.0132848	0.0124567	0.0879892	0.0110661	0	0.0181205	0.0768955	0.00669164	0.0394637	0.0535045	0.00681112	0	0	0.0205059	0.00462619	0.0252752	0.039156	0.0430651	0.00525461	0.0640904	0.00889796	0.0144659	0.0155536	0.00329242	0.00606292	0.0215893	0.017691	0.0113239	0.0106865	0.0554481	0.023109
MAG2160	0.00845283	0.0160229	0.0205059	0.0325862	0.0218795	0.0420179	0	0.0674016	0.019612	0.0235294	0.0282031	0	0.00443554	0.0103944	0.086288	0.0692764	0.0172879	0.0197793	0.00957134	0.0331038	0.0281442	0.060248	0.00920043	0	0	0.0159475	0.0141086	0.0113608	0.0100945	0.0134482	0.0230967
MAG301	0.0159641	0.0127573	0.0945914	0.0138911	0	0.0198967	0.0565271	0.00955689	0.0316618	0.0385786	0.0123413	0	0	0.0203405	0.0108686	0.0350457	0.0372528	0.0403584	0.00882038	0.0557653	0.0112967	0.0137862	0.0155759	0.00660274	0.00736691	0.0218449	0.0189916	0.0134438	0.0136018	0.0560073	0.0230912
MAG3269	0.477268	0.00476552	0.00872798	0.0132107	0	0.0176702	0	0.013124	0.0233973	0.0255374	0.0255072	0	0	0	0.0173994	0	0	0.00284465	0	0	0.00516615	0	0	0.00513206	0.0209204	0.0104874	0.0073426	0	0	0.0139572	0.0230819
MAG3139	0.00333366	0.0243007	0.0100183	0.0181558	0.00956158	0.026852	0	0.00747576	0.0554493	0.0434604	0.0364327	0	0	0.00350533	0	0.0469264	0.0951196	0.0840602	0.0519749	0	0.0039576	0	0.0112649	0.0147175	0.00463109	0.0116938	0.0200147	0.0360122	0.0488592	0.0245649	0.0230781
MAG1161	0	0.00864715	0.0218291	0.0171509	0.0271788	0.0351718	0.0259527	0.0183236	0.0367334	0.0278644	0.0324012	0	0	0.0092991	0.0284789	0.10385	0.0177326	0.0169471	0.0538604	0.0316026	0.0184906	0.0241327	0.0235746	0.0123577	0	0.00591323	0.00568509	0.0171265	0.0613147	0.00954644	0.0230388
MAG1249	0.101296	0.0133956	0.0188752	0	0	0	0	0	0	0	0.49972	0	0	0.00576008	0.0109419	0	0	0	0	0	0.00487233	0	0	0	0	0.0159255	0.014791	0.00542874	0	0	0.0230335
MAG3155	0.00296136	0.144925	0.0189738	0.0291841	0	0	0	0.0315443	0	0	0	0	0	0.00833504	0	0	0	0	0	0	0	0	0	0.0473786	0	0.0462974	0.0630427	0.29755	0	0	0.0230064
MAG1998	0	0.0123113	0.0132942	0.0123946	0.0439758	0.081425	0.0759653	0.0134394	0.0264062	0.035359	0	0.00699822	0.00452397	0	0.072483	0.0122233	0.0514101	0.048562	0.0368203	0.0195435	0.0145522	0.0246334	0.00638587	0.0106682	0.0121277	0	0	0.0143896	0.039236	0	0.0229709
MAG1332	0.00841978	0	0.0439011	0	0.0337661	0.106378	0.0212907	0	0.0155428	0	0.0170744	0	0	0.0253528	0.036282	0.0743847	0.0505828	0.0485289	0.01381	0.0223876	0	0	0	0.0199119	0.0208674	0.00741236	0.00895769	0.0542468	0.0153093	0.0432864	0.0229231
MAG907	0.0108648	0.0298527	0.0154063	0.0270581	0.00484857	0	0	0.00301221	0.0435425	0.0082589	0.0182336	0	0	0.0267208	0.0892377	0	0.014608	0.028012	0	0.019656	0	0.00713103	0.00377027	0.0341657	0.218811	0.017392	0.0155314	0	0	0.050254	0.0228789
MAG1491	0.0195033	0.0211935	0.0166	0.028288	0.0182523	0.0145972	0	0.0279558	0.0398675	0.045219	0.0771437	0.00596616	0.0121629	0.0317809	0	0	0.0237046	0.0220319	0.0203603	0.0871779	0.0360786	0.0216773	0.0162967	0.00477366	0.00717378	0.0098383	0.0144391	0	0.0186768	0.0446156	0.0228458
MAG979	0.00495898	0.0911492	0.0211607	0.0330546	0	0	0	0.0360506	0	0	0	0	0	0.00661538	0	0	0	0	0	0	0	0	0	0.0611441	0	0.0214244	0.0401149	0.369135	0	0	0.0228269
MAG818	0.599795	0.00675264	0	0	0	0	0	0	0	0	0	0	0	0.00347392	0	0	0	0	0	0	0.0349311	0.00931788	0.0150058	0	0	0.00935803	0.00513219	0	0	0	0.0227922
MAG1385	0.0136826	0.0120294	0.0918095	0.0121963	0	0.018419	0.0631412	0.00767091	0.0364084	0.0468172	0.00720289	0	0	0.0200117	0.00492856	0.0291943	0.04495	0.0487574	0.00521969	0.0624917	0.00910261	0.0138195	0.0160167	0.00341764	0.00631566	0.0207678	0.0173442	0.012155	0.0107646	0.0489404	0.0227858
MAG1572	0.1462	0.0577088	0	0	0	0	0	0	0	0	0	0	0	0	0	0	0	0	0	0	0.0458	0	0.264446	0.113515	0.0550299	0	0	0	0	0	0.0227566
MAG2647	0.025299	0.162599	0	0	0	0	0	0	0.0153242	0.011159	0	0	0	0	0	0	0.0167355	0.0147138	0.101149	0	0.0157689	0	0	0	0	0.0528331	0.187738	0	0.079091	0	0.022747
MAG550	0.0297803	0.0367532	0	0	0	0	0	0	0	0	0	0	0	0	0.40396	0	0	0	0	0	0.00789201	0	0.00875746	0.0239712	0.134435	0	0	0.0357614	0	0	0.0227103
MAG3827	0	0	0	0.0306587	0.145167	0	0	0.0139124	0	0	0	0.00992674	0	0	0	0	0	0	0.26876	0	0.00464429	0	0	0	0	0	0	0	0.206767	0	0.0226612
MAG512	0.00803249	0	0.0284384	0	0.00871932	0.102024	0.00838637	0	0.0248152	0.0116376	0.0222795	0	0	0.0274059	0.0389456	0.076625	0.0517528	0.0505203	0.00614268	0.0120859	0	0.00798932	0	0.0310616	0.0299138	0.00958615	0.0106704	0.0637316	0.00771205	0.0409549	0.0226477
MAG3004	0.0646169	0.0173181	0.00750815	0.00392562	0	0	0	0	0.0115843	0.00268564	0.0327399	0	0	0.0071599	0.0262929	0	0.00688294	0.0134967	0	0.0045403	0	0.024397	0	0.0812817	0.321842	0.00544986	0.00460364	0	0	0.0426244	0.0226317
MAG2536	0.00531993	0	0	0	0.0213254	0	0.0168038	0	0.0111344	0.0157933	0	0.0345338	0.00817702	0	0	0	0	0	0.0300229	0	0.0163716	0.486269	0	0	0	0	0	0.00361131	0.0286109	0	0.0225991
MAG3097	0	0.0327535	0	0	0	0	0	0	0	0	0.279755	0	0	0	0	0	0	0	0	0	0	0	0.300609	0.00273552	0	0.0355819	0.0261976	0	0	0	0.0225878
MAG3258	0.0420872	0.0128346	0.0116226	0.0204475	0.0288724	0.0207075	0	0.0202767	0.0450036	0.0526286	0.0343087	0.00647164	0.0130314	0.0654806	0	0	0.0294136	0.0267717	0.0165888	0.078298	0.0598416	0.0185172	0.0172351	0	0	0.00875987	0.0124556	0	0.0148719	0.0209289	0.0225818
MAG1057	0	0.00723135	0.0292407	0.117055	0.0152224	0	0	0.0834479	0	0	0	0	0	0.020373	0	0	0.0108467	0.010137	0.00509452	0.041882	0	0	0	0.0896268	0.0777903	0.0411497	0.0274793	0.0106603	0.00836872	0.0809642	0.0225523
MAG1049	0	0.00778588	0.0168957	0.0115272	0.0206414	0.0359171	0.014936	0.013293	0.0452574	0.0330683	0.0328494	0	0	0.0079084	0.0283535	0.0748723	0.0201918	0.0189351	0.0706527	0.0308531	0.0205649	0.0219366	0.0253609	0.0114673	0	0.00567125	0	0.016783	0.0801434	0.00858794	0.0224818
MAG2517	0.0179837	0.0140967	0.0157358	0.047752	0.0849037	0.0146817	0	0.0449681	0.0298945	0.0255544	0.0161061	0	0.00706571	0.0152495	0.0253264	0	0.0283809	0.0270057	0.0265556	0	0.0594966	0.0487649	0.0141904	0.0100744	0.0080463	0.0122587	0.0109966	0.030905	0.0265919	0.0114578	0.0224681
MAG2367	0.0048588	0.0119472	0.00912587	0.105059	0.106566	0.0563458	0	0.0584413	0.0533691	0.0453262	0	0	0	0.0131917	0.00397524	0	0	0	0	0.049322	0.0266431	0.0256447	0.0569436	0.00594521	0	0.0135539	0.0202949	0.00726703	0	0	0.0224607
MAG3375	0.0472093	0.0505785	0	0.00678943	0	0	0	0	0	0	0	0	0	0	0.0144593	0	0	0	0	0	0.0174111	0.00951021	0.0141419	0.0854114	0.428245	0	0	0	0	0	0.0224585
MAG121	0	0.0170902	0	0	0	0	0	0.00910828	0.0945187	0.0289018	0.0536151	0	0	0.0164682	0.0540239	0.00352655	0.193244	0.122959	0	0.0127558	0	0	0	0	0	0.0153986	0.00785359	0.0430216	0	0	0.0224162
MAG1152	0	0.017911	0.00723978	0.011327	0	0.00845991	0.0055387	0.00987843	0.00824452	0.00821889	0.0390735	0	0	0.0131854	0.00659107	0.00606321	0	0	0.150159	0.00471229	0.0106007	0.0167196	0	0.00540856	0	0.00676887	0.00687729	0.21999	0.102633	0.0065332	0.0224044
MAG3123	0	0.0107743	0.00729166	0.0308032	0	0.00594451	0	0.0501253	0.00763887	0	0.0188133	0	0	0.0533979	0.0225925	0.00853693	0.0183185	0.0153328	0.00882754	0.0178572	0.00894696	0	0	0.275996	0.0691303	0.0111565	0.0123516	0.0103602	0.00787435	0	0.0224023
MAG2016	0.0158808	0.00998029	0.0175699	0.0244994	0.119731	0.0120057	0	0.0240243	0.025631	0.0295267	0.0456882	0.00982666	0.0201238	0.0475586	0	0	0.0192114	0.018153	0.0213312	0.0659937	0.0302709	0.0170575	0.0240833	0	0	0	0.00779141	0	0.0193489	0.0464971	0.0223928
MAG3713	0	0.0058149	0.0142716	0.00844108	0.0226446	0.028186	0.0146917	0.0103253	0.0322521	0.0215696	0.162461	0	0	0	0.0219931	0.0679138	0.0112862	0.0100651	0.0505895	0.0335234	0.0169649	0.0223964	0.0252637	0.00871865	0	0.00448443	0	0.00992911	0.0598969	0.00768896	0.0223791
MAG1830	0.0377891	0.0664251	0	0.00815568	0	0	0	0	0	0	0	0	0	0	0.0116096	0	0	0	0	0	0.0134802	0.0088652	0.00828414	0.0859627	0.430697	0	0	0	0	0	0.0223756
MAG1173	0.00908862	0.017103	0.018206	0.0356757	0.0237734	0.049191	0	0.072195	0.0197328	0.0244263	0.0251689	0	0.00412848	0.0114353	0.0953134	0.0162006	0.0259249	0.0297638	0	0.0337101	0.0276911	0.0659257	0.00888162	0	0	0.0169784	0.0146796	0.0107218	0	0.0139708	0.0223295
MAG652	0.00790249	0	0.0374234	0	0.0294433	0.132135	0.0309386	0	0.0164886	0.012742	0.0261226	0	0	0.023458	0.0428196	0.0712421	0.0417206	0.0416305	0.0108668	0.0150102	0	0	0.00679689	0.0140409	0.00990587	0.00789034	0.00807371	0.0328357	0.0132106	0.0363468	0.0223015
MAG944	0	0.00669013	0.0105691	0.0102116	0.0437216	0.155203	0.06925	0.0113732	0.0297491	0.0385186	0	0.00711469	0.00415699	0	0.0743567	0.00625435	0.0428675	0.0392365	0.0210468	0.0182855	0.0103938	0.0189551	0.00323625	0.00841917	0.00645119	0	0	0.0112912	0.021676	0	0.022301
MAG2330	0.00979223	0.124296	0.00467861	0	0	0	0	0	0.0217502	0.0198971	0.0397067	0	0	0	0	0	0	0	0.00539224	0	0.00509094	0	0.0153497	0.0952571	0	0.18392	0.134189	0	0.00955159	0	0.0222957
MAG3657	0.010376	0.0198633	0.018647	0.0386549	0.0205654	0.072495	0	0.0777947	0.0226479	0.0274219	0.0239633	0	0.00383704	0.0124697	0.0882487	0.00992501	0.0182106	0.0209136	0.00829476	0.0298618	0.0249961	0.052629	0.00963894	0	0	0.0160524	0.0149189	0.0127039	0	0.0117742	0.0222301
MAG10	0	0.0305968	0.0293598	0.0250443	0.0050537	0	0	0.00280669	0.042466	0.00803522	0.017404	0	0	0.0297076	0.0940089	0	0.0194522	0.0383426	0	0.0206207	0	0	0	0.0258042	0.172943	0.0193683	0.0170562	0	0	0.068383	0.0222151
MAG1167	0.0267656	0.00367629	0.0103409	0.00350364	0.00551362	0.00316493	0	0	0	0	0.033537	0	0	0.00872829	0.481167	0	0	0	0	0.0264097	0	0	0	0.0150324	0.0471871	0	0	0	0	0	0.0221675
MAG3110	0.0127246	0.00884101	0.144863	0.0254362	0	0	0	0.0125235	0.0144077	0.0089938	0.00879931	0	0	0	0.0225615	0	0.0551784	0.0846483	0	0.0047368	0	0.0122351	0.0120222	0.0199604	0.0335273	0.0278552	0.0423784	0.0117023	0	0.10101	0.0221469
MAG1890	0	0.032574	0.0192912	0.0287233	0.0047175	0	0	0.00320893	0.0391282	0.00727993	0.0165612	0	0	0.0299976	0.0989838	0	0.025619	0.0492667	0	0.0200395	0	0	0	0.0265478	0.173825	0.0212206	0.0181225	0	0	0.0492326	0.0221446
MAG1709	0.00267595	0.0226768	0.0101832	0.0163555	0.00918832	0.0240397	0	0.00666608	0.0639941	0.0504157	0.0315656	0	0	0.00397892	0	0.0495704	0.0897382	0.0795103	0.0434788	0	0.00299928	0	0.0115946	0.0136805	0.00394381	0.0102526	0.0183827	0.0318778	0.041655	0.0256795	0.0221368
MAG2675	0.00408621	0.0184675	0.0109474	0.0167694	0.029943	0.022901	0	0.00675082	0.064197	0.049976	0.0274397	0	0	0.0038905	0	0.0562182	0.0922407	0.0821729	0.0354112	0	0	0	0.012517	0.0103687	0	0.00879651	0.015022	0.032432	0.0333416	0.0300218	0.0221304
MAG3078	0.0156792	0.00891192	0.0999498	0.030592	0	0	0	0.0158543	0.0200349	0.0144395	0.00979488	0	0	0	0.0295442	0.00735913	0	0.00675803	0	0.00823461	0	0.0154591	0.0183638	0.0162842	0.0234711	0.0476787	0.0793218	0.0178751	0	0.177776	0.0221127
MAG1322	0	0	0.00713823	0.0209901	0	0.0525777	0	0.0146247	0.0625759	0.0538629	0	0	0	0.00821146	0.0853207	0.0811719	0.0794407	0.0834999	0.0505563	0	0	0.00880927	0	0	0	0	0	0	0.0545914	0	0.0221124
MAG554	0.00626185	0	0	0	0.0209603	0	0.0164935	0	0.0342128	0.0519427	0	0.0787477	0.0174634	0	0	0.00564407	0	0	0.022746	0	0.0138423	0.364648	0	0	0.00779851	0	0	0	0.0223004	0	0.0221021
MAG1018	0.0225911	0.0201523	0.278195	0.0119524	0	0.00913855	0	0.012036	0.0196922	0.0167158	0.0397452	0	0	0	0.0116472	0	0	0	0	0.00247801	0.00528662	0.00751162	0.00385326	0.0259363	0.0374198	0.0171767	0.0167601	0.00709218	0	0.0976294	0.0221003
MAG2292	0.0541497	0.0142877	0.015438	0.033471	0.0271487	0.0191671	0	0.0324404	0.0343621	0.0389058	0.0406749	0	0.00958858	0.0321734	0.0204878	0	0.0204034	0.019051	0.0204717	0.0618269	0.0495707	0.0179881	0.0404117	0	0	0	0.0138419	0	0.0190068	0.0274678	0.0220778
MAG495	0.0134231	0	0	0	0.0230281	0.0212973	0	0	0.00590641	0.00487002	0.036227	0	0	0	0.523728	0	0.00683706	0.00940045	0	0	0	0	0	0	0.0161749	0	0	0	0	0	0.0220297
MAG3096	0.00868463	0.024716	0.0568185	0	0	0.0449762	0	0.0203715	0.0289801	0.0310226	0.0468272	0	0	0.0163221	0	0	0	0	0	0.0241171	0.0177711	0.0223104	0.0112454	0.0225278	0.109546	0.06302	0.0465206	0.0305609	0	0.0324708	0.0219603
MAG3261	0	0.048548	0.00792727	0	0	0	0	0	0	0	0.513212	0	0	0	0	0	0.00304827	0.00458848	0.00333749	0.0101734	0	0	0.0050213	0.00538401	0	0.0333357	0.0238978	0	0	0	0.0219491
MAG2162	0	0.00585252	0	0.00304922	0.020677	0	0	0	0	0	0	0	0	0	0	0	0.212543	0.256475	0	0.14035	0	0	0	0	0	0.0106839	0.00789122	0	0	0	0.0219174
MAG2807	0	0.00920705	0.0322059	0.0281981	0	0.0180864	0	0.0465648	0.0215423	0.0136662	0.0296489	0	0	0.0337368	0.0254585	0.0541053	0.0146469	0.0135121	0.0110116	0.0619302	0	0	0	0.156957	0.0423972	0.0116325	0	0.0165809	0	0.0162946	0.0219128
MAG410	0	0.00772016	0.00702666	0	0.106396	0.0395924	0.0230585	0	0.00411927	0.00592357	0	0	0	0.0165162	0.010572	0.00836535	0	0	0.188457	0.0666921	0	0	0	0.00572257	0.00520612	0	0	0	0.161973	0	0.0219114
MAG3435	0.0122346	0.00692743	0.0080297	0.0542996	0.0134699	0.0129484	0	0.0549537	0.0174383	0.0196837	0.0553013	0.00968902	0.0191969	0.0304992	0.00679949	0	0.0197747	0.0183297	0.0232527	0.050598	0.0291721	0.022969	0.0199367	0	0	0	0	0	0.0219206	0.129851	0.0219092
MAG340	0	0.0124787	0	0.198296	0	0	0	0.0374377	0	0	0	0	0	0	0.0742482	0	0	0	0	0	0.0290486	0	0.217919	0.0143885	0.0164618	0.028709	0.0282834	0	0	0	0.021909
MAG1373	0.0193988	0.00921357	0.0694031	0.0309021	0	0	0	0.0159398	0.0224907	0.0156969	0.0156917	0	0	0.00512318	0.025921	0.0177538	0	0.00584163	0	0.00602377	0	0.0132575	0.0164254	0.0179174	0.0272191	0.0489691	0.0781402	0.0181079	0	0.176221	0.0218553
MAG999	0.0213038	0.0113606	0.0861269	0.0111982	0	0.0163743	0.0507224	0.00686792	0.0314427	0.0392812	0.00667989	0	0	0.019167	0.00418844	0.0315312	0.0427775	0.047191	0.00506062	0.0615435	0.00991594	0.0140789	0.0178668	0.00545169	0.0107137	0.0194143	0.0166078	0.0108701	0.0105136	0.0454606	0.0217904
MAG1736	0	0.24992	0	0	0	0	0	0	0	0	0	0	0	0	0	0	0	0	0	0	0	0	0	0.00838216	0	0.241002	0.153537	0	0	0	0.0217614
MAG1330	0.00994015	0.0183013	0.0183504	0.0304825	0	0.028218	0	0.0293114	0.012151	0	0.0301652	0	0	0.0369864	0.0248132	0.0283043	0.0270154	0.0291343	0.0342361	0.0121506	0	0.0475798	0.0108592	0.0328607	0.0190835	0.0216514	0.0187143	0.0891438	0.0323675	0.0100066	0.0217276
MAG1981	0	0.00984059	0.0140955	0.0112851	0.0238202	0.0228682	0.00976144	0.0134671	0.0319687	0.0195058	0.0299883	0	0	0.00484179	0.0305733	0.0650873	0.0117548	0.00967043	0.0489574	0.0242661	0.109965	0.0262672	0.0293507	0.0188853	0	0.00581789	0.00557761	0.0105897	0.0580553	0.00477584	0.0217012
MAG2079	0.0143303	0.00620849	0.0720676	0.0252633	0	0	0	0.0135731	0.0230792	0.0142089	0.0181156	0	0	0.00338497	0.0699317	0	0	0.00477009	0	0.00627627	0	0.0189981	0.0843712	0.0167126	0.0239916	0.030125	0.0476959	0.01877	0	0.137922	0.0216598
MAG1964	0	0.0122504	0	0	0	0	0	0.00593002	0.103698	0.0309302	0.0541449	0	0	0.013042	0.0148167	0.00327973	0.195581	0.122757	0	0.0455783	0	0	0	0	0	0.0111388	0.0053478	0.0307387	0	0	0.0216411
MAG1827	0	0.00650583	0.0173005	0.0125351	0.0201744	0.0376207	0.0209329	0.0152876	0.0393553	0.0262289	0.0404131	0	0	0.00759239	0.050795	0.0639306	0.013066	0.0119019	0.0552138	0.0315645	0.0196221	0.0251082	0.0269747	0.0133726	0	0.0050527	0	0.0144342	0.0635386	0.0107007	0.0216407
MAG1195	0	0.00840174	0.0384048	0	0.0134497	0	0	0.011755	0.0122109	0	0.00892003	0	0	0	0	0	0	0	0	0.0304054	0.015115	0	0	0.0217383	0.0784459	0.0550981	0.0511773	0.0070676	0	0.29653	0.021624
MAG3398	0.00713959	0	0.0279884	0	0.0359196	0.0809269	0.0310297	0	0.014154	0.0126556	0.0158286	0	0	0.0232535	0.0395463	0.0705752	0.0464905	0.0455788	0.00985108	0.0142932	0	0.011079	0	0.0168912	0.0172506	0.00975437	0.0125147	0.0608885	0.0108206	0.0324324	0.0215621
MAG2075	0	0.0393527	0	0	0	0	0	0	0	0	0.231629	0	0	0	0	0	0	0	0	0	0	0	0.299674	0.00287096	0	0.0423294	0.0307616	0	0	0	0.0215539
MAG2767	0	0	0	0.100362	0.00567923	0	0	0.136679	0	0	0.0614614	0	0	0	0	0	0	0	0.018114	0	0.0109926	0.069422	0.2219	0	0	0	0	0	0.0210381	0	0.0215216
MAG117	0	0.00623088	0.0163049	0.0176459	0	0	0	0.0471497	0.0305168	0.0156227	0.0418132	0	0	0	0	0	0	0	0	0	0	0	0	0.0404671	0.0125777	0.00741675	0.00723571	0.402505	0	0	0.0215162
MAG102	0.129924	0	0	0	0	0	0	0	0	0	0	0	0	0	0	0	0	0	0	0	0	0.324043	0.191255	0	0	0	0	0	0	0	0.0215074
MAG2714	0.00752173	0.0137168	0.0159393	0.0310098	0.0227384	0.0368283	0	0.0598974	0.0168219	0.0196257	0.0211732	0	0.00289763	0.00917853	0.093113	0.0247125	0.050198	0.0571487	0	0.0329346	0.024119	0.0484757	0.0105664	0	0	0.0131372	0.0122791	0.0102703	0	0.0105762	0.021496
MAG1630	0.00426754	0.0184494	0.0376916	0.0134864	0.0122137	0.0187589	0	0.00584401	0.0488104	0.0378949	0.0275877	0	0	0.00541211	0.0199937	0.0554602	0.0834152	0.0746803	0.0312957	0.00336587	0	0.0148282	0.0113065	0.011057	0.00591062	0.00734532	0.0136011	0.0280321	0.0284018	0.0247878	0.0214633
MAG1809	0	0.00761368	0.0169893	0.0184385	0.0265691	0.0316884	0.0260999	0.0178429	0.0309648	0.0206247	0.0293783	0	0	0.00787753	0.0218852	0.0982344	0.0119711	0.00979226	0.0535094	0.025886	0.021404	0.025802	0.0314599	0.0161722	0	0.00632974	0.00577764	0.0129112	0.0612183	0.00651018	0.0214317
MAG1780	0	0.0041252	0.0438912	0.0220219	0	0.0497372	0	0.014406	0.00901436	0.00798033	0	0	0	0.0471242	0.0838604	0.0807803	0.0778234	0.0827517	0.0530106	0	0	0.00732435	0	0	0	0	0	0	0.058731	0	0.0214194
MAG3710	0.0293737	0.0152009	0.0214934	0.0301849	0	0.0830118	0	0.00946414	0.0612323	0.067275	0.0281537	0	0	0.011602	0.0140818	0.0141533	0.0133369	0.0150349	0	0.0331364	0.0211391	0.0206595	0.0127652	0.0113975	0.0414317	0.0204482	0.0217747	0.0111333	0	0.0346541	0.0214046
MAG3569	0.0190489	0.0380448	0.0766988	0.0140492	0	0	0	0.0108567	0.0513767	0.0285913	0.038227	0	0	0	0.0134315	0	0	0	0.0371121	0.00599092	0.0111394	0.0123096	0.0108497	0.0311371	0.0494033	0.0299379	0.0345679	0.0124707	0.0564557	0.0602284	0.0213976
MAG2913	0.00475947	0.00901032	0.0164507	0.0174239	0.0244992	0.0301123	0.0282928	0.0208411	0.0369641	0.025075	0.0291997	0	0	0.0054889	0.0196988	0.0843599	0.0117526	0.0104275	0.0497097	0.0259134	0.0214582	0.0262797	0.0348299	0.0144146	0	0.00710535	0.00667633	0.0168665	0.0568759	0.00742666	0.0213971
MAG1029	0.0053384	0	0	0	0.0150371	0	0.0147095	0	0.0342286	0.0414118	0	0.101898	0.0230002	0	0	0.00376988	0	0	0.0199397	0	0.0120933	0.344263	0	0	0.00546963	0	0	0	0.0197841	0	0.0213648
MAG27	0.00631591	0	0.0226654	0	0.0118994	0.15343	0.00831005	0	0.00695923	0	0.0163843	0	0	0.025263	0.0347359	0.0756098	0.0603057	0.057946	0.00571408	0.0132172	0	0	0	0.0150559	0.0170116	0.00718934	0.00947917	0.0589569	0.007342	0.0271232	0.0213638
MAG2208	0.0136563	0.0117695	0.0829611	0.0130314	0	0.0163374	0.0644968	0.00811055	0.0309514	0.0394805	0.00711743	0	0	0.0204481	0.00617648	0.0276084	0.0379551	0.0413154	0.00513546	0.0559315	0.00913218	0.0142867	0.0146225	0.00682397	0.00695104	0.0201981	0.0186622	0.0122854	0.00899992	0.0453519	0.0213266
MAG2875	0	0.0143491	0	0	0	0	0	0.00641617	0.109511	0.0324059	0.0557336	0	0	0.0138087	0.0169236	0.00344819	0.196437	0.123765	0	0.0137207	0	0	0	0	0	0.0121446	0.00608283	0.0347766	0	0	0.0213174
MAG890	0.0135398	0.0217634	0.0115251	0.0283387	0.0126744	0.0112571	0	0.0278472	0.0302273	0.0347454	0.0389205	0.00562377	0.0114123	0.0374365	0	0	0.0209101	0.019328	0.0259035	0.101323	0.0393791	0.025656	0.015907	0.00428935	0.00746736	0.0118255	0.0168547	0.00895057	0.0244321	0.0318454	0.0213128
MAG3531	0	0.0317654	0	0	0	0	0	0	0	0	0.261243	0	0	0	0	0	0	0	0	0	0	0	0.281694	0.00344894	0	0.0344831	0.025845	0	0	0	0.0212826
MAG1267	0	0.0120436	0.0344826	0.0282468	0	0.0592344	0	0.0247981	0.0250306	0.0243361	0	0	0	0.0159067	0.0615337	0.0609152	0.0634275	0.065467	0.0404233	0	0.0309593	0.0267015	0	0	0	0	0	0.0188816	0.0450561	0	0.0212481
MAG3278	0	0.0208837	0.0201843	0.058585	0	0	0	0.139031	0.00402945	0	0	0	0	0.0781121	0	0.0271434	0	0	0.00587863	0	0	0.0879685	0.00664232	0.0497476	0.0128055	0.038801	0.0313718	0.0491376	0.00656915	0	0.0212297
MAG634	0	0.00742484	0	0	0.106196	0.0416869	0.0198875	0	0.00493107	0.00725464	0	0	0	0.0168272	0.0116086	0.00613089	0	0	0.178293	0.0674272	0	0	0	0.00577076	0.0055998	0	0	0	0.157526	0	0.0212188
MAG1728	0	0.00598128	0.00955024	0.00419649	0.0543166	0.0296062	0.0539956	0.00495553	0.0470284	0.0641125	0	0.0960304	0.0813519	0	0.0314743	0.00432479	0.0167798	0.015583	0.0080323	0.0440769	0.026871	0.0056642	0.00808873	0.00414779	0.00369123	0	0	0.00773906	0.00859817	0	0.0212065
MAG1105	0.0177066	0.00999265	0.0145568	0.0221527	0.0431695	0.0158429	0	0.0216014	0.0279625	0.031898	0.0387877	0.00663821	0.0131379	0.0392718	0.00694053	0	0.0326366	0.0303416	0.0252439	0.0531838	0.0484345	0.0264627	0.0238291	0	0	0.00610709	0.00953724	0	0.0231296	0.0470908	0.0211885
MAG990	0.016383	0.0122985	0.0277264	0.0132693	0.0260475	0.0270232	0	0.0219766	0.0493628	0.0296365	0.0193507	0	0	0	0.0259592	0	0.0182374	0.0183444	0	0.0126598	0.0152619	0	0.00899016	0.0894593	0.131127	0.0197826	0.0167056	0.0114984	0	0.0233171	0.0211472
MAG2443	0.010125	0.0117069	0.0841806	0.0110408	0	0.0180337	0.0633497	0.00697291	0.030856	0.0396008	0.0061516	0	0	0.0197215	0.00602415	0.0262478	0.039644	0.0436891	0.00568496	0.0596782	0.00975073	0.0124108	0.013358	0.00366465	0.00664747	0.0200654	0.0167887	0.0138139	0.0110177	0.0434666	0.0211231
MAG1255	0	0.00854252	0.0160249	0.0192174	0.0168344	0.0245441	0.0154238	0.0216864	0.0736981	0.0433753	0.0252165	0	0	0.0126145	0.0187402	0.0609516	0.0124126	0.0104088	0.0452311	0.0216091	0.0154388	0.0281338	0.0423623	0.00976821	0	0.00653019	0.00620048	0.0188825	0.0530745	0.00662352	0.0211182
MAG2442	0.00804389	0.028558	0	0.0432742	0.0247046	0	0	0.041965	0.0114535	0.0114361	0.0219933	0	0	0.0784605	0.0105697	0.0310219	0.00860887	0.0103494	0	0.0333959	0.0337979	0.0509737	0.0828831	0.0178937	0.0109055	0.0233579	0.0224397	0.0269676	0	0	0.0211018
MAG2926	0.00525875	0	0	0	0.0183115	0	0.0194716	0	0.0100635	0.0146215	0	0.0330303	0.00746015	0	0	0	0	0	0.0297744	0	0.0175576	0.444456	0	0	0	0	0	0.0034985	0.0284232	0	0.0210642
MAG3129	0.0244731	0	0	0	0	0	0	0	0.00762716	0.00300885	0.0067031	0	0	0	0	0	0.031895	0.0346291	0	0	0	0.341994	0.171257	0	0	0	0	0.00988567	0	0	0.0210491
MAG1765	0.00496347	0	0.0264135	0	0.0104209	0.0839648	0	0	0	0	0.0126143	0	0	0.165144	0.045417	0.0663859	0.0454296	0.0439393	0	0.00619738	0	0	0	0.0125968	0.0138017	0.00623009	0.00804489	0.0491576	0	0.0292604	0.0209994
MAG496	0	0	0.0800457	0.0622029	0.0509304	0	0	0.0885385	0.0460654	0.0526864	0	0	0	0	0.0416265	0.0452724	0.0381912	0.03607	0	0.0351289	0	0.0532172	0	0	0	0	0	0	0	0	0.0209992
MAG937	0	0.0302937	0.0185635	0.0253907	0.00470069	0	0	0.0027111	0.0413937	0.0075659	0.0156014	0	0	0.0288374	0.0955882	0	0.0192531	0.0382197	0	0.0200977	0	0	0	0.0258411	0.16713	0.019799	0.0174042	0	0	0.0514957	0.0209962
MAG3152	0	0.0173017	0.0535002	0.020306	0.0716271	0.0417071	0.0397312	0.0156424	0.0436907	0.0545276	0	0.0139189	0.00815275	0	0.0457574	0.00854125	0.02371	0.0240853	0.00920098	0.029148	0.0195329	0.0139354	0.0112344	0.017018	0.0220017	0	0	0.0157062	0.00974621	0	0.0209908
MAG2592	0.0103595	0.00577647	0.0651047	0.0280616	0	0	0	0.0157807	0.0147842	0.00909095	0.00602588	0	0	0.00338859	0.0902007	0.00403202	0	0.00451051	0	0.00452997	0	0.012164	0.104775	0.0189262	0.0179601	0.0294368	0.048073	0.0164234	0	0.119589	0.0209664
MAG3546	0	0	0	0.0184804	0	0	0	0.0161539	0	0	0	0	0	0.00436147	0	0	0	0	0	0	0.573982	0	0	0	0	0	0	0.0145885	0	0	0.0209189
MAG2796	0.0104374	0.0176872	0.0118598	0.0214727	0.0129654	0.0596207	0	0.0376248	0.0981384	0.128108	0.0140581	0	0	0.00941959	0.0521017	0.0169231	0.0125654	0.0140833	0	0.0151463	0.0148139	0.0332465	0.0073156	0	0	0.011891	0.0114925	0.00889061	0	0.00720361	0.0209022
MAG1198	0.00349022	0.0253501	0.00839217	0.0132689	0.00894624	0.0262083	0	0.0051552	0.0504128	0.0388352	0.0401255	0	0	0.00310079	0	0.0440393	0.0833623	0.0746098	0.0454612	0	0.0038954	0	0.00986468	0.0146829	0.00456752	0.0114182	0.0208369	0.0249877	0.0433699	0.0222142	0.0208865
MAG362	0.0129625	0.0113602	0.0811654	0.0115797	0	0.0176195	0.0770136	0.0075345	0.0337594	0.0435204	0.00604989	0	0	0.0197057	0.00496102	0.0276175	0.0338603	0.0372993	0.00558511	0.0536974	0.00819287	0.0117632	0.0127803	0.00401868	0.00539315	0.0191024	0.016334	0.0112675	0.0106368	0.0403211	0.0208367
MAG1762	0.0120739	0.0108936	0.0891696	0.0112283	0	0.0174195	0.0599765	0.00726671	0.030019	0.0383516	0.00610367	0	0	0.0207223	0.00440804	0.0278502	0.038187	0.0411805	0.00453729	0.0582089	0.00776601	0.0126397	0.0146448	0.00311932	0.00557085	0.0199946	0.0168424	0.0109802	0.00980973	0.0454171	0.0208127
MAG3401	0	0.0957993	0	0	0	0	0	0	0	0	0.165323	0	0	0	0	0	0	0	0	0	0	0	0.17856	0	0	0.10561	0.0786416	0	0	0	0.0207978
MAG3801	0.0340951	0	0.0263143	0	0.0664232	0.0520879	0	0.0274188	0.046999	0.0285407	0.0253865	0	0	0	0.0294464	0	0.0337782	0.0337304	0	0.0177225	0.0333061	0	0	0.0485214	0.0262404	0.016271	0.012661	0.022903	0	0.0420229	0.0207956
MAG2289	0.0133938	0.029658	0.110031	0.0118443	0	0	0	0.0107148	0.00980437	0.00746135	0.102623	0	0	0	0.0286477	0	0	0	0	0.00944143	0	0.0131641	0	0.0292141	0.0425501	0.0197744	0.0226004	0.0128193	0	0.15003	0.0207924
MAG3470	0.129573	0	0	0	0	0	0	0	0	0	0	0	0	0	0	0	0	0	0	0	0	0.275293	0.217808	0	0	0	0	0	0	0	0.0207558
MAG356	0.0164303	0.105534	0.0140878	0	0.0209655	0.0462334	0	0.0340792	0.00628826	0.00555875	0.0412625	0	0	0.0128669	0.0306388	0	0.0306377	0.0298534	0	0.00730268	0.0328494	0.0156059	0.0247553	0	0	0.0680802	0.0574666	0.0150605	0	0.0071078	0.0207555
MAG3304	0.0219086	0.0129231	0	0	0.00514201	0.0526698	0	0	0.0275907	0.0116574	0.0279707	0	0	0.00643373	0.0295882	0	0.00261443	0.00311155	0	0	0	0	0	0.144041	0.271115	0.00560652	0	0	0	0	0.0207458
MAG3870	0.00571626	0	0	0	0.0162893	0	0.0192305	0	0.0109985	0.016062	0	0.0300439	0.00671599	0	0	0	0	0	0.0281071	0	0.015715	0.442265	0	0	0	0	0	0.00396461	0.0271895	0	0.0207433
MAG1030	0.0202595	0.040274	0	0	0.00807841	0	0	0	0	0	0	0	0	0	0	0	0	0	0	0	0.00898619	0	0.328771	0.0491827	0	0.0765656	0.0726794	0.0172918	0	0	0.0207363
MAG2863	0.0177683	0.0064664	0.0118653	0.0175036	0.0148917	0.0126146	0	0.0172567	0.0279157	0.0324913	0.0319117	0	0.0100856	0.0343969	0	0	0.023301	0.0217602	0.0306891	0.0460828	0.124035	0.0658144	0.0292062	0	0	0	0	0	0.0284477	0.017126	0.020721
MAG1449	0	0.00528122	0	0.00328925	0.0161779	0	0	0	0	0	0	0	0	0	0	0	0.202327	0.241801	0	0.135358	0	0	0	0	0	0.00971545	0.00751375	0	0	0	0.0207155
MAG2658	0	0.142937	0	0.0217926	0	0	0	0.0054153	0	0.0037677	0	0	0	0.00707851	0.00545204	0.00552919	0	0	0	0.0161699	0.00395128	0.00346052	0.00410318	0.00373289	0.00702481	0.111416	0.135111	0.00769161	0	0.136392	0.0207009
MAG3635	0	0.0052354	0	0.355464	0.0428844	0	0	0.11969	0	0	0.0136226	0	0	0.0196409	0	0	0.00249855	0.00469109	0	0	0	0	0	0	0	0.0177396	0.0197398	0.019248	0	0	0.0206818
MAG3090	0.0369056	0.0500559	0	0	0	0	0	0	0	0	0	0	0	0	0.104682	0	0	0	0	0	0.00652305	0	0.00449455	0.035554	0.193754	0	0	0.188348	0	0	0.0206772
MAG613	0.00795506	0.0247693	0.018545	0.0280141	0.0320282	0.0303778	0	0.0377563	0.030509	0.0339713	0.0181677	0	0	0.013774	0.0479407	0.0219697	0.0208317	0.0219431	0.0139432	0.0199252	0.0379544	0.0314492	0.0243299	0.0146482	0	0.0156625	0.015744	0.0273803	0.0137305	0.0159346	0.0206418
MAG3813	0	0.0297433	0.0167231	0.0267638	0.00574473	0	0	0.00340724	0.0355042	0.0073549	0.0169971	0	0	0.0252809	0.081494	0	0.0230431	0.0419268	0	0.0225833	0	0	0	0.025039	0.172412	0.0196093	0.0162801	0	0	0.0493134	0.0206407
MAG2006	0	0	0	0.134425	0.0126628	0	0	0.181247	0	0	0.119243	0	0	0	0	0	0	0	0.0345321	0	0.0159416	0.071921	0.00664929	0	0	0	0	0	0.0400203	0	0.0205547
MAG3791	0.0182918	0.010859	0	0.00408186	0	0	0	0	0.0120897	0.00899238	0	0	0	0	0	0	0.212309	0.189834	0.0731282	0	0.0118904	0	0	0	0	0.00362715	0.0133242	0	0.0564327	0	0.0204954
MAG1899	0.00322793	0.019134	0.00925235	0.0136409	0.0110062	0.0242056	0	0.00571195	0.052377	0.0409773	0.0365309	0	0	0.00319924	0	0.0481323	0.084166	0.0746579	0.0448935	0	0	0	0.010593	0.012189	0.00383477	0.00890212	0.0162865	0.0252809	0.0419948	0.0246088	0.0204934
MAG2374	0	0.00543543	0.0232888	0.00807174	0.01721	0.0326318	0.0176903	0.0100675	0.0438074	0.0331449	0.0456128	0	0	0.00463675	0.0220236	0.0857941	0.0127926	0.0111949	0.0521006	0.0320432	0.0126124	0.0196353	0.0265116	0.00845425	0	0.00382896	0	0.0109672	0.0602944	0.0135414	0.0204464
MAG781	0	0.00460317	0	0	0.0133622	0.00680771	0.191504	0	0	0	0	0	0	0	0	0	0.0195417	0.0247628	0.00827545	0	0.00929218	0	0.302748	0	0	0.00563033	0.00539838	0.0122881	0.00913469	0	0.020445
MAG3128	0.0122428	0.0111328	0.0856945	0.011277	0	0.0154986	0.0583329	0.00706589	0.0309731	0.0403196	0.00591359	0	0	0.0184828	0.00391372	0.0309888	0.038377	0.0418603	0.00415482	0.0555022	0.00977266	0.0128185	0.0133742	0.00251655	0.00527681	0.0193764	0.016855	0.0118499	0.00831512	0.0407568	0.0204214
MAG1706	0	0.303742	0.0567817	0.0171812	0	0	0	0.00608062	0.0175245	0.0148915	0	0	0	0.0214203	0	0	0	0	0	0	0	0	0	0.0270273	0.00559878	0.0638638	0.0468069	0.0317035	0	0	0.0204207
MAG2734	0	0.0308099	0	0.00549133	0.00722183	0.0422067	0	0	0.0127579	0.00994372	0.0658887	0	0	0	0	0.0114871	0.0568478	0.0518721	0.113285	0	0.0066947	0	0.00806659	0.0194121	0.00583158	0.0136006	0.0244419	0.0138157	0.105883	0.00643256	0.0203997
MAG1540	0.0195046	0.00820094	0.0152739	0.0494298	0.0226938	0.0170073	0	0.0479786	0.021873	0.0241892	0.0398979	0.0104133	0.0207381	0.0313066	0	0	0.0281663	0.0262029	0.0220086	0.050249	0.027995	0.0226888	0.0218835	0	0	0	0	0	0.0205573	0.0630106	0.0203756
MAG178	0	0.00987471	0.0104506	0.00900289	0.0411605	0.0724854	0.0676788	0.0100003	0.0216557	0.0297618	0	0.00681043	0.00388295	0	0.0680428	0.00707192	0.0424837	0.040225	0.0299671	0.0305077	0.0110844	0.0207066	0.00362371	0.0128704	0.00844272	0	0	0.0220433	0.0309646	0	0.0203599
MAG203	0.00483611	0.0335513	0.0119288	0.0255407	0.00446727	0	0	0.00287369	0.0429056	0.00779009	0.0135999	0	0	0.0246399	0.078905	0	0.0118643	0.0242482	0	0.0156768	0.00358307	0.0040483	0.00521697	0.0275224	0.181517	0.0211818	0.018883	0	0	0.0455846	0.0203455
MAG686	0	0.00739776	0.0277068	0.0955502	0.0309768	0	0	0.0702448	0	0	0	0	0	0.0210164	0	0	0.0113174	0.0103835	0.00428658	0.043982	0	0	0	0.0784195	0.0671937	0.0397328	0.0263078	0.0115268	0.00696108	0.0571087	0.0203371
MAG2152	0.00986563	0.0152007	0.0243368	0.0266232	0.0397932	0.0499784	0	0.0293667	0.0222098	0.0220571	0.0452547	0.00666137	0.0150265	0.00713345	0.020891	0	0.0364851	0.0339216	0.0188468	0.0147325	0.0327254	0.0289559	0.011814	0.00721599	0.00570861	0.0132678	0.011558	0.0235008	0.0208485	0.0155234	0.0203168
MAG3354	0.0127317	0.031236	0.029621	0.00997289	0.0301484	0.053727	0	0.0464241	0.00902057	0.00810279	0.0589908	0	0	0.0194812	0.0394753	0	0.039447	0.0382486	0	0.0112651	0.0369184	0.0181715	0.0260706	0.0112863	0.00925464	0.0181362	0.0154676	0.0226336	0	0.0133417	0.0203058
MAG1993	0	0.00957815	0.0194491	0.0144479	0.0159128	0.0245376	0.0126603	0.0172806	0.0402099	0.0247552	0.0291	0	0	0.00525923	0.0150698	0.0761247	0.0189708	0.017555	0.0444428	0.0231898	0.0161384	0.0222548	0.0304204	0.0332376	0	0.00905695	0.00875244	0.0181174	0.0519142	0.0105737	0.0203003
MAG442	0.118908	0.0352341	0	0.031975	0	0	0	0.0547506	0	0	0	0	0	0.0215992	0.0385446	0	0	0	0	0	0	0	0	0.0289242	0	0.0934964	0.112471	0.0728203	0	0	0.0202908
MAG269	0	0.0286805	0	0	0	0	0	0	0	0	0.267515	0	0	0	0	0	0	0	0	0	0	0	0.253661	0.00307041	0	0.0320594	0.0235488	0	0	0	0.0202845
MAG3306	0.00431595	0.00686797	0.0114674	0.00614838	0.0594872	0.0447614	0.0438572	0.00650232	0.042749	0.0580789	0	0.0243146	0.0137795	0	0.0428411	0.00616755	0.025721	0.0237085	0.00870395	0.110954	0.0227501	0.0085987	0.00848512	0.00550381	0.00455103	0	0	0.00877616	0.00918954	0	0.020276
MAG653	0.025841	0.0399689	0.0919808	0.0260234	0	0	0	0.0166576	0.0148064	0.00993358	0.0473418	0	0	0.00843432	0.0234734	0	0	0	0	0.00502879	0.00894308	0.0158209	0.0106544	0.0303741	0.0542881	0.0370676	0.0424235	0.0151596	0.0036734	0.0803808	0.0202758
MAG2581	0.0311713	0.00472706	0.00725322	0.190098	0	0.016474	0	0.207249	0.0242893	0.0264523	0.0301787	0	0	0	0.0146961	0	0	0.00247707	0	0	0.00458232	0	0	0.00515957	0.0245061	0.00814907	0.00447738	0	0	0.00603575	0.0202659
MAG637	0.018938	0.00860911	0.0604225	0.0294939	0	0	0	0.0153145	0.0251258	0.0185434	0.0157753	0	0	0.00636607	0.0336848	0.00699066	0.00611227	0.00878684	0	0.00919115	0	0.0124176	0.0177306	0.0187271	0.027649	0.037424	0.0615313	0.0189312	0	0.149077	0.0202281
MAG2811	0	0	0	0	0	0	0	0	0	0	0	0	0	0	0	0.6065	0	0	0	0	0	0	0	0	0	0	0	0	0	0	0.0202167
MAG506	0	0	0.00780308	0.0184641	0	0.0489	0	0.0129356	0.0103496	0.0089006	0	0	0	0.00955239	0.0838592	0.0881276	0.099176	0.103734	0.049551	0	0	0.00999023	0	0	0	0	0	0	0.0550552	0	0.0202133
MAG3563	0.00759189	0.0805006	0	0.0555933	0	0	0	0.0571072	0	0	0	0	0	0.0143126	0	0	0.0186008	0.0210215	0.0283726	0	0.0558276	0.0433123	0.0244785	0.0182959	0	0.0608943	0.0584314	0.0334108	0.0273779	0	0.020171
MAG1162	0.0141215	0.0345197	0.137437	0.0131885	0	0	0	0.0111469	0.0126179	0.00908635	0.0494467	0	0	0	0.0110318	0	0	0	0	0.0067468	0.00734956	0.0102624	0.00467125	0.0325816	0.0629102	0.0237899	0.0261486	0.015308	0	0.122372	0.0201579
MAG3819	0.0386044	0.0801725	0	0	0	0	0.00627541	0	0	0	0	0	0	0	0	0	0	0	0	0	0	0	0	0.207047	0.108898	0.0639983	0.0764322	0.0231728	0	0	0.0201533
MAG1201	0.010881	0.0138367	0.0225575	0.0214063	0.0643847	0	0.015571	0.0207743	0.0308188	0.029985	0.0231954	0	0.0138334	0.0105651	0.0251554	0	0.0301786	0.0292366	0.026016	0.0262347	0.0302132	0.0198832	0.0230377	0.00712631	0.00743717	0.0185803	0.0152708	0.0171774	0.0282187	0.0222205	0.0201265
MAG3535	0.0110167	0.0107259	0.0833269	0.0105154	0	0.0160395	0.0682066	0.00679134	0.0299634	0.0383504	0.00584676	0	0	0.019716	0.00447858	0.0262645	0.0359215	0.0389875	0.00439846	0.0581181	0.00900288	0.0117652	0.0145162	0	0.00487031	0.0196621	0.016427	0.0107782	0.00866789	0.0392116	0.020119
MAG2025	0.00597625	0	0	0	0	0	0	0	0	0	0	0.193046	0.402935	0	0	0	0	0	0	0	0	0	0	0	0	0	0	0	0	0	0.0200652
MAG1102	0	0.0333597	0	0.00682031	0.00321229	0.0462837	0	0.00263586	0.0125562	0.00989941	0.072229	0	0	0	0	0.012162	0.0529308	0.04839	0.0947458	0	0.0233767	0	0.00724051	0.0196265	0.00604556	0.0151742	0.0264778	0.0121686	0.0891705	0.00601874	0.0200175
MAG31	0.012289	0.0155446	0.0165792	0.0243751	0.0710659	0	0	0.0209115	0.0396503	0.0383296	0.00959795	0.0140575	0.0199641	0.00835549	0.0127018	0	0.0368579	0.0350426	0.0301251	0.0093137	0.0400555	0.0253637	0.0167409	0.0140155	0.0105497	0.00970897	0.0100341	0.0180784	0.0308909	0.00989385	0.0200031
MAG522	0	0.00718109	0.0202772	0.0166634	0.0183133	0.0440422	0.0164446	0.0165731	0.0296756	0.0184184	0.0251892	0	0	0	0.0154166	0.0726398	0.0267048	0.0260181	0.0551732	0.0198922	0.0176888	0.0184939	0.0266033	0.00915574	0	0.00671225	0.0063468	0.0126152	0.0665577	0.00702768	0.0199941
MAG7	0	0.00605077	0.0355027	0.0115219	0.0189862	0.0376501	0.0314258	0.012427	0.0324103	0.0226897	0.0262984	0	0	0.0058195	0.0241027	0.0519117	0.019567	0.0175462	0.0420102	0.0304153	0.0190178	0.0369673	0.0278433	0.0128376	0	0.00455957	0	0.0158656	0.0492252	0.00707598	0.0199909
MAG2444	0	0	0	0.0319535	0.0321286	0	0	0.0144846	0	0	0	0.00878882	0	0	0	0	0	0	0.286763	0	0.00429155	0	0	0	0	0	0	0	0.221159	0	0.0199856
MAG1069	0	0.00696015	0.0279225	0.10118	0.0122874	0	0	0.0735563	0	0	0	0	0	0.0190384	0	0	0.00937416	0.00872361	0.0044309	0.0325397	0	0	0	0.0949619	0.0809173	0.0367423	0.0246684	0.00969792	0.00816247	0.0478688	0.0199678
MAG3685	0.0237309	0.0195988	0.0352578	0	0	0	0	0	0.0319315	0.0277352	0.0607695	0	0	0	0.026967	0	0	0	0.0715303	0	0.00815989	0	0.0158909	0.0898166	0	0.0298232	0.0291689	0	0.128611	0	0.0199664
MAG1277	0	0.017783	0	0	0	0	0	0.00822081	0.092273	0.0285836	0.047228	0	0	0.0173746	0.0197893	0.00479512	0.165529	0.107581	0	0.0130972	0	0	0	0	0	0.0176929	0.0109378	0.0456539	0	0	0.0198846
MAG3444	0.00282736	0.0199205	0.00842413	0.0123198	0.00879194	0.0241875	0	0.00547102	0.0463587	0.035058	0.0325923	0	0	0.00308805	0	0.0426369	0.0789226	0.0693157	0.0531583	0	0.0039127	0	0.00971939	0.0133521	0.00403451	0.00876135	0.0161414	0.0233918	0.0505765	0.0232163	0.0198726
MAG1979	0	0.00943106	0.0145306	0.0418415	0.0217097	0.0235827	0.0288237	0.0403752	0.0283661	0.018953	0.024762	0	0	0.00565182	0.0184915	0.0490937	0.00965494	0.00850578	0.0434641	0.0262592	0.0253835	0.0319794	0.0261853	0.00983735	0	0.00705475	0.00704813	0.0170678	0.0493339	0.00677892	0.0198055
MAG319	0.0163155	0.0138657	0.0225879	0.0341692	0.0348475	0	0.0242276	0.0326238	0.0220812	0.0222117	0.0158898	0	0.00589197	0.0155989	0.0210454	0	0.0308081	0.0302563	0.0319243	0.0147348	0.0251623	0.0309543	0.0200183	0.0192887	0.0141439	0.0108258	0.00937254	0.0279832	0.0310497	0.0161475	0.0198009
MAG217	0.0613677	0.0128608	0.0593286	0.0381783	0	0	0	0.0187713	0.0438445	0.0467259	0.0324148	0	0	0.0130227	0.0249911	0	0	0.00996936	0	0.0106285	0.0166439	0.0285353	0.0102845	0.0342687	0.0437965	0.0213575	0.0215458	0.0132919	0	0.0311528	0.019766
MAG3626	0	0	0.0113593	0.0198708	0	0.0504705	0	0.0139909	0.0113617	0.0103531	0	0	0	0.013957	0.0848335	0.0897156	0.0820778	0.0872784	0.0509358	0	0	0.009095	0	0	0	0	0	0	0.0568973	0	0.0197399
MAG1154	0	0.00645216	0.0148809	0.00836996	0.0192733	0.0279546	0.0173452	0.0105687	0.038696	0.0250766	0.0409016	0	0	0	0.0252965	0.069379	0.0144055	0.0123699	0.0534308	0.0378407	0.0173784	0.0260593	0.0252684	0.0115937	0	0.00478577	0	0.0121796	0.0636255	0.00803279	0.0197055
MAG329	0	0.0371129	0.133392	0.0121784	0	0.0147471	0.0119445	0.0118112	0.0133228	0.0132168	0	0	0	0.0158012	0.0103926	0.0146916	0.0121623	0.0118236	0.0682129	0.0169452	0	0.0355051	0.0107076	0	0	0.0312159	0.035002	0.017675	0.0631697	0	0.019701
MAG2930	0	0.0875056	0	0	0	0	0	0	0	0	0.162084	0	0	0	0	0	0	0	0	0	0	0	0.174646	0	0	0.0947135	0.072046	0	0	0	0.0196998
MAG1077	0.55915	0	0	0	0.00337298	0	0	0	0	0	0	0	0	0.0219507	0	0	0	0	0	0	0	0	0.00563053	0	0	0	0	0	0	0	0.0196701
MAG2949	0	0	0	0.135946	0.00626072	0	0	0.186725	0	0	0.0961144	0	0	0	0	0	0	0	0.0291098	0	0.0152823	0.0790167	0.00654252	0	0	0	0	0	0.0349723	0	0.0196657
MAG1139	0	0.0301002	0.00576023	0.00987886	0.00604075	0.0332264	0	0.00386284	0.0308679	0.0240289	0.0529784	0	0	0.00224947	0	0.0262641	0.0654051	0.0582186	0.0674047	0	0.00486732	0	0.0084623	0.0205076	0.00635316	0.012828	0.0240089	0.0198877	0.0633444	0.0133679	0.0196638
MAG2607	0	0.0089476	0.0221316	0.0183777	0.0218174	0.0286454	0.0186656	0.0185235	0.0361101	0.0243571	0.0279532	0	0	0.00610811	0.0136243	0.0643108	0.0114175	0.00952951	0.0515065	0.0215483	0.021874	0.0222221	0.0269772	0.0198477	0	0.00605931	0.00610661	0.0138511	0.0598575	0.00898822	0.0196453
MAG1155	0.00301744	0.0209796	0.00812368	0.0363846	0.00870886	0.0237443	0	0.0142776	0.0468963	0.0362636	0.0332735	0	0	0.00264357	0	0.034355	0.0681698	0.0604874	0.0448475	0	0.00332181	0	0.00892004	0.0116392	0	0.00959125	0.017643	0.0326292	0.0422653	0.0200034	0.0196062
MAG3416	0	0.0131789	0	0	0	0	0	0.00700935	0.101265	0.0299526	0.0604487	0	0	0.0142662	0.0148248	0.00299679	0.171673	0.107838	0	0.0135387	0	0	0	0	0	0.0124882	0.00646431	0.0320855	0	0	0.019601
MAG1546	0	0	0.0887075	0.0186025	0	0.00860733	0	0.0318664	0.0159889	0.00842688	0.0246459	0	0	0.04824	0.020997	0.0772406	0.00949757	0.00827453	0.00687568	0.0531404	0	0	0	0.114924	0.0343216	0	0	0.00609689	0	0.0109078	0.0195787
MAG2969	0.00724714	0.0765157	0	0.0976172	0	0	0	0.0984846	0	0	0.0242596	0	0	0.00502125	0	0	0	0	0	0	0	0	0	0.00396275	0	0.144188	0.0807438	0.0488658	0	0	0.0195635
MAG3050	0	0.00410461	0	0	0.160318	0.0137286	0	0.0300389	0	0	0.0211563	0	0	0	0	0	0.114742	0.0973666	0	0	0	0	0	0	0	0.0769105	0.0674597	0	0	0	0.0195275
MAG165	0	0.015253	0.0419237	0	0	0.00846352	0	0	0	0	0.00291186	0	0	0	0.0894852	0.0112261	0	0	0	0.0725601	0	0	0	0.0147771	0.286145	0	0	0	0	0.0430646	0.019527
MAG2042	0.129316	0.0477988	0	0	0	0	0	0	0	0	0	0	0	0	0	0	0	0	0	0	0.0499055	0	0.203759	0.102812	0.0514874	0	0	0	0	0	0.0195026
MAG701	0.00804032	0.0149924	0.0136885	0.026753	0.017431	0.118269	0	0.0554847	0.0164301	0.020582	0.0221465	0	0.00395045	0.00921665	0.07169	0.00663631	0.0147202	0.0166121	0	0.0282099	0.025926	0.0452836	0.00841062	0	0	0.013516	0.0120488	0.00708388	0	0.007688	0.0194937
MAG3695	0	0	0.0754465	0.0199956	0	0.0162748	0	0.030941	0.013779	0.00836488	0.0231189	0	0	0.0407462	0.0181049	0.0704224	0.0164295	0.0158345	0.00870807	0.0429283	0	0	0	0.114874	0.0411755	0	0	0.0105169	0	0.0171367	0.0194932
MAG2904	0.0575911	0.0500065	0	0.00548884	0	0	0	0	0	0	0	0	0	0	0.0155803	0	0	0	0	0	0.0154466	0.0089624	0.0088164	0.069654	0.352541	0	0	0	0	0	0.0194696
MAG1098	0.0165798	0.0087964	0.0125625	0.0228424	0.0227375	0.016831	0	0.0225342	0.0352863	0.0401429	0.0422626	0	0.0100763	0.0324767	0	0	0.0177233	0.0166872	0.0239248	0.0765254	0.0354688	0.0272445	0.024905	0	0	0	0.00751883	0	0.0220986	0.0487268	0.0194651
MAG929	0	0.0383488	0.00537456	0.00793509	0.00509133	0.0449227	0	0.00333939	0.0176103	0.0138608	0.0696065	0	0	0	0	0.0143263	0.0515971	0.0469489	0.0773035	0	0.00878794	0	0.00973503	0.0200338	0.00627177	0.0172129	0.0310195	0.0149745	0.0724519	0.0071895	0.0194647
MAG3625	0	0	0.0621268	0.0146315	0	0.00514977	0	0.0246508	0.0151277	0.00801536	0.0277032	0	0	0.0370277	0.0165849	0.144509	0.00709237	0.00622157	0.00485107	0.0347267	0	0	0	0.127463	0.0327071	0	0	0.00642955	0	0.00786718	0.0194295
MAG810	0	0.00719193	0.0082156	0.00733101	0.0288554	0.00548069	0.00845959	0.00975286	0	0	0	0.070998	0.109807	0	0	0.0305515	0.0761894	0.0533631	0.0545182	0	0.0111689	0.0128338	0.00514714	0	0	0.0149583	0.0102576	0.00467769	0.0530839	0	0.0194281
MAG2165	0	0.0114966	0.00512588	0.0130046	0.0180746	0.00560228	0.0234833	0.0145337	0	0.00424923	0	0.0547504	0.0986983	0	0	0.0368537	0.0233215	0.021613	0.100822	0.00214151	0.00944163	0.00782014	0.00995455	0	0	0.0105722	0.00992012	0.00625104	0.0941311	0	0.0193954
MAG3036	0.0175763	0.00835786	0.073246	0.0281182	0	0	0	0.0141141	0.0155168	0.00969507	0.00759107	0	0	0.0026769	0.0247637	0.00475267	0	0.00489241	0	0.00671319	0.00410133	0.0146439	0.0158841	0.0185496	0.0291495	0.036917	0.0599103	0.0167803	0	0.167639	0.0193863
MAG579	0	0.0253958	0.00605969	0.011061	0.00642823	0.0350267	0	0.00445718	0.0329805	0.0261103	0.0464759	0	0	0.00226514	0	0.0311709	0.0672901	0.0604773	0.0583741	0	0.00415744	0	0.0181025	0.0156607	0.0049182	0.0115441	0.0198174	0.0218926	0.0546558	0.0159749	0.0193432
MAG1031	0.0166335	0.00606109	0.0810787	0.0273172	0	0	0	0.0144521	0.0167688	0.010716	0.00823293	0	0	0	0.0245128	0.00515667	0	0.00425837	0	0.00636185	0	0.0118714	0.0136073	0.0140467	0.021835	0.0338815	0.0553627	0.0190022	0	0.188951	0.0193369
MAG2209	0	0	0	0	0.0479569	0.0279362	0	0	0	0	0.00738044	0.00598289	0.00936231	0	0.0502251	0.0200316	0.0399036	0.0349425	0.00845226	0.00805291	0	0.298671	0.003295	0	0	0	0	0	0.00778307	0.00973436	0.0193237
MAG180	0.0179902	0.00783577	0	0.128601	0	0	0	0.084645	0	0	0	0	0	0.123096	0	0.00318582	0.0662701	0.0896392	0	0	0	0	0	0.0252348	0	0.0101685	0.00980202	0.0125229	0	0	0.0192997
MAG3239	0.159504	0.013424	0	0	0	0	0	0	0	0	0	0	0	0	0	0	0	0	0	0	0.0306947	0	0.0264216	0.0365536	0.311611	0	0	0	0	0	0.0192736
MAG2415	0	0.0314223	0.00482674	0.00937581	0.00470852	0.0314345	0	0.00379065	0.0212333	0.01592	0.0597108	0	0	0	0	0.0175361	0.0578128	0.0514891	0.085305	0	0.00558504	0	0.00895091	0.0169906	0.0058809	0.0145648	0.0256831	0.0138563	0.0803992	0.00988911	0.0192122
MAG3745	0	0.0239036	0	0	0.298965	0	0.0300412	0	0	0	0	0	0	0.00542908	0	0	0	0	0.0286324	0	0.0234848	0	0.0645096	0	0	0.0303757	0.0430076	0	0.0275516	0	0.0191967
MAG1860	0.00959113	0.0263502	0.0155033	0	0.0167144	0.0442166	0	0.0387344	0.0033041	0	0.0510797	0	0	0.00938388	0.0293555	0	0.033398	0.0323106	0	0.0282402	0.119548	0.0122785	0.018852	0.00278432	0.00403862	0.0140368	0.0111502	0.0182242	0	0.0365604	0.0191885
MAG2809	0.00532939	0	0	0	0.0133176	0	0	0	0.00528679	0.00695981	0	0.175388	0.0399944	0	0	0.146711	0	0	0.00445894	0	0	0.124179	0	0.00406284	0.0212495	0	0	0	0.00420916	0.0242686	0.0191805
MAG932	0.00480497	0.0158681	0.0139414	0.0675842	0.0773487	0.0485217	0	0.0345622	0.0502464	0.0405337	0	0	0	0.02133	0	0	0	0	0	0.0404634	0.0458608	0.0202142	0.0268024	0.014706	0.00568908	0.0119702	0.0197556	0.0149613	0	0	0.0191721
MAG138	0.0118948	0.011057	0.0773813	0.0113366	0	0.0151383	0.0567172	0.00671988	0.0271306	0.0345531	0.00543792	0	0	0.0195869	0.00384944	0.0250672	0.0368751	0.0403888	0.00411306	0.0535568	0.00741664	0.0114082	0.0121216	0.00262835	0.00522879	0.0192492	0.0161084	0.00996899	0.00885212	0.0413457	0.0191711
MAG3498	0.0722398	0.0271214	0.0126914	0.0134393	0.022998	0.0867111	0	0.00510681	0.00749185	0.00956285	0.0083486	0	0	0.0122276	0.265255	0	0.0030471	0.00485801	0	0	0	0	0	0.0038609	0	0.0122058	0.0079172	0	0	0	0.0191694
MAG3597	0.01277	0.00659694	0	0.0223914	0.168191	0.0505	0	0.0452891	0.027331	0.0513491	0	0.0320075	0.0554752	0.00426789	0	0.0123395	0	0	0.00363073	0.00234525	0.0138787	0.00323114	0.00717506	0	0	0	0	0.0450379	0.00357573	0.00736051	0.0191581
MAG721	0	0	0.00624916	0.0220337	0	0.0567052	0	0.0143663	0.00870294	0.00779617	0	0	0	0.00694609	0.0977769	0.0872174	0.0835125	0.0886388	0.0393551	0	0	0.0102484	0	0	0	0	0	0	0.0434132	0	0.0190987
MAG104	0	0.00738432	0.0160325	0.010714	0.0330199	0.0217064	0.0146683	0.0142694	0.0528705	0.0318434	0.0244137	0	0	0	0.0206062	0.0623999	0.0145072	0.0123632	0.0439643	0.0230083	0.0143095	0.0242573	0.0354112	0.0107203	0	0.00504355	0.00492786	0.0141037	0.0504027	0.00912015	0.0190689
MAG3246	0	0.0408647	0	0.00562899	0.00401071	0.0373556	0	0	0.014498	0.010641	0.0861365	0	0	0	0	0.0115774	0.0436737	0.0395043	0.0729535	0	0.00597534	0	0.0078892	0.0485851	0.0145509	0.0147132	0.0265093	0.0117928	0.0681748	0.00581963	0.0190285
MAG2984	0.012044	0.0184261	0.0112012	0.0287067	0.0827599	0	0	0.0269949	0.0222287	0.0228472	0.0166565	0	0.00697632	0.0220713	0.018788	0	0.022702	0.0215416	0.0141294	0	0.0317808	0.0368654	0.0144258	0.0389178	0.0376222	0.0117386	0.0106697	0.0267378	0.0138451	0	0.0190226
MAG790	0.00532234	0.0396281	0.012412	0.0673577	0.00912437	0	0	0.0615371	0.0118003	0.00834181	0.0132053	0	0	0.00821554	0.0273809	0.0121643	0.0379233	0.0449399	0.0113318	0.0189464	0.0117304	0.0473939	0.00974232	0.00911819	0.00734189	0.029031	0.0289163	0.0163685	0.0135612	0.00729015	0.0190042
MAG3750	0.471269	0.0141068	0	0.0146834	0	0	0	0.0170574	0	0	0.038913	0	0	0	0	0	0	0	0	0	0	0	0	0	0	0.0138817	0	0	0	0	0.018997
MAG672	0.0049123	0	0.0194144	0	0.00547578	0.201995	0	0	0.00365991	0	0.0187223	0	0	0.0280285	0.0429783	0.0690007	0.0333081	0.0324844	0.00247394	0.01494	0	0	0	0.00687132	0.0070331	0.00445917	0.00573356	0.0290401	0.00371048	0.0355007	0.0189914
MAG3405	0.012517	0.0140353	0	0.0257952	0.0358557	0	0	0.0344504	0.00981602	0.00985879	0.00476281	0.00935804	0.0222277	0	0.00681322	0	0.121893	0.112936	0.00960706	0	0.0261361	0.0268777	0.010249	0.011861	0.00785531	0.00699978	0.00715027	0.0328173	0.00953466	0	0.0189803
MAG1592	0.029857	0.00826072	0.0128147	0.0221789	0.0223477	0.0118291	0	0.0222414	0.0367333	0.0425511	0.0360174	0	0.0114542	0.0443789	0	0	0.02783	0.0259973	0.0217178	0.0608171	0.0364215	0.0233648	0.0232351	0	0	0	0	0	0.0208246	0.0271034	0.0189325
MAG2577	0	0	0	0.178762	0	0	0	0.273583	0.0423058	0.0270108	0.0452144	0	0	0	0	0	0	0	0	0	0	0	0	0	0	0	0	0	0	0	0.0188959
MAG3704	0	0.00553488	0	0.00354982	0.0147068	0	0	0	0	0	0	0	0	0	0	0	0.183043	0.219191	0	0.122418	0	0	0	0	0	0.0103703	0.00805724	0	0	0	0.0188957
MAG1118	0	0	0	0	0.0373529	0.0254577	0	0	0	0	0.00597773	0.00479813	0.00779647	0	0.0407463	0.0196192	0.0719888	0.0619613	0.00870008	0.00688855	0	0.257437	0.00242838	0	0	0	0	0	0.0079033	0.00765183	0.0188902
MAG877	0	0.0373877	0.00626223	0.00723872	0.00355724	0.0747383	0	0.00321924	0.0163332	0.0123356	0.0536411	0	0	0	0	0.0138453	0.0483263	0.0439587	0.0712987	0	0.010783	0	0.00812796	0.0163524	0.00558672	0.0164645	0.029642	0.0148238	0.0662889	0.00645005	0.0188887
MAG1237	0.0185293	0.033882	0.0289707	0.0435373	0.0122205	0.0305345	0	0.0588045	0.0376016	0.0464847	0.013979	0	0.00337039	0.0102284	0.0362153	0.0050233	0.0150546	0.0162651	0	0.0134855	0.0145265	0.024463	0.00860334	0	0	0.0393976	0.0329483	0.0160612	0	0.00619595	0.0188794
MAG2645	0	0.0270575	0.0142901	0.0232334	0.00535598	0	0	0.00241688	0.0324449	0.00594572	0.013567	0	0	0.0252531	0.0859236	0	0.0200937	0.039182	0	0.0174371	0	0	0	0.0233946	0.152426	0.0169895	0.0153374	0	0	0.0458813	0.0188743
MAG561	0.0083904	0.0132568	0	0.0731648	0	0	0	0.0492105	0	0	0.0135114	0	0	0.019234	0	0	0	0	0	0	0.221573	0.0273317	0.0194665	0.0328631	0.0232971	0.0160095	0.0136499	0.0348787	0	0	0.0188613
MAG440	0.00397719	0.0104301	0.326828	0.0148687	0	0	0	0.00844769	0.0214053	0.0376292	0.0212059	0	0.00220489	0.0434673	0	0	0	0	0	0	0	0	0	0.0103369	0.0121103	0.00911685	0.0083244	0.0352044	0	0	0.0188519
MAG129	0	0	0.00557444	0	0	0	0	0	0	0	0.538249	0	0	0.00920019	0.00990992	0	0	0.00252385	0	0	0	0	0	0	0	0	0	0	0	0	0.0188486
MAG1064	0.0399964	0.00441107	0.0180495	0.00588433	0.00571123	0.00301337	0	0	0	0	0.0660305	0	0	0.00734529	0.223057	0	0	0	0	0.0770183	0	0	0	0.0293322	0.0854075	0	0	0	0	0	0.0188419
MAG1232	0	0	0.483287	0.0118229	0.0138334	0	0.0175423	0	0	0	0	0	0	0.0147146	0	0	0	0	0.00320815	0	0	0.0203859	0	0	0	0	0	0	0	0	0.0188265
MAG1633	0.00898112	0.0166917	0	0.145092	0	0	0	0.0866134	0	0	0	0	0	0.0107989	0	0.0159568	0.0224318	0.0293856	0	0	0	0.00393092	0.00300377	0.178317	0	0.0100099	0.0106289	0.0228589	0	0	0.0188234
MAG1194	0	0.0182704	0.0131219	0.0124323	0	0.0130702	0.00894175	0.0112316	0.0102076	0.00963683	0.228091	0	0	0.00960579	0.00805646	0.034148	0.0120907	0.0114146	0.0398006	0.00399557	0.0340585	0.015824	0	0.00445663	0	0.00804739	0.00828637	0.0123866	0.0290189	0.00844628	0.0188213
MAG154	0	0.0387362	0	0.00598406	0.00399081	0.0385109	0	0	0.0141747	0.0109748	0.0696797	0	0	0	0	0.0133244	0.0437281	0.0396238	0.0783678	0	0.00794301	0	0.00688153	0.0459466	0.0146738	0.0146684	0.0256793	0.011988	0.072845	0.0063144	0.0188012
MAG2815	0	0	0	0.0307266	0.0358514	0	0	0.0136725	0	0	0	0.00978113	0	0	0	0	0	0	0.265317	0	0.00451018	0	0	0	0	0	0	0	0.203992	0	0.018795
MAG3766	0	0.0320659	0	0	0	0	0	0	0	0	0.232079	0	0	0	0	0	0	0	0	0	0	0	0.231452	0.00587375	0	0.035693	0.0265124	0	0	0	0.0187892
MAG3756	0	0	0.00747673	0.0177848	0	0.0504881	0	0.0121319	0.00996348	0.00859529	0	0	0	0.00862535	0.0845729	0.0847625	0.0834905	0.0878754	0.0466345	0	0	0.00958331	0	0	0	0	0	0	0.0516395	0	0.0187875
MAG2307	0	0	0.0136583	0.117203	0.0154438	0	0	0.0785556	0.0172613	0.0061372	0.123988	0	0	0	0	0	0.0636852	0.0505358	0	0.0294794	0	0	0	0.00981339	0.00914488	0	0	0	0	0.0266296	0.0187179
MAG3772	0	0.00442569	0	0	0	0	0	0	0	0	0	0	0	0.545362	0	0	0	0	0	0	0	0	0	0	0	0.00544047	0.00562573	0	0	0	0.0186951
MAG3732	0.00340424	0.0167672	0.0084707	0.0666603	0.0811876	0.0462091	0	0.0303093	0.0441068	0.0363822	0	0	0	0.010863	0	0	0	0	0	0.08385	0.0226856	0.0215348	0.0302045	0.00985665	0	0.0138177	0.0222078	0.009801	0	0	0.0186106
MAG518	0.0891243	0.0154344	0	0	0	0	0	0	0	0	0	0	0	0	0.0487189	0	0.00711337	0.0114901	0	0	0.0203669	0	0	0.0496309	0.290123	0.0151235	0.00642119	0.00442459	0	0	0.018599
MAG745	0	0.00478063	0.070139	0.0146338	0	0.00591464	0	0.0250327	0.0117776	0.00617499	0.0171561	0	0	0.0377608	0.0164305	0.0731857	0.00791574	0.00697829	0.00635992	0.0450694	0	0	0	0.148262	0.0372241	0	0	0.00781689	0.00623028	0.00865947	0.0185834
MAG2276	0.00653732	0	0	0	0.0115114	0	0	0	0.00708474	0.00989521	0	0.226796	0.0523849	0	0	0.0321306	0	0	0.00409695	0	0.00454631	0.161802	0	0.00351652	0.017634	0	0	0	0.0039966	0.0148056	0.0185579
MAG2821	0	0.0073508	0.0263874	0.0912285	0.01729	0	0	0.0649816	0	0	0	0	0	0.01235	0	0	0.0108756	0.010019	0.00354871	0.0402518	0	0	0	0.0691887	0.0593443	0.0411223	0.0274169	0.00845328	0.00626727	0.0606589	0.0185578
MAG1982	0	0	0.0101052	0.0213806	0	0.0461978	0	0.0156782	0.0099787	0.00891765	0	0	0	0.0108317	0.079787	0.0780556	0.0781061	0.0824366	0.0501466	0	0	0.00758656	0	0	0	0	0	0	0.0568067	0	0.0185338
MAG2544	0.00536036	0.0192041	0.0394071	0	0	0.0161507	0	0	0	0	0.0329299	0	0	0	0	0	0	0	0	0	0.00668241	0	0.00315515	0.0129401	0.0654774	0.0606333	0.043975	0.0118608	0	0.238137	0.0185305
MAG2905	0.00562605	0	0.0569575	0	0.0919709	0.0507568	0	0.00556047	0.0106207	0.00724511	0.00998193	0	0	0.0187557	0.0248804	0.0470327	0.0621981	0.0598384	0	0.00715549	0.00668339	0	0.00742425	0.00714915	0.00741086	0.0110402	0.0109802	0.0259891	0	0.0203951	0.0185217
MAG1782	0.0108151	0.0107204	0	0.0170662	0.0935223	0.0169487	0	0.0273327	0.0163266	0.0269068	0	0.0616964	0.0735707	0.0170125	0	0.0185504	0	0	0.053828	0	0.00673908	0	0.00644629	0	0	0.00772062	0	0.0323798	0.0486796	0.00856217	0.0184941
MAG2732	0	0.025504	0	0	0	0	0	0	0.00249918	0	0	0	0	0	0	0	0	0	0.00537823	0.0260165	0.1857	0	0.0693758	0.0277173	0.201022	0.00466186	0	0	0.00594514	0	0.0184607
MAG649	0.0180189	0.00749461	0.0121753	0.0254163	0.0134872	0.00954104	0	0.0254864	0.0241822	0.028031	0.0360812	0.00579658	0.0114052	0.0441306	0	0	0.0346051	0.0316644	0.0263907	0.0492802	0.0428477	0.0262925	0.0280441	0	0	0	0.0075205	0	0.0243014	0.0211084	0.0184434
MAG3577	0	0.011579	0	0	0	0	0	0.0169948	0	0	0.486206	0	0	0.0122609	0	0	0	0	0	0	0	0	0	0	0	0.0101811	0	0.0150767	0	0	0.01841
MAG1437	0.00491931	0.0194656	0.0248251	0	0	0.013081	0	0	0	0	0.255751	0	0	0	0	0	0	0	0	0	0.00579007	0	0.00307337	0.00629985	0.0797133	0.062111	0.0453308	0.0103632	0	0.0215432	0.0184089
MAG93	0.0120332	0.0278328	0.141588	0.0145641	0	0	0	0.0111798	0.011363	0.00950293	0.0397471	0	0	0	0.0155748	0	0	0	0	0.00591769	0	0.00973559	0.00449048	0.0300424	0.0481044	0.0228302	0.0267758	0.0121424	0	0.108755	0.018406
MAG1424	0	0.00656943	0.0169423	0.0142036	0.0181112	0.0351847	0.0116975	0.0171669	0.0277122	0.0189766	0.0330421	0	0	0	0.0260962	0.0561978	0.0152508	0.0125801	0.0498436	0.0252643	0.0166265	0.0198418	0.0227488	0.00968329	0	0.00729727	0.00615526	0.00920279	0.057085	0.0175423	0.0183674
MAG980	0.0212134	0.0172779	0.0945034	0.018943	0	0	0	0.0126844	0.0170934	0.0145587	0.0870859	0	0	0.00974281	0.0358942	0	0.0200057	0.0253144	0	0.0123911	0	0.0114238	0.0101913	0.0343127	0.0348896	0.0287909	0.0334855	0.010982	0	0	0.0183595
MAG1696	0	0.0349944	0	0.00613268	0	0.0481058	0	0.00254819	0.012884	0.0102472	0.0624005	0	0	0	0	0.010425	0.0523415	0.047214	0.0824176	0	0.00716364	0	0.00755344	0.0184783	0.0056758	0.0161275	0.0286482	0.0137902	0.077126	0.00536817	0.0183214
MAG1235	0	0.0322586	0.00766964	0.0192456	0.00433898	0	0	0.0158564	0.0118031	0.00759231	0.0189775	0	0	0.00692965	0.0447272	0.00343199	0.017261	0.0159825	0.0107856	0.00589421	0.0173505	0.216669	0.0109168	0.00855187	0.00817729	0.0157571	0.018347	0.0127459	0.0149125	0.00327525	0.0183152
MAG1212	0.0951043	0.0117842	0	0.00318036	0	0	0	0.0034892	0.00407583	0.00305561	0.0490592	0	0	0.0033875	0.0167479	0	0.0032971	0.00491843	0	0.00337487	0.00534438	0	0	0.043283	0.276114	0.0121165	0.00633664	0.00427523	0	0	0.0182981
MAG2046	0	0.194253	0	0	0	0	0	0	0	0	0	0	0	0	0	0	0	0	0	0	0	0	0	0	0	0.21258	0.130134	0.0119189	0	0	0.0182962
MAG2123	0.00979936	0	0.0210782	0	0.0165226	0.121443	0.00704519	0	0.00451536	0	0.016116	0	0	0.0157713	0.0255729	0.0741447	0.0405883	0.0393627	0.0170011	0.00900215	0	0	0	0.0150311	0.016099	0.00470495	0.0059669	0.0343008	0.0158874	0.038887	0.0182947
MAG143	0.00615279	0.00636465	0.0238386	0.038345	0	0.00597619	0	0.0652368	0.0116557	0.00546668	0.0186768	0	0	0.0318503	0.0196942	0.0235429	0.00736805	0.00627389	0.00563254	0.0302141	0	0	0	0.167082	0.0408538	0.00732922	0.00740273	0.00858734	0.00562253	0.00510297	0.0182757
MAG1032	0.0235733	0.0144815	0	0	0	0	0	0	0	0	0	0	0	0.0112305	0.011748	0	0	0	0	0	0	0	0.460624	0	0	0.0152606	0.0106699	0	0	0	0.0182529
MAG2968	0	0.0906699	0.0165903	0.0935339	0	0	0	0.0775861	0.0112713	0.00953848	0.039214	0	0	0.0211415	0.0114577	0	0	0	0	0	0.0277761	0.00902184	0.036748	0	0	0.0504896	0.0367768	0.0156762	0	0	0.0182497
MAG1487	0.00392068	0.0211033	0.00694125	0.0309059	0.00766992	0.0240874	0	0.0128844	0.0378589	0.0296464	0.0432504	0	0	0.00249965	0	0.0289364	0.0575404	0.0510221	0.0433335	0	0.00342332	0	0.00890447	0.0117921	0.00374985	0.00979325	0.0167833	0.0319166	0.0407067	0.0183079	0.0182326
MAG1257	0.0340242	0.0184377	0	0.0479591	0.0198854	0.0605352	0	0.0254297	0.0222958	0.014323	0.0227454	0	0	0.0221561	0.0633693	0	0.0101986	0.0123088	0	0	0	0	0	0.032411	0.0652445	0.0176579	0.0168699	0	0	0.0410154	0.0182289
MAG3112	0	0	0	0	0	0	0	0.0075323	0	0	0	0.535469	0	0	0	0	0.00381275	0	0	0	0	0	0	0	0	0	0	0	0	0	0.0182271
MAG2924	0.0195912	0.00754105	0.023999	0.0195693	0	0	0	0.00905826	0.028065	0.0312909	0.0148572	0	0	0.01631	0	0.0227334	0	0.00858271	0.01136	0.0155181	0.240537	0.0154369	0.0108782	0	0	0.00791856	0.00769037	0	0.0129583	0.0229117	0.0182269
MAG3551	0	0.00371144	0.00792214	0.0066436	0.022663	0.00595153	0.00809784	0.00872923	0	0	0	0.0663928	0.102251	0	0	0.0281737	0.0583158	0.0657358	0.0564069	0	0.01033	0.0121978	0.0058227	0	0	0.0116941	0.00606118	0.00454297	0.0538839	0	0.0181843
MAG679	0	0.00989619	0	0	0	0	0	0.0950191	0	0	0	0	0	0	0	0	0.220261	0.219803	0	0	0	0	0	0	0	0	0	0	0	0	0.018166
MAG2247	0.00716986	0.012437	0.0628505	0.0129931	0.00973991	0.0231072	0.0195013	0.0129334	0.0220326	0.023768	0	0	0	0.0166943	0.010125	0.0263711	0.0232259	0.023627	0.0197597	0.0496277	0.0191483	0.0608995	0.015138	0.00933644	0	0.00984106	0.0106623	0.00946651	0.018412	0.0157831	0.018155
MAG3145	0	0.0302153	0.00452797	0.00787183	0.00397563	0.0427008	0	0.00329494	0.0198998	0.0156868	0.0538087	0	0	0	0	0.0147059	0.0580911	0.0527383	0.0720868	0	0.00597013	0	0.00751528	0.0177392	0.00540181	0.0137794	0.02451	0.0147704	0.0671668	0.00760022	0.0181352
MAG2090	0.0164631	0.041095	0.0263496	0.0144678	0	0.0994148	0	0.0176384	0.0150964	0.0143904	0.0260044	0	0	0.022369	0.0258994	0.0245193	0.0175297	0.0166742	0	0	0	0.022553	0	0.0178456	0	0.0418839	0.0289511	0.0544819	0	0	0.0181209
MAG2570	0	0.00629704	0.0152517	0.0124265	0.0156114	0.0265427	0.020269	0.0140415	0.0341687	0.0240311	0.0244502	0	0	0	0.019934	0.0669446	0.0116124	0.0101211	0.0547378	0.025059	0.0151444	0.0196813	0.0220638	0.0118597	0	0.00467217	0	0.0152309	0.0636688	0.00922532	0.0181015
MAG961	0	0	0.0926588	0.00679877	0	0.0220338	0	0	0.124099	0.142564	0.0157706	0	0	0	0	0.00327623	0.00362078	0.00589464	0	0.00718223	0.0149062	0.077199	0	0	0.0111191	0.00580881	0	0	0	0.0100913	0.0181008
MAG3249	0	0.0133185	0	0	0	0	0	0.00625521	0.0942847	0.0283383	0.0482129	0	0	0.0140164	0.0157586	0.00719123	0.153635	0.0967655	0	0.0131416	0	0	0	0	0	0.0123784	0.00589802	0.0335201	0	0	0.0180905
MAG373	0.0981814	0.00455644	0.0130563	0.00825575	0.00597314	0.00872297	0	0.00356322	0	0	0.0443845	0	0	0.00683568	0.232641	0	0	0.00711295	0	0.0322874	0	0	0	0.018517	0.0580284	0	0	0	0	0	0.0180705
MAG1321	0.012518	0.0255543	0.00805572	0.021338	0.011402	0.00673524	0	0.0204974	0.0299443	0.0349974	0.0269737	0	0.00920355	0.0301889	0	0	0.0166355	0.0158048	0.0276551	0.0718471	0.0241205	0.0243602	0.0225098	0.0057924	0.00886666	0.0107327	0.0155055	0.00825402	0.0248543	0.0277166	0.0180688
MAG3632	0	0	0.00480419	0	0.0422254	0.0206642	0	0	0	0	0.00781861	0.00454466	0.00686498	0	0.0509954	0.0176625	0.0294166	0.0259952	0.00723713	0.00679381	0	0.304293	0	0	0	0	0	0	0.00662248	0.00601109	0.018065
MAG1758	0.00919211	0.0311245	0.0146816	0.00717647	0.025158	0.0593394	0	0.0426197	0.00811044	0.00505513	0.0468334	0	0	0.0097815	0.0292315	0	0.0411069	0.0398306	0	0.00988106	0.0654123	0.0106926	0.0334891	0.00385816	0.00484351	0.0136303	0.0114016	0.0124266	0	0.00688771	0.0180588
MAG3244	0	0.0327038	0	0.00652664	0	0.042754	0	0.00277747	0.0118623	0.00911696	0.0605348	0	0	0	0	0.0100611	0.0563885	0.051133	0.0827569	0	0.00624005	0	0.00731538	0.0197329	0.00613337	0.0142657	0.0259811	0.01194	0.0782977	0.0050072	0.018051
MAG519	0	0.0052888	0.0131021	0.00737609	0.0185406	0.0309754	0.0121881	0.0106741	0.036508	0.0225227	0.0369116	0	0	0	0.0240135	0.0660503	0.00925188	0.00712455	0.0522409	0.0321019	0.0132892	0.0212698	0.0299719	0.00806443	0	0.00407629	0	0.00986558	0.0614208	0.00754609	0.0180125
MAG1208	0.00659063	0	0.0227082	0	0.00910836	0.10552	0.0106057	0	0.0127145	0.0117129	0.0226601	0	0	0.0174013	0.0336037	0.0768806	0.0271621	0.0267139	0.00918896	0.0120598	0	0	0	0.0105437	0.0109185	0.00591879	0.0069561	0.0318538	0.0107762	0.0552718	0.0178956
MAG2980	0	0	0.0101713	0.148828	0	0	0	0.350757	0	0	0	0	0	0.0264668	0	0	0	0	0	0	0	0	0	0	0	0	0	0	0	0	0.0178741
MAG3362	0.0105832	0.00486425	0.0476251	0.0213735	0	0	0	0.0108835	0.0117965	0.00698037	0	0	0	0	0.0194659	0	0.0501172	0.0933263	0	0.00336132	0	0.0102845	0.0116302	0.0164619	0.0258509	0.0283949	0.0466277	0.0101585	0	0.105716	0.01785
MAG2301	0.0155134	0	0.0184737	0	0.0106434	0.124075	0	0.0225418	0.0349775	0.0138995	0.0114631	0	0	0	0.176583	0	0.00696213	0.00746979	0	0.00968694	0	0	0	0.0188891	0.0113006	0.00852421	0.00663075	0.00715036	0	0.028793	0.0177859
MAG1223	0.014471	0.0111506	0	0.0202793	0.158633	0.0136916	0	0.0360119	0.0198443	0.0357034	0	0.0299889	0.0526413	0.00446518	0	0.0102992	0	0	0.0260752	0.00562815	0.00999755	0	0.0100443	0	0	0.00595176	0.00580536	0.044919	0	0.0171145	0.0177572
MAG1853	0	0.0276738	0	0.00905143	0.00331077	0.0306381	0	0.00419169	0.0120058	0.00934684	0.0620969	0	0	0	0	0.0115321	0.0481022	0.0436411	0.0937402	0	0.00675896	0	0.00927775	0.0164208	0.00533555	0.0126418	0.0222055	0.0116575	0.0872021	0.00561079	0.0177481
MAG1711	0.00898214	0.0204945	0	0.0770872	0.108879	0.0065941	0	0.0910787	0.019387	0.0275642	0	0.0294581	0.0416107	0.00303576	0	0.00691704	0	0	0	0	0.00574814	0	0.00423846	0	0	0.0184702	0.0216072	0.0365761	0	0.00462043	0.017745
MAG105	0	0.0303982	0	0.00618907	0.00322177	0.0514382	0	0.00258511	0.0155242	0.0121589	0.061181	0	0	0	0	0.0116692	0.0464916	0.0423512	0.0795164	0	0.00590027	0	0.00855193	0.0177029	0.00532623	0.0137336	0.024629	0.0116616	0.0748212	0.00636794	0.017714
MAG3629	0	0.0408423	0.00365984	0.0103068	0	0.0411034	0	0.00393549	0.017116	0.0130769	0.0554691	0	0	0	0	0.0102322	0.0477687	0.042961	0.0683264	0	0.00609769	0	0.00709766	0.017996	0.0053433	0.0201201	0.0360891	0.0142808	0.0643313	0.00494017	0.0177031
MAG2141	0.0121342	0.0312571	0.0501708	0	0.0199168	0.0510749	0	0.0342637	0.00696144	0.00611131	0.0555158	0	0	0.0103941	0.0326728	0	0.0331343	0.0325954	0	0.00889248	0.03144	0.0216064	0.0201732	0.00688944	0.0100705	0.017576	0.0142194	0.0149734	0	0.0089781	0.0177007
MAG3413	0	0.029988	0.00537947	0.00584667	0	0.0418311	0	0	0.0171799	0.0134341	0.0536987	0	0	0	0	0.0128707	0.0503901	0.0459614	0.0807903	0	0.00722694	0	0.00859828	0.0190465	0.00632855	0.0135621	0.0248993	0.0123462	0.0753202	0.0060451	0.0176915
MAG1092	0	0.00863656	0	0	0.0100872	0.0475413	0	0.0153855	0.0162206	0.0178162	0.0189805	0	0	0.0123966	0	0	0.0142554	0.0145792	0	0.313829	0.0230214	0	0	0	0	0	0	0.00932841	0	0.00850315	0.017686
MAG1575	0.0145726	0.00727511	0.0544705	0.0295901	0	0	0	0.0155052	0.0176264	0.0107478	0.00871015	0	0	0	0.0251685	0	0	0.00449696	0	0.00478428	0	0.0109529	0.015046	0.0136223	0.0225626	0.0417111	0.0680002	0.0158299	0	0.149237	0.0176636
MAG2268	0	0.0187085	0.00676112	0.00922925	0	0.0168865	0.00652117	0.00814859	0.00864549	0.00826252	0.246663	0	0	0.012487	0.00660033	0.035582	0.0122615	0.0121539	0.0383651	0.00407192	0.00563293	0.0092701	0	0.00276558	0	0.00703509	0.00699725	0.0138047	0.0271448	0.00584126	0.0176613
MAG3524	0	0.0137416	0	0	0	0	0	0	0	0	0	0	0	0	0	0	0	0	0	0.00448588	0.0263857	0	0.451442	0.00357423	0.0262125	0.00391282	0	0	0	0	0.0176585
MAG2737	0.0184401	0.011384	0.0139331	0.0176743	0.0171622	0.011791	0	0.0175442	0.0240727	0.0280503	0.0437576	0	0.0103535	0.0384487	0	0	0.0191895	0.017557	0.0172664	0.0901271	0.0340208	0.0186966	0.0210513	0	0	0.00715928	0.0104495	0	0.0154971	0.0261147	0.017658
MAG1344	0	0.0312088	0	0.00594444	0	0.102577	0	0	0.0155963	0.012106	0.056001	0	0	0	0	0.00974928	0.0431289	0.0391577	0.0646621	0	0.00523997	0	0.00734586	0.0146882	0.00428239	0.0145918	0.0254888	0.0128395	0.0596957	0.00449536	0.0176266
MAG2771	0	0	0	0	0	0	0	0	0.0365158	0.0344731	0	0	0	0.00197325	0	0.0244689	0.0880743	0.0835033	0	0	0.194338	0	0.0158683	0	0	0.0206135	0.0220127	0.00693273	0	0	0.0176258
MAG3844	0	0.196908	0	0.0152093	0	0	0	0.0246494	0	0	0	0	0	0.0162477	0	0	0	0	0	0	0	0	0	0	0.00421297	0.176611	0.094796	0	0	0	0.0176212
MAG1421	0.0453775	0.0422352	0	0.0379451	0	0	0	0.0150528	0	0	0	0	0	0	0.0127592	0	0	0	0	0	0.015596	0.00882308	0.0108858	0.0571118	0.282161	0	0	0	0	0	0.0175982
MAG1397	0.018377	0.0136612	0.0142744	0.0207504	0.0217701	0.0121962	0	0.0203859	0.0301861	0.0334389	0.0469929	0	0.00980753	0.0312213	0	0	0.0233853	0.0217662	0.0171108	0.0522095	0.0362092	0.0171555	0.0188547	0	0	0.0104339	0.0140726	0	0.0157676	0.0274434	0.0175824
MAG3105	0	0	0	0	0	0	0	0	0	0	0	0	0	0.0119459	0	0	0	0	0.0192663	0	0.385072	0	0.0907917	0	0	0	0	0	0.020094	0	0.0175723
MAG2770	0.00445278	0	0.0221164	0	0.00494459	0.0971489	0	0	0	0	0.0133534	0	0	0.0282285	0.0290721	0.0717546	0.0503212	0.0492221	0.00242611	0.00864353	0	0	0	0.0165906	0.0195221	0.00569498	0.00783124	0.0635506	0.00354184	0.0286107	0.0175675
MAG2938	0.0202084	0.0127679	0.0222782	0.0283298	0.0134675	0.0124376	0	0.0266064	0.0260444	0.0294582	0.0407652	0	0.0119257	0.0302649	0	0	0.0253605	0.0241761	0.0196762	0.0468377	0.0369346	0.0230396	0.0216547	0	0	0	0.0103193	0	0.0178867	0.026363	0.0175601
MAG1079	0.00404774	0.0646773	0.0111178	0.129614	0	0	0	0.0965915	0.00930695	0.00795072	0.0245287	0	0	0.0116375	0.0141476	0	0.00559856	0.00515488	0	0	0.0181846	0.00444597	0.0281449	0	0	0.0398854	0.0332644	0.0182193	0	0	0.0175506
MAG2952	0.00489504	0	0.0192214	0	0.00440746	0.106176	0	0	0	0	0.0160357	0	0	0.02347	0.0329145	0.0758419	0.0496807	0.0479463	0.0023658	0.0082652	0	0	0	0.0139531	0.0173551	0.00490832	0.00646812	0.0523569	0.00351314	0.0363995	0.0175391
MAG1354	0.0182592	0.0161116	0.00934987	0.0192307	0.0143834	0.0100107	0	0.0186144	0.0305509	0.0357082	0.0309741	0	0.0086052	0.0400243	0	0	0.0172499	0.0155792	0.0226788	0.0669908	0.0279049	0.0224132	0.0159425	0.00342243	0.00570605	0.00776416	0.011595	0	0.0214051	0.0353244	0.0175266
MAG1980	0.0284162	0.0515326	0	0.0134071	0	0	0	0	0	0	0	0	0	0	0.0226413	0	0	0	0	0	0.014402	0.0243746	0.0111421	0.0582289	0.301399	0	0	0	0	0	0.0175181
MAG245	0.00567073	0.0255744	0.113014	0.00684746	0	0	0	0.00624875	0.00525488	0.00293493	0.0346914	0	0	0	0	0	0	0	0	0.00439258	0	0.00784824	0	0.0246143	0.0362529	0.0148108	0.0171945	0.00703625	0	0.21303	0.0175138
MAG712	0.0238699	0.0125256	0.011311	0.0211193	0.0125905	0.00963158	0	0.0192889	0.0192119	0.0212626	0.0276491	0	0.0079185	0.0316495	0.0238474	0	0.0215377	0.0201692	0.0167106	0.0384404	0.0213248	0.0342443	0.0126723	0	0.00636103	0.00868939	0.0103685	0.0515702	0.0155191	0.0258114	0.0175098
MAG1557	0	0.00487554	0.0227696	0.0168448	0	0.0107564	0	0.027662	0.0233064	0.0120055	0.0247462	0	0	0.0365122	0.0202862	0.0409999	0.00782034	0.00681555	0.00808533	0.0622323	0	0	0	0.137818	0.0340772	0	0	0.00715811	0.00751232	0.0115775	0.017462
MAG1689	0	0.027261	0.431522	0	0	0	0	0	0	0	0.00962628	0	0	0	0	0	0	0.00419932	0.00471252	0.00710729	0	0	0	0	0	0.0199964	0.0142532	0	0.00486529	0	0.0174515
MAG3322	0	0.0127032	0	0	0	0	0	0.00577805	0.0949811	0.0281855	0.0429881	0	0	0.0132386	0.0145065	0.00223853	0.153201	0.0957983	0	0.0111844	0	0	0	0	0	0.0116376	0.00577087	0.0310296	0	0	0.0174414
MAG3232	0	0.0061112	0.0114826	0.00935644	0.0170851	0.0224494	0.0127446	0.0104279	0.0296194	0.019848	0.0255164	0	0	0.011288	0.0153192	0.069377	0.010422	0.0086108	0.053575	0.0275116	0.0149145	0.0310247	0.0253635	0.00636895	0	0.00412655	0	0.013673	0.0608616	0.00527866	0.0174119
MAG2412	0	0.00497886	0.00975365	0.00884105	0.0381151	0.0724589	0.0675588	0.00958475	0.0176618	0.0235571	0	0.00529188	0.00316772	0	0.0637454	0.00479982	0.0414897	0.0386566	0.0213428	0.0160498	0.00748778	0.0215077	0.00266105	0.00614065	0.00506612	0	0	0.00971854	0.0224239	0	0.017402
MAG2251	0.141359	0.00744761	0	0	0	0	0	0	0.00446274	0.0038165	0	0	0	0.323394	0.0117262	0	0	0	0	0	0.00621781	0.00422551	0.00630226	0	0	0.00547041	0	0.0075084	0	0	0.0173977
MAG1761	0.0142766	0.0193413	0.0305496	0	0.0651683	0	0	0.00973352	0.0114309	0.0168478	0	0	0	0.00936219	0	0.0162576	0.0076558	0.00842522	0	0.0570975	0.0298326	0	0.00585799	0	0	0.00778471	0.00661849	0.161979	0	0.0427591	0.017366
MAG1258	0.0107176	0.0252591	0.0157447	0	0.0397793	0.0482271	0	0.0321818	0.0091052	0.00800044	0.0484065	0	0	0.0159816	0.036443	0	0.0342999	0.0340601	0	0.0149399	0.0356301	0.0208545	0.0198303	0.00790218	0.00569285	0.0149567	0.0119836	0.0180247	0	0.0127908	0.0173604
MAG2783	0.009558	0.0174345	0.0135663	0.0103761	0	0.196824	0	0	0.0341653	0.0385573	0.0169319	0	0	0	0.00727109	0.00740602	0.0066525	0.00971016	0	0.0110338	0.0171441	0.0172227	0	0	0.0687905	0.00944732	0.0077924	0.00445796	0	0.0164286	0.017359
MAG2118	0	0.00706586	0	0.00746301	0	0	0	0.0114458	0	0	0.482466	0	0	0	0	0	0	0	0	0	0	0	0	0	0	0	0	0.0115875	0	0	0.0173343
MAG2629	0.00321139	0.0193168	0.0100639	0.0680546	0.0775472	0.0480128	0	0.0325949	0.0370455	0.0305878	0	0	0	0.011937	0	0	0	0	0	0.0529566	0.0152064	0.0249861	0.0281463	0.014493	0	0.0137752	0.0231966	0.00887051	0	0	0.0173334
MAG1946	0.0228593	0.00956668	0.0104888	0.0219376	0.0170194	0.0106577	0	0.0216746	0.0271964	0.030872	0.0603604	0	0.0091581	0.0418982	0.00651853	0	0.0208445	0.0189196	0.0156972	0.0576013	0.0315996	0.018438	0.0191509	0	0	0	0.00760994	0	0.0147309	0.0244851	0.0173095
MAG881	0	0.00877373	0.00536987	0.0730767	0.0993632	0.0525087	0	0.0349485	0.0478787	0.039849	0	0	0	0.00999699	0	0	0	0	0	0.045522	0.0152214	0.020223	0.0269961	0.0051355	0	0.0115815	0.0183144	0.00450154	0	0	0.0173087
MAG3378	0.00591726	0.0282997	0.0101964	0.0249885	0.0166642	0.0265018	0	0.0431171	0.0326198	0.0406963	0.0145796	0	0.00897668	0.00629968	0.0415779	0.0100226	0.0359868	0.0362278	0	0.0139446	0.021944	0.0280438	0.0107364	0	0	0.0183466	0.018037	0.0162063	0	0.00806227	0.0172664
MAG710	0	0.0103029	0.151742	0.016212	0	0	0	0.00932632	0.0198277	0.0338863	0.0124367	0	0	0.187853	0	0	0	0	0	0	0	0	0	0.0123885	0.0122811	0.00927314	0.00794035	0.0343106	0	0	0.0172594
MAG1186	0.0198267	0.0103107	0.0128387	0.0176768	0.0230748	0.00976379	0	0.0171629	0.0396859	0.0445529	0.050619	0	0.0111168	0.0301451	0	0	0.0228011	0.0208164	0.0180147	0.0491739	0.0340919	0.018088	0.0238023	0	0	0	0.009195	0	0.0161814	0.0183454	0.0172428
MAG1523	0.00431057	0.0158362	0.0114404	0.0561899	0.0640577	0.0383115	0	0.0255293	0.0529618	0.0442079	0	0	0	0.0197858	0	0	0	0	0	0.039367	0.0418114	0.0161279	0.0275963	0.013762	0.00502899	0.0107314	0.0186599	0.0114158	0	0	0.0172377
MAG3638	0	0.0130811	0	0	0	0	0	0.00624522	0.0818999	0.024143	0.046077	0	0	0.01786	0.0171634	0.00225273	0.151553	0.0952117	0	0.0110389	0	0	0	0	0	0.0117959	0.00564496	0.0326633	0	0	0.017221
MAG2453	0.0631078	0.0362155	0	0.013106	0	0	0	0	0	0	0	0	0	0	0.0196991	0	0	0	0	0	0.0248092	0.0134576	0.0131296	0.053444	0.279286	0	0	0	0	0	0.0172085
MAG732	0.0683723	0.0363053	0	0.0188612	0	0	0	0.0130629	0	0	0	0	0	0	0.024151	0	0	0	0	0	0.0175199	0.0161043	0.0172259	0.0724136	0.231621	0	0	0	0	0	0.0171879
MAG1953	0	0.0239458	0.00543991	0.00880825	0.00616639	0.0268509	0	0.00340568	0.0312169	0.0238025	0.0425531	0	0	0.00227283	0	0.0250481	0.0600089	0.0538713	0.0556178	0	0.00432041	0	0.00870588	0.0143575	0.0046106	0.0105911	0.0197127	0.0177964	0.0517689	0.0147196	0.0171864
MAG1241	0.0145278	0.0185258	0	0.121684	0	0	0	0.0730964	0	0	0	0	0	0.0161896	0	0.0110188	0.0235678	0.0316984	0	0	0	0	0	0.122469	0	0.0262534	0.0320198	0.0229281	0	0	0.0171326
MAG1934	0.0189259	0.0084081	0.010316	0.0196943	0.0184982	0.0106583	0	0.0204754	0.0267811	0.030866	0.0351209	0	0.00978358	0.0374436	0	0	0.0290161	0.0267498	0.0168893	0.0480855	0.0449697	0.0191827	0.0362179	0	0	0	0	0	0.0155036	0.0303088	0.0171298
MAG2274	0	0	0	0	0.0383363	0.0447187	0	0	0	0	0.018404	0.00510709	0.00783306	0	0.0414416	0.0212469	0.0283243	0.0252867	0.00962742	0.0212266	0	0.234075	0	0	0	0	0	0	0.00895574	0.00893937	0.0171174
MAG623	0.0255435	0	0.100611	0.0236152	0.0345667	0	0	0.0203029	0.0334455	0.0318496	0	0	0	0.0136139	0.0423705	0.0442477	0.0395113	0.0377222	0	0.026178	0	0.0397358	0	0	0	0	0	0	0	0	0.0171105
MAG2086	0	0.00852459	0.0186563	0.00569693	0.051817	0.0347081	0.0649359	0.00673729	0.029714	0.0405072	0	0.0224784	0.0197495	0	0.0359016	0.00528	0.0258617	0.0251857	0.0136533	0.0246529	0.0151193	0.00767868	0.00366313	0.0206221	0.0114088	0	0	0.0070826	0.0136582	0	0.0171098
MAG58	0	0.0127664	0	0.151839	0	0	0	0.134267	0	0	0	0.00380671	0.00686227	0.00942904	0.0284067	0	0.0396276	0.0373061	0	0	0.0163484	0	0.00716979	0	0	0.0131536	0.0105494	0.0411211	0	0	0.0170884
MAG3445	0	0.0107834	0.0145087	0.0514946	0.00459596	0	0	0.036811	0.0170483	0.0129865	0.0183072	0	0	0.00831351	0.0275356	0.0161462	0.00994754	0.010368	0.0089634	0.00565799	0.062665	0.0316756	0.0602875	0.0174008	0.0123925	0.00930536	0.00843057	0.0393861	0.00817807	0.00920165	0.0170797
MAG1655	0.012366	0.00569699	0.0676745	0.0245474	0	0	0	0.0131026	0.0133206	0.00819359	0	0	0	0	0.0423643	0	0	0.00419143	0	0.00475389	0	0.012186	0.0300848	0.0113378	0.0174673	0.0339272	0.0557357	0.0162478	0	0.138757	0.0170652
MAG3133	0.013218	0.00727773	0.0570473	0.0285575	0	0	0	0.0158076	0.0147321	0.00978919	0.00568909	0	0	0.0041838	0.0197313	0	0	0.00500659	0	0.00488903	0	0.0111425	0.0131213	0.0437486	0.0285632	0.0360744	0.0582088	0.0140024	0	0.120824	0.0170538
MAG1112	0.0146232	0.0119021	0.0103486	0	0	0	0	0.0118897	0	0	0.341229	0	0	0	0.00854831	0	0	0	0	0	0	0.00712153	0.00307503	0.0581013	0.0060058	0.015522	0.010855	0.0123229	0	0	0.0170515
MAG1792	0.00783564	0.00862802	0	0.0249007	0.159826	0.0399394	0	0.036207	0.019014	0.0311872	0	0.0222378	0.0384295	0.00718374	0	0.00999409	0	0	0.0329133	0.0236116	0.00870576	0	0.00532306	0	0	0	0	0.0288533	0	0.00647584	0.0170422
MAG286	0	0	0.00729016	0.0168721	0	0.0455323	0	0.0117006	0.0103384	0.00895558	0	0	0	0.00710382	0.0731451	0.071419	0.068699	0.0730303	0.0427622	0	0	0.0266116	0	0	0	0	0	0	0.0473937	0	0.0170285
MAG2030	0.026127	0.0360978	0	0.00523574	0	0	0	0	0	0	0	0	0	0	0.00830138	0	0	0	0	0	0.0102431	0.00806599	0.00675141	0.0685802	0.341312	0	0	0	0	0	0.0170238
MAG1544	0.00744701	0	0.0199667	0	0.0252334	0.0717854	0.0367603	0	0.0113545	0.0110851	0.0202339	0	0	0.014599	0.0351231	0.0537889	0.0324114	0.0329229	0.0104031	0.0122366	0	0	0	0.00899474	0.0093206	0.0071179	0.00733854	0.0333238	0.012221	0.0368852	0.0170184
MAG720	0	0.00835463	0.0111775	0.013035	0.0168051	0.0241864	0.0120989	0.0144805	0.0281227	0.0177872	0.025497	0	0	0.00921474	0.0163489	0.062328	0.00968207	0.00807223	0.0446963	0.0223809	0.0203417	0.0299561	0.0264429	0.00948259	0	0.00604632	0.00554039	0.0112014	0.0523872	0.00479746	0.0170155
MAG3309	0.00555129	0	0.0235385	0	0.00641654	0.117417	0.00732495	0	0.00504461	0.00388408	0.0201195	0	0	0.0175972	0.0466527	0.0818244	0.0264434	0.0257998	0.00310166	0.0133701	0	0	0	0.0082168	0.00848619	0.00390627	0.00479631	0.0306445	0.00439657	0.0454806	0.0170004
MAG1579	0	0	0.00696265	0.115199	0	0	0	0.0296788	0	0	0	0	0	0.0259512	0	0	0	0	0	0	0	0	0.326958	0	0	0	0	0.00460368	0	0	0.0169784
MAG3676	0	0.00854776	0	0	0.00889818	0.017113	0.0130323	0	0	0	0	0	0	0.00380204	0	0	0	0.00247694	0.096991	0	0.0255275	0	0.206855	0	0	0.00978568	0.00946482	0	0.106556	0	0.0169683
MAG3645	0	0	0.470247	0.0106962	0	0	0	0.0192112	0	0	0	0	0	0.00822399	0	0	0	0	0	0	0	0	0	0	0	0	0	0	0	0	0.0169459
MAG3805	0	0	0	0.051929	0.0182751	0	0.0347659	0.0870864	0.00630674	0.0104131	0	0.0770872	0.142874	0	0	0.0169784	0.00569473	0.00513513	0.0145839	0	0.0204406	0	0.00353148	0	0	0	0	0	0.0131442	0	0.0169415
MAG3863	0	0.0111583	0.00903828	0.00677157	0.0370302	0.0477535	0.0526004	0.00741121	0.0214586	0.0287429	0	0.00624258	0.0036144	0	0.0503281	0.00560469	0.0318141	0.0294044	0.0183621	0.0208771	0.00831139	0.0133521	0.00266619	0.0267061	0.0400692	0	0	0.0102985	0.0186025	0	0.0169406
MAG295	0	0.0277168	0.00547843	0.0100944	0.00542148	0.03207	0	0.00403387	0.0210553	0.0168955	0.0475013	0	0	0	0	0.0196331	0.0540693	0.048519	0.0615879	0	0.00524141	0	0.0070293	0.0151685	0.00504697	0.0131323	0.0232266	0.0180634	0.0577995	0.00911231	0.0169299
MAG3877	0.0222714	0.07772	0.00517607	0.0094238	0	0.0151172	0	0.00970694	0.0201862	0.0218632	0.0220437	0	0	0	0.0135621	0	0	0	0	0	0.00418557	0	0	0.00372036	0.0151264	0.179218	0.0831902	0	0	0.00518256	0.0169231
MAG2357	0.00588406	0.00717602	0.00735561	0.0119067	0.0445878	0.0257579	0.0507454	0.0149631	0.0265892	0.0256435	0.0122333	0	0.00325845	0.00835039	0.0244851	0	0.0161741	0.0154276	0.0135574	0.0301202	0.0392357	0.0192744	0.011016	0.00874208	0	0	0	0.00924768	0.0140325	0.0611618	0.0168975
MAG914	0.215748	0.0271091	0.0157882	0	0	0	0	0	0.0243079	0.00444745	0.00590052	0	0	0.0226873	0.0409268	0	0.00397194	0.00893133	0	0.0209622	0	0.00311186	0	0.0317378	0.0580298	0.0103351	0.00977176	0	0.00267429	0	0.0168814
MAG1388	0	0.00570498	0	0	0.0134202	0	0	0	0	0	0	0	0	0	0	0	0.162667	0.195244	0	0.111833	0	0	0	0	0	0.0101954	0.00723881	0	0	0	0.0168768
MAG1798	0.00645675	0.0264828	0.198928	0.00692121	0	0	0	0.00628526	0.00538231	0.00358873	0.0353553	0	0	0	0	0	0	0	0	0.00311619	0	0.00777441	0	0.0289266	0.0424857	0.0153468	0.018078	0.00812521	0	0.0920949	0.0168449
MAG2979	0.0177334	0.0075551	0.0106069	0.0266555	0.0167433	0.0115185	0	0.0263465	0.0251935	0.0292483	0.0315943	0.00914332	0.0189264	0.0355053	0	0	0.0230697	0.0210301	0.0172583	0.051466	0.0440553	0.0170843	0.0172921	0	0	0	0	0	0.0157231	0.0309816	0.0168244
MAG3072	0.0124642	0.00935571	0.00779771	0.0245168	0.0546269	0.0031145	0	0.0197066	0.0273719	0.0257476	0.00715337	0.00292869	0.00773634	0.0037319	0.0229655	0	0.0236418	0.0224534	0.0146398	0	0.0251005	0.133384	0.0108785	0.00637634	0.00554807	0.00387658	0	0.0153812	0.0138659	0	0.0168121
MAG3757	0	0.319697	0	0.0157751	0	0	0	0	0	0	0	0	0	0	0	0	0	0	0	0	0	0	0	0	0	0.0196488	0.0193462	0.129713	0	0	0.016806
MAG2667	0.0145792	0.0286689	0.0491593	0.00492589	0	0	0	0.00422003	0.103496	0.0587602	0.0240919	0	0	0	0	0	0	0	0.015679	0.00679114	0.0102634	0.00827812	0.00996617	0.0174017	0.0359798	0.0165156	0.0189539	0.00781237	0.0279009	0.0401214	0.0167855
MAG3144	0.00597197	0	0	0	0.0211271	0	0.082135	0	0.00758198	0.0108789	0	0.0644862	0.0146444	0	0	0	0	0	0.0178695	0	0.00855267	0.228668	0	0	0.023592	0	0	0	0.0175464	0	0.0167685
MAG947	0.16819	0.0107703	0	0	0	0	0	0.00310431	0.00474377	0.00365405	0.059326	0	0	0.00402392	0.170246	0	0	0.0033476	0	0.00380776	0.0034211	0	0.00621925	0.00586961	0.0331766	0.0118232	0.00626682	0.00473985	0	0	0.0167577
MAG706	0	0.0231972	0.129887	0.00985311	0	0.0132186	0.00489624	0.00865586	0.00780313	0.00736508	0.0505058	0	0	0.0126401	0.0975537	0.00831452	0	0.00283582	0.0293551	0.00762722	0.00832295	0.0124976	0	0.00511412	0	0.0106297	0.0109103	0.0142474	0.0198058	0.00699106	0.0167409
MAG3032	0	0.0604027	0.00837855	0	0	0	0	0	0	0	0.013897	0	0	0	0	0	0	0.00372069	0.00293693	0.326598	0	0	0.004011	0.00748831	0	0.0437135	0.031031	0	0	0	0.0167393
MAG3798	0.0298744	0.106513	0	0.00438596	0	0	0	0	0	0	0	0	0	0	0.0134354	0	0	0	0	0	0.00668996	0	0	0.0464079	0.276853	0.0101327	0.00723372	0	0	0	0.0167175
MAG3678	0.0156257	0.00543843	0.066885	0.0271613	0	0	0	0.0139096	0.0146755	0.0092026	0	0	0	0	0.0238927	0	0	0.0044714	0	0.00468801	0	0.0120419	0.0153812	0.0145061	0.0229722	0.0332047	0.0553751	0.0145634	0	0.147419	0.0167138
MAG871	0	0.00781635	0.0198523	0.0171494	0	0.0056933	0	0.0287049	0.0129155	0.00601877	0.0192097	0	0	0.0339813	0.0189565	0.0269793	0.0068981	0.00570721	0.00590498	0.0448578	0	0	0	0.161421	0.0400048	0.00855789	0.00911482	0.00863838	0.00540421	0.0076001	0.0167129
MAG1351	0.0121837	0.00495473	0.0662509	0.0259498	0	0	0	0.0129947	0.0165171	0.00998799	0.00580543	0	0	0	0.0228748	0	0	0.00357734	0	0.00388874	0	0.0132241	0.0162095	0.0101207	0.0171401	0.0321764	0.0543252	0.0547745	0	0.118213	0.0167056
MAG3210	0	0	0.00856351	0.0192482	0	0.042486	0	0.0133122	0.0101959	0.00869852	0	0	0	0.0081903	0.0705543	0.0645423	0.0637675	0.0666914	0.0554902	0	0	0.00724513	0	0	0	0	0	0	0.0621065	0	0.0167031
MAG5	0	0	0	0.139278	0	0	0	0.14385	0	0	0.0345912	0	0	0.163502	0	0	0	0	0	0	0	0	0	0	0	0	0	0.0194795	0	0	0.01669
MAG3533	0.00718412	0	0.0165261	0	0.00415968	0.0895908	0.00600227	0	0.00389804	0	0.0171323	0	0	0.0143165	0.0326691	0.0559137	0.022512	0.021551	0.00345429	0.00932611	0	0	0	0.00639736	0.00686831	0	0.00407823	0.0390061	0.00543495	0.134638	0.0166886
MAG2127	0	0.0167921	0.0674788	0.0159574	0	0.0185803	0.0147158	0.0162437	0.0254134	0.0269144	0	0	0	0.0174534	0.0103798	0.0296516	0.0253589	0.0263378	0.0224314	0.0257197	0.0115793	0.0350373	0.0164675	0.00986441	0	0.0135923	0.0145395	0.0103891	0.0209448	0.00848285	0.0166775
MAG1306	0.00580946	0	0.0205029	0	0.00481714	0.101427	0.00439095	0	0	0	0.0763004	0	0	0.0137261	0.0425021	0.0711528	0.023976	0.0232442	0.00370202	0.0111865	0	0	0	0.00735704	0.00715739	0	0.00419833	0.0347986	0.00542041	0.0380259	0.0166565
MAG2725	0	0	0	0	0.416365	0.0138803	0	0	0.0126534	0.0106744	0.00524574	0	0.00762845	0	0	0	0	0	0.00825198	0.00873173	0	0	0	0	0	0	0	0	0.0153536	0	0.0166262
MAG2726	0.427567	0	0	0	0	0	0	0	0	0	0	0	0	0.0683245	0	0	0	0	0	0	0	0	0.00229217	0	0	0	0	0	0	0	0.0166061
MAG3602	0.0160591	0.0147078	0.0117673	0.0292831	0.0137156	0.0143062	0	0.0291533	0.0192641	0.0224312	0.0349342	0	0.0101104	0.0264972	0.00745386	0	0.0195046	0.018334	0.0186236	0.0522416	0.0275239	0.017414	0.0127703	0	0	0.00820084	0.0120375	0	0.0170818	0.0434979	0.0165638
MAG1593	0	0.0317379	0	0.00571215	0	0.0394923	0	0	0.0119148	0.00938678	0.0589961	0	0	0	0	0.0122674	0.044043	0.0397626	0.0760261	0	0.00883796	0	0.00733645	0.0170338	0.0053695	0.0150694	0.025503	0.0109231	0.071374	0.00576219	0.0165516
MAG3483	0	0	0.496537	0	0	0	0	0	0	0	0	0	0	0	0	0	0	0	0	0	0	0	0	0	0	0	0	0	0	0	0.0165512
MAG2263	0.0145648	0.0099305	0.0127492	0.0216954	0.0156059	0.0139296	0	0.020899	0.0230003	0.026695	0.0324149	0	0.00978574	0.0327329	0	0	0.0210076	0.0193738	0.0170683	0.0588438	0.0375265	0.018281	0.0212676	0	0	0.00637832	0.0097085	0	0.0156845	0.0371645	0.0165436
MAG2106	0	0.0050932	0.013755	0.00680294	0.0175677	0.0301066	0.0146091	0.00832284	0.0295006	0.0189196	0.0264343	0	0	0	0.0197176	0.0641967	0.0108587	0.00923103	0.0533	0.0233655	0.0127231	0.0210425	0.0242064	0.00803431	0	0	0	0.00792602	0.0612856	0.00926891	0.0165423
MAG725	0.0100558	0	0	0	0.0239621	0	0.0119458	0	0.00434942	0.00660217	0	0.0489174	0.0114256	0	0	0.00765028	0	0	0.00746029	0	0.00805049	0.328017	0	0	0.0206258	0	0	0	0.00712414	0	0.0165395
MAG2759	0.00581233	0	0.019758	0	0.00498015	0.0805447	0.00909817	0	0.0065726	0	0.018606	0	0	0.0124322	0.0292517	0.0638572	0.0230407	0.0229513	0.00759578	0.0132119	0	0	0	0.0124413	0.00894293	0.00484903	0.00530915	0.0228571	0.00867665	0.11529	0.016536
MAG1951	0.00615144	0.0173514	0	0.0948041	0	0	0	0.0761923	0	0	0.0180592	0	0	0.0196006	0	0	0	0	0	0	0.0362089	0.0238028	0.015494	0.0561638	0.0352257	0.0199902	0.017401	0.0593695	0	0	0.0165272
MAG2012	0.00723149	0.0211752	0.0582728	0	0	0	0	0	0	0	0.0128088	0	0	0.00570414	0.210492	0.0437946	0.00419972	0.00374538	0	0.0115688	0	0.0458454	0	0.00771643	0.0206478	0	0.00390115	0.0287971	0	0.00935558	0.0165086
MAG229	0	0.051125	0	0	0	0	0	0	0.0799615	0.0543707	0.075652	0	0	0.126934	0	0	0.0029672	0.00317234	0	0	0	0	0	0	0	0.0279041	0.0176497	0.0539353	0	0	0.0164557
MAG431	0.0279495	0.00962074	0.0403288	0.019285	0	0	0	0.01014	0.0346253	0.0381971	0.0222155	0	0	0.0227274	0	0.035649	0.00798112	0.00944749	0.0204883	0.0484081	0.0160723	0.0156079	0.0125182	0	0	0.0134026	0.0138145	0	0.0221955	0.052676	0.016445
MAG982	0	0.0241114	0	0.00524851	0	0.0262546	0	0	0.00978142	0.00778475	0.0620527	0	0	0	0	0.00882588	0.0463215	0.0420071	0.0954483	0	0.0076462	0	0.00601247	0.0147334	0.00440895	0.0105189	0.0198896	0.00851834	0.0887231	0.00449495	0.0164261
MAG1067	0	0.00727067	0.00959787	0.00496868	0.0548137	0.0371001	0.0349559	0.00507621	0.043845	0.0594308	0	0.0249433	0.0141991	0	0.0333009	0.00610283	0.017754	0.0170506	0.00710182	0.0432419	0.0231939	0.00740667	0.0117231	0.00519671	0.00369945	0	0	0.0132954	0.00740891	0	0.0164226
MAG3868	0	0.00821985	0.0143936	0.00855666	0.0177739	0.0233114	0.0106807	0.0100706	0.0293521	0.0190486	0.028494	0	0	0	0.0186662	0.0551346	0.0109388	0.00951393	0.0454752	0.0299279	0.0177911	0.023437	0.0221223	0.0140602	0	0.00468252	0	0.0134364	0.0524519	0.00511371	0.0164218
MAG3880	0.0780972	0.03025	0.0166067	0.0143862	0.0325307	0.105357	0	0.00594162	0.00476394	0.00576363	0.0411529	0	0	0.00934363	0.103602	0	0.0033284	0.00520415	0	0	0	0	0	0.00568765	0	0.0158086	0.0100094	0.00439587	0	0	0.0164077
MAG699	0.0084801	0.0283897	0.00757458	0.0338628	0.0421417	0.00874971	0	0.0271426	0.0286	0.0247754	0.00829538	0	0.00556289	0.00566065	0.0219823	0	0.0220527	0.0187277	0.0181342	0	0.0288504	0.0507692	0.0154133	0.0161588	0.00906144	0.0115811	0.01373	0.0170403	0.0181495	0	0.0163629
MAG3341	0.358584	0.00328032	0	0	0	0	0	0.00645443	0.011514	0.00309905	0.0350892	0	0	0.0362851	0.00435939	0	0	0	0	0	0.00409505	0	0.021379	0	0	0.00625962	0	0	0	0	0.0163466
MAG223	0	0.024752	0	0	0	0	0	0	0.0633654	0.0682306	0	0	0	0	0	0.0586266	0.0832885	0.0803253	0	0	0	0	0.036441	0	0	0.0370333	0.0377182	0	0	0	0.016326
MAG2845	0	0.00594836	0.0095001	0.0042807	0.0568006	0.032544	0.0372452	0.00465299	0.0438094	0.0600969	0	0.0213942	0.012132	0	0.0290688	0.00469894	0.0191652	0.0180438	0.0078144	0.0419205	0.0223945	0.00714916	0.0246343	0.00374981	0.00354859	0	0	0.0105214	0.00794674	0	0.016302
MAG2077	0.0109183	0.00555934	0.057174	0.0231426	0	0	0	0.0121499	0.0170506	0.0110882	0.00596165	0	0	0	0.0200186	0	0	0.00359775	0	0.00432068	0	0.00987538	0.0132089	0.0301312	0.0472704	0.0289812	0.0479238	0.0138172	0	0.126563	0.0162918
MAG2463	0	0.00489444	0.0649496	0.0144756	0	0.00523841	0	0.0238033	0.01709	0.00906446	0.0189158	0	0	0.0341134	0.0153982	0.0591508	0.00882637	0.00755992	0.00457746	0.0428826	0	0	0	0.11156	0.0302383	0	0	0.00701238	0	0.00885772	0.016287
MAG2346	0	0.00593227	0.00783808	0.0157757	0.0204131	0.0040554	0.118912	0.0193055	0.00458825	0.00783566	0	0.0363924	0.0795992	0	0	0.0578634	0.0198815	0.0181612	0.00961587	0	0.0187972	0.00630197	0.00740376	0.00414059	0.00318941	0.00346469	0	0.0100325	0.00862937	0	0.016271
MAG1904	0.0216534	0.0422712	0	0.122744	0.00440814	0	0	0.058982	0.0214976	0.0187713	0	0	0.00380321	0.00839221	0	0	0.0192538	0.0177768	0	0.00844747	0.0112016	0	0.026128	0	0	0.0372579	0.0485086	0.0167638	0	0	0.016262
MAG3588	0	0.0573962	0	0	0	0	0	0	0.0817688	0.0560008	0.0826444	0	0	0.0823356	0	0	0.00646538	0.00710562	0	0	0	0	0	0	0	0.0297887	0.0198789	0.0644439	0	0	0.0162609
MAG2069	0.00563373	0	0.0217984	0	0.00614522	0.0714606	0	0	0	0	0.0111484	0	0	0.0257353	0.0267857	0.0608411	0.0513686	0.0488253	0.00255239	0.00672272	0	0	0	0.0168735	0.0198258	0.00667483	0.0100937	0.0608014	0.00353876	0.0309364	0.0162587
MAG8	0.0222735	0.00387322	0.0103223	0.0168995	0.00352657	0.00383465	0	0.00244289	0.0604237	0.0126206	0.0186296	0	0	0.0864092	0.183461	0	0.012243	0.022403	0	0.0193129	0	0.00847314	0	0	0	0	0	0	0	0	0.0162383
MAG775	0	0.0109042	0	0	0	0	0	0.00585209	0.0939114	0.0280057	0.0431578	0	0	0.0127797	0.0170301	0.00495279	0.13223	0.0845271	0	0.011541	0	0	0	0	0	0.00916037	0.00464845	0.0284368	0	0	0.0162379
MAG560	0	0.00510045	0.0219543	0.00700147	0.0137894	0.0422262	0.00959311	0.00867843	0.0292297	0.0185762	0.026427	0	0	0	0.0180928	0.0537178	0.00818057	0.00679046	0.0415426	0.0303827	0.0167333	0.0164088	0.0211518	0.00708113	0	0	0	0.00797608	0.047976	0.0285151	0.0162375
MAG611	0	0	0.00502966	0.0191872	0	0.0492221	0	0.0133661	0.00857374	0.00762969	0	0	0	0.00547442	0.073735	0.0721193	0.06805	0.0715486	0.0309333	0	0	0.0272089	0	0	0	0	0	0	0.0347348	0	0.0162271
MAG1062	0	0	0	0	0	0	0	0.00943038	0	0	0	0.446819	0.0304854	0	0	0	0	0	0	0	0	0	0	0	0	0	0	0	0	0	0.0162245
MAG218	0.0193966	0.0102544	0.0145599	0.0175907	0.0162376	0.0117203	0	0.0177164	0.0249987	0.0287246	0.0356563	0	0.0129057	0.0338194	0	0	0.0193444	0.0178697	0.0209069	0.0464933	0.029977	0.0276749	0.0216722	0	0	0	0.0087447	0	0.0192666	0.0311594	0.016223
MAG2009	0.00777824	0.00655674	0.00855933	0.0103939	0.00427182	0	0	0.0073051	0.00330012	0.00519918	0	0	0	0.0108583	0.0151974	0	0.0395682	0.0401879	0.115303	0.00592298	0.0160136	0.00524404	0	0	0	0.00414048	0.00468419	0	0.176107	0	0.0162197
MAG182	0.0132775	0.00876008	0.0193794	0.0197001	0.00635035	0	0	0.0147075	0.0059981	0.0096101	0	0	0	0.0183605	0.0194277	0	0.0278266	0.0277918	0.0208929	0.00970005	0.203272	0.00909728	0	0	0	0.00715125	0.00735534	0.00636695	0.0313865	0	0.0162137
MAG1793	0.024551	0.0147953	0.0323716	0.0365971	0.0171074	0	0	0.0180174	0.0447988	0.0434132	0.0242834	0	0	0.0159028	0.0245545	0.0152055	0.00785897	0.0103411	0.00935254	0.0158193	0.0176528	0.0110151	0.0107821	0	0.016655	0.0173609	0.0166479	0.0105317	0.0103789	0.0203431	0.0162113
MAG3042	0	0.0175862	0.00537715	0.00514925	0.314056	0.00518899	0	0.00568832	0	0	0	0	0	0.00338086	0	0	0.00524912	0.00484247	0	0	0	0	0	0	0	0.0533489	0.0616064	0	0	0.00384028	0.0161771
MAG3481	0.0102044	0.00740715	0.011151	0.0284136	0.0145629	0.017614	0	0.0279298	0.0214515	0.0240811	0.0364765	0.00556421	0.0119215	0.0328069	0	0	0.0162297	0.0149627	0.0138059	0.0540159	0.0251145	0.0150578	0.015713	0	0	0	0.00622351	0	0.0127334	0.061857	0.0161766
MAG2829	0.0525721	0.00988261	0.0125339	0.0109022	0.0122308	0	0	0	0.0123475	0.0126838	0.0223426	0.0581141	0.017268	0.0138238	0.0257689	0.015302	0	0.00633617	0.0104488	0	0.0121554	0.0950889	0.0333819	0.00918549	0.0245668	0	0	0	0.00981363	0.00836055	0.0161703
MAG2891	0	0.0172259	0	0.00508642	0	0	0	0.0112199	0	0	0	0	0	0.0241576	0	0	0	0	0	0	0	0	0	0	0	0.108311	0.0644035	0.254597	0	0	0.0161667
MAG2862	0	0	0.00692969	0.0196112	0	0.0450096	0	0.012863	0.00921135	0.00779488	0	0	0	0.00881302	0.0724227	0.0687339	0.0665957	0.0707087	0.0416714	0	0	0.00744328	0	0	0	0	0	0	0.0469344	0	0.0161581
MAG3545	0	0.0116612	0	0	0.0140683	0	0	0	0	0	0	0	0	0	0	0	0.144258	0.171686	0	0.0929871	0	0	0	0	0	0.026201	0.0232323	0	0	0	0.0161365
MAG161	0.00534657	0	0.0220268	0	0.00777577	0.0660888	0.0045245	0	0.00369111	0	0.0164428	0	0	0.0235731	0.0302402	0.0714351	0.0403274	0.03947	0.00432137	0.0114421	0	0	0	0.0138624	0.016065	0.00593196	0.0079186	0.0528354	0.00634741	0.0343609	0.0161342
MAG2640	0	0.0586263	0	0	0	0	0	0	0.0744642	0.051465	0.081063	0	0	0.0850246	0	0	0.00716146	0.0074701	0	0	0	0	0	0	0	0.0321639	0.0209441	0.0656384	0	0	0.016134
MAG2224	0.0090037	0.0211284	0.0256263	0	0	0.165414	0	0	0	0	0.0361039	0	0	0	0.00878845	0	0	0	0	0	0.00812171	0	0.00392345	0.00498566	0.0484199	0.0651358	0.0476661	0.0142608	0	0.0250387	0.0161206
MAG3800	0.169178	0.00408564	0	0	0	0	0	0	0	0	0	0	0	0.0208054	0.280838	0	0	0	0	0	0	0	0	0	0	0.00851398	0	0	0	0	0.016114
MAG1888	0.00841292	0.0104444	0.00579506	0.0718925	0.053047	0	0	0.0696816	0.0112085	0.00968193	0.014085	0.00533156	0.0128368	0.00796473	0.00956958	0	0.031584	0.0284868	0.010868	0	0.025669	0.0263348	0.00810303	0.0080009	0.00527982	0.00754074	0.00685803	0.0239704	0.0103017	0	0.0160983
MAG949	0.0203136	0.00791582	0.0117678	0.0168084	0.0130078	0.0109586	0	0.0167192	0.0243472	0.0277377	0.0416391	0	0.00709986	0.0401903	0	0	0.0236055	0.0222343	0.0146943	0.056577	0.0374031	0.0253376	0.0246026	0	0	0	0	0	0.0131617	0.0267573	0.016096
MAG1273	0.0136938	0.00703129	0.0542168	0.02632	0	0	0	0.0139263	0.0193406	0.0117511	0.00980265	0	0	0	0.0237325	0	0	0.00431153	0	0.00414123	0	0.0104576	0.0118558	0.0161651	0.0240236	0.0348326	0.0562583	0.0167517	0	0.123157	0.016059
MAG2495	0.101867	0.00532106	0	0.011057	0	0	0	0	0.00333273	0	0.0161163	0	0	0.00288553	0.162845	0	0.00759605	0.0149952	0.00574661	0.00245555	0	0.0501189	0	0	0	0	0	0	0.00841907	0.0889741	0.0160577
MAG3744	0	0	0	0.0088374	0.0265007	0.108113	0.0869627	0.011886	0	0.00368813	0	0.0134771	0.027174	0	0	0.0453504	0	0	0.0751427	0	0	0	0.0124638	0	0	0	0	0	0.0621204	0	0.0160572
MAG3663	0	0.00825544	0.0270353	0.0216793	0	0.0125854	0	0.0352088	0.0210843	0.0141127	0.0250388	0	0	0.0300669	0.0178541	0.0326677	0.013688	0.0124239	0.00658487	0.039715	0	0	0	0.1111	0.0288018	0	0	0.00873843	0	0.014748	0.0160463
MAG3518	0.0038506	0.0128628	0.011793	0.0585808	0.0715931	0.0382377	0	0.029103	0.0450808	0.0365542	0	0	0	0.0152932	0	0	0	0	0	0.0354156	0.0327914	0.0157507	0.0223643	0.0107281	0.004166	0.0105449	0.0179082	0.0081915	0	0	0.016027
MAG1119	0.134986	0.0133016	0	0	0	0	0	0	0	0	0	0	0	0	0	0	0	0	0	0	0.023911	0	0.0245005	0.0298332	0.25424	0	0	0	0	0	0.0160257
MAG2218	0	0	0.0255004	0.0189306	0	0.00713014	0	0.0302022	0.015238	0.00741262	0.0237637	0	0	0.025522	0.0186197	0.0306992	0.00755965	0.00643832	0.00577533	0.0618807	0	0	0	0.132646	0.0340026	0	0	0.017118	0	0.0118478	0.0160095
MAG1404	0.0705825	0.0258518	0.0116855	0.0130311	0.0227478	0.103546	0	0.0050869	0.00434865	0.00464651	0.0511353	0	0	0.00708417	0.112648	0	0.00776833	0.0106306	0	0	0	0	0	0.00514097	0	0.0141602	0.00937603	0	0	0	0.0159823
MAG1971	0.0134224	0.00801667	0.0641822	0.0286254	0	0	0	0.0157067	0.0142505	0.00859561	0.0216346	0	0	0	0.0242336	0	0	0.00516749	0	0.004184	0	0.0106204	0.011492	0.0136688	0.0205943	0.0315283	0.0495952	0.0140562	0	0.119351	0.0159642
MAG390	0	0	0	0	0	0	0	0	0	0	0	0	0	0	0.00610618	0	0	0	0	0	0	0	0.0243031	0	0	0	0	0.44847	0	0	0.0159627
MAG181	0	0	0	0.0825927	0	0	0	0.107875	0	0	0	0	0	0	0.278242	0	0	0	0	0	0	0	0	0	0	0	0	0.00992062	0	0	0.0159543
MAG2407	0	0	0.0481146	0.011558	0	0	0	0.0190769	0.0100184	0.00485661	0.0138513	0	0	0.0349459	0.0114357	0.1464	0.00948248	0.00949112	0	0.0332263	0	0	0	0.0905081	0.0233086	0	0	0.00621433	0	0.00606905	0.0159519
MAG2957	0.00393681	0.0220528	0.183213	0	0	0.0174012	0	0	0	0	0.0237763	0	0	0	0	0	0	0	0	0	0.00853937	0	0	0.00770364	0.0635717	0.0647426	0.0476953	0.0130964	0	0.0226911	0.0159473
MAG1180	0.0046963	0	0.0188102	0	0.0047616	0.0669055	0.00465417	0	0	0	0.012823	0	0	0.0280083	0.0246072	0.0610907	0.0457909	0.0441166	0.00348807	0.00956408	0	0	0	0.018135	0.0204861	0.00573464	0.0074983	0.0579091	0.00504036	0.0341389	0.015942
MAG265	0.448473	0.00524297	0	0	0	0	0	0	0	0	0	0	0	0.00364372	0.00533886	0	0	0	0	0	0	0	0.00929584	0	0	0.00605172	0	0	0	0	0.0159349
MAG845	0.0202108	0	0.02964	0	0.0333003	0.0521804	0	0.0339668	0.0481952	0.0256639	0.0281307	0	0	0	0.0381967	0	0.021848	0.0217285	0	0.0176469	0	0	0	0.0230575	0.0150155	0.0109455	0.00761427	0.0102454	0	0.0402836	0.015929
MAG1095	0.00745011	0.0283642	0	0.100925	0	0	0	0.100176	0	0	0.12556	0	0	0.00526024	0	0	0	0	0	0	0	0	0	0.00344495	0	0.0458663	0.0292252	0.0313141	0	0	0.0159195
MAG1878	0	0.0504569	0	0	0	0	0	0	0.103115	0.0855501	0.0674096	0	0	0.0698486	0	0	0	0.00490151	0	0	0	0	0	0	0	0.0273558	0.0196517	0.0492296	0	0	0.0159173
MAG3478	0	0.0212452	0.035596	0.0304796	0	0.0163759	0.0161333	0.029773	0.0143598	0.0156664	0	0	0	0.027403	0	0.0600035	0.0143498	0.0142944	0.0215042	0.0166363	0.0157745	0.0210197	0.0151449	0.0150872	0	0.0205313	0.0203906	0.0157046	0.0197675	0	0.015908
MAG899	0	0.0136609	0.0499143	0.0376781	0	0.0346666	0.0132334	0.0393626	0.0169513	0.0179305	0	0	0	0.0158197	0.00923733	0.0209952	0.0170317	0.0170838	0.0253869	0.0207192	0.0111445	0.0330042	0.0113866	0.00848261	0	0.0109399	0.0119439	0.0101484	0.0234148	0.00692624	0.0159021
MAG1732	0.0131677	0.00464057	0.0530726	0.0281731	0	0	0	0.0147087	0.0169769	0.010534	0	0	0	0.00246413	0.0219358	0.00425107	0	0.00363055	0	0.00463361	0	0.0265051	0.0149381	0.0105935	0.0181737	0.0308768	0.0514478	0.0170556	0	0.129253	0.0159011
MAG934	0.00883443	0.00935514	0	0	0	0.0114752	0	0	0	0	0.0128975	0	0	0.00555401	0.100001	0	0	0	0	0.00608606	0	0.00461412	0	0.083504	0.220988	0	0	0	0	0.0135416	0.015895
MAG1462	0.117291	0.015671	0	0	0	0	0	0	0	0	0	0	0	0.00825035	0	0	0	0	0	0	0.24136	0.00769777	0.0502131	0	0	0.0203344	0.0103518	0.00554545	0	0	0.0158905
MAG2198	0	0.00422837	0	0	0.0206437	0.0109403	0	0.00380599	0	0	0.0133938	0	0	0	0	0	0.138661	0.11704	0	0	0	0	0	0	0.0108379	0.0835181	0.0735332	0	0	0	0.0158868
MAG1748	0.0161292	0.00580473	0.0305056	0.0771593	0	0.0428847	0	0.0116602	0.0500637	0.056352	0.0288319	0	0	0	0.00924355	0.00844051	0.00777711	0.0118361	0	0.0152725	0.0161866	0.0215016	0.00832199	0	0.0237011	0.00667076	0	0.00712334	0	0.0211246	0.0158864
MAG288	0.00963898	0.0285551	0.121238	0.0085369	0	0	0	0.00797721	0.0114562	0.00825959	0.0409312	0	0	0	0.00729212	0	0	0	0	0.00381863	0	0.00785159	0.00330169	0.0293647	0.0462637	0.0191786	0.0214031	0.00873858	0	0.0925109	0.0158772
MAG3216	0.00502578	0	0	0	0.00587404	0	0	0	0.00476531	0.00655496	0	0.16708	0.0385465	0	0	0.064169	0	0	0.00345534	0	0	0.154509	0	0	0.0143725	0	0	0	0	0.0118891	0.0158747
MAG3512	0	0.0514444	0	0	0	0	0	0	0.0854424	0.0583522	0.0739244	0	0	0.102078	0	0	0.00231635	0.00264225	0	0	0	0	0	0	0	0.026397	0.0162874	0.0567023	0	0	0.0158529
MAG2773	0	0.00651732	0.0115465	0.00805157	0.0183967	0.021825	0.0166794	0.0107448	0.0309074	0.0187874	0.0285315	0	0	0	0.0132699	0.0572635	0.0115525	0.0092028	0.0468903	0.0251796	0.0172418	0.0206973	0.0241171	0.00829581	0	0	0	0.00949592	0.0549199	0.00511622	0.015841
MAG963	0	0.00455426	0.0266775	0.0790536	0.0099807	0	0	0.0569529	0	0	0	0	0	0.0180673	0	0	0.0061841	0.00565135	0.00306015	0.0416994	0	0	0	0.0693415	0.0599712	0.0242228	0.0161943	0.00731613	0.00576376	0.0404767	0.0158389
MAG2954	0.016122	0.0313072	0.00812371	0.00845218	0	0	0	0.00821526	0	0	0.00563821	0	0	0	0	0	0.171162	0.162337	0	0.0137741	0	0	0.00622803	0	0	0.0247859	0.0181351	0	0	0	0.0158093
MAG2474	0	0.0126495	0	0.206164	0	0	0	0.0400277	0	0	0	0	0	0	0.069825	0	0	0	0	0	0.0276085	0	0.0263768	0.0153601	0.0162939	0.0298923	0.0287111	0	0	0	0.0157636
MAG1672	0.0202038	0	0.0364965	0	0.0179549	0.0306892	0	0.0156242	0.0454352	0.0249514	0.016663	0	0	0	0.0264132	0	0.0176437	0.0179059	0.0148939	0.0243301	0.0156547	0	0.0118927	0.0243729	0.0184695	0.0124155	0.00966012	0.0142418	0.0163964	0.0392359	0.0157181
MAG170	0	0.00930228	0	0	0.00850635	0.0222778	0.0145344	0	0	0	0	0	0	0.00397322	0	0	0	0.00257522	0.0207609	0	0.0998789	0	0.244174	0	0	0.0114914	0.010705	0	0.0233514	0	0.0157177
MAG194	0	0.057241	0	0	0	0	0	0	0.0790172	0.0552291	0.0898122	0	0	0.0813846	0	0	0.00335611	0.00318611	0	0	0	0	0	0	0	0.0268863	0.0185803	0.0559745	0	0	0.0156889
MAG1795	0.0101846	0.00917273	0.0172103	0.0140367	0.00614605	0	0	0.00955939	0.00613805	0.00841136	0	0	0	0.0149635	0.020309	0	0.0458875	0.0466516	0.0791151	0.00737477	0.0222429	0.00772711	0	0.00496636	0	0.00690947	0.0071076	0.00616786	0.120289	0	0.0156857
MAG112	0.0131645	0.0288789	0	0.125066	0	0	0	0.114016	0	0	0.0569066	0	0	0.00593809	0	0	0	0	0	0.00852153	0	0	0	0.00563879	0	0.0482247	0.0302529	0.0322353	0	0	0.0156281
MAG2907	0.0413136	0.00472671	0	0.0589763	0.00720445	0	0	0.0496241	0.0453235	0.0262286	0	0	0	0.0930239	0.013928	0	0.0161625	0.0246882	0	0	0	0	0	0	0	0.00865857	0.00817805	0.0703567	0	0	0.0156131
MAG3229	0	0	0	0	0	0	0	0	0	0	0	0	0	0	0.213003	0	0	0	0	0	0	0	0	0	0	0	0	0.254742	0	0	0.0155915
MAG2506	0	0.00491562	0	0	0.0252524	0.0830237	0	0.00576413	0	0	0.0160183	0	0	0.00643445	0.00728794	0	0.0997297	0.0854446	0	0	0	0	0	0	0	0.0718933	0.0619452	0	0	0	0.0155903
MAG60	0	0.00879564	0.0331371	0	0.0148546	0	0	0.0137147	0.0101435	0	0.0109694	0	0	0	0	0	0	0	0	0.0766594	0.0167833	0	0	0.0216498	0.0699513	0.054916	0.0509699	0.00773247	0	0.0770937	0.015579
MAG3059	0	0	0	0	0.466821	0	0	0	0	0	0	0	0	0	0	0	0	0	0	0	0	0	0	0	0	0	0	0	0	0	0.0155607
MAG796	0.0141167	0.0242077	0.0115678	0.0188252	0.014697	0.0117699	0	0.0180328	0.0213057	0.024488	0.0297518	0	0.00612749	0.0281433	0	0	0.0149281	0.0139725	0.0189656	0.0516183	0.0218125	0.0230006	0.0160155	0.00540584	0.00884678	0.00962861	0.0138805	0	0.0175425	0.0270381	0.015523
MAG1921	0.0158928	0.0308363	0.106673	0.00953055	0	0	0	0.00914996	0.00859908	0.00605351	0.0400078	0	0	0	0.00900907	0	0	0	0	0.00289501	0.0037234	0.0103866	0.00294766	0.0303531	0.0488543	0.0191921	0.0212157	0.00891024	0	0.081393	0.0155208
MAG3587	0	0.0554758	0	0	0	0	0	0	0.079467	0.0547926	0.0747394	0	0	0.0855281	0	0	0.00345252	0.00397027	0	0	0	0	0	0	0	0.0284851	0.0177621	0.0618498	0	0	0.0155174
MAG1854	0	0.00570029	0.0121464	0.0118319	0.0177652	0.0215612	0.0106823	0.0125496	0.0336056	0.0227571	0.0353999	0	0	0	0.0169849	0.047891	0.00997412	0.00827196	0.0395093	0.0265258	0.012003	0.0184841	0.0314771	0.00778801	0	0	0	0.00948105	0.0463406	0.00632128	0.0155017
MAG2691	0	0.0312735	0.106745	0.0107026	0	0.014502	0	0.0107254	0.0108013	0.0112524	0	0	0	0.0102364	0	0.0127129	0.011103	0.0110099	0.0554645	0.0144119	0	0.0209363	0.019345	0	0	0.0254893	0.0301322	0.00750932	0.0506367	0	0.0154997
MAG3087	0	0.0158742	0.0524055	0.15225	0	0	0	0.0118835	0.0058913	0.00340304	0	0	0	0	0	0	0	0	0	0	0	0	0	0.00545824	0.00973578	0	0	0.207405	0	0	0.0154769
MAG1882	0	0	0	0	0	0	0	0	0.182351	0.225852	0	0	0.00248404	0	0	0.0532619	0	0	0	0	0	0	0	0	0	0	0	0	0	0	0.015465
MAG1156	0.0178823	0.00915192	0.0143546	0.0309952	0.104177	0	0	0.0265811	0.0176674	0.0181761	0.0112674	0	0.00652852	0.00587147	0.0112263	0	0.0207917	0.0188449	0.0140398	0	0.0240141	0.0374973	0.0114805	0.0106359	0.0197338	0.00445036	0.00473858	0.0101688	0.0131602	0	0.0154479
MAG3711	0	0	0	0	0	0	0	0.00372729	0	0	0.051923	0	0	0	0.138916	0	0	0	0	0	0	0	0	0	0	0	0	0.268227	0	0	0.0154264
MAG1756	0	0.0108303	0.0106887	0.00628913	0.070842	0.0350431	0.0423116	0.00640262	0.0310721	0.0419714	0	0.0105771	0.00603064	0	0.0363	0.00641135	0.0245149	0.022837	0.00826799	0.0224845	0.0118361	0.00895867	0.00417906	0.00430251	0.00419168	0.00484071	0.00515733	0.0175148	0.00886386	0	0.015424
MAG1759	0.00524138	0	0.0230735	0	0.00517372	0.134242	0	0	0.00331688	0	0.0194854	0	0	0.0142721	0.0360737	0.0736847	0.0259308	0.0250516	0.00277983	0.00901767	0	0	0	0.00684737	0.00738742	0.00345147	0.0040155	0.0256009	0.00415837	0.0335063	0.0154104
MAG1163	0.022136	0.00828805	0.00945626	0.0203244	0.0154697	0.0135079	0	0.0197586	0.0254013	0.0292661	0.0353076	0	0.00836451	0.031773	0	0	0.0228917	0.0209943	0.0130756	0.0565393	0.0360859	0.0145538	0.0220499	0	0	0	0	0	0.0116333	0.0249743	0.0153951
MAG3674	0	0.00587308	0.0116434	0.00794629	0.0193884	0.020788	0.00964907	0.00930885	0.0338708	0.0202648	0.0250596	0	0	0	0.0143548	0.0576364	0.0099952	0.00795465	0.0444534	0.0214741	0.0163705	0.02007	0.0282481	0.0106382	0	0.00393288	0	0.00756174	0.0509916	0.00414263	0.0153872
MAG2646	0.0195231	0.0100264	0.00939003	0.0171286	0.0188774	0.0142565	0	0.0166637	0.0176824	0.0204336	0.0261719	0	0.00997748	0.0321716	0	0	0.0194595	0.0179609	0.014366	0.0640723	0.0316497	0.0261831	0.0191552	0	0	0.00660962	0.00957333	0	0.0134422	0.0253731	0.0153383
MAG3006	0.0341993	0.0136589	0	0.0117853	0	0.00844617	0	0.00753852	0.0085566	0.00851005	0.024246	0	0	0.0132848	0.0328854	0	0	0	0	0	0	0.0117648	0.013068	0	0.0346373	0.0163763	0.0147338	0.196703	0	0.00966476	0.0153353
MAG628	0.0392214	0.0361758	0	0.00442354	0	0	0	0	0	0	0	0	0	0	0.0104799	0	0	0	0	0	0.0108615	0.00864841	0.00805433	0.0547404	0.285587	0	0	0	0	0	0.0152731
MAG910	0.00986821	0.010819	0.0517528	0.0349469	0	0	0	0.0181799	0.018242	0.0109933	0.0153971	0	0	0	0.0299613	0	0	0.00397435	0	0.00340696	0	0.0115803	0.0149695	0.0149235	0.0298798	0.0271895	0.0418991	0.0137742	0	0.095544	0.0152434
MAG1893	0.0121825	0.00661218	0	0.0353947	0.123961	0.00957285	0	0.0447072	0.0203194	0.0358534	0	0.026545	0.0492864	0.00524287	0	0.0148461	0	0	0	0	0.00615097	0	0.00809796	0	0	0.00315129	0	0.0501549	0	0.00518307	0.015242
MAG219	0.0164593	0.00655312	0.0643901	0.0238299	0	0	0	0.0125428	0.016313	0.0105515	0.00971532	0	0	0	0.0244284	0	0	0.00579423	0	0.00652694	0	0.0102366	0.012233	0.0134653	0.0224983	0.0266859	0.042106	0.0132079	0	0.118436	0.0151991
MAG1829	0.0226032	0.00723225	0.0343495	0.0134883	0.00981442	0.0341139	0	0.0148962	0.0201516	0.0111283	0.0290465	0	0	0.0113641	0.0290461	0.0129554	0.0249464	0.0255304	0.012352	0.0178741	0	0.0135874	0.0113654	0.0189893	0.0129566	0.0142687	0.0116584	0.0167006	0.0168101	0.00869366	0.0151974
MAG2095	0.00548113	0.0376887	0.00888319	0.0257259	0.0236045	0.0213296	0	0.0375149	0.0184193	0.0207679	0.013888	0	0	0.00844554	0.0460696	0.00481329	0.0145199	0.0159421	0	0.0141061	0.021297	0.0291814	0.0142353	0.0163404	0	0.0177764	0.0202126	0.013852	0	0.00548924	0.0151861
MAG2360	0.0101352	0.00887425	0.0642862	0.0092739	0	0.0123375	0.0480636	0.00588424	0.0209538	0.026622	0.00460451	0	0	0.0141915	0	0.0196332	0.0276895	0.0301017	0.00309099	0.0436803	0.00579286	0.00849113	0.0101045	0	0.00415484	0.0154536	0.0137044	0.00872818	0.00615799	0.0335148	0.0151842
MAG1842	0	0	0	0	0	0	0	0	0.209521	0.093616	0	0	0	0	0	0	0	0	0	0.00613917	0	0	0.145902	0	0	0	0	0	0	0	0.0151726
MAG2650	0	0.00901429	0	0.0347988	0	0	0	0.0346768	0.0127041	0.00966962	0	0.00294397	0.00593001	0.00652074	0.0302899	0.0524054	0.0946481	0.0764883	0.0150549	0	0.00804239	0	0.0121452	0	0	0.0119884	0.0094148	0.0283788	0	0	0.0151705
MAG1246	0.0133831	0.0130851	0.00739836	0.0263566	0.0585426	0	0	0.0235786	0.0187696	0.0187287	0.00801683	0.00383002	0.00953725	0.00358293	0.0146008	0	0.0249983	0.0226593	0.018736	0	0.0283044	0.0552757	0.018242	0.0119155	0.00891489	0.00563333	0.00586779	0.0163402	0.0184039	0	0.0151567
MAG1041	0.0223741	0.010645	0.0133726	0.0239353	0.0499815	0	0	0.0215164	0.0239282	0.022372	0.0160874	0.00405316	0.00978261	0.00591331	0.0144267	0	0.0252879	0.023656	0.0199398	0	0.0284598	0.0381538	0.0130506	0.00987873	0.00769434	0.00551423	0.00525613	0.0194454	0.0198075	0	0.0151511
MAG808	0	0	0	0	0.0380981	0.025507	0	0	0	0	0.00635803	0.00487912	0.00736559	0	0.0352878	0.0224846	0.0303607	0.0264789	0.0085348	0.00770847	0	0.22543	0	0	0	0	0	0	0.0079586	0.00758891	0.0151347
MAG23	0.0105825	0.00639843	0	0.0185787	0.105047	0.00938657	0	0.0318391	0.0168904	0.029541	0	0.0664361	0.0855903	0.00409668	0	0.0109777	0	0	0	0	0.00717114	0	0.00693938	0	0	0	0	0.0384156	0	0.00596636	0.0151286
MAG2502	0.0790045	0.0296581	0.0194176	0	0.0320512	0.0340648	0	0.0212318	0	0	0.0291501	0	0	0.00915545	0.0223133	0	0.0206293	0.021042	0	0.0190216	0.0217142	0.00878158	0.0263821	0	0	0.0215259	0.0173479	0.0142098	0	0.00669043	0.0151131
MAG2727	0.00748911	0	0.0250225	0	0.00586292	0.0952232	0.00501258	0	0	0	0.0153243	0	0	0.0206938	0.0406721	0.05542	0.033611	0.0332552	0.00353263	0.00654225	0	0	0	0.010659	0.00847525	0.003428	0.00421736	0.0413221	0.00464348	0.0326922	0.0151033
MAG2631	0.0204894	0.092508	0	0.00968123	0	0	0	0	0	0	0	0	0	0	0.0167978	0	0	0	0	0	0	0	0	0.0447384	0.248199	0.0116624	0.00879332	0	0	0	0.0150956
MAG3045	0	0.00566114	0.0108139	0.0045283	0.0486693	0.0358045	0.0425124	0.00471525	0.0480737	0.0648867	0	0.0145712	0.00813858	0	0.0329075	0.00436544	0.0207588	0.0189002	0.00747346	0.0240671	0.0186381	0.00817872	0.00510291	0.00365738	0.00389853	0	0	0.00889354	0.0075051	0	0.0150907
MAG702	0.131057	0.0242576	0	0.0042093	0	0	0	0.00442318	0.0254085	0.0214968	0.0619343	0	0	0.0168441	0.0260573	0	0.00514015	0.00659783	0	0.020865	0.00585296	0	0	0.0065212	0.033463	0.03139	0.0182967	0.00850032	0	0	0.0150772
MAG2790	0	0.0105753	0	0	0	0	0	0	0	0	0.214751	0	0	0.0095137	0	0	0	0	0	0	0	0	0.0162264	0	0	0.0157256	0.01482	0.170605	0	0	0.0150739
MAG1892	0	0	0	0	0	0	0	0	0	0	0	0	0	0	0	0	0	0	0	0	0	0	0.451913	0	0	0	0	0	0	0	0.0150638
MAG3714	0	0.00528211	0.0189475	0.0211107	0	0.012064	0	0.0317191	0.0142956	0.0073761	0.021649	0	0	0.0305784	0.021765	0.0250349	0.00827991	0.00726564	0.00447825	0.0344245	0	0	0	0.129916	0.033701	0.005769	0	0.00933565	0	0.00807251	0.0150355
MAG489	0	0	0.0555648	0.0153806	0	0.00418541	0	0.0261369	0.0160805	0.0077416	0.0159178	0	0	0.0319261	0.0147815	0.0840837	0.00597366	0.00503695	0.00368763	0.042084	0	0	0	0.0870106	0.0218372	0	0	0.00622353	0	0.00717753	0.0150277
MAG2103	0	0.0497064	0	0	0	0	0	0	0.0823297	0.0574139	0.0747803	0	0	0.0829729	0	0	0.00311802	0.00332907	0	0	0	0	0	0	0	0.0253189	0.0160684	0.0551966	0	0	0.0150078
MAG38	0.00384153	0	0	0	0.0121593	0	0.00537356	0	0.00428278	0.00612968	0	0.065657	0.0150501	0	0	0.0038231	0	0	0.0102041	0	0.00792123	0.298235	0	0	0.00775488	0	0	0	0.00932726	0	0.014992
MAG3092	0.0963345	0.033415	0.0117014	0.0143107	0.0346756	0.107082	0	0.00542932	0	0.00306053	0.0169423	0	0	0.00769845	0.0821681	0	0.00218193	0.00333103	0	0	0	0	0	0.00812746	0	0.0138574	0.00937665	0	0	0	0.0149897
MAG3592	0	0.0138018	0	0.00470302	0	0	0	0.0102931	0	0	0	0	0	0.065324	0	0	0	0	0	0	0	0	0	0	0	0.0899192	0.0530619	0.212488	0	0	0.0149864
MAG419	0	0	0	0	0	0	0	0	0	0	0	0	0	0	0.198495	0	0	0	0	0	0	0	0	0	0	0	0	0.25095	0	0	0.0149815
MAG1774	0.00973514	0	0.0221805	0	0.00922987	0.0887831	0.0199646	0	0.00475712	0	0.0211783	0	0	0.0172653	0.0342679	0.0570919	0.0255257	0.0246884	0.00473596	0.00909105	0	0	0	0.00771007	0.00738136	0.004048	0.00465839	0.0297771	0.00652176	0.0406301	0.0149741
MAG3062	0	0.00672717	0.0131815	0.00664291	0.0577163	0.0316608	0.0454477	0.00708297	0.0393963	0.0514445	0	0.0108813	0.00718309	0	0.0340697	0.00741217	0.0204248	0.0192536	0.00909343	0.0189169	0.0153021	0.00888678	0.00477357	0.00449039	0.00412776	0	0	0.0155737	0.00932975	0	0.0149673
MAG591	0.0162166	0.0345466	0.0165159	0.0200172	0.00707342	0	0	0.0167124	0	0.0056788	0	0	0	0.0149979	0.0249201	0	0.0285409	0.0287013	0.0206988	0.0775867	0.0362597	0.0190235	0	0	0	0.02296	0.0265831	0	0.0318918	0	0.0149642
MAG546	0.0196545	0.00608982	0.0110851	0.0156311	0.0127473	0.011031	0	0.0154732	0.0265637	0.0309417	0.0222691	0	0.0108439	0.0364365	0	0	0.028113	0.0255198	0.0152269	0.0530238	0.0306166	0.0168554	0.0249655	0	0	0	0	0	0.0138986	0.0214997	0.0149495
MAG3613	0.0132912	0.00450428	0.0517933	0.0254046	0	0	0	0.0127398	0.0138769	0.00938315	0.00563622	0	0	0.00372783	0.021819	0	0	0.0036011	0	0.00534683	0	0.00791321	0.0120946	0.0124801	0.0209351	0.0268904	0.0446979	0.0121119	0	0.140138	0.0149462
MAG948	0.0104813	0.152853	0	0	0	0	0	0	0	0	0	0	0	0.00797354	0.00717188	0	0	0	0	0	0	0	0.0112119	0	0	0.148254	0.10955	0	0	0	0.0149165
MAG3389	0.0156735	0.01028	0.00540795	0.0222878	0.0549027	0	0	0.0212093	0.0301585	0.0260887	0.0108237	0	0.00703206	0.00454155	0.0201549	0	0.0270346	0.0245748	0.0152788	0	0.0301567	0.0514447	0.0113612	0.0157336	0.00741799	0.00437944	0.00446981	0.0117437	0.0142852	0	0.0148814
MAG1933	0	0	0	0	0	0	0	0	0	0	0	0	0	0.00228973	0	0	0	0	0.21832	0	0.0134329	0	0	0	0	0	0	0	0.21224	0	0.0148761
MAG646	0	0	0.0400291	0.107972	0	0	0	0.0273268	0	0	0	0	0	0.225492	0	0	0	0	0	0	0	0	0.0405454	0	0	0	0	0.00452813	0	0	0.0148631
MAG3847	0	0.016334	0.065745	0	0	0	0	0	0.0534668	0.0671238	0	0	0	0.0126616	0	0	0.0255928	0.0229	0.0298858	0.0448773	0.0329467	0	0	0	0	0	0	0	0.0371297	0.0361677	0.0148277
MAG3603	0	0	0.0623958	0.0175296	0	0	0	0.0286632	0.00923742	0.00449061	0.0139294	0	0	0.0335317	0.0123854	0.0590211	0.0100109	0.00992594	0.00363006	0.0361995	0	0	0	0.105703	0.0253559	0	0	0.00550944	0	0.00624064	0.014792
MAG1549	0.00700151	0	0.0367386	0	0.0192288	0.0641233	0	0	0.0463042	0.0284392	0.0104766	0	0	0.0150656	0.0254558	0.0443047	0.0295845	0.0279374	0	0.00470116	0.00503205	0	0.0043353	0.00518268	0.00535861	0.00784923	0.00865853	0.0206083	0	0.0270022	0.0147796
MAG3284	0	0.00425508	0.0264053	0.0749705	0.00973914	0	0	0.0527785	0	0	0	0	0	0.0186282	0	0	0.00895121	0.00898151	0.00357869	0.0355549	0	0	0	0.0494167	0.0425887	0.022548	0.0154448	0.0293653	0.00542718	0.0338309	0.0147488
MAG3867	0.00556136	0.0199559	0.0268677	0	0	0.0185568	0	0	0	0	0.0269817	0	0	0	0	0	0	0	0	0	0.0073279	0	0.00414429	0.0150741	0.0545072	0.0588142	0.0437263	0.137619	0	0.0229082	0.0147348
MAG778	0.0105569	0.0154215	0.00970373	0.0248119	0.0484893	0	0	0.0223344	0.0155521	0.0152931	0.00799753	0.00304869	0.0069768	0.0141106	0.0146168	0	0.0310031	0.0290102	0.0163949	0	0.0359397	0.0315764	0.0145632	0.00844863	0.00593912	0.0126865	0.0125807	0.0185686	0.0160383	0	0.0147221
MAG1364	0	0.00500138	0.0248535	0.073725	0.0098668	0	0	0.0529769	0	0	0	0	0	0.0180578	0	0	0.00754226	0.00704192	0.00294759	0.0300875	0	0	0	0.0625486	0.0540724	0.0255683	0.016952	0.00846268	0.00545881	0.0363431	0.0147169
MAG2606	0.00627974	0.00844931	0.0178171	0.00532727	0	0	0	0.00405302	0	0	0.214019	0	0	0.00554337	0.0172591	0	0	0.00247253	0	0.00505129	0	0.00850503	0.00647469	0.0615622	0.0511546	0.00911638	0.00906169	0.00528158	0.00390012	0	0.014711
MAG2234	0	0	0	0	0.0428618	0.0194816	0	0	0	0	0.00757773	0.00597101	0.00835996	0	0.035948	0.0292329	0.0244233	0.0218174	0.0126944	0.00721889	0	0.204801	0	0	0	0	0	0	0.011177	0.00957613	0.0147047
MAG3579	0.00525793	0	0.0283595	0	0.00821309	0.0585521	0	0	0.00650011	0.00515088	0.0109263	0	0	0.0182048	0.0257585	0.0536974	0.0407645	0.0393575	0	0.00606659	0	0	0.00350188	0.00973363	0.0115653	0.0132222	0.0209684	0.0433839	0.00434712	0.0272414	0.0146924
MAG2191	0.242395	0	0	0.174683	0	0	0	0.0234098	0	0	0	0	0	0	0	0	0	0	0	0	0	0	0	0	0	0	0	0	0	0	0.0146829
MAG1532	0	0	0	0	0	0	0	0	0	0	0	0	0	0	0.194346	0	0	0	0	0	0	0	0	0	0	0	0	0.245669	0	0	0.0146672
MAG1080	0.00622469	0	0.045135	0	0.0203954	0.0561003	0	0	0.00901414	0.00596858	0.0117483	0	0	0.0159121	0.0296639	0.0548186	0.0331707	0.0314539	0	0.0045736	0.0407299	0	0.0050361	0.00484973	0.00534626	0.00804048	0.00924094	0.0232295	0	0.0189264	0.0146526
MAG1489	0	0.0115168	0	0.0108491	0.0168498	0.0267204	0	0.0175836	0.0190453	0.0192791	0.0109861	0.0514871	0	0.0134032	0	0	0.0106471	0.0101108	0	0.166356	0.032489	0	0.00484433	0	0	0	0	0.0109725	0	0.0063526	0.0146498
MAG1635	0	0	0.0156611	0.0154802	0	0.00562493	0	0.0254361	0.0154974	0.00746282	0.0237934	0	0	0.028705	0.0166978	0.0415348	0.00653768	0.00570939	0.00541937	0.059618	0	0	0	0.118917	0.0292021	0	0	0.0070796	0	0.010737	0.0146371
MAG2695	0	0.0390339	0	0	0	0	0	0	0.0120904	0.0108307	0	0	0	0	0	0	0	0	0	0	0	0	0	0.0135528	0.0519809	0.192849	0.118678	0	0	0	0.0146339
MAG1803	0.00782752	0.0570024	0.0131796	0.0101175	0	0.0214794	0	0.00436531	0.00341933	0	0.178368	0	0	0	0.0292285	0	0.00242843	0.00275375	0	0	0	0	0	0	0.00502439	0.0564436	0.0419336	0.00481528	0	0	0.0146129
MAG2761	0	0.00651988	0.0118856	0.00561771	0.0582479	0.0430494	0.0416806	0.00590979	0.0366911	0.0489829	0	0.00771927	0.00453577	0	0.0432046	0.00657703	0.0216296	0.0199922	0.00813586	0.0140612	0.0117498	0.00731549	0.00373297	0.00486606	0.00800678	0	0	0.00952607	0.00865699	0	0.0146098
MAG3694	0.00605098	0.012752	0.116737	0.0181848	0	0	0	0.0109795	0.0235896	0.0387527	0.0262525	0	0	0.0433597	0	0	0.0176401	0.0180991	0	0	0	0.010359	0	0.0129101	0.0145587	0.0156321	0.0140624	0.0379179	0	0	0.0145946
MAG1833	0	0.00404675	0	0	0.0200259	0.0118123	0	0.0037817	0	0	0.0109271	0	0	0	0	0	0.122512	0.104845	0	0	0	0	0	0	0	0.0843941	0.0752284	0	0	0	0.0145858
MAG1815	0.0151727	0.00614158	0.014374	0.0199472	0.0138299	0.0109693	0	0.0199168	0.0291737	0.0335464	0.0247999	0	0	0.0311401	0	0	0.0219887	0.0201049	0.0126215	0.0454425	0.0347785	0.0157189	0.0354837	0	0	0	0	0	0.0114384	0.0209196	0.0145836
MAG1649	0.123974	0	0	0	0	0	0	0	0.00647313	0.00252049	0.00688746	0	0	0	0	0	0.027284	0.0297761	0	0	0	0.0707544	0.160213	0	0	0	0	0.00912765	0	0	0.014567
MAG1991	0.0504791	0.0105407	0.0147964	0.0129222	0.00363352	0	0	0.0131579	0.0125924	0.00923721	0	0	0	0	0	0	0.010927	0.0121468	0	0.0166401	0.0349665	0.13322	0.0416143	0.0167779	0	0.00841819	0.00747449	0.0271588	0	0	0.0145568
MAG664	0	0.0740144	0.0138072	0.0723786	0	0	0	0.0596192	0.00752215	0.00686835	0.0303442	0	0	0.017919	0.0104704	0	0	0	0	0	0.0223036	0.00870104	0.0289846	0	0	0.0415492	0.0300853	0.0119595	0	0	0.0145509
MAG1952	0.0598045	0	0	0	0	0	0	0	0	0	0	0	0	0	0.276952	0	0	0	0	0	0.0105269	0	0.00987159	0	0.0789378	0	0	0	0	0	0.0145364
MAG2150	0.0128247	0.0113137	0	0.0171	0.116634	0.0139845	0	0.0309511	0.0187462	0.0335654	0	0.0270481	0.0469471	0.00729227	0	0.00983066	0	0	0.0124867	0.00635713	0.00964929	0	0.00574729	0	0	0	0	0.0379008	0	0.017486	0.0145288
MAG1116	0	0.205493	0.0209567	0.0642231	0	0	0	0.110809	0	0	0	0	0	0.00778861	0	0	0	0	0	0	0	0	0	0	0	0.0152734	0.0112062	0	0	0	0.014525
MAG1864	0.0464229	0.0471296	0	0.0126673	0	0	0	0	0	0	0	0	0	0	0.0103497	0	0	0	0	0	0.0114693	0.0056148	0.00798824	0.0462256	0.247781	0	0	0	0	0	0.0145216
MAG3288	0.00439308	0	0.02136	0	0.00497476	0.0973004	0	0	0	0	0.0170426	0	0	0.0170193	0.0255133	0.0585149	0.0332652	0.0322784	0.00225148	0.00988375	0	0	0	0.00902538	0.010427	0.00378509	0.00506157	0.039895	0.00337908	0.0397279	0.0145033
MAG2908	0.0192859	0.0116972	0	0.139915	0	0	0	0.156211	0	0	0.0917564	0	0	0	0	0	0	0	0	0	0	0	0	0	0	0.00955322	0.00653387	0	0	0	0.0144984
MAG1438	0	0.0140602	0.0211066	0.0304095	0	0	0	0.0896427	0	0	0	0	0	0.00274323	0	0.0262514	0	0	0	0	0	0.101257	0.0030567	0.0621463	0.0124712	0.0339547	0.026607	0.0108728	0	0	0.014486
MAG1471	0	0	0.023262	0.0201309	0	0.00571947	0	0.0280774	0.022942	0.0116722	0.024563	0	0	0.0256043	0.0166928	0.0652426	0.00657466	0.00572712	0	0.0349414	0	0	0	0.0991299	0.0254047	0	0	0.0112983	0	0.00731037	0.0144764
MAG2503	0	0.00507165	0	0	0.0219638	0.0133067	0	0.00496852	0	0	0.0179529	0	0	0	0	0	0.11078	0.0948011	0	0	0	0	0	0	0	0.0878667	0.0773442	0	0	0	0.0144685
MAG920	0	0.00813808	0.0102375	0.00420356	0.058883	0.0299559	0.0455923	0.00446556	0.0389627	0.0531063	0	0.00897081	0.00509678	0	0.0302794	0.00488957	0.0242519	0.0224375	0.00720576	0.0181535	0.018046	0.00812607	0.00426976	0.00552838	0.004051	0	0	0.0100674	0.00757242	0	0.0144164
MAG470	0.00681824	0.0141523	0.127684	0.0193103	0	0	0	0.0128289	0.025934	0.0448992	0.0155815	0	0	0.052699	0	0	0	0.0063209	0	0	0.00601914	0.00502463	0	0.012719	0.0141832	0.0134436	0.0122069	0.0423454	0	0	0.0144057
MAG1857	0.00694471	0.00335542	0.0641096	0	0.0214666	0.0543304	0	0.00365823	0.0074339	0.00494083	0.00844319	0	0	0.0104909	0.0228468	0.0397219	0.0399812	0.0392361	0	0.00349793	0.00444359	0	0.0253073	0.0047885	0.00509724	0.0117055	0.0120865	0.0193061	0	0.0189332	0.0144042
MAG1334	0	0.0151061	0.0237058	0.0317867	0	0	0	0.0943535	0.00401279	0	0	0	0	0.00408818	0	0.0603063	0	0	0.00356419	0	0	0.0310703	0.00373415	0.0632319	0.01604	0.0357907	0.0283888	0.0121244	0.00472843	0	0.0144011
MAG1137	0.00546284	0.00570619	0	0	0.0098719	0	0	0	0	0	0.113277	0	0	0.00372258	0.238349	0	0	0	0	0	0	0	0.00419333	0	0.00559856	0.0246039	0.0200923	0	0	0	0.0143626
MAG2206	0.0102694	0	0.0191234	0.0190578	0.0203346	0.0247721	0.0286536	0.0144058	0.0416517	0.0228126	0.0125391	0	0	0.00815974	0.0203445	0.02934	0.020698	0.0204781	0	0.00409208	0.0232548	0	0.0157194	0.0206406	0.0114972	0.00749429	0.00649557	0.0115034	0	0.017519	0.0143619
MAG715	0.0134673	0.00941038	0.00683779	0.0326169	0.0693908	0	0	0.0332053	0.0134357	0.0135949	0.00781953	0.00380228	0.00919109	0.00460108	0.0115208	0	0.02805	0.0251977	0.0191944	0	0.0280943	0.0392957	0.012024	0.00763516	0.00638482	0.00455606	0	0.0132335	0.018241	0	0.01436
MAG459	0	0.00362145	0	0	0.0108372	0	0	0	0	0	0	0	0	0	0	0	0.139796	0.1673	0	0.0969126	0	0	0	0	0	0.00694934	0.00489641	0	0	0	0.0143438
MAG2403	0.0225857	0.00648016	0.0112052	0.0133624	0.0172381	0.00916637	0	0.0129511	0.0310049	0.035798	0.0277996	0	0.00703823	0.0505945	0	0	0.0201902	0.0187936	0.0106637	0.0420263	0.0303948	0.0156082	0.0173824	0	0	0	0	0	0.00985468	0.0196122	0.014325
MAG3556	0.0243293	0.00645986	0	0.0195254	0.121029	0.0105645	0	0.0347288	0.0189355	0.0340139	0	0.027233	0.0492746	0.00401575	0	0.0125902	0	0	0	0.00214708	0.00713975	0	0.00701801	0	0	0	0	0.0441349	0	0.00650433	0.0143215
MAG1944	0	0.00624041	0.0109323	0.00667922	0.0144827	0.020593	0.00945829	0.00761257	0.0292577	0.0183331	0.0253388	0	0	0	0.0149913	0.0509422	0.00795562	0.00636878	0.0439312	0.0229817	0.0144701	0.0185437	0.0246632	0.0124334	0	0	0	0.00728828	0.0512205	0.00463415	0.0143117
MAG1583	0.00904621	0.0117063	0	0.0140595	0.047465	0.0134455	0.0262118	0.0145109	0.0203597	0.0184403	0.0145494	0	0.00560341	0	0.0312169	0	0.0174427	0.0165148	0.0184246	0.0161815	0.0261711	0.0211765	0.0126289	0.00768424	0	0	0	0.0116235	0.0203808	0.0333276	0.0142724
MAG2955	0.012766	0.00985033	0.0111639	0.0216011	0.042015	0	0	0.0188113	0.0172913	0.0173904	0.0136974	0	0.00662221	0.00720942	0.0227869	0	0.0312224	0.0303354	0.0198943	0	0.0327714	0.0357325	0.0145896	0.0105045	0.00660509	0.00537597	0.00493269	0.0155773	0.019098	0	0.0142615
MAG1611	0.00566356	0.0313854	0.101763	0.0257559	0	0	0	0.0176666	0.0271279	0.0467922	0.0106738	0	0	0.0306441	0	0	0	0	0	0	0	0.00480129	0	0.0107504	0.0121514	0.0334457	0.0305469	0.0386055	0	0	0.0142591
MAG2132	0.0115876	0	0.0103115	0.0106923	0.00438449	0.00409671	0	0	0.142482	0.0296501	0.0229736	0	0	0.0534344	0.0987619	0	0.00672837	0.0132809	0	0.0109417	0	0.0080646	0	0	0	0	0	0	0	0	0.0142463
MAG204	0.00687044	0	0.0301527	0	0.0103812	0.0807323	0.00534371	0	0.00519815	0.00352404	0.0139738	0	0	0.0167288	0.0405419	0.0551843	0.0270363	0.0262124	0	0.00738943	0	0	0.00337714	0.0078053	0.00837515	0.00543507	0.00677472	0.0290408	0.00492047	0.0321962	0.0142398
MAG670	0	0	0.0491723	0.012796	0	0.00456094	0	0.0211901	0.00965554	0.00452026	0.0188333	0	0	0.030929	0.0156253	0.0855973	0.00461245	0.00388085	0	0.0315138	0	0	0	0.102964	0.0249391	0	0	0	0	0.00627959	0.0142357
MAG539	0	0	0.0220229	0.015559	0	0	0	0.0235786	0.0119774	0.00572145	0.0234816	0	0	0.0265549	0.0152369	0.0280169	0.00711141	0.00618522	0	0.0510474	0	0	0	0.135715	0.0359466	0	0	0.00828573	0	0.0102164	0.0142219
MAG2857	0.00930669	0.0132777	0	0.0177435	0.0441282	0	0	0.0161621	0.0240289	0.0227042	0.00871908	0	0.00754174	0.0101154	0.0159968	0	0.0196781	0.0192135	0.0204411	0.0247402	0.0314229	0.0206519	0.0204848	0.0072434	0	0.0108523	0.010394	0.0116074	0.0208383	0.0191099	0.0142134
MAG844	0	0	0.00512528	0.0169681	0	0.037187	0	0.0108322	0.00839868	0.00726191	0	0	0	0.00547689	0.0644646	0.0614971	0.0580541	0.0619727	0.0350688	0	0	0.0154633	0	0	0	0	0	0	0.0385456	0	0.0142105
MAG2738	0	0.0187421	0.00909146	0.00836607	0	0.00986056	0.00429828	0.00793958	0.00654505	0.00629328	0.181695	0	0	0.0103124	0.00860456	0.0281708	0.00950247	0.00937273	0.0306196	0.00306765	0.00555683	0.00899923	0	0.00396828	0	0.00798693	0.00784665	0.0116598	0.0215669	0.00494239	0.0141669
MAG414	0.0131171	0	0.0198368	0	0.00672788	0.093783	0.00894984	0	0.00653923	0.00530905	0.0277001	0	0	0.0156728	0.0283267	0.0490809	0.0215649	0.0209889	0.00624922	0.0116936	0	0	0	0.0096679	0.00898329	0	0.00489659	0.028871	0.00794279	0.028683	0.0141528
MAG2942	0	0.0345336	0.00819003	0.0111132	0	0.00886487	0.00601858	0.00982572	0.010292	0.00994576	0.0512188	0	0	0.014111	0.00670411	0.00696881	0	0	0.0336157	0.00631281	0.0086485	0.0133681	0	0.0878327	0.0184987	0.016842	0.0144982	0.0170774	0.0229141	0.00715555	0.0141517
MAG3457	0	0.00595835	0	0	0.0204176	0.015915	0	0.0104207	0	0	0.0182539	0	0	0	0	0	0.120107	0.103937	0	0	0	0	0	0	0	0.0685989	0.0608625	0	0	0	0.014149
MAG3225	0.00685363	0	0.0483466	0	0.021711	0.0640559	0	0.00330364	0.00543898	0.00368869	0.0106674	0	0	0.0128354	0.0258239	0.0409456	0.0429757	0.0415241	0	0.00509629	0.00383039	0	0.00693532	0.00573797	0.00591818	0.0103656	0.0101478	0.0221323	0	0.0255121	0.0141282
MAG2508	0.014087	0.0104692	0.00680064	0.0303918	0.0514848	0	0	0.0269883	0.0154728	0.0148395	0.009934	0.00342958	0.00834676	0.00627882	0.0130404	0	0.0269991	0.0252126	0.0195789	0	0.027387	0.0411589	0.0130048	0.00887808	0.00706808	0.00532471	0.00519115	0.0129094	0.0195337	0	0.014127
MAG1652	0	0	0.0219377	0.0169952	0	0	0	0.0285186	0.0149297	0.00727238	0.0211395	0	0	0.0322231	0.0131012	0.0254537	0.00664825	0.00554388	0.00451929	0.0605761	0	0	0	0.117	0.0294096	0	0	0.0073171	0	0.0102343	0.014094
MAG2530	0.0114993	0.0080407	0.0137028	0.0152964	0.00611862	0	0	0.010578	0	0.00585566	0	0	0	0.0173193	0.19238	0	0.0247197	0.0248424	0.0180967	0.00809783	0.0202144	0.00688073	0	0	0	0.00558083	0.00589144	0	0.0275841	0	0.01409
MAG1801	0.0181305	0.00908081	0.0116684	0.0170116	0.016116	0.0109166	0	0.0165385	0.0216033	0.0247624	0.0290031	0	0.010415	0.0354224	0	0	0.0202879	0.0187625	0.0120745	0.0434343	0.0321609	0.0170881	0.0193865	0	0	0	0.00825938	0	0.0110249	0.0189566	0.0140701
MAG2252	0.00608885	0	0.022753	0	0.00655908	0.0808733	0.00639312	0	0.00439345	0.00294516	0.0153594	0	0	0.0138021	0.0314416	0.0502799	0.0259329	0.024913	0.00855088	0.0128778	0	0	0	0.0061012	0.006702	0.00425301	0.00501299	0.0266406	0.0134528	0.0456483	0.0140325
MAG1929	0.0142178	0.0157359	0.0602501	0.0207455	0	0	0	0.0128644	0	0	0.0741393	0	0	0.00769129	0.0208838	0	0	0.00757941	0	0.0092815	0	0.0215248	0.00968246	0.02646	0.0239108	0.0343811	0.0509429	0.0105073	0	0	0.0140266
MAG2754	0.00524372	0.00401372	0.0385786	0	0.0124602	0.0566654	0	0	0.00495208	0.00348907	0.00941768	0	0	0.0160538	0.0244086	0.0456141	0.0378483	0.0368865	0	0.00447617	0	0	0.00416551	0.00820884	0.00916984	0.0219783	0.0179523	0.0328815	0	0.0256862	0.014005
MAG1777	0.0146163	0.0100372	0.0213822	0.0210943	0	0.0401184	0	0	0.047573	0.0516925	0.0262253	0	0	0	0.00993122	0.0171062	0.0111959	0.0165154	0	0.016652	0.0140503	0.0158962	0.00784484	0	0.0252832	0.0103424	0	0.0100551	0	0.0321268	0.0139913
MAG2409	0.0102086	0.02295	0.050755	0	0	0.0224754	0	0	0	0	0.0345184	0	0	0	0	0	0	0	0	0	0.0121363	0	0.00772166	0.0219752	0.0723856	0.0658038	0.0486957	0.0130198	0	0.0361575	0.0139601
MAG1520	0	0	0	0	0	0	0	0	0	0	0	0	0	0	0	0	0.0138971	0.0127742	0.0208569	0.0037514	0.276205	0	0.00731798	0	0	0	0	0.00552867	0.0249892	0.0533354	0.0139552
MAG3285	0.00439018	0.024164	0.121784	0.00818999	0	0	0	0.00793794	0.00444538	0.00249747	0.0328374	0	0	0	0	0	0	0	0	0.00304588	0	0.00750434	0	0.0255821	0.0400081	0.0173495	0.0219251	0.00780495	0	0.0891509	0.0139539
MAG2352	0.0115593	0	0	0.00665203	0	0	0	0.00438233	0.0582265	0.0232667	0.00667876	0	0	0	0	0	0.0345108	0.0376118	0	0	0	0.0329982	0.173115	0	0	0	0	0.0290319	0	0	0.0139344
MAG1441	0.0137535	0.00693375	0	0.0172236	0.119279	0.0125084	0	0.0326704	0.0186031	0.034	0	0.0289466	0.0514975	0.00379491	0	0.0104666	0	0	0	0.00434726	0.00849142	0	0.00623942	0	0	0	0	0.0389183	0	0.0101776	0.0139284
MAG2937	0	0.00928536	0.0472003	0.0124689	0	0	0	0.00631374	0.0168088	0.0178026	0.0108018	0	0	0.0081982	0	0.0141489	0	0.00435531	0.00890075	0.014323	0.010264	0.0102494	0.00520008	0	0	0.00886265	0.00990926	0	0.00932932	0.193101	0.0139174
MAG2578	0.0253808	0.00794825	0.0135893	0.0134944	0.0216314	0.0134026	0	0.0130502	0.024843	0.0279131	0.027022	0	0	0.0332751	0	0	0.0200994	0.018932	0.0142942	0.053829	0.0333579	0.0178061	0.0179461	0	0	0	0	0	0	0.019706	0.0139174
MAG2116	0.0199753	0.00747887	0.00953426	0.0111514	0.020317	0.011007	0	0.0107653	0.0365221	0.0413101	0.0287302	0	0.00633313	0.0306659	0	0	0.0177061	0.0165821	0.0135282	0.0386858	0.0352052	0.0150054	0.0174593	0	0	0	0	0	0.0126142	0.0169087	0.0139162
MAG668	0.06741	0	0.0116557	0.00456157	0	0.0136746	0	0	0.00509231	0	0.0326497	0	0	0.00407405	0.252511	0	0.00461466	0.00492631	0	0.00891211	0	0	0	0	0	0	0	0	0	0.00664004	0.0138907
MAG3858	0.0246198	0.00805792	0.0111798	0	0	0	0	0	0.0489424	0.0441295	0.0232695	0	0	0	0	0	0	0	0.00381568	0	0.0100915	0	0.0094993	0.208207	0	0.0107505	0.00707894	0	0.00682019	0	0.0138821
MAG3707	0	0	0	0.0991462	0	0	0	0.127348	0.0949218	0.0572252	0.0372412	0	0	0	0	0	0	0	0	0	0	0	0	0	0	0	0	0	0	0	0.0138628
MAG2543	0.00553688	0	0.0226801	0	0.00641533	0.12048	0	0	0.00417339	0.00278601	0.0137501	0	0	0.0200956	0.025924	0.0475997	0.0354123	0.0340575	0	0.00551038	0	0	0	0.00478081	0.0052617	0.00472625	0.00549134	0.0218928	0	0.0288901	0.0138488
MAG423	0	0.00357693	0	0	0.0189629	0.0117283	0	0.00370876	0	0	0.011558	0	0	0	0	0	0.122903	0.104289	0	0	0	0	0	0	0	0.0737517	0.0649754	0	0	0	0.0138485
MAG1990	0	0	0	0	0.0278425	0.0172196	0	0	0	0	0.00431304	0.00397384	0.0059389	0	0.0298739	0.0172993	0.0219718	0.0195263	0.0437759	0.00555816	0	0.169983	0	0	0	0	0	0	0.0385048	0.00928127	0.0138354
MAG1045	0	0	0	0.122507	0	0	0	0.124502	0	0	0.0163522	0	0	0.146445	0	0	0	0	0	0	0	0	0	0	0	0	0	0.00482743	0	0	0.0138211
MAG2781	0	0.00944654	0	0	0	0	0	0	0	0	0	0	0	0	0	0	0	0	0	0	0.0136722	0	0.375631	0	0.0120338	0.00368621	0	0	0	0	0.0138156
MAG1526	0.0113432	0.00643946	0	0.0203037	0.112115	0.00783048	0	0.0347523	0.01829	0.0322134	0	0.0241782	0.044461	0.00444448	0	0.0137231	0	0	0	0	0.00594422	0	0.00775084	0	0	0	0	0.0656371	0	0.00493066	0.0138119
MAG118	0.0181678	0.016972	0.0333559	0	0	0	0	0	0.0310788	0.0277376	0.041406	0	0	0	0.00989191	0	0	0	0.00810458	0	0.00967224	0	0.0217944	0.142961	0	0.0216206	0.0187059	0	0.0128426	0	0.0138104
MAG2553	0	0.0144295	0	0	0	0	0	0	0.0437772	0.0418236	0	0	0	0	0	0.0327088	0.0581297	0.0570237	0	0	0	0	0.0317803	0	0	0.0319818	0.0334528	0	0	0.0682559	0.0137788
MAG1585	0	0.00423384	0	0	0.0196162	0.0103018	0	0.0042494	0	0	0.0126399	0	0	0	0	0	0.1076	0.0913587	0	0	0	0	0	0	0	0.0865348	0.0764949	0	0	0	0.0137676
MAG2801	0.0152371	0	0.00961405	0.0121747	0.0115853	0.00768936	0	0.012077	0.0246097	0.0286649	0.0258101	0	0.0124947	0.02732	0	0	0.0252676	0.0234184	0.0108792	0.0769146	0.0279363	0.0130525	0.0262073	0	0	0	0	0	0.00982653	0.0121094	0.013763
MAG2648	0	0.00978101	0.0120085	0.00662798	0.0561784	0.0296371	0.0366033	0.00736201	0.0279448	0.0376467	0	0.0104381	0.00620456	0	0.0270182	0.00637852	0.0161094	0.0151098	0.00763752	0.0183627	0.014057	0.00722374	0.00377439	0.00896525	0.00336015	0	0	0.0361293	0.0082807	0	0.0137613
MAG2	0.0142685	0.020055	0	0.10048	0	0	0	0.0594269	0	0	0	0	0	0.0133728	0	0.00336926	0.0216644	0.0290682	0	0	0	0	0	0.0394093	0	0.0406352	0.0552057	0.0158564	0	0	0.0137604
MAG3189	0	0.0132219	0.00612489	0	0.0145001	0.00594852	0	0	0	0	0	0.0086369	0.0144195	0.00453795	0	0.0989956	0.00569065	0.00497942	0.0911868	0.0161056	0.00992882	0	0	0	0	0.00785343	0.00596977	0.00459424	0.0773214	0.0226013	0.0137539
MAG3513	0	0.0469226	0	0	0	0	0	0	0.06622	0.0483861	0.0652958	0	0	0.0737371	0	0	0.00849039	0.00841714	0	0	0	0	0	0	0	0.0246027	0.0161676	0.0541979	0	0	0.0137479
MAG3836	0.012872	0.00440138	0.0466551	0.0251843	0	0	0	0.0129849	0.0129074	0.00827359	0.00607437	0	0	0	0.0232352	0	0	0.00366561	0	0.00404191	0	0.00996957	0.0140102	0.0103852	0.0164809	0.0255207	0.0419737	0.0126826	0	0.120738	0.0137352
MAG3851	0.0274836	0.00523893	0.0112299	0.00359306	0.0059383	0	0	0	0	0	0.0352516	0	0	0.00888938	0.233759	0	0	0	0	0.0253599	0	0	0	0.0141803	0.0410616	0	0	0	0	0	0.0137328
MAG869	0.00629273	0	0.0188825	0	0.0044548	0.0743054	0.00696584	0	0.00749292	0.0061948	0.017383	0	0	0.0130011	0.0316504	0.0584673	0.022807	0.0221287	0.0033622	0.0124406	0	0	0	0.0070469	0.00712115	0.00439826	0.00570205	0.0263359	0.00503554	0.0504723	0.0137314
MAG73	0	0	0	0.0052939	0.0249764	0.00825472	0.0106393	0.0117008	0	0.00776705	0.0271835	0.0733133	0.0800455	0	0	0.0324396	0.00923675	0.00841711	0.0478654	0.00486147	0	0	0	0	0	0	0	0.00782275	0.0413262	0.0104709	0.0137205
MAG1703	0	0.0130211	0.0203148	0.034252	0	0	0	0.0875008	0.00527488	0	0	0	0	0.00362212	0	0.0330574	0	0	0.0161105	0	0	0.0265184	0.00491129	0.0630559	0.0188505	0.0302551	0.0248418	0.011945	0.017306	0	0.0136946
MAG3415	0.0113424	0.00473373	0.0552053	0.0212175	0	0	0	0.0112139	0.0146346	0.00881726	0.00528718	0	0	0	0.0173192	0	0	0.00360891	0	0.00397707	0	0.0128783	0.0117855	0.0115272	0.0180841	0.0255827	0.0414107	0.0127041	0	0.119256	0.0136862
MAG3106	0.093255	0	0.0179388	0	0.00584236	0.0706449	0.00482653	0	0.00556629	0.00389421	0.0105446	0	0	0.0119734	0.0226513	0.0412066	0.0211739	0.0205833	0.00313035	0.00535244	0	0	0	0.00481145	0.00535948	0.00422988	0.00543874	0.0199394	0.00446961	0.0276217	0.0136818
MAG1804	0.0104347	0.0194691	0.0325629	0	0.00872148	0.0197759	0	0	0.0254252	0.0153941	0.0213885	0	0	0	0.0171816	0	0.00735983	0.00763787	0	0.00878389	0.0143189	0	0	0.023464	0.0439172	0.0520016	0.038483	0.0226237	0	0.02122	0.0136721
MAG3369	0.12686	0	0	0	0.00825076	0	0.00632419	0	0.00353979	0.0047955	0	0.090722	0.0217612	0	0	0.00584271	0	0	0.00306279	0	0	0.117318	0	0.00351893	0.0178033	0	0	0	0	0	0.01366
MAG2432	0	0.0069252	0	0	0.0228302	0.0179005	0	0.00792954	0	0	0.0138132	0	0	0	0	0	0.114981	0.0975778	0	0	0	0	0	0	0	0.0681813	0.0591776	0	0	0	0.0136439
MAG192	0	0	0.289531	0.0151648	0.024065	0	0.0307201	0	0	0	0	0	0	0.0116381	0	0	0	0	0.0140061	0	0	0.0098493	0	0	0	0	0	0	0.01414	0	0.0136371
MAG3167	0	0	0	0.0916583	0	0	0	0.141136	0.0303707	0.0192722	0.113704	0	0	0	0	0	0	0	0	0	0	0	0	0	0	0	0	0.0122423	0	0	0.0136128
MAG418	0.00761397	0.0224831	0.00674963	0.00396554	0.0034682	0.00412262	0	0.00376728	0	0	0.0174203	0	0	0	0.0120804	0	0	0.00356553	0	0	0.00845673	0	0	0.00678544	0.0112382	0.153896	0.138382	0	0	0.0041939	0.0136063
MAG2561	0	0.00337664	0	0	0.0231106	0.0106976	0	0.00425314	0	0	0.0122954	0	0	0	0	0	0.119101	0.101447	0	0	0	0	0	0	0	0.0705255	0.0630023	0	0	0	0.0135936
MAG1498	0	0	0	0	0.0359934	0.0152541	0	0	0	0	0.00724587	0.0190992	0.0301408	0	0.0268636	0.0215011	0.0191722	0.0170836	0.00762576	0.00498456	0	0.187117	0	0	0	0	0	0	0.00688857	0.00876746	0.0135912
MAG3794	0.0106746	0.0105474	0.00454452	0.0251046	0.0623851	0	0	0.0211534	0.0153099	0.0143654	0.00715833	0	0.00648603	0.015307	0.0102645	0	0.0253066	0.0237967	0.0172859	0	0.0296372	0.0368236	0.019544	0.00873673	0.00594252	0.00548757	0	0.0145845	0.0171023	0	0.0135849
MAG1701	0.00573868	0.0272716	0.281865	0	0	0	0	0	0	0	0.0105648	0	0	0	0	0	0	0	0	0	0	0	0.00564726	0	0	0.0250016	0.036392	0.0149135	0	0	0.0135798
MAG1807	0	0.00589158	0	0	0	0	0	0	0.0325093	0.0308939	0	0	0	0	0	0.0276115	0.0956448	0.0909581	0	0	0.00689509	0	0.0174688	0	0	0.0313247	0.0324748	0.0354035	0	0	0.0135692
MAG3590	0	0.0211127	0.00794388	0.0235004	0	0.00810357	0.00475713	0.0203719	0.0116918	0.0112776	0.0506313	0	0	0.0248406	0.00930943	0.00788734	0	0	0.0361175	0.0062837	0.0166508	0.0255266	0	0.0400075	0.0128041	0.00879003	0.00893742	0.0173526	0.0246313	0.00730056	0.0135277
MAG248	0.00912579	0.0147973	0	0.104439	0	0	0	0.0612128	0	0	0	0	0	0.0096317	0	0.0098261	0.0190201	0.0254583	0	0	0	0	0	0.115342	0	0.00989667	0.0104191	0.01613	0	0	0.01351
MAG3806	0.328399	0	0	0	0	0	0	0	0	0	0	0	0	0.0519267	0	0	0	0	0	0	0	0	0.0247445	0	0	0	0	0	0	0	0.0135023
MAG119	0.00847234	0.0222316	0.0205755	0	0.0176451	0.0397096	0	0.0334702	0	0	0.054477	0	0	0.00893593	0.0270905	0	0.0254647	0.0249185	0	0.00709421	0.0305723	0.0145508	0.0181831	0.00413237	0.00542224	0.0117907	0.00940006	0.011712	0	0.00916769	0.0135005
MAG367	0.011839	0	0.020545	0	0.00824372	0.0933886	0.00496499	0	0.00596786	0.00458825	0.0131249	0	0	0.0159649	0.0310297	0.0452578	0.0278661	0.0273077	0.00294569	0.00818146	0	0	0	0.00795393	0.00797047	0.00481514	0.00603306	0.0234756	0.00404605	0.0294231	0.0134978
MAG2852	0.0284421	0	0.0155227	0.0131141	0	0.0190123	0	0	0.0151319	0.00862807	0.0389768	0	0	0.0126154	0.135092	0	0.0188343	0.0206424	0	0.0127649	0	0	0	0.0131506	0.0336841	0	0	0	0	0.0186667	0.013476
MAG95	0	0	0	0	0.036917	0.0172577	0	0	0	0	0.00603543	0.00527985	0.00778503	0	0.0319827	0.028117	0.0241102	0.0213501	0.0109286	0.0067467	0	0.188982	0	0	0	0	0	0	0.0101728	0.00851119	0.0134726
MAG2520	0	0.0145686	0.0202482	0.0317612	0	0	0	0.0853723	0.00721835	0	0	0	0	0.012337	0	0.0274772	0	0	0.00576952	0	0	0.0314854	0.0051939	0.0604173	0.0176387	0.0319088	0.0250831	0.0206502	0.00703728	0	0.0134722
MAG2052	0	0.0682429	0.00639704	0.0167978	0.00353925	0	0	0.0157998	0.0104478	0.00631937	0.0131376	0	0	0.00858714	0.0299339	0.00545119	0.0126837	0.0118816	0.00940934	0.00647764	0.00438242	0.049636	0.00850882	0.00952748	0.00865564	0.0323008	0.0362717	0.016141	0.0130214	0	0.0134517
MAG214	0	0	0.00483986	0.015926	0	0.0375709	0	0.0104963	0.00714446	0.00658706	0	0	0	0.00572426	0.0625003	0.0569396	0.055913	0.0584899	0.0324871	0	0	0.0128245	0	0	0	0	0	0	0.0360545	0	0.0134499
MAG1061	0.0101095	0.00543339	0	0.0178326	0.116363	0.0141199	0	0.0335357	0.0278015	0.0366855	0	0.0241212	0.0428398	0.00424389	0	0.0115662	0	0	0	0	0.00727662	0	0.00677429	0	0	0	0	0.0382583	0	0.00503189	0.0133998
MAG1127	0.0177307	0.00823043	0.0243987	0.0197271	0	0.0370334	0	0.00397285	0.0514531	0.0575408	0.0258459	0	0	0.00501565	0.00729628	0.00903022	0.0079681	0.0123715	0	0.0094879	0.0197246	0.0215014	0.00748648	0	0.020994	0.00798502	0	0.00962798	0	0.0175377	0.0133987
MAG1787	0.00532496	0	0.0198698	0	0.00511222	0.0641371	0.00489151	0	0	0	0.0146469	0	0	0.0197698	0.0280563	0.0620964	0.0292473	0.029361	0.00283217	0.00867525	0	0	0	0.00922521	0.010159	0.00443439	0.00619456	0.0402511	0.00390807	0.0333457	0.0133846
MAG2523	0	0	0	0	0	0	0	0	0	0	0	0	0	0	0	0	0	0	0	0	0	0	0.400911	0	0	0	0	0	0	0	0.0133637
MAG856	0.0298021	0.00760609	0.0312436	0.0107784	0	0.0290517	0	0	0.0199905	0.015686	0.0496877	0	0	0.0101561	0.109905	0	0.00934567	0.0102403	0	0.0195517	0	0	0	0.00824679	0.0171024	0	0	0	0	0.022446	0.0133614
MAG3688	0.0211805	0.0148186	0.015551	0	0	0	0	0.0153477	0	0	0.222881	0	0	0	0.0213022	0	0	0	0	0	0	0.010091	0	0.020583	0.00712446	0.0181019	0.0132051	0.0205721	0	0	0.0133586
MAG2612	0	0	0	0	0	0	0	0	0.0298214	0.0283477	0	0	0	0	0	0.0227499	0.0841754	0.0800366	0	0	0.00965243	0	0.0158436	0	0	0.0200875	0.021486	0.0885367	0	0	0.0133579
MAG307	0	0	0.00886139	0.0757949	0.0131611	0	0	0.0485128	0.01211	0.00466704	0.0804092	0	0	0	0	0	0.0460343	0.036304	0	0.0190971	0	0	0	0.0211876	0.019633	0	0	0	0	0.0145165	0.013343
MAG786	0	0.0287995	0.00954408	0.0106264	0	0.0110895	0.0173608	0.00968366	0.037164	0.0370569	0.0428322	0	0	0.0113201	0.00835815	0.00771626	0	0	0.0340769	0.00564202	0.00949988	0.0128954	0	0.00758406	0	0.00964356	0.00951903	0.0208642	0.0245644	0.0337173	0.0133186
MAG1995	0.00562671	0.00401412	0.275051	0.00491372	0	0	0	0.00398095	0	0	0.037852	0	0	0.00494179	0.0174982	0	0	0	0	0	0	0.00878652	0.00650556	0.0101324	0.00847508	0.00610154	0	0.00545716	0	0	0.0133112
MAG3038	0	0.00673935	0	0	0	0	0	0	0.0150543	0.0142089	0	0	0	0	0	0.0178401	0.0638557	0.0601337	0	0	0	0	0.0211714	0	0	0.0343553	0.0389949	0	0	0.12593	0.0132761
MAG1983	0	0.0049465	0.0214559	0.0705578	0.0108153	0	0	0.0503325	0	0	0	0	0	0.0157601	0	0	0.00651562	0.00605985	0.0024143	0.0275156	0	0	0	0.0504221	0.0438429	0.0253354	0.0164426	0.00744507	0.00421542	0.0339858	0.0132688
MAG3170	0.021031	0.00372305	0.0370417	0.00964238	0.0209105	0.0303651	0	0.0123228	0.00980457	0.00705592	0.0999399	0	0	0.00600608	0.0255039	0	0.0156552	0.0166398	0.00576256	0.00377659	0	0.0108703	0.00978366	0.00801273	0.00579125	0.0106508	0.00883476	0.00637836	0.00716777	0.00494462	0.0132538
MAG80	0.0108816	0	0	0	0.0146179	0	0.0429555	0	0.0108597	0.0115414	0	0.0497201	0.01243	0	0	0.0141871	0	0	0.00537073	0.00958047	0.00592104	0.157946	0	0.0120683	0.0339388	0	0	0	0.00558747	0	0.0132535
MAG863	0.0146221	0.00680705	0.00840923	0.0138222	0.0109234	0.00868197	0	0.0129516	0.0250141	0.0296197	0.0253738	0	0.00813388	0.0405353	0	0	0.0174575	0.0160807	0.0116594	0.0566742	0.0303382	0.0144872	0.0205976	0	0	0	0	0	0.0107777	0.014532	0.01325
MAG3565	0	0.0133282	0	0.00501793	0	0	0	0.0114203	0	0	0.106984	0	0	0.22652	0	0	0	0	0	0	0	0	0	0	0	0.0228761	0.0111918	0	0	0	0.0132446
MAG484	0.00850622	0	0	0	0	0	0	0	0	0	0.0220606	0	0	0.348488	0.0126115	0	0	0	0	0	0	0	0	0	0	0	0	0.00557223	0	0	0.0132413
MAG603	0.0120514	0.0106626	0.00607703	0.0200456	0.045602	0	0	0.017983	0.0121942	0.0117873	0.00743239	0	0.00802028	0.00377085	0.0123631	0	0.0313857	0.0293558	0.0232457	0	0.027019	0.0397434	0.0145863	0.0101193	0.0111432	0.00633342	0	0.0139102	0.0222037	0	0.0132345
MAG305	0.322861	0	0	0	0	0	0	0	0	0	0.0322679	0	0	0.0215472	0	0	0	0	0	0	0.0155535	0	0.00438924	0	0	0	0	0	0	0	0.0132206
MAG731	0.0126345	0.0121657	0	0.0150255	0.103823	0.0141275	0	0.0283426	0.0161096	0.0286472	0	0.0278544	0.0453852	0.00395952	0	0.00969597	0	0	0	0.0104511	0.0106225	0	0.00592297	0	0	0	0	0.0294358	0	0.0220167	0.0132073
MAG1003	0	0.00557449	0.010678	0.00638394	0.0355951	0.0395395	0.0579464	0.00682022	0.0179917	0.0244359	0	0.00731381	0.00416021	0	0.0388133	0.00538554	0.0274349	0.0255492	0.0101142	0.0164611	0.00851006	0.0108549	0.00313198	0.00420748	0.0040888	0	0	0.0141219	0.0105011	0	0.0131871
MAG3828	0	0.0119884	0.063617	0.0190547	0	0.0131259	0.0135832	0.0120458	0.0230404	0.0145748	0.0190278	0	0	0	0.0320726	0.00658448	0.0126377	0.0158803	0	0.00617765	0	0.00724608	0	0.0184231	0.0245686	0.0238583	0	0	0	0.0576684	0.0131725
MAG189	0.013939	0.012798	0.0503972	0.01982	0	0.0113613	0	0.0129463	0.0278433	0.0192042	0.0285883	0	0	0	0.0271727	0	0.0075964	0.0102927	0	0.00736376	0	0.0120118	0	0.0169052	0.0220627	0.0200668	0.0227265	0.0135577	0	0.0383691	0.0131674
MAG2175	0.00780517	0.0233484	0.0127767	0	0.0179587	0.0444442	0	0.0348523	0	0	0.0638119	0	0	0.00842409	0.0270199	0	0.027643	0.0265895	0	0.00497516	0.0270984	0.00977345	0.0188727	0	0	0.0116472	0.0100301	0.0109444	0	0.00671329	0.0131576
MAG3427	0	0.00330357	0	0	0.0328666	0.0108935	0	0.00641339	0	0	0.0139734	0	0	0	0	0	0.106317	0.0904334	0	0	0	0	0	0	0	0.069298	0.0609206	0	0	0	0.0131473
MAG175	0	0.00662206	0.0211673	0.00443533	0.0599197	0.0302293	0.0378513	0.00473444	0.0322176	0.0440287	0	0.00842803	0.00491582	0	0.0289659	0.00547399	0.0186235	0.017314	0.00654054	0.0173976	0.0111992	0.00778305	0.0032478	0.00422245	0.00435982	0	0	0.00777102	0.00693463	0	0.0131461
MAG1794	0.00720425	0	0.0215232	0	0.00703529	0.0762812	0.00565088	0	0.00465	0.00304933	0.0160235	0	0	0.0176227	0.032232	0.0524326	0.0229527	0.0220418	0.00372272	0.00839509	0	0	0	0.00642351	0.0070196	0.00419119	0.00472712	0.0251271	0.00519349	0.0406104	0.013137
MAG48	0.00331625	0	0	0	0.027014	0.0133633	0	0	0	0	0.00429316	0.00475919	0.00739099	0	0.0230119	0.114443	0.018916	0.0166647	0.00680245	0.0047389	0	0.136198	0	0	0	0	0	0	0.00621124	0.00691478	0.0131346
MAG221	0.0077581	0.00299857	0	0	0.0114841	0	0.00432761	0	0.00325183	0.00451121	0	0.0890003	0.0246424	0	0	0.00562799	0	0	0.00447719	0	0.0042563	0.151037	0	0.0116569	0.0646427	0	0	0	0.00419751	0	0.013129
MAG1455	0	0.0050167	0.0129402	0.0316196	0	0.0287481	0	0.00591452	0.0287385	0.0328872	0.0238909	0	0	0	0	0.00417369	0.00488389	0.00744838	0	0.00826108	0.0110935	0.0094516	0	0	0.0156102	0.00896021	0.00639047	0.135782	0	0.0115049	0.0131105
MAG1427	0.0273585	0.0346593	0	0	0	0	0	0	0	0	0	0	0	0	0.0963437	0	0	0	0	0	0.00888667	0	0.00681385	0.027768	0.161337	0	0	0.0300967	0	0	0.0131088
MAG3621	0	0.0173459	0	0	0	0	0	0	0	0	0	0	0	0	0	0	0	0	0	0	0	0	0.0219203	0.156778	0.144667	0.0239114	0.028536	0	0	0	0.0131053
MAG404	0.0236135	0.0134105	0	0.0948584	0	0	0	0.0577461	0	0	0	0	0	0.0186787	0	0.00786538	0.0326963	0.0429454	0	0	0	0	0	0.041728	0	0.0204451	0.0217858	0.0171469	0	0	0.0130973
MAG866	0.00557259	0.026797	0.105489	0.00599237	0	0	0	0.00563084	0.00581544	0.00438673	0.0281895	0	0	0	0	0	0	0	0	0.00323362	0	0.0220046	0	0.0227775	0.0377674	0.0157302	0.0189185	0.00671727	0	0.0777168	0.0130913
MAG1486	0.0219242	0.00882664	0	0.0397142	0	0	0	0.0447809	0	0	0.253305	0	0	0	0	0	0	0	0	0	0	0	0	0.00460317	0.00656007	0.0077087	0.00508317	0	0	0	0.0130835
MAG3222	0	0	0.00571875	0.0159103	0	0.0346645	0	0.0135205	0.00842011	0.00779329	0	0	0	0.00593151	0.0562365	0.0597103	0.0510527	0.0546137	0.0303791	0	0	0.0153252	0	0	0	0	0	0	0.0329974	0	0.0130758
MAG3409	0.119332	0.0111945	0	0	0	0	0	0	0	0	0	0	0	0.00462542	0	0	0	0	0	0	0.0910189	0.00819496	0.133711	0	0	0.015658	0.00853632	0	0	0	0.0130757
MAG1197	0	0	0	0.0894081	0.00526764	0	0	0.122468	0	0	0.0742907	0	0	0	0	0	0	0	0.0157641	0	0.0074916	0.0502738	0.00851396	0	0	0	0	0	0.0187565	0	0.0130745
MAG2297	0.0295106	0.00561147	0.00604069	0.0117982	0	0.0172089	0	0.0123329	0.0199445	0.0219989	0.026335	0	0	0	0.0152809	0	0	0.00233136	0	0	0.00421079	0	0	0.0307133	0.17064	0.00737595	0.00437474	0	0	0.00523941	0.0130316
MAG2666	0.00960263	0.0044478	0.0346231	0.0166821	0	0.0374809	0	0	0.0519531	0.0575123	0.0219315	0	0	0.0104079	0.0120156	0.0064876	0.00489396	0.00751438	0	0.0113388	0.0160277	0.0356201	0.0053244	0	0.0159175	0.00614224	0	0.00611509	0	0.0186738	0.0130237
MAG3224	0.00409416	0.0183077	0.00646394	0.0169919	0.0116193	0.0195211	0	0.00662467	0.0229628	0.017678	0.039655	0	0	0	0	0.0125568	0.0330081	0.028824	0.0410485	0.00273419	0.00351276	0	0.00461531	0.0117749	0	0.00819489	0.014297	0.0148669	0.0376016	0.0135235	0.0130159
MAG896	0.0317584	0.0110779	0.0192347	0.0196956	0	0.0118526	0	0.0110842	0.0108146	0.00986659	0.0169254	0	0	0.0125425	0.0180744	0	0.0166993	0.0171942	0	0.00839096	0.0320798	0.0508233	0.0171704	0.0130848	0	0.0140158	0.0104455	0.0163608	0	0.0200868	0.012976
MAG346	0	0.0535855	0	0	0	0	0	0	0	0	0.0195284	0	0	0.0070074	0	0	0	0	0	0	0	0	0.0105895	0.00688011	0.0244437	0.0762842	0.0727675	0.108088	0	0.00955292	0.0129576
MAG2290	0.00655751	0.029878	0.03024	0	0	0.0144831	0	0	0	0	0.0255951	0	0	0	0	0	0	0	0	0	0.00805323	0	0	0.00987646	0.0664433	0.0952593	0.0708725	0.00963052	0	0.0217735	0.0129554
MAG456	0.00741911	0	0.0197488	0	0.0062079	0.0662388	0.00792766	0	0	0	0.0138541	0	0	0.0134657	0.0236773	0.0536504	0.0215816	0.0212696	0.017407	0.00811445	0	0	0	0.00647429	0.0065485	0.00449933	0.00480063	0.0276438	0.0267782	0.0307004	0.0129336
MAG1698	0.011405	0.00557234	0	0.0166601	0.108704	0.010763	0	0.0304463	0.0165228	0.0303861	0	0.0341301	0.051131	0.00342244	0	0.0106201	0	0	0	0.00202673	0.0075321	0	0.00607899	0	0	0	0	0.0363849	0	0.00620345	0.012933
MAG1638	0.0116796	0	0	0.00522121	0	0	0	0.0035814	0.0219358	0.00890609	0.00559751	0	0	0	0	0	0.0341236	0.0366049	0	0	0	0.0327941	0.139501	0	0	0	0	0.0877901	0	0	0.0129245
MAG2376	0.00587319	0	0.0149821	0	0	0.0550707	0.00639665	0	0	0	0.0130146	0	0	0.022155	0.0236871	0.0532081	0.0232557	0.022871	0.0191809	0.00724658	0	0	0	0.00893461	0.00755144	0	0	0.0462098	0.0286801	0.0293316	0.0129216
MAG3282	0	0.0444889	0	0	0	0.00978542	0	0	0.0509875	0.0384025	0.0684514	0	0	0.0570267	0	0	0.00370215	0.00369695	0	0.0270766	0	0	0	0	0	0.0258222	0.0176041	0.0405842	0	0	0.012921
MAG835	0.213621	0	0	0	0	0	0	0	0	0	0	0	0	0.133266	0	0	0	0	0	0	0	0	0.0406544	0	0	0	0	0	0	0	0.012918
MAG308	0.00703041	0.0289873	0.0795121	0.00707214	0	0	0	0.00648208	0.0100882	0.00563475	0.0309147	0	0	0	0	0	0	0	0.0025582	0.00268005	0.00459054	0.00850821	0.00418382	0.0329298	0.0381828	0.0154114	0.0178457	0.00839919	0.00418088	0.071542	0.0128911
MAG1902	0.00511369	0	0.0190453	0	0.00740899	0.0730772	0.00776805	0	0.00385669	0	0.0127692	0	0	0.0135694	0.0315063	0.0433786	0.0248818	0.0241891	0.00868483	0.00752645	0	0	0	0.00638215	0.00690794	0.00421822	0.0053352	0.0366073	0.0131171	0.0312752	0.0128873
MAG3608	0	0.0173675	0	0.00402254	0.00893671	0.0285075	0	0	0.00730329	0.0059813	0.0315362	0	0	0	0.0131721	0.0131244	0.0315975	0.0280274	0.0411653	0.00335444	0.00521816	0.0542707	0.00606831	0.00953672	0.00438815	0.00775642	0.0138518	0.00682434	0.0376355	0.00687733	0.0128841
MAG345	0.00741616	0.0205413	0.076139	0	0	0.0305555	0	0	0	0	0.0279137	0	0	0	0	0	0	0	0	0	0.00738918	0	0	0.00594275	0.067298	0.0626994	0.0462188	0.010094	0	0.0242741	0.0128827
MAG3135	0.0132199	0	0.0119675	0	0.00669115	0.0157411	0	0.0230112	0.043308	0.0154685	0.0164486	0	0	0	0.0199008	0	0.0740012	0.0780341	0	0.00644428	0	0	0	0.0130535	0.0108497	0.0111083	0.00869969	0	0	0.0182818	0.0128743
MAG2525	0	0.0282737	0.0453661	0.0147333	0	0.0166096	0.00402588	0.012734	0.00751035	0.00698878	0.0644612	0	0	0.0129588	0.0384708	0.00953624	0.00402227	0.00407658	0.0296738	0.00352478	0.00525335	0.0117443	0	0.00371274	0	0.0114583	0.0114303	0.0139795	0.0201322	0.00537746	0.0128685
MAG2458	0	0	0	0.282791	0	0	0	0.0920658	0	0	0	0	0	0	0	0	0	0	0	0	0.0051614	0	0	0	0.00525326	0	0	0	0	0	0.0128424
MAG3160	0	0	0.335464	0.00700041	0.00922026	0	0.0109042	0	0	0	0	0	0	0.0082557	0	0	0	0	0.00306029	0	0	0.00795688	0	0	0	0	0	0	0.00332969	0	0.0128397
MAG116	0.0186186	0.0319646	0.0593087	0.00858016	0	0	0	0.00609352	0.0166488	0.0107884	0.0283093	0	0	0	0.00821758	0.00337775	0	0	0.00448096	0.00322006	0.013355	0.00984323	0.00918147	0.0187815	0.038114	0.0178039	0.0200205	0.00841626	0.00726609	0.0421495	0.012818
MAG916	0.0148368	0	0.0166661	0	0.00686116	0.0594256	0.00670638	0	0.0138051	0.0126477	0.0133711	0	0	0.0157075	0.0245633	0.0399401	0.0295361	0.0284433	0.00538005	0.00873555	0	0	0	0.00913614	0.00745973	0	0	0.0346902	0.00712009	0.0293938	0.0128142
MAG3566	0.00982963	0	0.0207357	0	0.00494096	0.0799831	0	0	0.00590895	0.00381941	0.0163858	0	0	0.0124745	0.0254536	0.0546686	0.0230415	0.0222108	0.00227371	0.0078455	0	0	0	0.00525896	0.00563793	0.00393503	0.00492497	0.0217443	0.00329285	0.0496639	0.012801
MAG540	0.0124474	0	0.0235854	0	0.0090343	0.0769602	0.00513877	0	0.00508855	0.00366282	0.0127886	0	0	0.0108749	0.0262688	0.0493638	0.0238268	0.0230733	0.00266511	0.0100477	0	0	0	0.00827007	0.00902594	0.00353775	0.00442975	0.0269866	0.00368432	0.0328745	0.0127878
MAG2369	0	0	0	0	0	0	0	0	0	0	0	0	0	0.382732	0	0	0	0	0	0	0	0	0	0	0	0	0	0	0	0	0.0127577
MAG1283	0	0	0	0	0.030397	0.0198375	0	0	0	0	0.00552641	0.00518252	0.00743846	0	0.0293183	0.0213143	0.0239815	0.0211425	0.0143128	0.00601613	0	0.172336	0	0	0	0	0	0	0.0131749	0.012663	0.0127547
MAG1358	0	0.0305741	0.00762686	0.011456	0	0.0110433	0.0156085	0.0101984	0.0374119	0.0368867	0.0394918	0	0	0.0120285	0.00654423	0.00569906	0	0	0.0331718	0.00642157	0.00797091	0.0124706	0	0.0063284	0	0.00966642	0.0098276	0.0255101	0.0227722	0.0239243	0.0127544
MAG438	0	0.00444134	0.0129408	0.00646363	0.0224206	0.00247867	0.0126662	0.00696484	0	0	0	0.0619858	0.130361	0.003562	0	0.0302505	0.0127953	0.0129084	0	0	0.0278011	0.00286322	0.0105884	0	0	0.00801458	0.00526594	0.00781049	0	0	0.0127527
MAG2237	0	0.0124821	0.0240265	0.0323392	0	0	0	0.0855594	0.0111367	0.00520977	0	0	0	0.00430958	0.00550505	0.0324814	0	0	0.00916162	0.00435934	0	0.0250418	0.0069088	0.0420816	0.0103429	0.0267571	0.0216852	0.0118256	0.0112769	0	0.0127497
MAG1874	0.0211751	0.0243767	0.0173737	0	0.01144	0.0363098	0	0.0245592	0	0	0.0407598	0.00335364	0.00859123	0.0270493	0.024359	0	0.02344	0.0223092	0	0.00482421	0.0206564	0.00971373	0.0192615	0	0	0.0140089	0.0120482	0.0109233	0	0.00577815	0.0127437
MAG2657	0.0123753	0.0209083	0.100438	0.0106632	0	0	0	0.00942913	0.00544453	0.00380068	0.0357058	0	0	0	0	0	0	0	0	0.00287359	0	0.00732713	0	0.0251784	0.0398144	0.0126942	0.0130375	0.00733236	0	0.0741913	0.0127071
MAG1294	0.145008	0	0	0	0	0	0	0	0	0	0	0	0	0	0	0	0	0	0	0	0	0	0.106201	0	0	0	0	0.129946	0	0	0.0127052
MAG2402	0	0.0188522	0.00881891	0.00708558	0	0.0778829	0	0	0.0241607	0.0271064	0.0143163	0	0	0	0.0037852	0.00332473	0.00401914	0.00610235	0	0.00831975	0.00935782	0.00832933	0	0	0.134171	0.00662607	0.00608646	0	0	0.0124773	0.0126941
MAG1821	0.0191921	0.0919859	0	0.0033105	0	0	0	0	0	0	0	0	0	0	0.0115802	0	0	0	0	0	0	0	0	0.0339465	0.20555	0.0087551	0.00625035	0	0	0	0.0126857
MAG2074	0.00531537	0.0275264	0.0978809	0.00571846	0	0	0	0.00569578	0.004199	0.00235399	0.0317996	0	0	0	0	0	0	0	0	0.00293392	0	0.0071133	0	0.024464	0.0369847	0.0168955	0.0212325	0.00696426	0	0.083475	0.0126851
MAG1052	0.0144966	0.00678956	0.00692117	0.0186602	0.012134	0.00878328	0	0.0181477	0.019144	0.0219704	0.022302	0.00678735	0.0134383	0.0229853	0	0	0.0157629	0.0148787	0.0226765	0.0386081	0.0282141	0.0114642	0.0153591	0	0	0	0	0	0.0193221	0.0216345	0.0126827
MAG2603	0	0.016639	0.00661732	0.00905862	0	0.00774931	0.00552481	0.00813997	0.0115509	0.0114632	0.1344	0	0	0.0098652	0.00607651	0.020813	0.00703503	0.00693349	0.0342321	0.00359815	0.00654817	0.0102696	0	0.00434625	0	0.00642675	0.00640813	0.0159677	0.0231534	0.0074577	0.0126758
MAG3076	0.0238835	0	0.015169	0.00457075	0	0.00909378	0	0	0.00485959	0	0.20478	0	0	0.00419567	0.0930077	0	0.00356251	0.00393386	0	0.00685188	0	0	0	0	0	0	0	0	0	0.00616097	0.012669
MAG625	0	0.0997191	0	0	0.00550167	0	0	0	0	0	0.0108652	0	0	0	0.00488227	0	0.00464382	0.00303117	0	0	0.00510698	0	0.00306696	0	0	0.141836	0.0840658	0.0172412	0	0	0.0126653
MAG3570	0.0178816	0.0181677	0.0262293	0	0	0	0	0	0.0297888	0.0279899	0.0527943	0	0	0	0.0104657	0	0	0	0.0110898	0	0.0106416	0	0.0220285	0.0942662	0	0.0241665	0.0194535	0	0.0149763	0	0.0126647
MAG2180	0	0.00432253	0.00696452	0	0.0273228	0.0184819	0.0303885	0.00348097	0.012265	0.016554	0	0.0041855	0.002458	0	0.0216677	0.178227	0.0128888	0.0119745	0.00442877	0.00897942	0.00528849	0.00512994	0	0	0	0	0	0	0.00443537	0	0.0126481
MAG3568	0.00941247	0.0152487	0	0.00563803	0.00576743	0.00974021	0	0	0.0119171	0.00917343	0.049604	0	0	0	0	0.00867003	0.0198342	0.0179247	0.0238596	0.119845	0	0	0.00824632	0.00809394	0	0.006127	0.0110708	0.0129768	0.0222371	0.00405106	0.0126479
MAG65	0.00946824	0.00702441	0.00953272	0.0241028	0.0454721	0	0	0.0216951	0.0223587	0.022397	0.0113848	0	0.00567079	0.0064156	0.0198955	0	0.0232943	0.0221855	0.0120969	0	0.0271799	0.0435964	0.00887455	0.00548824	0.0041979	0	0	0.0151243	0.0115268	0	0.0126328
MAG1353	0.0140904	0.00895874	0	0	0	0	0	0	0.00701129	0.00275847	0.0635436	0	0	0	0	0	0.0311906	0.0334708	0	0	0	0.0352029	0.157444	0.00848566	0.00746643	0	0	0.00897604	0	0	0.01262
MAG741	0	0	0	0	0	0	0	0	0	0	0	0	0	0.225792	0	0	0	0	0.01586	0	0.0431082	0	0.076277	0	0	0	0	0	0.0172746	0	0.0126104
MAG1171	0.00949416	0.00498696	0	0.0199009	0.105574	0.0120934	0	0.0482374	0.0169472	0.0316267	0	0.0222415	0.0399349	0.00509276	0	0.0108473	0	0	0	0	0.00658074	0	0.0055268	0	0	0	0	0.0345878	0	0.00457992	0.0126084
MAG1514	0.033555	0.0153875	0.0118793	0	0.0142599	0.0571014	0	0	0.0241513	0.0110004	0.0181883	0	0	0.0101297	0.0274338	0	0	0.00883402	0	0	0	0.0253496	0	0.035911	0.0712433	0.0131651	0	0	0	0	0.0125863
MAG1509	0	0.016422	0	0	0	0	0	0	0	0	0	0	0	0	0	0	0	0	0	0	0	0	0.0213908	0.149462	0.140711	0.0224613	0.0271323	0	0	0	0.012586
MAG504	0	0.0195962	0.0161882	0.0136838	0	0.0104089	0.00767846	0.012179	0.00849683	0.00802775	0.0387167	0	0	0.023524	0.0145829	0.00532716	0	0	0.0368062	0.0576628	0.00855641	0.0134385	0	0.00633677	0	0.00803329	0.00816858	0.0185436	0.0243322	0.0172139	0.0125834
MAG3289	0.00545656	0	0.0249548	0	0.00855548	0.0715266	0	0	0.00368409	0.00258194	0.0154882	0	0	0.0138755	0.0296042	0.0513512	0.0265373	0.0263427	0.00223959	0.00594745	0	0	0.00270889	0.00621637	0.00696916	0.00470414	0.00523427	0.0228122	0.00335272	0.0372075	0.0125784
MAG2291	0.104559	0.010533	0	0.0316735	0	0	0.125343	0.0101871	0	0	0	0	0	0.0131352	0	0	0	0	0	0	0	0	0.01157	0.0156116	0.0206247	0.0114759	0.0112626	0.0107882	0	0	0.0125588
MAG2167	0	0.0221774	0.00453056	0.0228945	0	0.00463674	0	0.00558139	0.0212606	0.0266953	0	0	0	0.00885627	0.00554745	0.00639107	0	0	0	0	0.0247781	0.00473971	0.00612335	0.00706931	0.133414	0.0307979	0.026513	0.00756317	0	0.00716599	0.0125579
MAG1160	0.00904858	0.00785845	0.01255	0.0999496	0.00430147	0	0	0.0692247	0	0.0069694	0	0	0	0.0139118	0.020201	0	0.0172042	0.0177097	0.0151405	0.00696362	0.0219373	0.0111499	0	0	0	0.00529643	0.00562439	0.00933999	0.0218653	0	0.0125416
MAG1606	0.00809763	0.0159943	0	0.0614143	0	0	0	0.0463426	0	0	0.0113949	0	0	0.0196819	0	0	0	0	0	0	0.0411817	0.0274047	0.0170441	0.0300757	0.0193511	0.016309	0.0148821	0.0468114	0	0	0.0125328
MAG2230	0	0	0.366444	0	0	0	0	0	0	0	0	0	0	0	0	0	0	0	0	0	0	0	0	0	0	0	0	0	0	0.00923742	0.0125227
MAG1284	0	0.00416354	0	0	0.0213455	0.0165857	0	0.0049907	0	0	0.0217103	0	0	0	0	0	0.095791	0.0825568	0	0	0	0	0	0	0	0.0678469	0.0604605	0	0	0	0.012515
MAG1192	0	0	0	0	0	0	0	0	0	0	0	0	0	0	0	0	0	0	0	0	0	0	0	0	0	0	0	0	0	0.375043	0.0125014
MAG131	0.0111117	0.00908497	0.00542378	0.0188785	0.0440493	0	0	0.0168536	0.0139552	0.013665	0.0339159	0	0.00670492	0.00423789	0.0124265	0	0.0283493	0.0278527	0.0183096	0	0.0236678	0.033711	0.0107393	0.00643895	0.00574698	0	0	0.0108519	0.0185139	0	0.012483
MAG1501	0.00559821	0.0224208	0.102748	0.00599166	0	0	0	0.00610935	0.00458405	0.00271537	0.030948	0	0	0	0	0	0	0	0	0.00303115	0	0.00691872	0	0.0241496	0.0365078	0.0127025	0.0144384	0.0068249	0	0.0887894	0.0124826
MAG618	0.00418312	0.0259046	0.0269408	0	0	0.0116139	0	0	0	0	0.0293599	0	0	0	0	0	0	0	0	0	0.00689211	0	0	0.00923923	0.0936635	0.0806335	0.0587629	0.00889567	0	0.0179012	0.0124663
MAG601	0	0	0	0.116778	0	0	0	0.0943848	0.0129034	0.0121669	0	0	0	0	0	0.0108155	0.039493	0.0377206	0	0	0	0	0.019791	0	0	0.0144955	0.0153394	0	0	0	0.0124629
MAG684	0.0168852	0.0321546	0	0.0942114	0.00346981	0	0	0.044028	0.0157883	0.0132695	0	0	0.00311008	0.00623476	0	0	0.0161604	0.0150252	0	0.00792098	0.00566327	0	0.0178695	0	0	0.0290539	0.0385126	0.0143799	0	0	0.0124579
MAG270	0.252715	0.0126838	0	0.00871781	0	0	0	0.00551105	0	0	0.0270162	0	0	0.00214287	0.00895608	0	0	0	0	0.00266904	0.00811369	0	0	0.00353695	0.0202392	0.0135704	0.00757383	0	0	0	0.0124482
MAG2709	0	0.00407621	0.012574	0.00486459	0.0352559	0.0329648	0.0521379	0.005051	0.0185544	0.0251536	0	0.00491703	0.00296147	0	0.0337198	0.00726892	0.0185939	0.0174721	0.00915596	0.0113595	0.0417506	0.00861436	0.00346281	0.00365649	0	0	0	0.0090801	0.0098849	0	0.0124177
MAG1170	0	0.0257956	0.0100547	0.0163158	0.00428289	0	0	0.0150148	0.011546	0.0078112	0.0138262	0	0	0.00701692	0.0350997	0.00770582	0.028093	0.0264071	0.00896882	0.00883291	0.00485108	0.0556582	0.00893531	0.0107758	0.00658705	0.0131123	0.0150479	0.0152339	0.0120729	0.00335737	0.0124134
MAG1490	0	0.0112755	0.00813856	0.0354983	0	0	0	0.0468696	0	0	0	0	0.00451082	0.00726429	0.0170179	0.0273357	0.020549	0.0195651	0	0	0.021146	0.00862392	0.0121192	0.0641587	0.0208089	0.0139438	0.010878	0.02232	0	0	0.0124008
MAG690	0.0205921	0.0036233	0.135867	0.00784685	0.00864289	0.017023	0	0.01009	0.00786665	0.00545086	0.0260628	0	0	0.00457576	0.0267508	0	0.00866059	0.00821009	0.00451964	0.00380317	0	0.00856053	0.00980767	0.00973439	0.00767234	0.012094	0.00937804	0.00427877	0.00627174	0.00438192	0.0123921
MAG334	0	0	0.0251644	0	0.196471	0.0468197	0	0	0	0	0.0135251	0	0.00218154	0	0.0828204	0	0	0	0	0.00476245	0	0	0	0	0	0	0	0	0	0	0.0123915
MAG166	0	0.0034044	0	0	0.0275296	0.0131085	0	0.0101419	0	0	0.0133237	0	0	0	0	0	0.100821	0.0853663	0	0	0	0	0	0	0.00463342	0.060175	0.0527687	0	0	0	0.0123757
[truncated: 2,103 more rows]

## Sheet: Sichuan
Table S5. Relative Abundances of MAGs in Sichuan Provinces
[truncated: 3,883 more rows]

## Sheet: Yunnan
Table S5. Relative Abundances of MAGs in Yunnan Provinces
[truncated: 3,883 more rows]

[truncated: 2 more sheets: Jiangsu, Veen]
