# Supplementary material for: Geographic patterns of antibiotic resistance in the human gut microbiome: insights from metagenome-assembled genomes across four Chinese provinces
Source: Front Microbiol. 2025 Sep 3;16:1652757. doi: 10.3389/fmicb.2025.1652757 (PMC12442556; doi:10.3389/fmicb.2025.1652757)
Supplement: Supplementary file 8 [file Table_7.xlsx]

## Sheet: Details table of COG Annotation
Details table of COG Annotation Results
Genome	Taxonomy	Category	Type	Function Description	Gene No.
MAG658	d__Bacteria;p__Bacillota_A;c__Clostridia;o__Oscillospirales;f__Ruminococcaceae;g__Gemmiger;s__Gemmiger qucibialis	CELLULAR PROCESSES AND SIGNALING	V	Defense mechanisms	73
MAG658	d__Bacteria;p__Bacillota_A;c__Clostridia;o__Oscillospirales;f__Ruminococcaceae;g__Gemmiger;s__Gemmiger qucibialis	METABOLISM	Q	Secondary metabolites biosynthesis, transport and catabolism	10
MAG658	d__Bacteria;p__Bacillota_A;c__Clostridia;o__Oscillospirales;f__Ruminococcaceae;g__Gemmiger;s__Gemmiger qucibialis	CELLULAR PROCESSES AND SIGNALING	D	Cell cycle control, cell division, chromosome partitioning	71
MAG658	d__Bacteria;p__Bacillota_A;c__Clostridia;o__Oscillospirales;f__Ruminococcaceae;g__Gemmiger;s__Gemmiger qucibialis	METABOLISM	G	Carbohydrate transport and metabolism	272
MAG658	d__Bacteria;p__Bacillota_A;c__Clostridia;o__Oscillospirales;f__Ruminococcaceae;g__Gemmiger;s__Gemmiger qucibialis	POORLY CHARACTERIZED	R	General function prediction only	143
MAG658	d__Bacteria;p__Bacillota_A;c__Clostridia;o__Oscillospirales;f__Ruminococcaceae;g__Gemmiger;s__Gemmiger qucibialis	CELLULAR PROCESSES AND SIGNALING	X	Mobilome: prophages, transposons	25
MAG658	d__Bacteria;p__Bacillota_A;c__Clostridia;o__Oscillospirales;f__Ruminococcaceae;g__Gemmiger;s__Gemmiger qucibialis	CELLULAR PROCESSES AND SIGNALING	N	Cell motility	10
MAG658	d__Bacteria;p__Bacillota_A;c__Clostridia;o__Oscillospirales;f__Ruminococcaceae;g__Gemmiger;s__Gemmiger qucibialis	INFORMATION STORAGE AND PROCESSING	K	Transcription	158
MAG658	d__Bacteria;p__Bacillota_A;c__Clostridia;o__Oscillospirales;f__Ruminococcaceae;g__Gemmiger;s__Gemmiger qucibialis	CELLULAR PROCESSES AND SIGNALING	U	Intracellular trafficking, secretion, and vesicular transport	37
MAG658	d__Bacteria;p__Bacillota_A;c__Clostridia;o__Oscillospirales;f__Ruminococcaceae;g__Gemmiger;s__Gemmiger qucibialis	INFORMATION STORAGE AND PROCESSING	L	Replication, recombination and repair	115
MAG658	d__Bacteria;p__Bacillota_A;c__Clostridia;o__Oscillospirales;f__Ruminococcaceae;g__Gemmiger;s__Gemmiger qucibialis	METABOLISM	I	Lipid transport and metabolism	78
MAG658	d__Bacteria;p__Bacillota_A;c__Clostridia;o__Oscillospirales;f__Ruminococcaceae;g__Gemmiger;s__Gemmiger qucibialis	INFORMATION STORAGE AND PROCESSING	J	Translation, ribosomal structure and biogenesis	216
MAG658	d__Bacteria;p__Bacillota_A;c__Clostridia;o__Oscillospirales;f__Ruminococcaceae;g__Gemmiger;s__Gemmiger qucibialis	METABOLISM	E	Amino acid transport and metabolism	218
MAG658	d__Bacteria;p__Bacillota_A;c__Clostridia;o__Oscillospirales;f__Ruminococcaceae;g__Gemmiger;s__Gemmiger qucibialis	CELLULAR PROCESSES AND SIGNALING	M	Cell wall/membrane/envelope biogenesis	177
MAG658	d__Bacteria;p__Bacillota_A;c__Clostridia;o__Oscillospirales;f__Ruminococcaceae;g__Gemmiger;s__Gemmiger qucibialis	METABOLISM	F	Nucleotide transport and metabolism	79
MAG658	d__Bacteria;p__Bacillota_A;c__Clostridia;o__Oscillospirales;f__Ruminococcaceae;g__Gemmiger;s__Gemmiger qucibialis	CELLULAR PROCESSES AND SIGNALING	W	Extracellular structures	1
MAG658	d__Bacteria;p__Bacillota_A;c__Clostridia;o__Oscillospirales;f__Ruminococcaceae;g__Gemmiger;s__Gemmiger qucibialis	CELLULAR PROCESSES AND SIGNALING	O	Posttranslational modification, protein turnover, chaperones	73
MAG658	d__Bacteria;p__Bacillota_A;c__Clostridia;o__Oscillospirales;f__Ruminococcaceae;g__Gemmiger;s__Gemmiger qucibialis	CELLULAR PROCESSES AND SIGNALING	T	Signal transduction mechanisms	89
MAG658	d__Bacteria;p__Bacillota_A;c__Clostridia;o__Oscillospirales;f__Ruminococcaceae;g__Gemmiger;s__Gemmiger qucibialis	METABOLISM	P	Inorganic ion transport and metabolism	92
MAG658	d__Bacteria;p__Bacillota_A;c__Clostridia;o__Oscillospirales;f__Ruminococcaceae;g__Gemmiger;s__Gemmiger qucibialis	METABOLISM	H	Coenzyme transport and metabolism	90
MAG658	d__Bacteria;p__Bacillota_A;c__Clostridia;o__Oscillospirales;f__Ruminococcaceae;g__Gemmiger;s__Gemmiger qucibialis	METABOLISM	C	Energy production and conversion	84
MAG658	d__Bacteria;p__Bacillota_A;c__Clostridia;o__Oscillospirales;f__Ruminococcaceae;g__Gemmiger;s__Gemmiger qucibialis	CELLULAR PROCESSES AND SIGNALING	Z	Cytoskeleton	2
MAG658	d__Bacteria;p__Bacillota_A;c__Clostridia;o__Oscillospirales;f__Ruminococcaceae;g__Gemmiger;s__Gemmiger qucibialis	POORLY CHARACTERIZED	S	Function unknown	65
MAG13	d__Bacteria;p__Bacillota_A;c__Clostridia;o__Lachnospirales;f__Lachnospiraceae;g__Lachnospira;s__Lachnospira eligens_A	CELLULAR PROCESSES AND SIGNALING	T	Signal transduction mechanisms	173
MAG13	d__Bacteria;p__Bacillota_A;c__Clostridia;o__Lachnospirales;f__Lachnospiraceae;g__Lachnospira;s__Lachnospira eligens_A	CELLULAR PROCESSES AND SIGNALING	X	Mobilome: prophages, transposons	2
MAG13	d__Bacteria;p__Bacillota_A;c__Clostridia;o__Lachnospirales;f__Lachnospiraceae;g__Lachnospira;s__Lachnospira eligens_A	CELLULAR PROCESSES AND SIGNALING	D	Cell cycle control, cell division, chromosome partitioning	96
MAG13	d__Bacteria;p__Bacillota_A;c__Clostridia;o__Lachnospirales;f__Lachnospiraceae;g__Lachnospira;s__Lachnospira eligens_A	METABOLISM	E	Amino acid transport and metabolism	172
MAG13	d__Bacteria;p__Bacillota_A;c__Clostridia;o__Lachnospirales;f__Lachnospiraceae;g__Lachnospira;s__Lachnospira eligens_A	CELLULAR PROCESSES AND SIGNALING	M	Cell wall/membrane/envelope biogenesis	127
MAG13	d__Bacteria;p__Bacillota_A;c__Clostridia;o__Lachnospirales;f__Lachnospiraceae;g__Lachnospira;s__Lachnospira eligens_A	CELLULAR PROCESSES AND SIGNALING	N	Cell motility	63
MAG13	d__Bacteria;p__Bacillota_A;c__Clostridia;o__Lachnospirales;f__Lachnospiraceae;g__Lachnospira;s__Lachnospira eligens_A	CELLULAR PROCESSES AND SIGNALING	Z	Cytoskeleton	4
MAG13	d__Bacteria;p__Bacillota_A;c__Clostridia;o__Lachnospirales;f__Lachnospiraceae;g__Lachnospira;s__Lachnospira eligens_A	INFORMATION STORAGE AND PROCESSING	K	Transcription	182
MAG13	d__Bacteria;p__Bacillota_A;c__Clostridia;o__Lachnospirales;f__Lachnospiraceae;g__Lachnospira;s__Lachnospira eligens_A	METABOLISM	P	Inorganic ion transport and metabolism	82
MAG13	d__Bacteria;p__Bacillota_A;c__Clostridia;o__Lachnospirales;f__Lachnospiraceae;g__Lachnospira;s__Lachnospira eligens_A	CELLULAR PROCESSES AND SIGNALING	O	Posttranslational modification, protein turnover, chaperones	78
MAG13	d__Bacteria;p__Bacillota_A;c__Clostridia;o__Lachnospirales;f__Lachnospiraceae;g__Lachnospira;s__Lachnospira eligens_A	INFORMATION STORAGE AND PROCESSING	L	Replication, recombination and repair	98
MAG13	d__Bacteria;p__Bacillota_A;c__Clostridia;o__Lachnospirales;f__Lachnospiraceae;g__Lachnospira;s__Lachnospira eligens_A	METABOLISM	F	Nucleotide transport and metabolism	73
MAG13	d__Bacteria;p__Bacillota_A;c__Clostridia;o__Lachnospirales;f__Lachnospiraceae;g__Lachnospira;s__Lachnospira eligens_A	METABOLISM	H	Coenzyme transport and metabolism	97
MAG13	d__Bacteria;p__Bacillota_A;c__Clostridia;o__Lachnospirales;f__Lachnospiraceae;g__Lachnospira;s__Lachnospira eligens_A	POORLY CHARACTERIZED	S	Function unknown	57
MAG13	d__Bacteria;p__Bacillota_A;c__Clostridia;o__Lachnospirales;f__Lachnospiraceae;g__Lachnospira;s__Lachnospira eligens_A	POORLY CHARACTERIZED	R	General function prediction only	137
MAG13	d__Bacteria;p__Bacillota_A;c__Clostridia;o__Lachnospirales;f__Lachnospiraceae;g__Lachnospira;s__Lachnospira eligens_A	CELLULAR PROCESSES AND SIGNALING	W	Extracellular structures	10
MAG13	d__Bacteria;p__Bacillota_A;c__Clostridia;o__Lachnospirales;f__Lachnospiraceae;g__Lachnospira;s__Lachnospira eligens_A	INFORMATION STORAGE AND PROCESSING	J	Translation, ribosomal structure and biogenesis	209
MAG13	d__Bacteria;p__Bacillota_A;c__Clostridia;o__Lachnospirales;f__Lachnospiraceae;g__Lachnospira;s__Lachnospira eligens_A	METABOLISM	C	Energy production and conversion	88
MAG13	d__Bacteria;p__Bacillota_A;c__Clostridia;o__Lachnospirales;f__Lachnospiraceae;g__Lachnospira;s__Lachnospira eligens_A	METABOLISM	I	Lipid transport and metabolism	98
MAG13	d__Bacteria;p__Bacillota_A;c__Clostridia;o__Lachnospirales;f__Lachnospiraceae;g__Lachnospira;s__Lachnospira eligens_A	CELLULAR PROCESSES AND SIGNALING	U	Intracellular trafficking, secretion, and vesicular transport	32
MAG13	d__Bacteria;p__Bacillota_A;c__Clostridia;o__Lachnospirales;f__Lachnospiraceae;g__Lachnospira;s__Lachnospira eligens_A	METABOLISM	G	Carbohydrate transport and metabolism	146
MAG13	d__Bacteria;p__Bacillota_A;c__Clostridia;o__Lachnospirales;f__Lachnospiraceae;g__Lachnospira;s__Lachnospira eligens_A	CELLULAR PROCESSES AND SIGNALING	V	Defense mechanisms	82
MAG13	d__Bacteria;p__Bacillota_A;c__Clostridia;o__Lachnospirales;f__Lachnospiraceae;g__Lachnospira;s__Lachnospira eligens_A	METABOLISM	Q	Secondary metabolites biosynthesis, transport and catabolism	13
MAG1341	d__Bacteria;p__Bacillota_A;c__Clostridia;o__Oscillospirales;f__Ruminococcaceae;g__Gemmiger;s__Gemmiger qucibialis	CELLULAR PROCESSES AND SIGNALING	T	Signal transduction mechanisms	82
MAG1341	d__Bacteria;p__Bacillota_A;c__Clostridia;o__Oscillospirales;f__Ruminococcaceae;g__Gemmiger;s__Gemmiger qucibialis	CELLULAR PROCESSES AND SIGNALING	M	Cell wall/membrane/envelope biogenesis	158
MAG1341	d__Bacteria;p__Bacillota_A;c__Clostridia;o__Oscillospirales;f__Ruminococcaceae;g__Gemmiger;s__Gemmiger qucibialis	INFORMATION STORAGE AND PROCESSING	L	Replication, recombination and repair	93
MAG1341	d__Bacteria;p__Bacillota_A;c__Clostridia;o__Oscillospirales;f__Ruminococcaceae;g__Gemmiger;s__Gemmiger qucibialis	CELLULAR PROCESSES AND SIGNALING	N	Cell motility	5
MAG1341	d__Bacteria;p__Bacillota_A;c__Clostridia;o__Oscillospirales;f__Ruminococcaceae;g__Gemmiger;s__Gemmiger qucibialis	METABOLISM	Q	Secondary metabolites biosynthesis, transport and catabolism	10
MAG1341	d__Bacteria;p__Bacillota_A;c__Clostridia;o__Oscillospirales;f__Ruminococcaceae;g__Gemmiger;s__Gemmiger qucibialis	CELLULAR PROCESSES AND SIGNALING	O	Posttranslational modification, protein turnover, chaperones	73
MAG1341	d__Bacteria;p__Bacillota_A;c__Clostridia;o__Oscillospirales;f__Ruminococcaceae;g__Gemmiger;s__Gemmiger qucibialis	METABOLISM	E	Amino acid transport and metabolism	176
MAG1341	d__Bacteria;p__Bacillota_A;c__Clostridia;o__Oscillospirales;f__Ruminococcaceae;g__Gemmiger;s__Gemmiger qucibialis	METABOLISM	C	Energy production and conversion	74
MAG1341	d__Bacteria;p__Bacillota_A;c__Clostridia;o__Oscillospirales;f__Ruminococcaceae;g__Gemmiger;s__Gemmiger qucibialis	CELLULAR PROCESSES AND SIGNALING	V	Defense mechanisms	61
MAG1341	d__Bacteria;p__Bacillota_A;c__Clostridia;o__Oscillospirales;f__Ruminococcaceae;g__Gemmiger;s__Gemmiger qucibialis	METABOLISM	I	Lipid transport and metabolism	67
MAG1341	d__Bacteria;p__Bacillota_A;c__Clostridia;o__Oscillospirales;f__Ruminococcaceae;g__Gemmiger;s__Gemmiger qucibialis	INFORMATION STORAGE AND PROCESSING	K	Transcription	144
MAG1341	d__Bacteria;p__Bacillota_A;c__Clostridia;o__Oscillospirales;f__Ruminococcaceae;g__Gemmiger;s__Gemmiger qucibialis	CELLULAR PROCESSES AND SIGNALING	D	Cell cycle control, cell division, chromosome partitioning	69
MAG1341	d__Bacteria;p__Bacillota_A;c__Clostridia;o__Oscillospirales;f__Ruminococcaceae;g__Gemmiger;s__Gemmiger qucibialis	METABOLISM	H	Coenzyme transport and metabolism	76
MAG1341	d__Bacteria;p__Bacillota_A;c__Clostridia;o__Oscillospirales;f__Ruminococcaceae;g__Gemmiger;s__Gemmiger qucibialis	METABOLISM	P	Inorganic ion transport and metabolism	66
MAG1341	d__Bacteria;p__Bacillota_A;c__Clostridia;o__Oscillospirales;f__Ruminococcaceae;g__Gemmiger;s__Gemmiger qucibialis	CELLULAR PROCESSES AND SIGNALING	Z	Cytoskeleton	2
MAG1341	d__Bacteria;p__Bacillota_A;c__Clostridia;o__Oscillospirales;f__Ruminococcaceae;g__Gemmiger;s__Gemmiger qucibialis	POORLY CHARACTERIZED	R	General function prediction only	130
MAG1341	d__Bacteria;p__Bacillota_A;c__Clostridia;o__Oscillospirales;f__Ruminococcaceae;g__Gemmiger;s__Gemmiger qucibialis	METABOLISM	F	Nucleotide transport and metabolism	74
MAG1341	d__Bacteria;p__Bacillota_A;c__Clostridia;o__Oscillospirales;f__Ruminococcaceae;g__Gemmiger;s__Gemmiger qucibialis	POORLY CHARACTERIZED	S	Function unknown	65
MAG1341	d__Bacteria;p__Bacillota_A;c__Clostridia;o__Oscillospirales;f__Ruminococcaceae;g__Gemmiger;s__Gemmiger qucibialis	CELLULAR PROCESSES AND SIGNALING	U	Intracellular trafficking, secretion, and vesicular transport	12
MAG1341	d__Bacteria;p__Bacillota_A;c__Clostridia;o__Oscillospirales;f__Ruminococcaceae;g__Gemmiger;s__Gemmiger qucibialis	METABOLISM	G	Carbohydrate transport and metabolism	197
MAG1341	d__Bacteria;p__Bacillota_A;c__Clostridia;o__Oscillospirales;f__Ruminococcaceae;g__Gemmiger;s__Gemmiger qucibialis	CELLULAR PROCESSES AND SIGNALING	X	Mobilome: prophages, transposons	5
MAG1341	d__Bacteria;p__Bacillota_A;c__Clostridia;o__Oscillospirales;f__Ruminococcaceae;g__Gemmiger;s__Gemmiger qucibialis	INFORMATION STORAGE AND PROCESSING	J	Translation, ribosomal structure and biogenesis	205
MAG1365	d__Bacteria;p__Actinomycetota;c__Actinomycetia;o__Actinomycetales;f__Bifidobacteriaceae;g__Bifidobacterium;s__Bifidobacterium pseudocatenulatum	INFORMATION STORAGE AND PROCESSING	J	Translation, ribosomal structure and biogenesis	173
MAG1365	d__Bacteria;p__Actinomycetota;c__Actinomycetia;o__Actinomycetales;f__Bifidobacteriaceae;g__Bifidobacterium;s__Bifidobacterium pseudocatenulatum	INFORMATION STORAGE AND PROCESSING	K	Transcription	127
MAG1365	d__Bacteria;p__Actinomycetota;c__Actinomycetia;o__Actinomycetales;f__Bifidobacteriaceae;g__Bifidobacterium;s__Bifidobacterium pseudocatenulatum	METABOLISM	P	Inorganic ion transport and metabolism	68
MAG1365	d__Bacteria;p__Actinomycetota;c__Actinomycetia;o__Actinomycetales;f__Bifidobacteriaceae;g__Bifidobacterium;s__Bifidobacterium pseudocatenulatum	CELLULAR PROCESSES AND SIGNALING	O	Posttranslational modification, protein turnover, chaperones	71
MAG1365	d__Bacteria;p__Actinomycetota;c__Actinomycetia;o__Actinomycetales;f__Bifidobacteriaceae;g__Bifidobacterium;s__Bifidobacterium pseudocatenulatum	CELLULAR PROCESSES AND SIGNALING	X	Mobilome: prophages, transposons	22
MAG1365	d__Bacteria;p__Actinomycetota;c__Actinomycetia;o__Actinomycetales;f__Bifidobacteriaceae;g__Bifidobacterium;s__Bifidobacterium pseudocatenulatum	METABOLISM	C	Energy production and conversion	49
MAG1365	d__Bacteria;p__Actinomycetota;c__Actinomycetia;o__Actinomycetales;f__Bifidobacteriaceae;g__Bifidobacterium;s__Bifidobacterium pseudocatenulatum	CELLULAR PROCESSES AND SIGNALING	T	Signal transduction mechanisms	82
MAG1365	d__Bacteria;p__Actinomycetota;c__Actinomycetia;o__Actinomycetales;f__Bifidobacteriaceae;g__Bifidobacterium;s__Bifidobacterium pseudocatenulatum	CELLULAR PROCESSES AND SIGNALING	U	Intracellular trafficking, secretion, and vesicular transport	19
MAG1365	d__Bacteria;p__Actinomycetota;c__Actinomycetia;o__Actinomycetales;f__Bifidobacteriaceae;g__Bifidobacterium;s__Bifidobacterium pseudocatenulatum	INFORMATION STORAGE AND PROCESSING	L	Replication, recombination and repair	90
MAG1365	d__Bacteria;p__Actinomycetota;c__Actinomycetia;o__Actinomycetales;f__Bifidobacteriaceae;g__Bifidobacterium;s__Bifidobacterium pseudocatenulatum	METABOLISM	F	Nucleotide transport and metabolism	76
MAG1365	d__Bacteria;p__Actinomycetota;c__Actinomycetia;o__Actinomycetales;f__Bifidobacteriaceae;g__Bifidobacterium;s__Bifidobacterium pseudocatenulatum	CELLULAR PROCESSES AND SIGNALING	D	Cell cycle control, cell division, chromosome partitioning	25
MAG1365	d__Bacteria;p__Actinomycetota;c__Actinomycetia;o__Actinomycetales;f__Bifidobacteriaceae;g__Bifidobacterium;s__Bifidobacterium pseudocatenulatum	METABOLISM	H	Coenzyme transport and metabolism	91
MAG1365	d__Bacteria;p__Actinomycetota;c__Actinomycetia;o__Actinomycetales;f__Bifidobacteriaceae;g__Bifidobacterium;s__Bifidobacterium pseudocatenulatum	METABOLISM	Q	Secondary metabolites biosynthesis, transport and catabolism	6
MAG1365	d__Bacteria;p__Actinomycetota;c__Actinomycetia;o__Actinomycetales;f__Bifidobacteriaceae;g__Bifidobacterium;s__Bifidobacterium pseudocatenulatum	CELLULAR PROCESSES AND SIGNALING	M	Cell wall/membrane/envelope biogenesis	96
MAG1365	d__Bacteria;p__Actinomycetota;c__Actinomycetia;o__Actinomycetales;f__Bifidobacteriaceae;g__Bifidobacterium;s__Bifidobacterium pseudocatenulatum	METABOLISM	G	Carbohydrate transport and metabolism	214
MAG1365	d__Bacteria;p__Actinomycetota;c__Actinomycetia;o__Actinomycetales;f__Bifidobacteriaceae;g__Bifidobacterium;s__Bifidobacterium pseudocatenulatum	CELLULAR PROCESSES AND SIGNALING	V	Defense mechanisms	55
MAG1365	d__Bacteria;p__Actinomycetota;c__Actinomycetia;o__Actinomycetales;f__Bifidobacteriaceae;g__Bifidobacterium;s__Bifidobacterium pseudocatenulatum	METABOLISM	E	Amino acid transport and metabolism	171
MAG1365	d__Bacteria;p__Actinomycetota;c__Actinomycetia;o__Actinomycetales;f__Bifidobacteriaceae;g__Bifidobacterium;s__Bifidobacterium pseudocatenulatum	POORLY CHARACTERIZED	R	General function prediction only	92
MAG1365	d__Bacteria;p__Actinomycetota;c__Actinomycetia;o__Actinomycetales;f__Bifidobacteriaceae;g__Bifidobacterium;s__Bifidobacterium pseudocatenulatum	METABOLISM	I	Lipid transport and metabolism	54
MAG1365	d__Bacteria;p__Actinomycetota;c__Actinomycetia;o__Actinomycetales;f__Bifidobacteriaceae;g__Bifidobacterium;s__Bifidobacterium pseudocatenulatum	POORLY CHARACTERIZED	S	Function unknown	46
MAG1365	d__Bacteria;p__Actinomycetota;c__Actinomycetia;o__Actinomycetales;f__Bifidobacteriaceae;g__Bifidobacterium;s__Bifidobacterium pseudocatenulatum	CELLULAR PROCESSES AND SIGNALING	N	Cell motility	7
MAG1365	d__Bacteria;p__Actinomycetota;c__Actinomycetia;o__Actinomycetales;f__Bifidobacteriaceae;g__Bifidobacterium;s__Bifidobacterium pseudocatenulatum	INFORMATION STORAGE AND PROCESSING	A	RNA processing and modification	1
MAG1365	d__Bacteria;p__Actinomycetota;c__Actinomycetia;o__Actinomycetales;f__Bifidobacteriaceae;g__Bifidobacterium;s__Bifidobacterium pseudocatenulatum	CELLULAR PROCESSES AND SIGNALING	W	Extracellular structures	4
MAG1366	d__Bacteria;p__Desulfobacterota;c__Desulfovibrionia;o__Desulfovibrionales;f__Desulfovibrionaceae;g__Bilophila;s__Bilophila wadsworthia	METABOLISM	E	Amino acid transport and metabolism	294
MAG1366	d__Bacteria;p__Desulfobacterota;c__Desulfovibrionia;o__Desulfovibrionales;f__Desulfovibrionaceae;g__Bilophila;s__Bilophila wadsworthia	POORLY CHARACTERIZED	S	Function unknown	65
MAG1366	d__Bacteria;p__Desulfobacterota;c__Desulfovibrionia;o__Desulfovibrionales;f__Desulfovibrionaceae;g__Bilophila;s__Bilophila wadsworthia	INFORMATION STORAGE AND PROCESSING	K	Transcription	155
MAG1366	d__Bacteria;p__Desulfobacterota;c__Desulfovibrionia;o__Desulfovibrionales;f__Desulfovibrionaceae;g__Bilophila;s__Bilophila wadsworthia	CELLULAR PROCESSES AND SIGNALING	V	Defense mechanisms	80
MAG1366	d__Bacteria;p__Desulfobacterota;c__Desulfovibrionia;o__Desulfovibrionales;f__Desulfovibrionaceae;g__Bilophila;s__Bilophila wadsworthia	CELLULAR PROCESSES AND SIGNALING	N	Cell motility	22
MAG1366	d__Bacteria;p__Desulfobacterota;c__Desulfovibrionia;o__Desulfovibrionales;f__Desulfovibrionaceae;g__Bilophila;s__Bilophila wadsworthia	METABOLISM	F	Nucleotide transport and metabolism	85
MAG1366	d__Bacteria;p__Desulfobacterota;c__Desulfovibrionia;o__Desulfovibrionales;f__Desulfovibrionaceae;g__Bilophila;s__Bilophila wadsworthia	INFORMATION STORAGE AND PROCESSING	J	Translation, ribosomal structure and biogenesis	223
MAG1366	d__Bacteria;p__Desulfobacterota;c__Desulfovibrionia;o__Desulfovibrionales;f__Desulfovibrionaceae;g__Bilophila;s__Bilophila wadsworthia	METABOLISM	C	Energy production and conversion	303
MAG1366	d__Bacteria;p__Desulfobacterota;c__Desulfovibrionia;o__Desulfovibrionales;f__Desulfovibrionaceae;g__Bilophila;s__Bilophila wadsworthia	CELLULAR PROCESSES AND SIGNALING	X	Mobilome: prophages, transposons	62
MAG1366	d__Bacteria;p__Desulfobacterota;c__Desulfovibrionia;o__Desulfovibrionales;f__Desulfovibrionaceae;g__Bilophila;s__Bilophila wadsworthia	METABOLISM	G	Carbohydrate transport and metabolism	183
MAG1366	d__Bacteria;p__Desulfobacterota;c__Desulfovibrionia;o__Desulfovibrionales;f__Desulfovibrionaceae;g__Bilophila;s__Bilophila wadsworthia	CELLULAR PROCESSES AND SIGNALING	M	Cell wall/membrane/envelope biogenesis	190
MAG1366	d__Bacteria;p__Desulfobacterota;c__Desulfovibrionia;o__Desulfovibrionales;f__Desulfovibrionaceae;g__Bilophila;s__Bilophila wadsworthia	CELLULAR PROCESSES AND SIGNALING	W	Extracellular structures	13
MAG1366	d__Bacteria;p__Desulfobacterota;c__Desulfovibrionia;o__Desulfovibrionales;f__Desulfovibrionaceae;g__Bilophila;s__Bilophila wadsworthia	CELLULAR PROCESSES AND SIGNALING	D	Cell cycle control, cell division, chromosome partitioning	37
MAG1366	d__Bacteria;p__Desulfobacterota;c__Desulfovibrionia;o__Desulfovibrionales;f__Desulfovibrionaceae;g__Bilophila;s__Bilophila wadsworthia	INFORMATION STORAGE AND PROCESSING	L	Replication, recombination and repair	115
MAG1366	d__Bacteria;p__Desulfobacterota;c__Desulfovibrionia;o__Desulfovibrionales;f__Desulfovibrionaceae;g__Bilophila;s__Bilophila wadsworthia	METABOLISM	I	Lipid transport and metabolism	75
MAG1366	d__Bacteria;p__Desulfobacterota;c__Desulfovibrionia;o__Desulfovibrionales;f__Desulfovibrionaceae;g__Bilophila;s__Bilophila wadsworthia	METABOLISM	P	Inorganic ion transport and metabolism	171
MAG1366	d__Bacteria;p__Desulfobacterota;c__Desulfovibrionia;o__Desulfovibrionales;f__Desulfovibrionaceae;g__Bilophila;s__Bilophila wadsworthia	CELLULAR PROCESSES AND SIGNALING	O	Posttranslational modification, protein turnover, chaperones	129
MAG1366	d__Bacteria;p__Desulfobacterota;c__Desulfovibrionia;o__Desulfovibrionales;f__Desulfovibrionaceae;g__Bilophila;s__Bilophila wadsworthia	CELLULAR PROCESSES AND SIGNALING	T	Signal transduction mechanisms	182
MAG1366	d__Bacteria;p__Desulfobacterota;c__Desulfovibrionia;o__Desulfovibrionales;f__Desulfovibrionaceae;g__Bilophila;s__Bilophila wadsworthia	CELLULAR PROCESSES AND SIGNALING	U	Intracellular trafficking, secretion, and vesicular transport	64
MAG1366	d__Bacteria;p__Desulfobacterota;c__Desulfovibrionia;o__Desulfovibrionales;f__Desulfovibrionaceae;g__Bilophila;s__Bilophila wadsworthia	CELLULAR PROCESSES AND SIGNALING	Z	Cytoskeleton	3
MAG1366	d__Bacteria;p__Desulfobacterota;c__Desulfovibrionia;o__Desulfovibrionales;f__Desulfovibrionaceae;g__Bilophila;s__Bilophila wadsworthia	METABOLISM	H	Coenzyme transport and metabolism	182
MAG1366	d__Bacteria;p__Desulfobacterota;c__Desulfovibrionia;o__Desulfovibrionales;f__Desulfovibrionaceae;g__Bilophila;s__Bilophila wadsworthia	POORLY CHARACTERIZED	R	General function prediction only	211
MAG1366	d__Bacteria;p__Desulfobacterota;c__Desulfovibrionia;o__Desulfovibrionales;f__Desulfovibrionaceae;g__Bilophila;s__Bilophila wadsworthia	METABOLISM	Q	Secondary metabolites biosynthesis, transport and catabolism	25
MAG1497	d__Bacteria;p__Patescibacteria;c__Saccharimonadia;o__Saccharimonadales;f__Saccharimonadaceae;g__SZUA-359;s__Unclassified	CELLULAR PROCESSES AND SIGNALING	N	Cell motility	24
MAG1497	d__Bacteria;p__Patescibacteria;c__Saccharimonadia;o__Saccharimonadales;f__Saccharimonadaceae;g__SZUA-359;s__Unclassified	METABOLISM	C	Energy production and conversion	31
MAG1497	d__Bacteria;p__Patescibacteria;c__Saccharimonadia;o__Saccharimonadales;f__Saccharimonadaceae;g__SZUA-359;s__Unclassified	INFORMATION STORAGE AND PROCESSING	A	RNA processing and modification	1
MAG1497	d__Bacteria;p__Patescibacteria;c__Saccharimonadia;o__Saccharimonadales;f__Saccharimonadaceae;g__SZUA-359;s__Unclassified	POORLY CHARACTERIZED	S	Function unknown	17
MAG1497	d__Bacteria;p__Patescibacteria;c__Saccharimonadia;o__Saccharimonadales;f__Saccharimonadaceae;g__SZUA-359;s__Unclassified	METABOLISM	F	Nucleotide transport and metabolism	38
MAG1497	d__Bacteria;p__Patescibacteria;c__Saccharimonadia;o__Saccharimonadales;f__Saccharimonadaceae;g__SZUA-359;s__Unclassified	CELLULAR PROCESSES AND SIGNALING	M	Cell wall/membrane/envelope biogenesis	84
MAG1497	d__Bacteria;p__Patescibacteria;c__Saccharimonadia;o__Saccharimonadales;f__Saccharimonadaceae;g__SZUA-359;s__Unclassified	CELLULAR PROCESSES AND SIGNALING	Z	Cytoskeleton	2
MAG1497	d__Bacteria;p__Patescibacteria;c__Saccharimonadia;o__Saccharimonadales;f__Saccharimonadaceae;g__SZUA-359;s__Unclassified	METABOLISM	H	Coenzyme transport and metabolism	19
MAG1497	d__Bacteria;p__Patescibacteria;c__Saccharimonadia;o__Saccharimonadales;f__Saccharimonadaceae;g__SZUA-359;s__Unclassified	CELLULAR PROCESSES AND SIGNALING	X	Mobilome: prophages, transposons	11
MAG1497	d__Bacteria;p__Patescibacteria;c__Saccharimonadia;o__Saccharimonadales;f__Saccharimonadaceae;g__SZUA-359;s__Unclassified	METABOLISM	Q	Secondary metabolites biosynthesis, transport and catabolism	2
MAG1497	d__Bacteria;p__Patescibacteria;c__Saccharimonadia;o__Saccharimonadales;f__Saccharimonadaceae;g__SZUA-359;s__Unclassified	CELLULAR PROCESSES AND SIGNALING	T	Signal transduction mechanisms	28
MAG1497	d__Bacteria;p__Patescibacteria;c__Saccharimonadia;o__Saccharimonadales;f__Saccharimonadaceae;g__SZUA-359;s__Unclassified	CELLULAR PROCESSES AND SIGNALING	D	Cell cycle control, cell division, chromosome partitioning	16
MAG1497	d__Bacteria;p__Patescibacteria;c__Saccharimonadia;o__Saccharimonadales;f__Saccharimonadaceae;g__SZUA-359;s__Unclassified	CELLULAR PROCESSES AND SIGNALING	U	Intracellular trafficking, secretion, and vesicular transport	32
MAG1497	d__Bacteria;p__Patescibacteria;c__Saccharimonadia;o__Saccharimonadales;f__Saccharimonadaceae;g__SZUA-359;s__Unclassified	INFORMATION STORAGE AND PROCESSING	L	Replication, recombination and repair	60
MAG1497	d__Bacteria;p__Patescibacteria;c__Saccharimonadia;o__Saccharimonadales;f__Saccharimonadaceae;g__SZUA-359;s__Unclassified	METABOLISM	G	Carbohydrate transport and metabolism	61
MAG1497	d__Bacteria;p__Patescibacteria;c__Saccharimonadia;o__Saccharimonadales;f__Saccharimonadaceae;g__SZUA-359;s__Unclassified	METABOLISM	P	Inorganic ion transport and metabolism	16
MAG1497	d__Bacteria;p__Patescibacteria;c__Saccharimonadia;o__Saccharimonadales;f__Saccharimonadaceae;g__SZUA-359;s__Unclassified	METABOLISM	E	Amino acid transport and metabolism	18
MAG1497	d__Bacteria;p__Patescibacteria;c__Saccharimonadia;o__Saccharimonadales;f__Saccharimonadaceae;g__SZUA-359;s__Unclassified	POORLY CHARACTERIZED	R	General function prediction only	59
MAG1497	d__Bacteria;p__Patescibacteria;c__Saccharimonadia;o__Saccharimonadales;f__Saccharimonadaceae;g__SZUA-359;s__Unclassified	INFORMATION STORAGE AND PROCESSING	J	Translation, ribosomal structure and biogenesis	129
MAG1497	d__Bacteria;p__Patescibacteria;c__Saccharimonadia;o__Saccharimonadales;f__Saccharimonadaceae;g__SZUA-359;s__Unclassified	INFORMATION STORAGE AND PROCESSING	K	Transcription	51
MAG1497	d__Bacteria;p__Patescibacteria;c__Saccharimonadia;o__Saccharimonadales;f__Saccharimonadaceae;g__SZUA-359;s__Unclassified	CELLULAR PROCESSES AND SIGNALING	O	Posttranslational modification, protein turnover, chaperones	41
MAG1497	d__Bacteria;p__Patescibacteria;c__Saccharimonadia;o__Saccharimonadales;f__Saccharimonadaceae;g__SZUA-359;s__Unclassified	METABOLISM	I	Lipid transport and metabolism	14
MAG1497	d__Bacteria;p__Patescibacteria;c__Saccharimonadia;o__Saccharimonadales;f__Saccharimonadaceae;g__SZUA-359;s__Unclassified	CELLULAR PROCESSES AND SIGNALING	V	Defense mechanisms	29
MAG1497	d__Bacteria;p__Patescibacteria;c__Saccharimonadia;o__Saccharimonadales;f__Saccharimonadaceae;g__SZUA-359;s__Unclassified	CELLULAR PROCESSES AND SIGNALING	W	Extracellular structures	18
MAG1510	d__Bacteria;p__Bacillota_A;c__Clostridia;o__Lachnospirales;f__Lachnospiraceae;g__Blautia;s__Blautia stercoris	CELLULAR PROCESSES AND SIGNALING	O	Posttranslational modification, protein turnover, chaperones	85
MAG1510	d__Bacteria;p__Bacillota_A;c__Clostridia;o__Lachnospirales;f__Lachnospiraceae;g__Blautia;s__Blautia stercoris	CELLULAR PROCESSES AND SIGNALING	T	Signal transduction mechanisms	125
MAG1510	d__Bacteria;p__Bacillota_A;c__Clostridia;o__Lachnospirales;f__Lachnospiraceae;g__Blautia;s__Blautia stercoris	METABOLISM	E	Amino acid transport and metabolism	203
MAG1510	d__Bacteria;p__Bacillota_A;c__Clostridia;o__Lachnospirales;f__Lachnospiraceae;g__Blautia;s__Blautia stercoris	METABOLISM	I	Lipid transport and metabolism	63
MAG1510	d__Bacteria;p__Bacillota_A;c__Clostridia;o__Lachnospirales;f__Lachnospiraceae;g__Blautia;s__Blautia stercoris	METABOLISM	F	Nucleotide transport and metabolism	83
MAG1510	d__Bacteria;p__Bacillota_A;c__Clostridia;o__Lachnospirales;f__Lachnospiraceae;g__Blautia;s__Blautia stercoris	CELLULAR PROCESSES AND SIGNALING	D	Cell cycle control, cell division, chromosome partitioning	91
MAG1510	d__Bacteria;p__Bacillota_A;c__Clostridia;o__Lachnospirales;f__Lachnospiraceae;g__Blautia;s__Blautia stercoris	CELLULAR PROCESSES AND SIGNALING	X	Mobilome: prophages, transposons	17
MAG1510	d__Bacteria;p__Bacillota_A;c__Clostridia;o__Lachnospirales;f__Lachnospiraceae;g__Blautia;s__Blautia stercoris	CELLULAR PROCESSES AND SIGNALING	U	Intracellular trafficking, secretion, and vesicular transport	21
MAG1510	d__Bacteria;p__Bacillota_A;c__Clostridia;o__Lachnospirales;f__Lachnospiraceae;g__Blautia;s__Blautia stercoris	METABOLISM	C	Energy production and conversion	129
MAG1510	d__Bacteria;p__Bacillota_A;c__Clostridia;o__Lachnospirales;f__Lachnospiraceae;g__Blautia;s__Blautia stercoris	CELLULAR PROCESSES AND SIGNALING	Z	Cytoskeleton	3
MAG1510	d__Bacteria;p__Bacillota_A;c__Clostridia;o__Lachnospirales;f__Lachnospiraceae;g__Blautia;s__Blautia stercoris	CELLULAR PROCESSES AND SIGNALING	N	Cell motility	10
MAG1510	d__Bacteria;p__Bacillota_A;c__Clostridia;o__Lachnospirales;f__Lachnospiraceae;g__Blautia;s__Blautia stercoris	INFORMATION STORAGE AND PROCESSING	L	Replication, recombination and repair	91
MAG1510	d__Bacteria;p__Bacillota_A;c__Clostridia;o__Lachnospirales;f__Lachnospiraceae;g__Blautia;s__Blautia stercoris	POORLY CHARACTERIZED	S	Function unknown	87
MAG1510	d__Bacteria;p__Bacillota_A;c__Clostridia;o__Lachnospirales;f__Lachnospiraceae;g__Blautia;s__Blautia stercoris	CELLULAR PROCESSES AND SIGNALING	W	Extracellular structures	7
MAG1510	d__Bacteria;p__Bacillota_A;c__Clostridia;o__Lachnospirales;f__Lachnospiraceae;g__Blautia;s__Blautia stercoris	METABOLISM	G	Carbohydrate transport and metabolism	233
MAG1510	d__Bacteria;p__Bacillota_A;c__Clostridia;o__Lachnospirales;f__Lachnospiraceae;g__Blautia;s__Blautia stercoris	METABOLISM	Q	Secondary metabolites biosynthesis, transport and catabolism	10
MAG1510	d__Bacteria;p__Bacillota_A;c__Clostridia;o__Lachnospirales;f__Lachnospiraceae;g__Blautia;s__Blautia stercoris	INFORMATION STORAGE AND PROCESSING	J	Translation, ribosomal structure and biogenesis	214
MAG1510	d__Bacteria;p__Bacillota_A;c__Clostridia;o__Lachnospirales;f__Lachnospiraceae;g__Blautia;s__Blautia stercoris	INFORMATION STORAGE AND PROCESSING	K	Transcription	197
MAG1510	d__Bacteria;p__Bacillota_A;c__Clostridia;o__Lachnospirales;f__Lachnospiraceae;g__Blautia;s__Blautia stercoris	METABOLISM	P	Inorganic ion transport and metabolism	92
MAG1510	d__Bacteria;p__Bacillota_A;c__Clostridia;o__Lachnospirales;f__Lachnospiraceae;g__Blautia;s__Blautia stercoris	POORLY CHARACTERIZED	R	General function prediction only	152
MAG1510	d__Bacteria;p__Bacillota_A;c__Clostridia;o__Lachnospirales;f__Lachnospiraceae;g__Blautia;s__Blautia stercoris	CELLULAR PROCESSES AND SIGNALING	V	Defense mechanisms	72
MAG1510	d__Bacteria;p__Bacillota_A;c__Clostridia;o__Lachnospirales;f__Lachnospiraceae;g__Blautia;s__Blautia stercoris	METABOLISM	H	Coenzyme transport and metabolism	125
MAG1510	d__Bacteria;p__Bacillota_A;c__Clostridia;o__Lachnospirales;f__Lachnospiraceae;g__Blautia;s__Blautia stercoris	CELLULAR PROCESSES AND SIGNALING	M	Cell wall/membrane/envelope biogenesis	139
MAG1511	d__Bacteria;p__Bacillota_A;c__Clostridia;o__Oscillospirales;f__Ruminococcaceae;g__Ruminococcus_F;s__Ruminococcus_F champanellensis	CELLULAR PROCESSES AND SIGNALING	N	Cell motility	14
MAG1511	d__Bacteria;p__Bacillota_A;c__Clostridia;o__Oscillospirales;f__Ruminococcaceae;g__Ruminococcus_F;s__Ruminococcus_F champanellensis	CELLULAR PROCESSES AND SIGNALING	U	Intracellular trafficking, secretion, and vesicular transport	24
MAG1511	d__Bacteria;p__Bacillota_A;c__Clostridia;o__Oscillospirales;f__Ruminococcaceae;g__Ruminococcus_F;s__Ruminococcus_F champanellensis	CELLULAR PROCESSES AND SIGNALING	D	Cell cycle control, cell division, chromosome partitioning	84
MAG1511	d__Bacteria;p__Bacillota_A;c__Clostridia;o__Oscillospirales;f__Ruminococcaceae;g__Ruminococcus_F;s__Ruminococcus_F champanellensis	CELLULAR PROCESSES AND SIGNALING	Z	Cytoskeleton	3
MAG1511	d__Bacteria;p__Bacillota_A;c__Clostridia;o__Oscillospirales;f__Ruminococcaceae;g__Ruminococcus_F;s__Ruminococcus_F champanellensis	CELLULAR PROCESSES AND SIGNALING	V	Defense mechanisms	45
MAG1511	d__Bacteria;p__Bacillota_A;c__Clostridia;o__Oscillospirales;f__Ruminococcaceae;g__Ruminococcus_F;s__Ruminococcus_F champanellensis	CELLULAR PROCESSES AND SIGNALING	T	Signal transduction mechanisms	93
MAG1511	d__Bacteria;p__Bacillota_A;c__Clostridia;o__Oscillospirales;f__Ruminococcaceae;g__Ruminococcus_F;s__Ruminococcus_F champanellensis	METABOLISM	G	Carbohydrate transport and metabolism	126
MAG1511	d__Bacteria;p__Bacillota_A;c__Clostridia;o__Oscillospirales;f__Ruminococcaceae;g__Ruminococcus_F;s__Ruminococcus_F champanellensis	METABOLISM	Q	Secondary metabolites biosynthesis, transport and catabolism	18
MAG1511	d__Bacteria;p__Bacillota_A;c__Clostridia;o__Oscillospirales;f__Ruminococcaceae;g__Ruminococcus_F;s__Ruminococcus_F champanellensis	INFORMATION STORAGE AND PROCESSING	J	Translation, ribosomal structure and biogenesis	200
MAG1511	d__Bacteria;p__Bacillota_A;c__Clostridia;o__Oscillospirales;f__Ruminococcaceae;g__Ruminococcus_F;s__Ruminococcus_F champanellensis	CELLULAR PROCESSES AND SIGNALING	W	Extracellular structures	6
MAG1511	d__Bacteria;p__Bacillota_A;c__Clostridia;o__Oscillospirales;f__Ruminococcaceae;g__Ruminococcus_F;s__Ruminococcus_F champanellensis	INFORMATION STORAGE AND PROCESSING	K	Transcription	139
MAG1511	d__Bacteria;p__Bacillota_A;c__Clostridia;o__Oscillospirales;f__Ruminococcaceae;g__Ruminococcus_F;s__Ruminococcus_F champanellensis	METABOLISM	C	Energy production and conversion	93
MAG1511	d__Bacteria;p__Bacillota_A;c__Clostridia;o__Oscillospirales;f__Ruminococcaceae;g__Ruminococcus_F;s__Ruminococcus_F champanellensis	CELLULAR PROCESSES AND SIGNALING	X	Mobilome: prophages, transposons	9
MAG1511	d__Bacteria;p__Bacillota_A;c__Clostridia;o__Oscillospirales;f__Ruminococcaceae;g__Ruminococcus_F;s__Ruminococcus_F champanellensis	CELLULAR PROCESSES AND SIGNALING	O	Posttranslational modification, protein turnover, chaperones	66
MAG1511	d__Bacteria;p__Bacillota_A;c__Clostridia;o__Oscillospirales;f__Ruminococcaceae;g__Ruminococcus_F;s__Ruminococcus_F champanellensis	METABOLISM	F	Nucleotide transport and metabolism	62
MAG1511	d__Bacteria;p__Bacillota_A;c__Clostridia;o__Oscillospirales;f__Ruminococcaceae;g__Ruminococcus_F;s__Ruminococcus_F champanellensis	METABOLISM	E	Amino acid transport and metabolism	122
MAG1511	d__Bacteria;p__Bacillota_A;c__Clostridia;o__Oscillospirales;f__Ruminococcaceae;g__Ruminococcus_F;s__Ruminococcus_F champanellensis	METABOLISM	I	Lipid transport and metabolism	89
MAG1511	d__Bacteria;p__Bacillota_A;c__Clostridia;o__Oscillospirales;f__Ruminococcaceae;g__Ruminococcus_F;s__Ruminococcus_F champanellensis	CELLULAR PROCESSES AND SIGNALING	M	Cell wall/membrane/envelope biogenesis	123
MAG1511	d__Bacteria;p__Bacillota_A;c__Clostridia;o__Oscillospirales;f__Ruminococcaceae;g__Ruminococcus_F;s__Ruminococcus_F champanellensis	METABOLISM	H	Coenzyme transport and metabolism	85
MAG1511	d__Bacteria;p__Bacillota_A;c__Clostridia;o__Oscillospirales;f__Ruminococcaceae;g__Ruminococcus_F;s__Ruminococcus_F champanellensis	POORLY CHARACTERIZED	R	General function prediction only	109
MAG1511	d__Bacteria;p__Bacillota_A;c__Clostridia;o__Oscillospirales;f__Ruminococcaceae;g__Ruminococcus_F;s__Ruminococcus_F champanellensis	POORLY CHARACTERIZED	S	Function unknown	60
MAG1511	d__Bacteria;p__Bacillota_A;c__Clostridia;o__Oscillospirales;f__Ruminococcaceae;g__Ruminococcus_F;s__Ruminococcus_F champanellensis	METABOLISM	P	Inorganic ion transport and metabolism	56
MAG1511	d__Bacteria;p__Bacillota_A;c__Clostridia;o__Oscillospirales;f__Ruminococcaceae;g__Ruminococcus_F;s__Ruminococcus_F champanellensis	INFORMATION STORAGE AND PROCESSING	L	Replication, recombination and repair	88
MAG1515	d__Bacteria;p__Bacillota_A;c__Clostridia;o__Lachnospirales;f__Lachnospiraceae;g__Anaerobutyricum;s__Anaerobutyricum hallii	CELLULAR PROCESSES AND SIGNALING	U	Intracellular trafficking, secretion, and vesicular transport	26
MAG1515	d__Bacteria;p__Bacillota_A;c__Clostridia;o__Lachnospirales;f__Lachnospiraceae;g__Anaerobutyricum;s__Anaerobutyricum hallii	CELLULAR PROCESSES AND SIGNALING	D	Cell cycle control, cell division, chromosome partitioning	86
MAG1515	d__Bacteria;p__Bacillota_A;c__Clostridia;o__Lachnospirales;f__Lachnospiraceae;g__Anaerobutyricum;s__Anaerobutyricum hallii	CELLULAR PROCESSES AND SIGNALING	X	Mobilome: prophages, transposons	34
MAG1515	d__Bacteria;p__Bacillota_A;c__Clostridia;o__Lachnospirales;f__Lachnospiraceae;g__Anaerobutyricum;s__Anaerobutyricum hallii	CELLULAR PROCESSES AND SIGNALING	M	Cell wall/membrane/envelope biogenesis	151
MAG1515	d__Bacteria;p__Bacillota_A;c__Clostridia;o__Lachnospirales;f__Lachnospiraceae;g__Anaerobutyricum;s__Anaerobutyricum hallii	METABOLISM	E	Amino acid transport and metabolism	210
MAG1515	d__Bacteria;p__Bacillota_A;c__Clostridia;o__Lachnospirales;f__Lachnospiraceae;g__Anaerobutyricum;s__Anaerobutyricum hallii	POORLY CHARACTERIZED	S	Function unknown	72
MAG1515	d__Bacteria;p__Bacillota_A;c__Clostridia;o__Lachnospirales;f__Lachnospiraceae;g__Anaerobutyricum;s__Anaerobutyricum hallii	CELLULAR PROCESSES AND SIGNALING	N	Cell motility	10
MAG1515	d__Bacteria;p__Bacillota_A;c__Clostridia;o__Lachnospirales;f__Lachnospiraceae;g__Anaerobutyricum;s__Anaerobutyricum hallii	INFORMATION STORAGE AND PROCESSING	L	Replication, recombination and repair	111
MAG1515	d__Bacteria;p__Bacillota_A;c__Clostridia;o__Lachnospirales;f__Lachnospiraceae;g__Anaerobutyricum;s__Anaerobutyricum hallii	CELLULAR PROCESSES AND SIGNALING	O	Posttranslational modification, protein turnover, chaperones	94
MAG1515	d__Bacteria;p__Bacillota_A;c__Clostridia;o__Lachnospirales;f__Lachnospiraceae;g__Anaerobutyricum;s__Anaerobutyricum hallii	CELLULAR PROCESSES AND SIGNALING	T	Signal transduction mechanisms	147
MAG1515	d__Bacteria;p__Bacillota_A;c__Clostridia;o__Lachnospirales;f__Lachnospiraceae;g__Anaerobutyricum;s__Anaerobutyricum hallii	CELLULAR PROCESSES AND SIGNALING	W	Extracellular structures	5
MAG1515	d__Bacteria;p__Bacillota_A;c__Clostridia;o__Lachnospirales;f__Lachnospiraceae;g__Anaerobutyricum;s__Anaerobutyricum hallii	INFORMATION STORAGE AND PROCESSING	K	Transcription	189
MAG1515	d__Bacteria;p__Bacillota_A;c__Clostridia;o__Lachnospirales;f__Lachnospiraceae;g__Anaerobutyricum;s__Anaerobutyricum hallii	METABOLISM	C	Energy production and conversion	136
MAG1515	d__Bacteria;p__Bacillota_A;c__Clostridia;o__Lachnospirales;f__Lachnospiraceae;g__Anaerobutyricum;s__Anaerobutyricum hallii	METABOLISM	G	Carbohydrate transport and metabolism	168
MAG1515	d__Bacteria;p__Bacillota_A;c__Clostridia;o__Lachnospirales;f__Lachnospiraceae;g__Anaerobutyricum;s__Anaerobutyricum hallii	INFORMATION STORAGE AND PROCESSING	J	Translation, ribosomal structure and biogenesis	212
MAG1515	d__Bacteria;p__Bacillota_A;c__Clostridia;o__Lachnospirales;f__Lachnospiraceae;g__Anaerobutyricum;s__Anaerobutyricum hallii	METABOLISM	F	Nucleotide transport and metabolism	89
MAG1515	d__Bacteria;p__Bacillota_A;c__Clostridia;o__Lachnospirales;f__Lachnospiraceae;g__Anaerobutyricum;s__Anaerobutyricum hallii	METABOLISM	I	Lipid transport and metabolism	69
MAG1515	d__Bacteria;p__Bacillota_A;c__Clostridia;o__Lachnospirales;f__Lachnospiraceae;g__Anaerobutyricum;s__Anaerobutyricum hallii	CELLULAR PROCESSES AND SIGNALING	V	Defense mechanisms	62
MAG1515	d__Bacteria;p__Bacillota_A;c__Clostridia;o__Lachnospirales;f__Lachnospiraceae;g__Anaerobutyricum;s__Anaerobutyricum hallii	POORLY CHARACTERIZED	R	General function prediction only	162
MAG1515	d__Bacteria;p__Bacillota_A;c__Clostridia;o__Lachnospirales;f__Lachnospiraceae;g__Anaerobutyricum;s__Anaerobutyricum hallii	METABOLISM	P	Inorganic ion transport and metabolism	95
MAG1515	d__Bacteria;p__Bacillota_A;c__Clostridia;o__Lachnospirales;f__Lachnospiraceae;g__Anaerobutyricum;s__Anaerobutyricum hallii	METABOLISM	Q	Secondary metabolites biosynthesis, transport and catabolism	15
MAG1515	d__Bacteria;p__Bacillota_A;c__Clostridia;o__Lachnospirales;f__Lachnospiraceae;g__Anaerobutyricum;s__Anaerobutyricum hallii	CELLULAR PROCESSES AND SIGNALING	Z	Cytoskeleton	3
MAG1515	d__Bacteria;p__Bacillota_A;c__Clostridia;o__Lachnospirales;f__Lachnospiraceae;g__Anaerobutyricum;s__Anaerobutyricum hallii	METABOLISM	H	Coenzyme transport and metabolism	141
MAG1518	d__Bacteria;p__Bacillota_A;c__Clostridia;o__Lachnospirales;f__Lachnospiraceae;g__RUG115;s__RUG115 sp900066395	CELLULAR PROCESSES AND SIGNALING	V	Defense mechanisms	72
MAG1518	d__Bacteria;p__Bacillota_A;c__Clostridia;o__Lachnospirales;f__Lachnospiraceae;g__RUG115;s__RUG115 sp900066395	METABOLISM	E	Amino acid transport and metabolism	164
MAG1518	d__Bacteria;p__Bacillota_A;c__Clostridia;o__Lachnospirales;f__Lachnospiraceae;g__RUG115;s__RUG115 sp900066395	INFORMATION STORAGE AND PROCESSING	K	Transcription	178
MAG1518	d__Bacteria;p__Bacillota_A;c__Clostridia;o__Lachnospirales;f__Lachnospiraceae;g__RUG115;s__RUG115 sp900066395	METABOLISM	C	Energy production and conversion	82
MAG1518	d__Bacteria;p__Bacillota_A;c__Clostridia;o__Lachnospirales;f__Lachnospiraceae;g__RUG115;s__RUG115 sp900066395	METABOLISM	F	Nucleotide transport and metabolism	79
MAG1518	d__Bacteria;p__Bacillota_A;c__Clostridia;o__Lachnospirales;f__Lachnospiraceae;g__RUG115;s__RUG115 sp900066395	METABOLISM	I	Lipid transport and metabolism	63
MAG1518	d__Bacteria;p__Bacillota_A;c__Clostridia;o__Lachnospirales;f__Lachnospiraceae;g__RUG115;s__RUG115 sp900066395	CELLULAR PROCESSES AND SIGNALING	X	Mobilome: prophages, transposons	7
MAG1518	d__Bacteria;p__Bacillota_A;c__Clostridia;o__Lachnospirales;f__Lachnospiraceae;g__RUG115;s__RUG115 sp900066395	CELLULAR PROCESSES AND SIGNALING	T	Signal transduction mechanisms	158
MAG1518	d__Bacteria;p__Bacillota_A;c__Clostridia;o__Lachnospirales;f__Lachnospiraceae;g__RUG115;s__RUG115 sp900066395	CELLULAR PROCESSES AND SIGNALING	O	Posttranslational modification, protein turnover, chaperones	82
MAG1518	d__Bacteria;p__Bacillota_A;c__Clostridia;o__Lachnospirales;f__Lachnospiraceae;g__RUG115;s__RUG115 sp900066395	CELLULAR PROCESSES AND SIGNALING	N	Cell motility	55
MAG1518	d__Bacteria;p__Bacillota_A;c__Clostridia;o__Lachnospirales;f__Lachnospiraceae;g__RUG115;s__RUG115 sp900066395	METABOLISM	Q	Secondary metabolites biosynthesis, transport and catabolism	7
MAG1518	d__Bacteria;p__Bacillota_A;c__Clostridia;o__Lachnospirales;f__Lachnospiraceae;g__RUG115;s__RUG115 sp900066395	POORLY CHARACTERIZED	S	Function unknown	67
MAG1518	d__Bacteria;p__Bacillota_A;c__Clostridia;o__Lachnospirales;f__Lachnospiraceae;g__RUG115;s__RUG115 sp900066395	CELLULAR PROCESSES AND SIGNALING	U	Intracellular trafficking, secretion, and vesicular transport	35
MAG1518	d__Bacteria;p__Bacillota_A;c__Clostridia;o__Lachnospirales;f__Lachnospiraceae;g__RUG115;s__RUG115 sp900066395	CELLULAR PROCESSES AND SIGNALING	D	Cell cycle control, cell division, chromosome partitioning	94
MAG1518	d__Bacteria;p__Bacillota_A;c__Clostridia;o__Lachnospirales;f__Lachnospiraceae;g__RUG115;s__RUG115 sp900066395	CELLULAR PROCESSES AND SIGNALING	Z	Cytoskeleton	5
MAG1518	d__Bacteria;p__Bacillota_A;c__Clostridia;o__Lachnospirales;f__Lachnospiraceae;g__RUG115;s__RUG115 sp900066395	INFORMATION STORAGE AND PROCESSING	J	Translation, ribosomal structure and biogenesis	206
MAG1518	d__Bacteria;p__Bacillota_A;c__Clostridia;o__Lachnospirales;f__Lachnospiraceae;g__RUG115;s__RUG115 sp900066395	INFORMATION STORAGE AND PROCESSING	L	Replication, recombination and repair	86
MAG1518	d__Bacteria;p__Bacillota_A;c__Clostridia;o__Lachnospirales;f__Lachnospiraceae;g__RUG115;s__RUG115 sp900066395	METABOLISM	G	Carbohydrate transport and metabolism	178
MAG1518	d__Bacteria;p__Bacillota_A;c__Clostridia;o__Lachnospirales;f__Lachnospiraceae;g__RUG115;s__RUG115 sp900066395	METABOLISM	P	Inorganic ion transport and metabolism	75
MAG1518	d__Bacteria;p__Bacillota_A;c__Clostridia;o__Lachnospirales;f__Lachnospiraceae;g__RUG115;s__RUG115 sp900066395	METABOLISM	H	Coenzyme transport and metabolism	105
MAG1518	d__Bacteria;p__Bacillota_A;c__Clostridia;o__Lachnospirales;f__Lachnospiraceae;g__RUG115;s__RUG115 sp900066395	POORLY CHARACTERIZED	R	General function prediction only	139
MAG1518	d__Bacteria;p__Bacillota_A;c__Clostridia;o__Lachnospirales;f__Lachnospiraceae;g__RUG115;s__RUG115 sp900066395	CELLULAR PROCESSES AND SIGNALING	M	Cell wall/membrane/envelope biogenesis	163
MAG1518	d__Bacteria;p__Bacillota_A;c__Clostridia;o__Lachnospirales;f__Lachnospiraceae;g__RUG115;s__RUG115 sp900066395	CELLULAR PROCESSES AND SIGNALING	W	Extracellular structures	15
MAG1643	d__Bacteria;p__Bacillota_A;c__Clostridia;o__Lachnospirales;f__Lachnospiraceae;g__Coprococcus;s__Coprococcus eutactus	CELLULAR PROCESSES AND SIGNALING	W	Extracellular structures	9
MAG1643	d__Bacteria;p__Bacillota_A;c__Clostridia;o__Lachnospirales;f__Lachnospiraceae;g__Coprococcus;s__Coprococcus eutactus	CELLULAR PROCESSES AND SIGNALING	N	Cell motility	11
MAG1643	d__Bacteria;p__Bacillota_A;c__Clostridia;o__Lachnospirales;f__Lachnospiraceae;g__Coprococcus;s__Coprococcus eutactus	CELLULAR PROCESSES AND SIGNALING	U	Intracellular trafficking, secretion, and vesicular transport	30
MAG1643	d__Bacteria;p__Bacillota_A;c__Clostridia;o__Lachnospirales;f__Lachnospiraceae;g__Coprococcus;s__Coprococcus eutactus	CELLULAR PROCESSES AND SIGNALING	Z	Cytoskeleton	3
MAG1643	d__Bacteria;p__Bacillota_A;c__Clostridia;o__Lachnospirales;f__Lachnospiraceae;g__Coprococcus;s__Coprococcus eutactus	CELLULAR PROCESSES AND SIGNALING	O	Posttranslational modification, protein turnover, chaperones	92
MAG1643	d__Bacteria;p__Bacillota_A;c__Clostridia;o__Lachnospirales;f__Lachnospiraceae;g__Coprococcus;s__Coprococcus eutactus	METABOLISM	I	Lipid transport and metabolism	64
MAG1643	d__Bacteria;p__Bacillota_A;c__Clostridia;o__Lachnospirales;f__Lachnospiraceae;g__Coprococcus;s__Coprococcus eutactus	CELLULAR PROCESSES AND SIGNALING	D	Cell cycle control, cell division, chromosome partitioning	95
MAG1643	d__Bacteria;p__Bacillota_A;c__Clostridia;o__Lachnospirales;f__Lachnospiraceae;g__Coprococcus;s__Coprococcus eutactus	INFORMATION STORAGE AND PROCESSING	K	Transcription	210
MAG1643	d__Bacteria;p__Bacillota_A;c__Clostridia;o__Lachnospirales;f__Lachnospiraceae;g__Coprococcus;s__Coprococcus eutactus	METABOLISM	C	Energy production and conversion	97
MAG1643	d__Bacteria;p__Bacillota_A;c__Clostridia;o__Lachnospirales;f__Lachnospiraceae;g__Coprococcus;s__Coprococcus eutactus	METABOLISM	G	Carbohydrate transport and metabolism	152
MAG1643	d__Bacteria;p__Bacillota_A;c__Clostridia;o__Lachnospirales;f__Lachnospiraceae;g__Coprococcus;s__Coprococcus eutactus	METABOLISM	P	Inorganic ion transport and metabolism	66
MAG1643	d__Bacteria;p__Bacillota_A;c__Clostridia;o__Lachnospirales;f__Lachnospiraceae;g__Coprococcus;s__Coprococcus eutactus	POORLY CHARACTERIZED	R	General function prediction only	145
MAG1643	d__Bacteria;p__Bacillota_A;c__Clostridia;o__Lachnospirales;f__Lachnospiraceae;g__Coprococcus;s__Coprococcus eutactus	CELLULAR PROCESSES AND SIGNALING	V	Defense mechanisms	79
MAG1643	d__Bacteria;p__Bacillota_A;c__Clostridia;o__Lachnospirales;f__Lachnospiraceae;g__Coprococcus;s__Coprococcus eutactus	INFORMATION STORAGE AND PROCESSING	J	Translation, ribosomal structure and biogenesis	212
MAG1643	d__Bacteria;p__Bacillota_A;c__Clostridia;o__Lachnospirales;f__Lachnospiraceae;g__Coprococcus;s__Coprococcus eutactus	METABOLISM	H	Coenzyme transport and metabolism	117
MAG1643	d__Bacteria;p__Bacillota_A;c__Clostridia;o__Lachnospirales;f__Lachnospiraceae;g__Coprococcus;s__Coprococcus eutactus	CELLULAR PROCESSES AND SIGNALING	T	Signal transduction mechanisms	165
MAG1643	d__Bacteria;p__Bacillota_A;c__Clostridia;o__Lachnospirales;f__Lachnospiraceae;g__Coprococcus;s__Coprococcus eutactus	CELLULAR PROCESSES AND SIGNALING	M	Cell wall/membrane/envelope biogenesis	134
MAG1643	d__Bacteria;p__Bacillota_A;c__Clostridia;o__Lachnospirales;f__Lachnospiraceae;g__Coprococcus;s__Coprococcus eutactus	CELLULAR PROCESSES AND SIGNALING	X	Mobilome: prophages, transposons	8
MAG1643	d__Bacteria;p__Bacillota_A;c__Clostridia;o__Lachnospirales;f__Lachnospiraceae;g__Coprococcus;s__Coprococcus eutactus	INFORMATION STORAGE AND PROCESSING	L	Replication, recombination and repair	93
MAG1643	d__Bacteria;p__Bacillota_A;c__Clostridia;o__Lachnospirales;f__Lachnospiraceae;g__Coprococcus;s__Coprococcus eutactus	METABOLISM	F	Nucleotide transport and metabolism	79
MAG1643	d__Bacteria;p__Bacillota_A;c__Clostridia;o__Lachnospirales;f__Lachnospiraceae;g__Coprococcus;s__Coprococcus eutactus	METABOLISM	E	Amino acid transport and metabolism	156
MAG1643	d__Bacteria;p__Bacillota_A;c__Clostridia;o__Lachnospirales;f__Lachnospiraceae;g__Coprococcus;s__Coprococcus eutactus	POORLY CHARACTERIZED	S	Function unknown	67
MAG1643	d__Bacteria;p__Bacillota_A;c__Clostridia;o__Lachnospirales;f__Lachnospiraceae;g__Coprococcus;s__Coprococcus eutactus	METABOLISM	Q	Secondary metabolites biosynthesis, transport and catabolism	14
MAG1647	d__Bacteria;p__Bacillota_A;c__Clostridia;o__Oscillospirales;f__Acutalibacteraceae;g__CAG-217;s__CAG-217 sp000436335	INFORMATION STORAGE AND PROCESSING	K	Transcription	101
MAG1647	d__Bacteria;p__Bacillota_A;c__Clostridia;o__Oscillospirales;f__Acutalibacteraceae;g__CAG-217;s__CAG-217 sp000436335	METABOLISM	Q	Secondary metabolites biosynthesis, transport and catabolism	8
MAG1647	d__Bacteria;p__Bacillota_A;c__Clostridia;o__Oscillospirales;f__Acutalibacteraceae;g__CAG-217;s__CAG-217 sp000436335	METABOLISM	E	Amino acid transport and metabolism	148
MAG1647	d__Bacteria;p__Bacillota_A;c__Clostridia;o__Oscillospirales;f__Acutalibacteraceae;g__CAG-217;s__CAG-217 sp000436335	CELLULAR PROCESSES AND SIGNALING	N	Cell motility	2
MAG1647	d__Bacteria;p__Bacillota_A;c__Clostridia;o__Oscillospirales;f__Acutalibacteraceae;g__CAG-217;s__CAG-217 sp000436335	CELLULAR PROCESSES AND SIGNALING	X	Mobilome: prophages, transposons	6
MAG1647	d__Bacteria;p__Bacillota_A;c__Clostridia;o__Oscillospirales;f__Acutalibacteraceae;g__CAG-217;s__CAG-217 sp000436335	INFORMATION STORAGE AND PROCESSING	L	Replication, recombination and repair	77
MAG1647	d__Bacteria;p__Bacillota_A;c__Clostridia;o__Oscillospirales;f__Acutalibacteraceae;g__CAG-217;s__CAG-217 sp000436335	CELLULAR PROCESSES AND SIGNALING	V	Defense mechanisms	33
MAG1647	d__Bacteria;p__Bacillota_A;c__Clostridia;o__Oscillospirales;f__Acutalibacteraceae;g__CAG-217;s__CAG-217 sp000436335	CELLULAR PROCESSES AND SIGNALING	T	Signal transduction mechanisms	64
MAG1647	d__Bacteria;p__Bacillota_A;c__Clostridia;o__Oscillospirales;f__Acutalibacteraceae;g__CAG-217;s__CAG-217 sp000436335	CELLULAR PROCESSES AND SIGNALING	D	Cell cycle control, cell division, chromosome partitioning	72
MAG1647	d__Bacteria;p__Bacillota_A;c__Clostridia;o__Oscillospirales;f__Acutalibacteraceae;g__CAG-217;s__CAG-217 sp000436335	CELLULAR PROCESSES AND SIGNALING	Z	Cytoskeleton	3
MAG1647	d__Bacteria;p__Bacillota_A;c__Clostridia;o__Oscillospirales;f__Acutalibacteraceae;g__CAG-217;s__CAG-217 sp000436335	METABOLISM	G	Carbohydrate transport and metabolism	152
MAG1647	d__Bacteria;p__Bacillota_A;c__Clostridia;o__Oscillospirales;f__Acutalibacteraceae;g__CAG-217;s__CAG-217 sp000436335	POORLY CHARACTERIZED	R	General function prediction only	99
MAG1647	d__Bacteria;p__Bacillota_A;c__Clostridia;o__Oscillospirales;f__Acutalibacteraceae;g__CAG-217;s__CAG-217 sp000436335	CELLULAR PROCESSES AND SIGNALING	O	Posttranslational modification, protein turnover, chaperones	61
MAG1647	d__Bacteria;p__Bacillota_A;c__Clostridia;o__Oscillospirales;f__Acutalibacteraceae;g__CAG-217;s__CAG-217 sp000436335	CELLULAR PROCESSES AND SIGNALING	M	Cell wall/membrane/envelope biogenesis	101
MAG1647	d__Bacteria;p__Bacillota_A;c__Clostridia;o__Oscillospirales;f__Acutalibacteraceae;g__CAG-217;s__CAG-217 sp000436335	POORLY CHARACTERIZED	S	Function unknown	45
MAG1647	d__Bacteria;p__Bacillota_A;c__Clostridia;o__Oscillospirales;f__Acutalibacteraceae;g__CAG-217;s__CAG-217 sp000436335	METABOLISM	H	Coenzyme transport and metabolism	73
MAG1647	d__Bacteria;p__Bacillota_A;c__Clostridia;o__Oscillospirales;f__Acutalibacteraceae;g__CAG-217;s__CAG-217 sp000436335	METABOLISM	C	Energy production and conversion	69
MAG1647	d__Bacteria;p__Bacillota_A;c__Clostridia;o__Oscillospirales;f__Acutalibacteraceae;g__CAG-217;s__CAG-217 sp000436335	METABOLISM	I	Lipid transport and metabolism	48
MAG1647	d__Bacteria;p__Bacillota_A;c__Clostridia;o__Oscillospirales;f__Acutalibacteraceae;g__CAG-217;s__CAG-217 sp000436335	CELLULAR PROCESSES AND SIGNALING	U	Intracellular trafficking, secretion, and vesicular transport	13
MAG1647	d__Bacteria;p__Bacillota_A;c__Clostridia;o__Oscillospirales;f__Acutalibacteraceae;g__CAG-217;s__CAG-217 sp000436335	INFORMATION STORAGE AND PROCESSING	J	Translation, ribosomal structure and biogenesis	187
MAG1647	d__Bacteria;p__Bacillota_A;c__Clostridia;o__Oscillospirales;f__Acutalibacteraceae;g__CAG-217;s__CAG-217 sp000436335	METABOLISM	P	Inorganic ion transport and metabolism	37
MAG1647	d__Bacteria;p__Bacillota_A;c__Clostridia;o__Oscillospirales;f__Acutalibacteraceae;g__CAG-217;s__CAG-217 sp000436335	METABOLISM	F	Nucleotide transport and metabolism	64
MAG1733	d__Bacteria;p__Actinomycetota;c__Actinomycetia;o__Actinomycetales;f__Bifidobacteriaceae;g__Bifidobacterium;s__Bifidobacterium longum	CELLULAR PROCESSES AND SIGNALING	O	Posttranslational modification, protein turnover, chaperones	72
MAG1733	d__Bacteria;p__Actinomycetota;c__Actinomycetia;o__Actinomycetales;f__Bifidobacteriaceae;g__Bifidobacterium;s__Bifidobacterium longum	METABOLISM	E	Amino acid transport and metabolism	175
MAG1733	d__Bacteria;p__Actinomycetota;c__Actinomycetia;o__Actinomycetales;f__Bifidobacteriaceae;g__Bifidobacterium;s__Bifidobacterium longum	CELLULAR PROCESSES AND SIGNALING	U	Intracellular trafficking, secretion, and vesicular transport	15
MAG1733	d__Bacteria;p__Actinomycetota;c__Actinomycetia;o__Actinomycetales;f__Bifidobacteriaceae;g__Bifidobacterium;s__Bifidobacterium longum	INFORMATION STORAGE AND PROCESSING	J	Translation, ribosomal structure and biogenesis	168
MAG1733	d__Bacteria;p__Actinomycetota;c__Actinomycetia;o__Actinomycetales;f__Bifidobacteriaceae;g__Bifidobacterium;s__Bifidobacterium longum	INFORMATION STORAGE AND PROCESSING	A	RNA processing and modification	2
MAG1733	d__Bacteria;p__Actinomycetota;c__Actinomycetia;o__Actinomycetales;f__Bifidobacteriaceae;g__Bifidobacterium;s__Bifidobacterium longum	CELLULAR PROCESSES AND SIGNALING	T	Signal transduction mechanisms	72
MAG1733	d__Bacteria;p__Actinomycetota;c__Actinomycetia;o__Actinomycetales;f__Bifidobacteriaceae;g__Bifidobacterium;s__Bifidobacterium longum	METABOLISM	I	Lipid transport and metabolism	46
MAG1733	d__Bacteria;p__Actinomycetota;c__Actinomycetia;o__Actinomycetales;f__Bifidobacteriaceae;g__Bifidobacterium;s__Bifidobacterium longum	METABOLISM	G	Carbohydrate transport and metabolism	211
MAG1733	d__Bacteria;p__Actinomycetota;c__Actinomycetia;o__Actinomycetales;f__Bifidobacteriaceae;g__Bifidobacterium;s__Bifidobacterium longum	METABOLISM	F	Nucleotide transport and metabolism	77
MAG1733	d__Bacteria;p__Actinomycetota;c__Actinomycetia;o__Actinomycetales;f__Bifidobacteriaceae;g__Bifidobacterium;s__Bifidobacterium longum	METABOLISM	H	Coenzyme transport and metabolism	82
MAG1733	d__Bacteria;p__Actinomycetota;c__Actinomycetia;o__Actinomycetales;f__Bifidobacteriaceae;g__Bifidobacterium;s__Bifidobacterium longum	CELLULAR PROCESSES AND SIGNALING	M	Cell wall/membrane/envelope biogenesis	109
MAG1733	d__Bacteria;p__Actinomycetota;c__Actinomycetia;o__Actinomycetales;f__Bifidobacteriaceae;g__Bifidobacterium;s__Bifidobacterium longum	CELLULAR PROCESSES AND SIGNALING	N	Cell motility	8
MAG1733	d__Bacteria;p__Actinomycetota;c__Actinomycetia;o__Actinomycetales;f__Bifidobacteriaceae;g__Bifidobacterium;s__Bifidobacterium longum	INFORMATION STORAGE AND PROCESSING	K	Transcription	131
MAG1733	d__Bacteria;p__Actinomycetota;c__Actinomycetia;o__Actinomycetales;f__Bifidobacteriaceae;g__Bifidobacterium;s__Bifidobacterium longum	POORLY CHARACTERIZED	R	General function prediction only	118
MAG1733	d__Bacteria;p__Actinomycetota;c__Actinomycetia;o__Actinomycetales;f__Bifidobacteriaceae;g__Bifidobacterium;s__Bifidobacterium longum	INFORMATION STORAGE AND PROCESSING	L	Replication, recombination and repair	107
MAG1733	d__Bacteria;p__Actinomycetota;c__Actinomycetia;o__Actinomycetales;f__Bifidobacteriaceae;g__Bifidobacterium;s__Bifidobacterium longum	POORLY CHARACTERIZED	S	Function unknown	46
MAG1733	d__Bacteria;p__Actinomycetota;c__Actinomycetia;o__Actinomycetales;f__Bifidobacteriaceae;g__Bifidobacterium;s__Bifidobacterium longum	CELLULAR PROCESSES AND SIGNALING	X	Mobilome: prophages, transposons	36
MAG1733	d__Bacteria;p__Actinomycetota;c__Actinomycetia;o__Actinomycetales;f__Bifidobacteriaceae;g__Bifidobacterium;s__Bifidobacterium longum	METABOLISM	Q	Secondary metabolites biosynthesis, transport and catabolism	10
MAG1733	d__Bacteria;p__Actinomycetota;c__Actinomycetia;o__Actinomycetales;f__Bifidobacteriaceae;g__Bifidobacterium;s__Bifidobacterium longum	CELLULAR PROCESSES AND SIGNALING	V	Defense mechanisms	50
MAG1733	d__Bacteria;p__Actinomycetota;c__Actinomycetia;o__Actinomycetales;f__Bifidobacteriaceae;g__Bifidobacterium;s__Bifidobacterium longum	METABOLISM	P	Inorganic ion transport and metabolism	64
MAG1733	d__Bacteria;p__Actinomycetota;c__Actinomycetia;o__Actinomycetales;f__Bifidobacteriaceae;g__Bifidobacterium;s__Bifidobacterium longum	CELLULAR PROCESSES AND SIGNALING	D	Cell cycle control, cell division, chromosome partitioning	27
MAG1733	d__Bacteria;p__Actinomycetota;c__Actinomycetia;o__Actinomycetales;f__Bifidobacteriaceae;g__Bifidobacterium;s__Bifidobacterium longum	CELLULAR PROCESSES AND SIGNALING	W	Extracellular structures	3
MAG1733	d__Bacteria;p__Actinomycetota;c__Actinomycetia;o__Actinomycetales;f__Bifidobacteriaceae;g__Bifidobacterium;s__Bifidobacterium longum	METABOLISM	C	Energy production and conversion	57
MAG1936	d__Bacteria;p__Bacillota_A;c__Clostridia;o__Lachnospirales;f__Lachnospiraceae;g__Eubacterium_I;s__Eubacterium_I ramulus_A	METABOLISM	G	Carbohydrate transport and metabolism	159
MAG1936	d__Bacteria;p__Bacillota_A;c__Clostridia;o__Lachnospirales;f__Lachnospiraceae;g__Eubacterium_I;s__Eubacterium_I ramulus_A	CELLULAR PROCESSES AND SIGNALING	D	Cell cycle control, cell division, chromosome partitioning	80
MAG1936	d__Bacteria;p__Bacillota_A;c__Clostridia;o__Lachnospirales;f__Lachnospiraceae;g__Eubacterium_I;s__Eubacterium_I ramulus_A	CELLULAR PROCESSES AND SIGNALING	U	Intracellular trafficking, secretion, and vesicular transport	30
MAG1936	d__Bacteria;p__Bacillota_A;c__Clostridia;o__Lachnospirales;f__Lachnospiraceae;g__Eubacterium_I;s__Eubacterium_I ramulus_A	CELLULAR PROCESSES AND SIGNALING	N	Cell motility	18
MAG1936	d__Bacteria;p__Bacillota_A;c__Clostridia;o__Lachnospirales;f__Lachnospiraceae;g__Eubacterium_I;s__Eubacterium_I ramulus_A	METABOLISM	C	Energy production and conversion	154
MAG1936	d__Bacteria;p__Bacillota_A;c__Clostridia;o__Lachnospirales;f__Lachnospiraceae;g__Eubacterium_I;s__Eubacterium_I ramulus_A	INFORMATION STORAGE AND PROCESSING	L	Replication, recombination and repair	87
MAG1936	d__Bacteria;p__Bacillota_A;c__Clostridia;o__Lachnospirales;f__Lachnospiraceae;g__Eubacterium_I;s__Eubacterium_I ramulus_A	METABOLISM	I	Lipid transport and metabolism	81
MAG1936	d__Bacteria;p__Bacillota_A;c__Clostridia;o__Lachnospirales;f__Lachnospiraceae;g__Eubacterium_I;s__Eubacterium_I ramulus_A	CELLULAR PROCESSES AND SIGNALING	O	Posttranslational modification, protein turnover, chaperones	96
MAG1936	d__Bacteria;p__Bacillota_A;c__Clostridia;o__Lachnospirales;f__Lachnospiraceae;g__Eubacterium_I;s__Eubacterium_I ramulus_A	METABOLISM	H	Coenzyme transport and metabolism	140
MAG1936	d__Bacteria;p__Bacillota_A;c__Clostridia;o__Lachnospirales;f__Lachnospiraceae;g__Eubacterium_I;s__Eubacterium_I ramulus_A	CELLULAR PROCESSES AND SIGNALING	M	Cell wall/membrane/envelope biogenesis	100
MAG1936	d__Bacteria;p__Bacillota_A;c__Clostridia;o__Lachnospirales;f__Lachnospiraceae;g__Eubacterium_I;s__Eubacterium_I ramulus_A	CELLULAR PROCESSES AND SIGNALING	X	Mobilome: prophages, transposons	13
MAG1936	d__Bacteria;p__Bacillota_A;c__Clostridia;o__Lachnospirales;f__Lachnospiraceae;g__Eubacterium_I;s__Eubacterium_I ramulus_A	CELLULAR PROCESSES AND SIGNALING	Z	Cytoskeleton	3
MAG1936	d__Bacteria;p__Bacillota_A;c__Clostridia;o__Lachnospirales;f__Lachnospiraceae;g__Eubacterium_I;s__Eubacterium_I ramulus_A	METABOLISM	P	Inorganic ion transport and metabolism	98
MAG1936	d__Bacteria;p__Bacillota_A;c__Clostridia;o__Lachnospirales;f__Lachnospiraceae;g__Eubacterium_I;s__Eubacterium_I ramulus_A	POORLY CHARACTERIZED	R	General function prediction only	169
MAG1936	d__Bacteria;p__Bacillota_A;c__Clostridia;o__Lachnospirales;f__Lachnospiraceae;g__Eubacterium_I;s__Eubacterium_I ramulus_A	CELLULAR PROCESSES AND SIGNALING	T	Signal transduction mechanisms	132
MAG1936	d__Bacteria;p__Bacillota_A;c__Clostridia;o__Lachnospirales;f__Lachnospiraceae;g__Eubacterium_I;s__Eubacterium_I ramulus_A	CELLULAR PROCESSES AND SIGNALING	V	Defense mechanisms	72
MAG1936	d__Bacteria;p__Bacillota_A;c__Clostridia;o__Lachnospirales;f__Lachnospiraceae;g__Eubacterium_I;s__Eubacterium_I ramulus_A	INFORMATION STORAGE AND PROCESSING	K	Transcription	202
MAG1936	d__Bacteria;p__Bacillota_A;c__Clostridia;o__Lachnospirales;f__Lachnospiraceae;g__Eubacterium_I;s__Eubacterium_I ramulus_A	METABOLISM	F	Nucleotide transport and metabolism	84
MAG1936	d__Bacteria;p__Bacillota_A;c__Clostridia;o__Lachnospirales;f__Lachnospiraceae;g__Eubacterium_I;s__Eubacterium_I ramulus_A	METABOLISM	Q	Secondary metabolites biosynthesis, transport and catabolism	13
MAG1936	d__Bacteria;p__Bacillota_A;c__Clostridia;o__Lachnospirales;f__Lachnospiraceae;g__Eubacterium_I;s__Eubacterium_I ramulus_A	POORLY CHARACTERIZED	S	Function unknown	77
MAG1936	d__Bacteria;p__Bacillota_A;c__Clostridia;o__Lachnospirales;f__Lachnospiraceae;g__Eubacterium_I;s__Eubacterium_I ramulus_A	INFORMATION STORAGE AND PROCESSING	J	Translation, ribosomal structure and biogenesis	164
MAG1936	d__Bacteria;p__Bacillota_A;c__Clostridia;o__Lachnospirales;f__Lachnospiraceae;g__Eubacterium_I;s__Eubacterium_I ramulus_A	CELLULAR PROCESSES AND SIGNALING	W	Extracellular structures	16
MAG1936	d__Bacteria;p__Bacillota_A;c__Clostridia;o__Lachnospirales;f__Lachnospiraceae;g__Eubacterium_I;s__Eubacterium_I ramulus_A	METABOLISM	E	Amino acid transport and metabolism	193
MAG1985	d__Bacteria;p__Bacillota_A;c__Clostridia;o__Lachnospirales;f__Lachnospiraceae;g__Lachnospira;s__Lachnospira eligens_A	CELLULAR PROCESSES AND SIGNALING	M	Cell wall/membrane/envelope biogenesis	126
MAG1985	d__Bacteria;p__Bacillota_A;c__Clostridia;o__Lachnospirales;f__Lachnospiraceae;g__Lachnospira;s__Lachnospira eligens_A	CELLULAR PROCESSES AND SIGNALING	O	Posttranslational modification, protein turnover, chaperones	84
MAG1985	d__Bacteria;p__Bacillota_A;c__Clostridia;o__Lachnospirales;f__Lachnospiraceae;g__Lachnospira;s__Lachnospira eligens_A	METABOLISM	C	Energy production and conversion	88
MAG1985	d__Bacteria;p__Bacillota_A;c__Clostridia;o__Lachnospirales;f__Lachnospiraceae;g__Lachnospira;s__Lachnospira eligens_A	CELLULAR PROCESSES AND SIGNALING	X	Mobilome: prophages, transposons	5
MAG1985	d__Bacteria;p__Bacillota_A;c__Clostridia;o__Lachnospirales;f__Lachnospiraceae;g__Lachnospira;s__Lachnospira eligens_A	CELLULAR PROCESSES AND SIGNALING	N	Cell motility	60
MAG1985	d__Bacteria;p__Bacillota_A;c__Clostridia;o__Lachnospirales;f__Lachnospiraceae;g__Lachnospira;s__Lachnospira eligens_A	METABOLISM	H	Coenzyme transport and metabolism	94
MAG1985	d__Bacteria;p__Bacillota_A;c__Clostridia;o__Lachnospirales;f__Lachnospiraceae;g__Lachnospira;s__Lachnospira eligens_A	CELLULAR PROCESSES AND SIGNALING	D	Cell cycle control, cell division, chromosome partitioning	93
MAG1985	d__Bacteria;p__Bacillota_A;c__Clostridia;o__Lachnospirales;f__Lachnospiraceae;g__Lachnospira;s__Lachnospira eligens_A	METABOLISM	E	Amino acid transport and metabolism	170
MAG1985	d__Bacteria;p__Bacillota_A;c__Clostridia;o__Lachnospirales;f__Lachnospiraceae;g__Lachnospira;s__Lachnospira eligens_A	INFORMATION STORAGE AND PROCESSING	J	Translation, ribosomal structure and biogenesis	222
MAG1985	d__Bacteria;p__Bacillota_A;c__Clostridia;o__Lachnospirales;f__Lachnospiraceae;g__Lachnospira;s__Lachnospira eligens_A	METABOLISM	F	Nucleotide transport and metabolism	75
MAG1985	d__Bacteria;p__Bacillota_A;c__Clostridia;o__Lachnospirales;f__Lachnospiraceae;g__Lachnospira;s__Lachnospira eligens_A	INFORMATION STORAGE AND PROCESSING	K	Transcription	175
MAG1985	d__Bacteria;p__Bacillota_A;c__Clostridia;o__Lachnospirales;f__Lachnospiraceae;g__Lachnospira;s__Lachnospira eligens_A	CELLULAR PROCESSES AND SIGNALING	V	Defense mechanisms	97
MAG1985	d__Bacteria;p__Bacillota_A;c__Clostridia;o__Lachnospirales;f__Lachnospiraceae;g__Lachnospira;s__Lachnospira eligens_A	METABOLISM	P	Inorganic ion transport and metabolism	82
MAG1985	d__Bacteria;p__Bacillota_A;c__Clostridia;o__Lachnospirales;f__Lachnospiraceae;g__Lachnospira;s__Lachnospira eligens_A	CELLULAR PROCESSES AND SIGNALING	T	Signal transduction mechanisms	174
MAG1985	d__Bacteria;p__Bacillota_A;c__Clostridia;o__Lachnospirales;f__Lachnospiraceae;g__Lachnospira;s__Lachnospira eligens_A	POORLY CHARACTERIZED	R	General function prediction only	139
MAG1985	d__Bacteria;p__Bacillota_A;c__Clostridia;o__Lachnospirales;f__Lachnospiraceae;g__Lachnospira;s__Lachnospira eligens_A	POORLY CHARACTERIZED	S	Function unknown	61
MAG1985	d__Bacteria;p__Bacillota_A;c__Clostridia;o__Lachnospirales;f__Lachnospiraceae;g__Lachnospira;s__Lachnospira eligens_A	CELLULAR PROCESSES AND SIGNALING	W	Extracellular structures	10
MAG1985	d__Bacteria;p__Bacillota_A;c__Clostridia;o__Lachnospirales;f__Lachnospiraceae;g__Lachnospira;s__Lachnospira eligens_A	INFORMATION STORAGE AND PROCESSING	L	Replication, recombination and repair	97
MAG1985	d__Bacteria;p__Bacillota_A;c__Clostridia;o__Lachnospirales;f__Lachnospiraceae;g__Lachnospira;s__Lachnospira eligens_A	CELLULAR PROCESSES AND SIGNALING	Z	Cytoskeleton	4
MAG1985	d__Bacteria;p__Bacillota_A;c__Clostridia;o__Lachnospirales;f__Lachnospiraceae;g__Lachnospira;s__Lachnospira eligens_A	METABOLISM	G	Carbohydrate transport and metabolism	135
MAG1985	d__Bacteria;p__Bacillota_A;c__Clostridia;o__Lachnospirales;f__Lachnospiraceae;g__Lachnospira;s__Lachnospira eligens_A	CELLULAR PROCESSES AND SIGNALING	U	Intracellular trafficking, secretion, and vesicular transport	28
MAG1985	d__Bacteria;p__Bacillota_A;c__Clostridia;o__Lachnospirales;f__Lachnospiraceae;g__Lachnospira;s__Lachnospira eligens_A	METABOLISM	I	Lipid transport and metabolism	94
MAG1985	d__Bacteria;p__Bacillota_A;c__Clostridia;o__Lachnospirales;f__Lachnospiraceae;g__Lachnospira;s__Lachnospira eligens_A	METABOLISM	Q	Secondary metabolites biosynthesis, transport and catabolism	13
MAG1987	d__Bacteria;p__Bacillota_A;c__Clostridia;o__Oscillospirales;f__Ruminococcaceae;g__Ruminococcus_D;s__Ruminococcus_D bicirculans	INFORMATION STORAGE AND PROCESSING	J	Translation, ribosomal structure and biogenesis	202
MAG1987	d__Bacteria;p__Bacillota_A;c__Clostridia;o__Oscillospirales;f__Ruminococcaceae;g__Ruminococcus_D;s__Ruminococcus_D bicirculans	CELLULAR PROCESSES AND SIGNALING	N	Cell motility	15
MAG1987	d__Bacteria;p__Bacillota_A;c__Clostridia;o__Oscillospirales;f__Ruminococcaceae;g__Ruminococcus_D;s__Ruminococcus_D bicirculans	CELLULAR PROCESSES AND SIGNALING	V	Defense mechanisms	68
MAG1987	d__Bacteria;p__Bacillota_A;c__Clostridia;o__Oscillospirales;f__Ruminococcaceae;g__Ruminococcus_D;s__Ruminococcus_D bicirculans	METABOLISM	I	Lipid transport and metabolism	69
MAG1987	d__Bacteria;p__Bacillota_A;c__Clostridia;o__Oscillospirales;f__Ruminococcaceae;g__Ruminococcus_D;s__Ruminococcus_D bicirculans	METABOLISM	C	Energy production and conversion	82
MAG1987	d__Bacteria;p__Bacillota_A;c__Clostridia;o__Oscillospirales;f__Ruminococcaceae;g__Ruminococcus_D;s__Ruminococcus_D bicirculans	POORLY CHARACTERIZED	R	General function prediction only	110
MAG1987	d__Bacteria;p__Bacillota_A;c__Clostridia;o__Oscillospirales;f__Ruminococcaceae;g__Ruminococcus_D;s__Ruminococcus_D bicirculans	POORLY CHARACTERIZED	S	Function unknown	69
MAG1987	d__Bacteria;p__Bacillota_A;c__Clostridia;o__Oscillospirales;f__Ruminococcaceae;g__Ruminococcus_D;s__Ruminococcus_D bicirculans	CELLULAR PROCESSES AND SIGNALING	O	Posttranslational modification, protein turnover, chaperones	79
MAG1987	d__Bacteria;p__Bacillota_A;c__Clostridia;o__Oscillospirales;f__Ruminococcaceae;g__Ruminococcus_D;s__Ruminococcus_D bicirculans	CELLULAR PROCESSES AND SIGNALING	X	Mobilome: prophages, transposons	18
MAG1987	d__Bacteria;p__Bacillota_A;c__Clostridia;o__Oscillospirales;f__Ruminococcaceae;g__Ruminococcus_D;s__Ruminococcus_D bicirculans	CELLULAR PROCESSES AND SIGNALING	D	Cell cycle control, cell division, chromosome partitioning	81
MAG1987	d__Bacteria;p__Bacillota_A;c__Clostridia;o__Oscillospirales;f__Ruminococcaceae;g__Ruminococcus_D;s__Ruminococcus_D bicirculans	INFORMATION STORAGE AND PROCESSING	L	Replication, recombination and repair	126
MAG1987	d__Bacteria;p__Bacillota_A;c__Clostridia;o__Oscillospirales;f__Ruminococcaceae;g__Ruminococcus_D;s__Ruminococcus_D bicirculans	CELLULAR PROCESSES AND SIGNALING	M	Cell wall/membrane/envelope biogenesis	111
MAG1987	d__Bacteria;p__Bacillota_A;c__Clostridia;o__Oscillospirales;f__Ruminococcaceae;g__Ruminococcus_D;s__Ruminococcus_D bicirculans	CELLULAR PROCESSES AND SIGNALING	U	Intracellular trafficking, secretion, and vesicular transport	36
MAG1987	d__Bacteria;p__Bacillota_A;c__Clostridia;o__Oscillospirales;f__Ruminococcaceae;g__Ruminococcus_D;s__Ruminococcus_D bicirculans	METABOLISM	H	Coenzyme transport and metabolism	92
MAG1987	d__Bacteria;p__Bacillota_A;c__Clostridia;o__Oscillospirales;f__Ruminococcaceae;g__Ruminococcus_D;s__Ruminococcus_D bicirculans	METABOLISM	Q	Secondary metabolites biosynthesis, transport and catabolism	5
MAG1987	d__Bacteria;p__Bacillota_A;c__Clostridia;o__Oscillospirales;f__Ruminococcaceae;g__Ruminococcus_D;s__Ruminococcus_D bicirculans	CELLULAR PROCESSES AND SIGNALING	T	Signal transduction mechanisms	117
MAG1987	d__Bacteria;p__Bacillota_A;c__Clostridia;o__Oscillospirales;f__Ruminococcaceae;g__Ruminococcus_D;s__Ruminococcus_D bicirculans	CELLULAR PROCESSES AND SIGNALING	W	Extracellular structures	10
MAG1987	d__Bacteria;p__Bacillota_A;c__Clostridia;o__Oscillospirales;f__Ruminococcaceae;g__Ruminococcus_D;s__Ruminococcus_D bicirculans	METABOLISM	P	Inorganic ion transport and metabolism	70
MAG1987	d__Bacteria;p__Bacillota_A;c__Clostridia;o__Oscillospirales;f__Ruminococcaceae;g__Ruminococcus_D;s__Ruminococcus_D bicirculans	METABOLISM	G	Carbohydrate transport and metabolism	146
MAG1987	d__Bacteria;p__Bacillota_A;c__Clostridia;o__Oscillospirales;f__Ruminococcaceae;g__Ruminococcus_D;s__Ruminococcus_D bicirculans	INFORMATION STORAGE AND PROCESSING	K	Transcription	163
MAG1987	d__Bacteria;p__Bacillota_A;c__Clostridia;o__Oscillospirales;f__Ruminococcaceae;g__Ruminococcus_D;s__Ruminococcus_D bicirculans	METABOLISM	E	Amino acid transport and metabolism	158
MAG1987	d__Bacteria;p__Bacillota_A;c__Clostridia;o__Oscillospirales;f__Ruminococcaceae;g__Ruminococcus_D;s__Ruminococcus_D bicirculans	METABOLISM	F	Nucleotide transport and metabolism	66
MAG2051	d__Bacteria;p__Bacillota_C;c__Negativicutes;o__Veillonellales;f__Dialisteraceae;g__Dialister;s__Dialister sp900538805	CELLULAR PROCESSES AND SIGNALING	N	Cell motility	9
MAG2051	d__Bacteria;p__Bacillota_C;c__Negativicutes;o__Veillonellales;f__Dialisteraceae;g__Dialister;s__Dialister sp900538805	METABOLISM	Q	Secondary metabolites biosynthesis, transport and catabolism	13
MAG2051	d__Bacteria;p__Bacillota_C;c__Negativicutes;o__Veillonellales;f__Dialisteraceae;g__Dialister;s__Dialister sp900538805	CELLULAR PROCESSES AND SIGNALING	M	Cell wall/membrane/envelope biogenesis	121
MAG2051	d__Bacteria;p__Bacillota_C;c__Negativicutes;o__Veillonellales;f__Dialisteraceae;g__Dialister;s__Dialister sp900538805	METABOLISM	C	Energy production and conversion	87
MAG2051	d__Bacteria;p__Bacillota_C;c__Negativicutes;o__Veillonellales;f__Dialisteraceae;g__Dialister;s__Dialister sp900538805	CELLULAR PROCESSES AND SIGNALING	W	Extracellular structures	13
MAG2051	d__Bacteria;p__Bacillota_C;c__Negativicutes;o__Veillonellales;f__Dialisteraceae;g__Dialister;s__Dialister sp900538805	CELLULAR PROCESSES AND SIGNALING	D	Cell cycle control, cell division, chromosome partitioning	39
MAG2051	d__Bacteria;p__Bacillota_C;c__Negativicutes;o__Veillonellales;f__Dialisteraceae;g__Dialister;s__Dialister sp900538805	METABOLISM	F	Nucleotide transport and metabolism	63
MAG2051	d__Bacteria;p__Bacillota_C;c__Negativicutes;o__Veillonellales;f__Dialisteraceae;g__Dialister;s__Dialister sp900538805	METABOLISM	H	Coenzyme transport and metabolism	121
MAG2051	d__Bacteria;p__Bacillota_C;c__Negativicutes;o__Veillonellales;f__Dialisteraceae;g__Dialister;s__Dialister sp900538805	METABOLISM	P	Inorganic ion transport and metabolism	84
MAG2051	d__Bacteria;p__Bacillota_C;c__Negativicutes;o__Veillonellales;f__Dialisteraceae;g__Dialister;s__Dialister sp900538805	POORLY CHARACTERIZED	R	General function prediction only	121
MAG2051	d__Bacteria;p__Bacillota_C;c__Negativicutes;o__Veillonellales;f__Dialisteraceae;g__Dialister;s__Dialister sp900538805	CELLULAR PROCESSES AND SIGNALING	U	Intracellular trafficking, secretion, and vesicular transport	43
MAG2051	d__Bacteria;p__Bacillota_C;c__Negativicutes;o__Veillonellales;f__Dialisteraceae;g__Dialister;s__Dialister sp900538805	CELLULAR PROCESSES AND SIGNALING	O	Posttranslational modification, protein turnover, chaperones	67
MAG2051	d__Bacteria;p__Bacillota_C;c__Negativicutes;o__Veillonellales;f__Dialisteraceae;g__Dialister;s__Dialister sp900538805	CELLULAR PROCESSES AND SIGNALING	V	Defense mechanisms	71
MAG2051	d__Bacteria;p__Bacillota_C;c__Negativicutes;o__Veillonellales;f__Dialisteraceae;g__Dialister;s__Dialister sp900538805	INFORMATION STORAGE AND PROCESSING	J	Translation, ribosomal structure and biogenesis	192
MAG2051	d__Bacteria;p__Bacillota_C;c__Negativicutes;o__Veillonellales;f__Dialisteraceae;g__Dialister;s__Dialister sp900538805	INFORMATION STORAGE AND PROCESSING	L	Replication, recombination and repair	88
MAG2051	d__Bacteria;p__Bacillota_C;c__Negativicutes;o__Veillonellales;f__Dialisteraceae;g__Dialister;s__Dialister sp900538805	CELLULAR PROCESSES AND SIGNALING	X	Mobilome: prophages, transposons	13
MAG2051	d__Bacteria;p__Bacillota_C;c__Negativicutes;o__Veillonellales;f__Dialisteraceae;g__Dialister;s__Dialister sp900538805	CELLULAR PROCESSES AND SIGNALING	T	Signal transduction mechanisms	84
MAG2051	d__Bacteria;p__Bacillota_C;c__Negativicutes;o__Veillonellales;f__Dialisteraceae;g__Dialister;s__Dialister sp900538805	POORLY CHARACTERIZED	S	Function unknown	55
MAG2051	d__Bacteria;p__Bacillota_C;c__Negativicutes;o__Veillonellales;f__Dialisteraceae;g__Dialister;s__Dialister sp900538805	INFORMATION STORAGE AND PROCESSING	K	Transcription	91
MAG2051	d__Bacteria;p__Bacillota_C;c__Negativicutes;o__Veillonellales;f__Dialisteraceae;g__Dialister;s__Dialister sp900538805	METABOLISM	E	Amino acid transport and metabolism	200
MAG2051	d__Bacteria;p__Bacillota_C;c__Negativicutes;o__Veillonellales;f__Dialisteraceae;g__Dialister;s__Dialister sp900538805	METABOLISM	I	Lipid transport and metabolism	60
MAG2051	d__Bacteria;p__Bacillota_C;c__Negativicutes;o__Veillonellales;f__Dialisteraceae;g__Dialister;s__Dialister sp900538805	METABOLISM	G	Carbohydrate transport and metabolism	78
MAG2051	d__Bacteria;p__Bacillota_C;c__Negativicutes;o__Veillonellales;f__Dialisteraceae;g__Dialister;s__Dialister sp900538805	CELLULAR PROCESSES AND SIGNALING	Z	Cytoskeleton	3
MAG2184	d__Bacteria;p__Bacillota_A;c__Clostridia;o__Oscillospirales;f__Acutalibacteraceae;g__Ruminococcus_E;s__Ruminococcus_E bromii_B	CELLULAR PROCESSES AND SIGNALING	T	Signal transduction mechanisms	80
MAG2184	d__Bacteria;p__Bacillota_A;c__Clostridia;o__Oscillospirales;f__Acutalibacteraceae;g__Ruminococcus_E;s__Ruminococcus_E bromii_B	CELLULAR PROCESSES AND SIGNALING	M	Cell wall/membrane/envelope biogenesis	118
MAG2184	d__Bacteria;p__Bacillota_A;c__Clostridia;o__Oscillospirales;f__Acutalibacteraceae;g__Ruminococcus_E;s__Ruminococcus_E bromii_B	CELLULAR PROCESSES AND SIGNALING	Z	Cytoskeleton	3
MAG2184	d__Bacteria;p__Bacillota_A;c__Clostridia;o__Oscillospirales;f__Acutalibacteraceae;g__Ruminococcus_E;s__Ruminococcus_E bromii_B	METABOLISM	E	Amino acid transport and metabolism	133
MAG2184	d__Bacteria;p__Bacillota_A;c__Clostridia;o__Oscillospirales;f__Acutalibacteraceae;g__Ruminococcus_E;s__Ruminococcus_E bromii_B	CELLULAR PROCESSES AND SIGNALING	U	Intracellular trafficking, secretion, and vesicular transport	22
MAG2184	d__Bacteria;p__Bacillota_A;c__Clostridia;o__Oscillospirales;f__Acutalibacteraceae;g__Ruminococcus_E;s__Ruminococcus_E bromii_B	METABOLISM	I	Lipid transport and metabolism	57
MAG2184	d__Bacteria;p__Bacillota_A;c__Clostridia;o__Oscillospirales;f__Acutalibacteraceae;g__Ruminococcus_E;s__Ruminococcus_E bromii_B	POORLY CHARACTERIZED	S	Function unknown	49
MAG2184	d__Bacteria;p__Bacillota_A;c__Clostridia;o__Oscillospirales;f__Acutalibacteraceae;g__Ruminococcus_E;s__Ruminococcus_E bromii_B	CELLULAR PROCESSES AND SIGNALING	O	Posttranslational modification, protein turnover, chaperones	66
MAG2184	d__Bacteria;p__Bacillota_A;c__Clostridia;o__Oscillospirales;f__Acutalibacteraceae;g__Ruminococcus_E;s__Ruminococcus_E bromii_B	METABOLISM	F	Nucleotide transport and metabolism	58
MAG2184	d__Bacteria;p__Bacillota_A;c__Clostridia;o__Oscillospirales;f__Acutalibacteraceae;g__Ruminococcus_E;s__Ruminococcus_E bromii_B	CELLULAR PROCESSES AND SIGNALING	D	Cell cycle control, cell division, chromosome partitioning	77
MAG2184	d__Bacteria;p__Bacillota_A;c__Clostridia;o__Oscillospirales;f__Acutalibacteraceae;g__Ruminococcus_E;s__Ruminococcus_E bromii_B	CELLULAR PROCESSES AND SIGNALING	N	Cell motility	6
MAG2184	d__Bacteria;p__Bacillota_A;c__Clostridia;o__Oscillospirales;f__Acutalibacteraceae;g__Ruminococcus_E;s__Ruminococcus_E bromii_B	METABOLISM	C	Energy production and conversion	66
MAG2184	d__Bacteria;p__Bacillota_A;c__Clostridia;o__Oscillospirales;f__Acutalibacteraceae;g__Ruminococcus_E;s__Ruminococcus_E bromii_B	METABOLISM	Q	Secondary metabolites biosynthesis, transport and catabolism	9
MAG2184	d__Bacteria;p__Bacillota_A;c__Clostridia;o__Oscillospirales;f__Acutalibacteraceae;g__Ruminococcus_E;s__Ruminococcus_E bromii_B	CELLULAR PROCESSES AND SIGNALING	V	Defense mechanisms	50
MAG2184	d__Bacteria;p__Bacillota_A;c__Clostridia;o__Oscillospirales;f__Acutalibacteraceae;g__Ruminococcus_E;s__Ruminococcus_E bromii_B	INFORMATION STORAGE AND PROCESSING	K	Transcription	135
MAG2184	d__Bacteria;p__Bacillota_A;c__Clostridia;o__Oscillospirales;f__Acutalibacteraceae;g__Ruminococcus_E;s__Ruminococcus_E bromii_B	INFORMATION STORAGE AND PROCESSING	J	Translation, ribosomal structure and biogenesis	207
MAG2184	d__Bacteria;p__Bacillota_A;c__Clostridia;o__Oscillospirales;f__Acutalibacteraceae;g__Ruminococcus_E;s__Ruminococcus_E bromii_B	POORLY CHARACTERIZED	R	General function prediction only	100
MAG2184	d__Bacteria;p__Bacillota_A;c__Clostridia;o__Oscillospirales;f__Acutalibacteraceae;g__Ruminococcus_E;s__Ruminococcus_E bromii_B	METABOLISM	G	Carbohydrate transport and metabolism	92
MAG2184	d__Bacteria;p__Bacillota_A;c__Clostridia;o__Oscillospirales;f__Acutalibacteraceae;g__Ruminococcus_E;s__Ruminococcus_E bromii_B	METABOLISM	H	Coenzyme transport and metabolism	70
MAG2184	d__Bacteria;p__Bacillota_A;c__Clostridia;o__Oscillospirales;f__Acutalibacteraceae;g__Ruminococcus_E;s__Ruminococcus_E bromii_B	CELLULAR PROCESSES AND SIGNALING	X	Mobilome: prophages, transposons	15
MAG2184	d__Bacteria;p__Bacillota_A;c__Clostridia;o__Oscillospirales;f__Acutalibacteraceae;g__Ruminococcus_E;s__Ruminococcus_E bromii_B	INFORMATION STORAGE AND PROCESSING	L	Replication, recombination and repair	103
MAG2184	d__Bacteria;p__Bacillota_A;c__Clostridia;o__Oscillospirales;f__Acutalibacteraceae;g__Ruminococcus_E;s__Ruminococcus_E bromii_B	METABOLISM	P	Inorganic ion transport and metabolism	52
MAG231	d__Bacteria;p__Bacillota_A;c__Clostridia;o__Oscillospirales;f__Acutalibacteraceae;g__Ruminococcus_E;s__Ruminococcus_E bromii_B	POORLY CHARACTERIZED	S	Function unknown	50
MAG231	d__Bacteria;p__Bacillota_A;c__Clostridia;o__Oscillospirales;f__Acutalibacteraceae;g__Ruminococcus_E;s__Ruminococcus_E bromii_B	CELLULAR PROCESSES AND SIGNALING	M	Cell wall/membrane/envelope biogenesis	123
MAG231	d__Bacteria;p__Bacillota_A;c__Clostridia;o__Oscillospirales;f__Acutalibacteraceae;g__Ruminococcus_E;s__Ruminococcus_E bromii_B	CELLULAR PROCESSES AND SIGNALING	U	Intracellular trafficking, secretion, and vesicular transport	22
MAG231	d__Bacteria;p__Bacillota_A;c__Clostridia;o__Oscillospirales;f__Acutalibacteraceae;g__Ruminococcus_E;s__Ruminococcus_E bromii_B	METABOLISM	G	Carbohydrate transport and metabolism	89
MAG231	d__Bacteria;p__Bacillota_A;c__Clostridia;o__Oscillospirales;f__Acutalibacteraceae;g__Ruminococcus_E;s__Ruminococcus_E bromii_B	CELLULAR PROCESSES AND SIGNALING	O	Posttranslational modification, protein turnover, chaperones	73
MAG231	d__Bacteria;p__Bacillota_A;c__Clostridia;o__Oscillospirales;f__Acutalibacteraceae;g__Ruminococcus_E;s__Ruminococcus_E bromii_B	METABOLISM	F	Nucleotide transport and metabolism	59
MAG231	d__Bacteria;p__Bacillota_A;c__Clostridia;o__Oscillospirales;f__Acutalibacteraceae;g__Ruminococcus_E;s__Ruminococcus_E bromii_B	INFORMATION STORAGE AND PROCESSING	K	Transcription	144
MAG231	d__Bacteria;p__Bacillota_A;c__Clostridia;o__Oscillospirales;f__Acutalibacteraceae;g__Ruminococcus_E;s__Ruminococcus_E bromii_B	CELLULAR PROCESSES AND SIGNALING	T	Signal transduction mechanisms	92
MAG231	d__Bacteria;p__Bacillota_A;c__Clostridia;o__Oscillospirales;f__Acutalibacteraceae;g__Ruminococcus_E;s__Ruminococcus_E bromii_B	CELLULAR PROCESSES AND SIGNALING	X	Mobilome: prophages, transposons	12
MAG231	d__Bacteria;p__Bacillota_A;c__Clostridia;o__Oscillospirales;f__Acutalibacteraceae;g__Ruminococcus_E;s__Ruminococcus_E bromii_B	METABOLISM	C	Energy production and conversion	68
MAG231	d__Bacteria;p__Bacillota_A;c__Clostridia;o__Oscillospirales;f__Acutalibacteraceae;g__Ruminococcus_E;s__Ruminococcus_E bromii_B	INFORMATION STORAGE AND PROCESSING	J	Translation, ribosomal structure and biogenesis	213
MAG231	d__Bacteria;p__Bacillota_A;c__Clostridia;o__Oscillospirales;f__Acutalibacteraceae;g__Ruminococcus_E;s__Ruminococcus_E bromii_B	METABOLISM	I	Lipid transport and metabolism	56
MAG231	d__Bacteria;p__Bacillota_A;c__Clostridia;o__Oscillospirales;f__Acutalibacteraceae;g__Ruminococcus_E;s__Ruminococcus_E bromii_B	METABOLISM	E	Amino acid transport and metabolism	134
MAG231	d__Bacteria;p__Bacillota_A;c__Clostridia;o__Oscillospirales;f__Acutalibacteraceae;g__Ruminococcus_E;s__Ruminococcus_E bromii_B	CELLULAR PROCESSES AND SIGNALING	V	Defense mechanisms	63
MAG231	d__Bacteria;p__Bacillota_A;c__Clostridia;o__Oscillospirales;f__Acutalibacteraceae;g__Ruminococcus_E;s__Ruminococcus_E bromii_B	CELLULAR PROCESSES AND SIGNALING	D	Cell cycle control, cell division, chromosome partitioning	76
MAG231	d__Bacteria;p__Bacillota_A;c__Clostridia;o__Oscillospirales;f__Acutalibacteraceae;g__Ruminococcus_E;s__Ruminococcus_E bromii_B	CELLULAR PROCESSES AND SIGNALING	Z	Cytoskeleton	3
MAG231	d__Bacteria;p__Bacillota_A;c__Clostridia;o__Oscillospirales;f__Acutalibacteraceae;g__Ruminococcus_E;s__Ruminococcus_E bromii_B	INFORMATION STORAGE AND PROCESSING	L	Replication, recombination and repair	103
MAG231	d__Bacteria;p__Bacillota_A;c__Clostridia;o__Oscillospirales;f__Acutalibacteraceae;g__Ruminococcus_E;s__Ruminococcus_E bromii_B	METABOLISM	Q	Secondary metabolites biosynthesis, transport and catabolism	9
MAG231	d__Bacteria;p__Bacillota_A;c__Clostridia;o__Oscillospirales;f__Acutalibacteraceae;g__Ruminococcus_E;s__Ruminococcus_E bromii_B	METABOLISM	P	Inorganic ion transport and metabolism	52
MAG231	d__Bacteria;p__Bacillota_A;c__Clostridia;o__Oscillospirales;f__Acutalibacteraceae;g__Ruminococcus_E;s__Ruminococcus_E bromii_B	CELLULAR PROCESSES AND SIGNALING	N	Cell motility	6
MAG231	d__Bacteria;p__Bacillota_A;c__Clostridia;o__Oscillospirales;f__Acutalibacteraceae;g__Ruminococcus_E;s__Ruminococcus_E bromii_B	METABOLISM	H	Coenzyme transport and metabolism	72
MAG231	d__Bacteria;p__Bacillota_A;c__Clostridia;o__Oscillospirales;f__Acutalibacteraceae;g__Ruminococcus_E;s__Ruminococcus_E bromii_B	POORLY CHARACTERIZED	R	General function prediction only	99
MAG232	d__Bacteria;p__Bacillota_A;c__Clostridia;o__Oscillospirales;f__Acutalibacteraceae;g__UBA1417;s__UBA1417 sp003531055	METABOLISM	Q	Secondary metabolites biosynthesis, transport and catabolism	8
MAG232	d__Bacteria;p__Bacillota_A;c__Clostridia;o__Oscillospirales;f__Acutalibacteraceae;g__UBA1417;s__UBA1417 sp003531055	CELLULAR PROCESSES AND SIGNALING	V	Defense mechanisms	85
MAG232	d__Bacteria;p__Bacillota_A;c__Clostridia;o__Oscillospirales;f__Acutalibacteraceae;g__UBA1417;s__UBA1417 sp003531055	INFORMATION STORAGE AND PROCESSING	L	Replication, recombination and repair	123
MAG232	d__Bacteria;p__Bacillota_A;c__Clostridia;o__Oscillospirales;f__Acutalibacteraceae;g__UBA1417;s__UBA1417 sp003531055	CELLULAR PROCESSES AND SIGNALING	D	Cell cycle control, cell division, chromosome partitioning	83
MAG232	d__Bacteria;p__Bacillota_A;c__Clostridia;o__Oscillospirales;f__Acutalibacteraceae;g__UBA1417;s__UBA1417 sp003531055	CELLULAR PROCESSES AND SIGNALING	U	Intracellular trafficking, secretion, and vesicular transport	36
MAG232	d__Bacteria;p__Bacillota_A;c__Clostridia;o__Oscillospirales;f__Acutalibacteraceae;g__UBA1417;s__UBA1417 sp003531055	INFORMATION STORAGE AND PROCESSING	J	Translation, ribosomal structure and biogenesis	212
MAG232	d__Bacteria;p__Bacillota_A;c__Clostridia;o__Oscillospirales;f__Acutalibacteraceae;g__UBA1417;s__UBA1417 sp003531055	METABOLISM	I	Lipid transport and metabolism	61
MAG232	d__Bacteria;p__Bacillota_A;c__Clostridia;o__Oscillospirales;f__Acutalibacteraceae;g__UBA1417;s__UBA1417 sp003531055	CELLULAR PROCESSES AND SIGNALING	M	Cell wall/membrane/envelope biogenesis	115
MAG232	d__Bacteria;p__Bacillota_A;c__Clostridia;o__Oscillospirales;f__Acutalibacteraceae;g__UBA1417;s__UBA1417 sp003531055	CELLULAR PROCESSES AND SIGNALING	O	Posttranslational modification, protein turnover, chaperones	71
MAG232	d__Bacteria;p__Bacillota_A;c__Clostridia;o__Oscillospirales;f__Acutalibacteraceae;g__UBA1417;s__UBA1417 sp003531055	CELLULAR PROCESSES AND SIGNALING	W	Extracellular structures	9
MAG232	d__Bacteria;p__Bacillota_A;c__Clostridia;o__Oscillospirales;f__Acutalibacteraceae;g__UBA1417;s__UBA1417 sp003531055	METABOLISM	G	Carbohydrate transport and metabolism	195
MAG232	d__Bacteria;p__Bacillota_A;c__Clostridia;o__Oscillospirales;f__Acutalibacteraceae;g__UBA1417;s__UBA1417 sp003531055	CELLULAR PROCESSES AND SIGNALING	X	Mobilome: prophages, transposons	10
MAG232	d__Bacteria;p__Bacillota_A;c__Clostridia;o__Oscillospirales;f__Acutalibacteraceae;g__UBA1417;s__UBA1417 sp003531055	CELLULAR PROCESSES AND SIGNALING	Z	Cytoskeleton	3
MAG232	d__Bacteria;p__Bacillota_A;c__Clostridia;o__Oscillospirales;f__Acutalibacteraceae;g__UBA1417;s__UBA1417 sp003531055	METABOLISM	C	Energy production and conversion	103
MAG232	d__Bacteria;p__Bacillota_A;c__Clostridia;o__Oscillospirales;f__Acutalibacteraceae;g__UBA1417;s__UBA1417 sp003531055	METABOLISM	E	Amino acid transport and metabolism	173
MAG232	d__Bacteria;p__Bacillota_A;c__Clostridia;o__Oscillospirales;f__Acutalibacteraceae;g__UBA1417;s__UBA1417 sp003531055	INFORMATION STORAGE AND PROCESSING	K	Transcription	161
MAG232	d__Bacteria;p__Bacillota_A;c__Clostridia;o__Oscillospirales;f__Acutalibacteraceae;g__UBA1417;s__UBA1417 sp003531055	CELLULAR PROCESSES AND SIGNALING	T	Signal transduction mechanisms	96
MAG232	d__Bacteria;p__Bacillota_A;c__Clostridia;o__Oscillospirales;f__Acutalibacteraceae;g__UBA1417;s__UBA1417 sp003531055	METABOLISM	H	Coenzyme transport and metabolism	104
MAG232	d__Bacteria;p__Bacillota_A;c__Clostridia;o__Oscillospirales;f__Acutalibacteraceae;g__UBA1417;s__UBA1417 sp003531055	POORLY CHARACTERIZED	R	General function prediction only	163
MAG232	d__Bacteria;p__Bacillota_A;c__Clostridia;o__Oscillospirales;f__Acutalibacteraceae;g__UBA1417;s__UBA1417 sp003531055	METABOLISM	P	Inorganic ion transport and metabolism	78
MAG232	d__Bacteria;p__Bacillota_A;c__Clostridia;o__Oscillospirales;f__Acutalibacteraceae;g__UBA1417;s__UBA1417 sp003531055	METABOLISM	F	Nucleotide transport and metabolism	73
MAG232	d__Bacteria;p__Bacillota_A;c__Clostridia;o__Oscillospirales;f__Acutalibacteraceae;g__UBA1417;s__UBA1417 sp003531055	POORLY CHARACTERIZED	S	Function unknown	62
MAG232	d__Bacteria;p__Bacillota_A;c__Clostridia;o__Oscillospirales;f__Acutalibacteraceae;g__UBA1417;s__UBA1417 sp003531055	CELLULAR PROCESSES AND SIGNALING	N	Cell motility	16
MAG2326	d__Bacteria;p__Actinomycetota;c__Actinomycetia;o__Actinomycetales;f__Bifidobacteriaceae;g__Bifidobacterium;s__Bifidobacterium pseudocatenulatum	METABOLISM	G	Carbohydrate transport and metabolism	201
MAG2326	d__Bacteria;p__Actinomycetota;c__Actinomycetia;o__Actinomycetales;f__Bifidobacteriaceae;g__Bifidobacterium;s__Bifidobacterium pseudocatenulatum	METABOLISM	Q	Secondary metabolites biosynthesis, transport and catabolism	7
MAG2326	d__Bacteria;p__Actinomycetota;c__Actinomycetia;o__Actinomycetales;f__Bifidobacteriaceae;g__Bifidobacterium;s__Bifidobacterium pseudocatenulatum	CELLULAR PROCESSES AND SIGNALING	O	Posttranslational modification, protein turnover, chaperones	70
MAG2326	d__Bacteria;p__Actinomycetota;c__Actinomycetia;o__Actinomycetales;f__Bifidobacteriaceae;g__Bifidobacterium;s__Bifidobacterium pseudocatenulatum	CELLULAR PROCESSES AND SIGNALING	T	Signal transduction mechanisms	86
MAG2326	d__Bacteria;p__Actinomycetota;c__Actinomycetia;o__Actinomycetales;f__Bifidobacteriaceae;g__Bifidobacterium;s__Bifidobacterium pseudocatenulatum	POORLY CHARACTERIZED	R	General function prediction only	97
MAG2326	d__Bacteria;p__Actinomycetota;c__Actinomycetia;o__Actinomycetales;f__Bifidobacteriaceae;g__Bifidobacterium;s__Bifidobacterium pseudocatenulatum	CELLULAR PROCESSES AND SIGNALING	N	Cell motility	13
MAG2326	d__Bacteria;p__Actinomycetota;c__Actinomycetia;o__Actinomycetales;f__Bifidobacteriaceae;g__Bifidobacterium;s__Bifidobacterium pseudocatenulatum	CELLULAR PROCESSES AND SIGNALING	D	Cell cycle control, cell division, chromosome partitioning	31
MAG2326	d__Bacteria;p__Actinomycetota;c__Actinomycetia;o__Actinomycetales;f__Bifidobacteriaceae;g__Bifidobacterium;s__Bifidobacterium pseudocatenulatum	CELLULAR PROCESSES AND SIGNALING	V	Defense mechanisms	50
MAG2326	d__Bacteria;p__Actinomycetota;c__Actinomycetia;o__Actinomycetales;f__Bifidobacteriaceae;g__Bifidobacterium;s__Bifidobacterium pseudocatenulatum	CELLULAR PROCESSES AND SIGNALING	U	Intracellular trafficking, secretion, and vesicular transport	19
MAG2326	d__Bacteria;p__Actinomycetota;c__Actinomycetia;o__Actinomycetales;f__Bifidobacteriaceae;g__Bifidobacterium;s__Bifidobacterium pseudocatenulatum	INFORMATION STORAGE AND PROCESSING	A	RNA processing and modification	1
MAG2326	d__Bacteria;p__Actinomycetota;c__Actinomycetia;o__Actinomycetales;f__Bifidobacteriaceae;g__Bifidobacterium;s__Bifidobacterium pseudocatenulatum	INFORMATION STORAGE AND PROCESSING	L	Replication, recombination and repair	85
MAG2326	d__Bacteria;p__Actinomycetota;c__Actinomycetia;o__Actinomycetales;f__Bifidobacteriaceae;g__Bifidobacterium;s__Bifidobacterium pseudocatenulatum	METABOLISM	E	Amino acid transport and metabolism	180
MAG2326	d__Bacteria;p__Actinomycetota;c__Actinomycetia;o__Actinomycetales;f__Bifidobacteriaceae;g__Bifidobacterium;s__Bifidobacterium pseudocatenulatum	INFORMATION STORAGE AND PROCESSING	K	Transcription	116
MAG2326	d__Bacteria;p__Actinomycetota;c__Actinomycetia;o__Actinomycetales;f__Bifidobacteriaceae;g__Bifidobacterium;s__Bifidobacterium pseudocatenulatum	POORLY CHARACTERIZED	S	Function unknown	44
MAG2326	d__Bacteria;p__Actinomycetota;c__Actinomycetia;o__Actinomycetales;f__Bifidobacteriaceae;g__Bifidobacterium;s__Bifidobacterium pseudocatenulatum	CELLULAR PROCESSES AND SIGNALING	X	Mobilome: prophages, transposons	9
MAG2326	d__Bacteria;p__Actinomycetota;c__Actinomycetia;o__Actinomycetales;f__Bifidobacteriaceae;g__Bifidobacterium;s__Bifidobacterium pseudocatenulatum	CELLULAR PROCESSES AND SIGNALING	W	Extracellular structures	10
MAG2326	d__Bacteria;p__Actinomycetota;c__Actinomycetia;o__Actinomycetales;f__Bifidobacteriaceae;g__Bifidobacterium;s__Bifidobacterium pseudocatenulatum	METABOLISM	H	Coenzyme transport and metabolism	89
MAG2326	d__Bacteria;p__Actinomycetota;c__Actinomycetia;o__Actinomycetales;f__Bifidobacteriaceae;g__Bifidobacterium;s__Bifidobacterium pseudocatenulatum	METABOLISM	P	Inorganic ion transport and metabolism	71
MAG2326	d__Bacteria;p__Actinomycetota;c__Actinomycetia;o__Actinomycetales;f__Bifidobacteriaceae;g__Bifidobacterium;s__Bifidobacterium pseudocatenulatum	METABOLISM	C	Energy production and conversion	51
MAG2326	d__Bacteria;p__Actinomycetota;c__Actinomycetia;o__Actinomycetales;f__Bifidobacteriaceae;g__Bifidobacterium;s__Bifidobacterium pseudocatenulatum	CELLULAR PROCESSES AND SIGNALING	M	Cell wall/membrane/envelope biogenesis	109
MAG2326	d__Bacteria;p__Actinomycetota;c__Actinomycetia;o__Actinomycetales;f__Bifidobacteriaceae;g__Bifidobacterium;s__Bifidobacterium pseudocatenulatum	INFORMATION STORAGE AND PROCESSING	J	Translation, ribosomal structure and biogenesis	172
MAG2326	d__Bacteria;p__Actinomycetota;c__Actinomycetia;o__Actinomycetales;f__Bifidobacteriaceae;g__Bifidobacterium;s__Bifidobacterium pseudocatenulatum	METABOLISM	F	Nucleotide transport and metabolism	75
MAG2326	d__Bacteria;p__Actinomycetota;c__Actinomycetia;o__Actinomycetales;f__Bifidobacteriaceae;g__Bifidobacterium;s__Bifidobacterium pseudocatenulatum	METABOLISM	I	Lipid transport and metabolism	54
MAG233	d__Bacteria;p__Actinomycetota;c__Actinomycetia;o__Actinomycetales;f__Bifidobacteriaceae;g__Bifidobacterium;s__Bifidobacterium longum	CELLULAR PROCESSES AND SIGNALING	O	Posttranslational modification, protein turnover, chaperones	75
MAG233	d__Bacteria;p__Actinomycetota;c__Actinomycetia;o__Actinomycetales;f__Bifidobacteriaceae;g__Bifidobacterium;s__Bifidobacterium longum	CELLULAR PROCESSES AND SIGNALING	W	Extracellular structures	5
MAG233	d__Bacteria;p__Actinomycetota;c__Actinomycetia;o__Actinomycetales;f__Bifidobacteriaceae;g__Bifidobacterium;s__Bifidobacterium longum	CELLULAR PROCESSES AND SIGNALING	V	Defense mechanisms	57
MAG233	d__Bacteria;p__Actinomycetota;c__Actinomycetia;o__Actinomycetales;f__Bifidobacteriaceae;g__Bifidobacterium;s__Bifidobacterium longum	INFORMATION STORAGE AND PROCESSING	L	Replication, recombination and repair	98
MAG233	d__Bacteria;p__Actinomycetota;c__Actinomycetia;o__Actinomycetales;f__Bifidobacteriaceae;g__Bifidobacterium;s__Bifidobacterium longum	METABOLISM	I	Lipid transport and metabolism	52
MAG233	d__Bacteria;p__Actinomycetota;c__Actinomycetia;o__Actinomycetales;f__Bifidobacteriaceae;g__Bifidobacterium;s__Bifidobacterium longum	CELLULAR PROCESSES AND SIGNALING	U	Intracellular trafficking, secretion, and vesicular transport	18
MAG233	d__Bacteria;p__Actinomycetota;c__Actinomycetia;o__Actinomycetales;f__Bifidobacteriaceae;g__Bifidobacterium;s__Bifidobacterium longum	METABOLISM	H	Coenzyme transport and metabolism	82
MAG233	d__Bacteria;p__Actinomycetota;c__Actinomycetia;o__Actinomycetales;f__Bifidobacteriaceae;g__Bifidobacterium;s__Bifidobacterium longum	CELLULAR PROCESSES AND SIGNALING	T	Signal transduction mechanisms	69
MAG233	d__Bacteria;p__Actinomycetota;c__Actinomycetia;o__Actinomycetales;f__Bifidobacteriaceae;g__Bifidobacterium;s__Bifidobacterium longum	CELLULAR PROCESSES AND SIGNALING	N	Cell motility	9
MAG233	d__Bacteria;p__Actinomycetota;c__Actinomycetia;o__Actinomycetales;f__Bifidobacteriaceae;g__Bifidobacterium;s__Bifidobacterium longum	CELLULAR PROCESSES AND SIGNALING	M	Cell wall/membrane/envelope biogenesis	100
MAG233	d__Bacteria;p__Actinomycetota;c__Actinomycetia;o__Actinomycetales;f__Bifidobacteriaceae;g__Bifidobacterium;s__Bifidobacterium longum	CELLULAR PROCESSES AND SIGNALING	D	Cell cycle control, cell division, chromosome partitioning	24
MAG233	d__Bacteria;p__Actinomycetota;c__Actinomycetia;o__Actinomycetales;f__Bifidobacteriaceae;g__Bifidobacterium;s__Bifidobacterium longum	POORLY CHARACTERIZED	R	General function prediction only	115
MAG233	d__Bacteria;p__Actinomycetota;c__Actinomycetia;o__Actinomycetales;f__Bifidobacteriaceae;g__Bifidobacterium;s__Bifidobacterium longum	METABOLISM	C	Energy production and conversion	60
MAG233	d__Bacteria;p__Actinomycetota;c__Actinomycetia;o__Actinomycetales;f__Bifidobacteriaceae;g__Bifidobacterium;s__Bifidobacterium longum	METABOLISM	P	Inorganic ion transport and metabolism	70
MAG233	d__Bacteria;p__Actinomycetota;c__Actinomycetia;o__Actinomycetales;f__Bifidobacteriaceae;g__Bifidobacterium;s__Bifidobacterium longum	CELLULAR PROCESSES AND SIGNALING	X	Mobilome: prophages, transposons	36
MAG233	d__Bacteria;p__Actinomycetota;c__Actinomycetia;o__Actinomycetales;f__Bifidobacteriaceae;g__Bifidobacterium;s__Bifidobacterium longum	INFORMATION STORAGE AND PROCESSING	K	Transcription	139
MAG233	d__Bacteria;p__Actinomycetota;c__Actinomycetia;o__Actinomycetales;f__Bifidobacteriaceae;g__Bifidobacterium;s__Bifidobacterium longum	INFORMATION STORAGE AND PROCESSING	J	Translation, ribosomal structure and biogenesis	174
MAG233	d__Bacteria;p__Actinomycetota;c__Actinomycetia;o__Actinomycetales;f__Bifidobacteriaceae;g__Bifidobacterium;s__Bifidobacterium longum	METABOLISM	Q	Secondary metabolites biosynthesis, transport and catabolism	11
MAG233	d__Bacteria;p__Actinomycetota;c__Actinomycetia;o__Actinomycetales;f__Bifidobacteriaceae;g__Bifidobacterium;s__Bifidobacterium longum	INFORMATION STORAGE AND PROCESSING	A	RNA processing and modification	1
MAG233	d__Bacteria;p__Actinomycetota;c__Actinomycetia;o__Actinomycetales;f__Bifidobacteriaceae;g__Bifidobacterium;s__Bifidobacterium longum	METABOLISM	G	Carbohydrate transport and metabolism	218
MAG233	d__Bacteria;p__Actinomycetota;c__Actinomycetia;o__Actinomycetales;f__Bifidobacteriaceae;g__Bifidobacterium;s__Bifidobacterium longum	METABOLISM	E	Amino acid transport and metabolism	174
MAG233	d__Bacteria;p__Actinomycetota;c__Actinomycetia;o__Actinomycetales;f__Bifidobacteriaceae;g__Bifidobacterium;s__Bifidobacterium longum	METABOLISM	F	Nucleotide transport and metabolism	80
MAG233	d__Bacteria;p__Actinomycetota;c__Actinomycetia;o__Actinomycetales;f__Bifidobacteriaceae;g__Bifidobacterium;s__Bifidobacterium longum	POORLY CHARACTERIZED	S	Function unknown	50
MAG234	d__Bacteria;p__Bacillota_A;c__Clostridia;o__Lachnospirales;f__Lachnospiraceae;g__Coprococcus;s__Coprococcus eutactus_A	CELLULAR PROCESSES AND SIGNALING	U	Intracellular trafficking, secretion, and vesicular transport	24
MAG234	d__Bacteria;p__Bacillota_A;c__Clostridia;o__Lachnospirales;f__Lachnospiraceae;g__Coprococcus;s__Coprococcus eutactus_A	CELLULAR PROCESSES AND SIGNALING	M	Cell wall/membrane/envelope biogenesis	126
MAG234	d__Bacteria;p__Bacillota_A;c__Clostridia;o__Lachnospirales;f__Lachnospiraceae;g__Coprococcus;s__Coprococcus eutactus_A	CELLULAR PROCESSES AND SIGNALING	X	Mobilome: prophages, transposons	22
MAG234	d__Bacteria;p__Bacillota_A;c__Clostridia;o__Lachnospirales;f__Lachnospiraceae;g__Coprococcus;s__Coprococcus eutactus_A	CELLULAR PROCESSES AND SIGNALING	W	Extracellular structures	9
MAG234	d__Bacteria;p__Bacillota_A;c__Clostridia;o__Lachnospirales;f__Lachnospiraceae;g__Coprococcus;s__Coprococcus eutactus_A	METABOLISM	F	Nucleotide transport and metabolism	77
MAG234	d__Bacteria;p__Bacillota_A;c__Clostridia;o__Lachnospirales;f__Lachnospiraceae;g__Coprococcus;s__Coprococcus eutactus_A	METABOLISM	I	Lipid transport and metabolism	70
MAG234	d__Bacteria;p__Bacillota_A;c__Clostridia;o__Lachnospirales;f__Lachnospiraceae;g__Coprococcus;s__Coprococcus eutactus_A	POORLY CHARACTERIZED	R	General function prediction only	141
MAG234	d__Bacteria;p__Bacillota_A;c__Clostridia;o__Lachnospirales;f__Lachnospiraceae;g__Coprococcus;s__Coprococcus eutactus_A	CELLULAR PROCESSES AND SIGNALING	V	Defense mechanisms	81
MAG234	d__Bacteria;p__Bacillota_A;c__Clostridia;o__Lachnospirales;f__Lachnospiraceae;g__Coprococcus;s__Coprococcus eutactus_A	CELLULAR PROCESSES AND SIGNALING	D	Cell cycle control, cell division, chromosome partitioning	94
MAG234	d__Bacteria;p__Bacillota_A;c__Clostridia;o__Lachnospirales;f__Lachnospiraceae;g__Coprococcus;s__Coprococcus eutactus_A	INFORMATION STORAGE AND PROCESSING	K	Transcription	197
MAG234	d__Bacteria;p__Bacillota_A;c__Clostridia;o__Lachnospirales;f__Lachnospiraceae;g__Coprococcus;s__Coprococcus eutactus_A	CELLULAR PROCESSES AND SIGNALING	N	Cell motility	12
MAG234	d__Bacteria;p__Bacillota_A;c__Clostridia;o__Lachnospirales;f__Lachnospiraceae;g__Coprococcus;s__Coprococcus eutactus_A	INFORMATION STORAGE AND PROCESSING	L	Replication, recombination and repair	100
MAG234	d__Bacteria;p__Bacillota_A;c__Clostridia;o__Lachnospirales;f__Lachnospiraceae;g__Coprococcus;s__Coprococcus eutactus_A	METABOLISM	P	Inorganic ion transport and metabolism	73
MAG234	d__Bacteria;p__Bacillota_A;c__Clostridia;o__Lachnospirales;f__Lachnospiraceae;g__Coprococcus;s__Coprococcus eutactus_A	METABOLISM	C	Energy production and conversion	101
MAG234	d__Bacteria;p__Bacillota_A;c__Clostridia;o__Lachnospirales;f__Lachnospiraceae;g__Coprococcus;s__Coprococcus eutactus_A	METABOLISM	H	Coenzyme transport and metabolism	119
MAG234	d__Bacteria;p__Bacillota_A;c__Clostridia;o__Lachnospirales;f__Lachnospiraceae;g__Coprococcus;s__Coprococcus eutactus_A	POORLY CHARACTERIZED	S	Function unknown	71
MAG234	d__Bacteria;p__Bacillota_A;c__Clostridia;o__Lachnospirales;f__Lachnospiraceae;g__Coprococcus;s__Coprococcus eutactus_A	CELLULAR PROCESSES AND SIGNALING	Z	Cytoskeleton	3
MAG234	d__Bacteria;p__Bacillota_A;c__Clostridia;o__Lachnospirales;f__Lachnospiraceae;g__Coprococcus;s__Coprococcus eutactus_A	METABOLISM	G	Carbohydrate transport and metabolism	159
MAG234	d__Bacteria;p__Bacillota_A;c__Clostridia;o__Lachnospirales;f__Lachnospiraceae;g__Coprococcus;s__Coprococcus eutactus_A	INFORMATION STORAGE AND PROCESSING	J	Translation, ribosomal structure and biogenesis	213
MAG234	d__Bacteria;p__Bacillota_A;c__Clostridia;o__Lachnospirales;f__Lachnospiraceae;g__Coprococcus;s__Coprococcus eutactus_A	METABOLISM	Q	Secondary metabolites biosynthesis, transport and catabolism	17
MAG234	d__Bacteria;p__Bacillota_A;c__Clostridia;o__Lachnospirales;f__Lachnospiraceae;g__Coprococcus;s__Coprococcus eutactus_A	METABOLISM	E	Amino acid transport and metabolism	161
MAG234	d__Bacteria;p__Bacillota_A;c__Clostridia;o__Lachnospirales;f__Lachnospiraceae;g__Coprococcus;s__Coprococcus eutactus_A	CELLULAR PROCESSES AND SIGNALING	O	Posttranslational modification, protein turnover, chaperones	84
MAG234	d__Bacteria;p__Bacillota_A;c__Clostridia;o__Lachnospirales;f__Lachnospiraceae;g__Coprococcus;s__Coprococcus eutactus_A	CELLULAR PROCESSES AND SIGNALING	T	Signal transduction mechanisms	165
MAG249	d__Bacteria;p__Bacteroidota;c__Bacteroidia;o__Bacteroidales;f__Bacteroidaceae;g__Prevotella;s__Prevotella sp015074785	CELLULAR PROCESSES AND SIGNALING	O	Posttranslational modification, protein turnover, chaperones	110
MAG249	d__Bacteria;p__Bacteroidota;c__Bacteroidia;o__Bacteroidales;f__Bacteroidaceae;g__Prevotella;s__Prevotella sp015074785	METABOLISM	G	Carbohydrate transport and metabolism	189
MAG249	d__Bacteria;p__Bacteroidota;c__Bacteroidia;o__Bacteroidales;f__Bacteroidaceae;g__Prevotella;s__Prevotella sp015074785	CELLULAR PROCESSES AND SIGNALING	T	Signal transduction mechanisms	94
MAG249	d__Bacteria;p__Bacteroidota;c__Bacteroidia;o__Bacteroidales;f__Bacteroidaceae;g__Prevotella;s__Prevotella sp015074785	METABOLISM	E	Amino acid transport and metabolism	150
MAG249	d__Bacteria;p__Bacteroidota;c__Bacteroidia;o__Bacteroidales;f__Bacteroidaceae;g__Prevotella;s__Prevotella sp015074785	CELLULAR PROCESSES AND SIGNALING	Z	Cytoskeleton	2
MAG249	d__Bacteria;p__Bacteroidota;c__Bacteroidia;o__Bacteroidales;f__Bacteroidaceae;g__Prevotella;s__Prevotella sp015074785	CELLULAR PROCESSES AND SIGNALING	M	Cell wall/membrane/envelope biogenesis	205
MAG249	d__Bacteria;p__Bacteroidota;c__Bacteroidia;o__Bacteroidales;f__Bacteroidaceae;g__Prevotella;s__Prevotella sp015074785	CELLULAR PROCESSES AND SIGNALING	W	Extracellular structures	5
MAG249	d__Bacteria;p__Bacteroidota;c__Bacteroidia;o__Bacteroidales;f__Bacteroidaceae;g__Prevotella;s__Prevotella sp015074785	CELLULAR PROCESSES AND SIGNALING	N	Cell motility	24
MAG249	d__Bacteria;p__Bacteroidota;c__Bacteroidia;o__Bacteroidales;f__Bacteroidaceae;g__Prevotella;s__Prevotella sp015074785	METABOLISM	Q	Secondary metabolites biosynthesis, transport and catabolism	9
MAG249	d__Bacteria;p__Bacteroidota;c__Bacteroidia;o__Bacteroidales;f__Bacteroidaceae;g__Prevotella;s__Prevotella sp015074785	METABOLISM	F	Nucleotide transport and metabolism	72
MAG249	d__Bacteria;p__Bacteroidota;c__Bacteroidia;o__Bacteroidales;f__Bacteroidaceae;g__Prevotella;s__Prevotella sp015074785	INFORMATION STORAGE AND PROCESSING	J	Translation, ribosomal structure and biogenesis	186
MAG249	d__Bacteria;p__Bacteroidota;c__Bacteroidia;o__Bacteroidales;f__Bacteroidaceae;g__Prevotella;s__Prevotella sp015074785	CELLULAR PROCESSES AND SIGNALING	X	Mobilome: prophages, transposons	29
MAG249	d__Bacteria;p__Bacteroidota;c__Bacteroidia;o__Bacteroidales;f__Bacteroidaceae;g__Prevotella;s__Prevotella sp015074785	INFORMATION STORAGE AND PROCESSING	K	Transcription	124
MAG249	d__Bacteria;p__Bacteroidota;c__Bacteroidia;o__Bacteroidales;f__Bacteroidaceae;g__Prevotella;s__Prevotella sp015074785	POORLY CHARACTERIZED	R	General function prediction only	165
MAG249	d__Bacteria;p__Bacteroidota;c__Bacteroidia;o__Bacteroidales;f__Bacteroidaceae;g__Prevotella;s__Prevotella sp015074785	CELLULAR PROCESSES AND SIGNALING	D	Cell cycle control, cell division, chromosome partitioning	39
MAG249	d__Bacteria;p__Bacteroidota;c__Bacteroidia;o__Bacteroidales;f__Bacteroidaceae;g__Prevotella;s__Prevotella sp015074785	METABOLISM	H	Coenzyme transport and metabolism	104
MAG249	d__Bacteria;p__Bacteroidota;c__Bacteroidia;o__Bacteroidales;f__Bacteroidaceae;g__Prevotella;s__Prevotella sp015074785	METABOLISM	I	Lipid transport and metabolism	78
MAG249	d__Bacteria;p__Bacteroidota;c__Bacteroidia;o__Bacteroidales;f__Bacteroidaceae;g__Prevotella;s__Prevotella sp015074785	POORLY CHARACTERIZED	S	Function unknown	40
MAG249	d__Bacteria;p__Bacteroidota;c__Bacteroidia;o__Bacteroidales;f__Bacteroidaceae;g__Prevotella;s__Prevotella sp015074785	METABOLISM	P	Inorganic ion transport and metabolism	121
MAG249	d__Bacteria;p__Bacteroidota;c__Bacteroidia;o__Bacteroidales;f__Bacteroidaceae;g__Prevotella;s__Prevotella sp015074785	CELLULAR PROCESSES AND SIGNALING	U	Intracellular trafficking, secretion, and vesicular transport	35
MAG249	d__Bacteria;p__Bacteroidota;c__Bacteroidia;o__Bacteroidales;f__Bacteroidaceae;g__Prevotella;s__Prevotella sp015074785	METABOLISM	C	Energy production and conversion	92
MAG249	d__Bacteria;p__Bacteroidota;c__Bacteroidia;o__Bacteroidales;f__Bacteroidaceae;g__Prevotella;s__Prevotella sp015074785	CELLULAR PROCESSES AND SIGNALING	V	Defense mechanisms	67
MAG249	d__Bacteria;p__Bacteroidota;c__Bacteroidia;o__Bacteroidales;f__Bacteroidaceae;g__Prevotella;s__Prevotella sp015074785	INFORMATION STORAGE AND PROCESSING	L	Replication, recombination and repair	126
MAG2516	d__Bacteria;p__Bacillota;c__Bacilli;o__Erysipelotrichales;f__Coprobacillaceae;g__Faecalibacillus;s__Faecalibacillus intestinalis	METABOLISM	F	Nucleotide transport and metabolism	88
MAG2516	d__Bacteria;p__Bacillota;c__Bacilli;o__Erysipelotrichales;f__Coprobacillaceae;g__Faecalibacillus;s__Faecalibacillus intestinalis	INFORMATION STORAGE AND PROCESSING	L	Replication, recombination and repair	137
MAG2516	d__Bacteria;p__Bacillota;c__Bacilli;o__Erysipelotrichales;f__Coprobacillaceae;g__Faecalibacillus;s__Faecalibacillus intestinalis	CELLULAR PROCESSES AND SIGNALING	W	Extracellular structures	7
MAG2516	d__Bacteria;p__Bacillota;c__Bacilli;o__Erysipelotrichales;f__Coprobacillaceae;g__Faecalibacillus;s__Faecalibacillus intestinalis	POORLY CHARACTERIZED	R	General function prediction only	175
MAG2516	d__Bacteria;p__Bacillota;c__Bacilli;o__Erysipelotrichales;f__Coprobacillaceae;g__Faecalibacillus;s__Faecalibacillus intestinalis	METABOLISM	E	Amino acid transport and metabolism	200
MAG2516	d__Bacteria;p__Bacillota;c__Bacilli;o__Erysipelotrichales;f__Coprobacillaceae;g__Faecalibacillus;s__Faecalibacillus intestinalis	INFORMATION STORAGE AND PROCESSING	J	Translation, ribosomal structure and biogenesis	225
MAG2516	d__Bacteria;p__Bacillota;c__Bacilli;o__Erysipelotrichales;f__Coprobacillaceae;g__Faecalibacillus;s__Faecalibacillus intestinalis	CELLULAR PROCESSES AND SIGNALING	T	Signal transduction mechanisms	145
MAG2516	d__Bacteria;p__Bacillota;c__Bacilli;o__Erysipelotrichales;f__Coprobacillaceae;g__Faecalibacillus;s__Faecalibacillus intestinalis	CELLULAR PROCESSES AND SIGNALING	V	Defense mechanisms	92
MAG2516	d__Bacteria;p__Bacillota;c__Bacilli;o__Erysipelotrichales;f__Coprobacillaceae;g__Faecalibacillus;s__Faecalibacillus intestinalis	CELLULAR PROCESSES AND SIGNALING	D	Cell cycle control, cell division, chromosome partitioning	68
MAG2516	d__Bacteria;p__Bacillota;c__Bacilli;o__Erysipelotrichales;f__Coprobacillaceae;g__Faecalibacillus;s__Faecalibacillus intestinalis	CELLULAR PROCESSES AND SIGNALING	M	Cell wall/membrane/envelope biogenesis	173
MAG2516	d__Bacteria;p__Bacillota;c__Bacilli;o__Erysipelotrichales;f__Coprobacillaceae;g__Faecalibacillus;s__Faecalibacillus intestinalis	METABOLISM	P	Inorganic ion transport and metabolism	74
MAG2516	d__Bacteria;p__Bacillota;c__Bacilli;o__Erysipelotrichales;f__Coprobacillaceae;g__Faecalibacillus;s__Faecalibacillus intestinalis	INFORMATION STORAGE AND PROCESSING	K	Transcription	247
MAG2516	d__Bacteria;p__Bacillota;c__Bacilli;o__Erysipelotrichales;f__Coprobacillaceae;g__Faecalibacillus;s__Faecalibacillus intestinalis	CELLULAR PROCESSES AND SIGNALING	U	Intracellular trafficking, secretion, and vesicular transport	24
MAG2516	d__Bacteria;p__Bacillota;c__Bacilli;o__Erysipelotrichales;f__Coprobacillaceae;g__Faecalibacillus;s__Faecalibacillus intestinalis	CELLULAR PROCESSES AND SIGNALING	X	Mobilome: prophages, transposons	36
MAG2516	d__Bacteria;p__Bacillota;c__Bacilli;o__Erysipelotrichales;f__Coprobacillaceae;g__Faecalibacillus;s__Faecalibacillus intestinalis	CELLULAR PROCESSES AND SIGNALING	Z	Cytoskeleton	1
MAG2516	d__Bacteria;p__Bacillota;c__Bacilli;o__Erysipelotrichales;f__Coprobacillaceae;g__Faecalibacillus;s__Faecalibacillus intestinalis	CELLULAR PROCESSES AND SIGNALING	N	Cell motility	17
MAG2516	d__Bacteria;p__Bacillota;c__Bacilli;o__Erysipelotrichales;f__Coprobacillaceae;g__Faecalibacillus;s__Faecalibacillus intestinalis	METABOLISM	I	Lipid transport and metabolism	66
MAG2516	d__Bacteria;p__Bacillota;c__Bacilli;o__Erysipelotrichales;f__Coprobacillaceae;g__Faecalibacillus;s__Faecalibacillus intestinalis	METABOLISM	H	Coenzyme transport and metabolism	116
MAG2516	d__Bacteria;p__Bacillota;c__Bacilli;o__Erysipelotrichales;f__Coprobacillaceae;g__Faecalibacillus;s__Faecalibacillus intestinalis	POORLY CHARACTERIZED	S	Function unknown	83
MAG2516	d__Bacteria;p__Bacillota;c__Bacilli;o__Erysipelotrichales;f__Coprobacillaceae;g__Faecalibacillus;s__Faecalibacillus intestinalis	METABOLISM	C	Energy production and conversion	105
MAG2516	d__Bacteria;p__Bacillota;c__Bacilli;o__Erysipelotrichales;f__Coprobacillaceae;g__Faecalibacillus;s__Faecalibacillus intestinalis	METABOLISM	G	Carbohydrate transport and metabolism	244
MAG2516	d__Bacteria;p__Bacillota;c__Bacilli;o__Erysipelotrichales;f__Coprobacillaceae;g__Faecalibacillus;s__Faecalibacillus intestinalis	METABOLISM	Q	Secondary metabolites biosynthesis, transport and catabolism	13
MAG2516	d__Bacteria;p__Bacillota;c__Bacilli;o__Erysipelotrichales;f__Coprobacillaceae;g__Faecalibacillus;s__Faecalibacillus intestinalis	CELLULAR PROCESSES AND SIGNALING	O	Posttranslational modification, protein turnover, chaperones	82
MAG2611	d__Bacteria;p__Bacillota_A;c__Clostridia;o__Oscillospirales;f__Ruminococcaceae;g__Ruminococcus_D;s__Ruminococcus_D bicirculans	METABOLISM	I	Lipid transport and metabolism	69
MAG2611	d__Bacteria;p__Bacillota_A;c__Clostridia;o__Oscillospirales;f__Ruminococcaceae;g__Ruminococcus_D;s__Ruminococcus_D bicirculans	CELLULAR PROCESSES AND SIGNALING	D	Cell cycle control, cell division, chromosome partitioning	81
MAG2611	d__Bacteria;p__Bacillota_A;c__Clostridia;o__Oscillospirales;f__Ruminococcaceae;g__Ruminococcus_D;s__Ruminococcus_D bicirculans	METABOLISM	F	Nucleotide transport and metabolism	64
MAG2611	d__Bacteria;p__Bacillota_A;c__Clostridia;o__Oscillospirales;f__Ruminococcaceae;g__Ruminococcus_D;s__Ruminococcus_D bicirculans	CELLULAR PROCESSES AND SIGNALING	X	Mobilome: prophages, transposons	18
MAG2611	d__Bacteria;p__Bacillota_A;c__Clostridia;o__Oscillospirales;f__Ruminococcaceae;g__Ruminococcus_D;s__Ruminococcus_D bicirculans	INFORMATION STORAGE AND PROCESSING	K	Transcription	169
MAG2611	d__Bacteria;p__Bacillota_A;c__Clostridia;o__Oscillospirales;f__Ruminococcaceae;g__Ruminococcus_D;s__Ruminococcus_D bicirculans	METABOLISM	E	Amino acid transport and metabolism	164
MAG2611	d__Bacteria;p__Bacillota_A;c__Clostridia;o__Oscillospirales;f__Ruminococcaceae;g__Ruminococcus_D;s__Ruminococcus_D bicirculans	CELLULAR PROCESSES AND SIGNALING	W	Extracellular structures	7
MAG2611	d__Bacteria;p__Bacillota_A;c__Clostridia;o__Oscillospirales;f__Ruminococcaceae;g__Ruminococcus_D;s__Ruminococcus_D bicirculans	CELLULAR PROCESSES AND SIGNALING	O	Posttranslational modification, protein turnover, chaperones	84
MAG2611	d__Bacteria;p__Bacillota_A;c__Clostridia;o__Oscillospirales;f__Ruminococcaceae;g__Ruminococcus_D;s__Ruminococcus_D bicirculans	METABOLISM	P	Inorganic ion transport and metabolism	65
MAG2611	d__Bacteria;p__Bacillota_A;c__Clostridia;o__Oscillospirales;f__Ruminococcaceae;g__Ruminococcus_D;s__Ruminococcus_D bicirculans	METABOLISM	H	Coenzyme transport and metabolism	89
MAG2611	d__Bacteria;p__Bacillota_A;c__Clostridia;o__Oscillospirales;f__Ruminococcaceae;g__Ruminococcus_D;s__Ruminococcus_D bicirculans	METABOLISM	G	Carbohydrate transport and metabolism	145
MAG2611	d__Bacteria;p__Bacillota_A;c__Clostridia;o__Oscillospirales;f__Ruminococcaceae;g__Ruminococcus_D;s__Ruminococcus_D bicirculans	POORLY CHARACTERIZED	S	Function unknown	73
MAG2611	d__Bacteria;p__Bacillota_A;c__Clostridia;o__Oscillospirales;f__Ruminococcaceae;g__Ruminococcus_D;s__Ruminococcus_D bicirculans	POORLY CHARACTERIZED	R	General function prediction only	114
MAG2611	d__Bacteria;p__Bacillota_A;c__Clostridia;o__Oscillospirales;f__Ruminococcaceae;g__Ruminococcus_D;s__Ruminococcus_D bicirculans	CELLULAR PROCESSES AND SIGNALING	V	Defense mechanisms	76
MAG2611	d__Bacteria;p__Bacillota_A;c__Clostridia;o__Oscillospirales;f__Ruminococcaceae;g__Ruminococcus_D;s__Ruminococcus_D bicirculans	INFORMATION STORAGE AND PROCESSING	L	Replication, recombination and repair	113
MAG2611	d__Bacteria;p__Bacillota_A;c__Clostridia;o__Oscillospirales;f__Ruminococcaceae;g__Ruminococcus_D;s__Ruminococcus_D bicirculans	METABOLISM	C	Energy production and conversion	82
MAG2611	d__Bacteria;p__Bacillota_A;c__Clostridia;o__Oscillospirales;f__Ruminococcaceae;g__Ruminococcus_D;s__Ruminococcus_D bicirculans	METABOLISM	Q	Secondary metabolites biosynthesis, transport and catabolism	6
MAG2611	d__Bacteria;p__Bacillota_A;c__Clostridia;o__Oscillospirales;f__Ruminococcaceae;g__Ruminococcus_D;s__Ruminococcus_D bicirculans	CELLULAR PROCESSES AND SIGNALING	N	Cell motility	14
MAG2611	d__Bacteria;p__Bacillota_A;c__Clostridia;o__Oscillospirales;f__Ruminococcaceae;g__Ruminococcus_D;s__Ruminococcus_D bicirculans	CELLULAR PROCESSES AND SIGNALING	U	Intracellular trafficking, secretion, and vesicular transport	34
MAG2611	d__Bacteria;p__Bacillota_A;c__Clostridia;o__Oscillospirales;f__Ruminococcaceae;g__Ruminococcus_D;s__Ruminococcus_D bicirculans	INFORMATION STORAGE AND PROCESSING	J	Translation, ribosomal structure and biogenesis	203
MAG2611	d__Bacteria;p__Bacillota_A;c__Clostridia;o__Oscillospirales;f__Ruminococcaceae;g__Ruminococcus_D;s__Ruminococcus_D bicirculans	CELLULAR PROCESSES AND SIGNALING	M	Cell wall/membrane/envelope biogenesis	110
MAG2611	d__Bacteria;p__Bacillota_A;c__Clostridia;o__Oscillospirales;f__Ruminococcaceae;g__Ruminococcus_D;s__Ruminococcus_D bicirculans	CELLULAR PROCESSES AND SIGNALING	T	Signal transduction mechanisms	106
MAG2625	d__Bacteria;p__Actinomycetota;c__Coriobacteriia;o__Coriobacteriales;f__Eggerthellaceae;g__Anaerotardibacter;s__Anaerotardibacter sp000435475	INFORMATION STORAGE AND PROCESSING	L	Replication, recombination and repair	71
MAG2625	d__Bacteria;p__Actinomycetota;c__Coriobacteriia;o__Coriobacteriales;f__Eggerthellaceae;g__Anaerotardibacter;s__Anaerotardibacter sp000435475	CELLULAR PROCESSES AND SIGNALING	D	Cell cycle control, cell division, chromosome partitioning	28
MAG2625	d__Bacteria;p__Actinomycetota;c__Coriobacteriia;o__Coriobacteriales;f__Eggerthellaceae;g__Anaerotardibacter;s__Anaerotardibacter sp000435475	INFORMATION STORAGE AND PROCESSING	J	Translation, ribosomal structure and biogenesis	179
MAG2625	d__Bacteria;p__Actinomycetota;c__Coriobacteriia;o__Coriobacteriales;f__Eggerthellaceae;g__Anaerotardibacter;s__Anaerotardibacter sp000435475	CELLULAR PROCESSES AND SIGNALING	W	Extracellular structures	4
MAG2625	d__Bacteria;p__Actinomycetota;c__Coriobacteriia;o__Coriobacteriales;f__Eggerthellaceae;g__Anaerotardibacter;s__Anaerotardibacter sp000435475	CELLULAR PROCESSES AND SIGNALING	Z	Cytoskeleton	2
MAG2625	d__Bacteria;p__Actinomycetota;c__Coriobacteriia;o__Coriobacteriales;f__Eggerthellaceae;g__Anaerotardibacter;s__Anaerotardibacter sp000435475	POORLY CHARACTERIZED	R	General function prediction only	124
MAG2625	d__Bacteria;p__Actinomycetota;c__Coriobacteriia;o__Coriobacteriales;f__Eggerthellaceae;g__Anaerotardibacter;s__Anaerotardibacter sp000435475	CELLULAR PROCESSES AND SIGNALING	U	Intracellular trafficking, secretion, and vesicular transport	19
MAG2625	d__Bacteria;p__Actinomycetota;c__Coriobacteriia;o__Coriobacteriales;f__Eggerthellaceae;g__Anaerotardibacter;s__Anaerotardibacter sp000435475	CELLULAR PROCESSES AND SIGNALING	V	Defense mechanisms	48
MAG2625	d__Bacteria;p__Actinomycetota;c__Coriobacteriia;o__Coriobacteriales;f__Eggerthellaceae;g__Anaerotardibacter;s__Anaerotardibacter sp000435475	METABOLISM	Q	Secondary metabolites biosynthesis, transport and catabolism	16
MAG2625	d__Bacteria;p__Actinomycetota;c__Coriobacteriia;o__Coriobacteriales;f__Eggerthellaceae;g__Anaerotardibacter;s__Anaerotardibacter sp000435475	CELLULAR PROCESSES AND SIGNALING	N	Cell motility	7
MAG2625	d__Bacteria;p__Actinomycetota;c__Coriobacteriia;o__Coriobacteriales;f__Eggerthellaceae;g__Anaerotardibacter;s__Anaerotardibacter sp000435475	CELLULAR PROCESSES AND SIGNALING	M	Cell wall/membrane/envelope biogenesis	105
MAG2625	d__Bacteria;p__Actinomycetota;c__Coriobacteriia;o__Coriobacteriales;f__Eggerthellaceae;g__Anaerotardibacter;s__Anaerotardibacter sp000435475	CELLULAR PROCESSES AND SIGNALING	X	Mobilome: prophages, transposons	6
MAG2625	d__Bacteria;p__Actinomycetota;c__Coriobacteriia;o__Coriobacteriales;f__Eggerthellaceae;g__Anaerotardibacter;s__Anaerotardibacter sp000435475	INFORMATION STORAGE AND PROCESSING	K	Transcription	117
MAG2625	d__Bacteria;p__Actinomycetota;c__Coriobacteriia;o__Coriobacteriales;f__Eggerthellaceae;g__Anaerotardibacter;s__Anaerotardibacter sp000435475	METABOLISM	F	Nucleotide transport and metabolism	64
MAG2625	d__Bacteria;p__Actinomycetota;c__Coriobacteriia;o__Coriobacteriales;f__Eggerthellaceae;g__Anaerotardibacter;s__Anaerotardibacter sp000435475	POORLY CHARACTERIZED	S	Function unknown	42
MAG2625	d__Bacteria;p__Actinomycetota;c__Coriobacteriia;o__Coriobacteriales;f__Eggerthellaceae;g__Anaerotardibacter;s__Anaerotardibacter sp000435475	CELLULAR PROCESSES AND SIGNALING	T	Signal transduction mechanisms	74
MAG2625	d__Bacteria;p__Actinomycetota;c__Coriobacteriia;o__Coriobacteriales;f__Eggerthellaceae;g__Anaerotardibacter;s__Anaerotardibacter sp000435475	METABOLISM	P	Inorganic ion transport and metabolism	73
MAG2625	d__Bacteria;p__Actinomycetota;c__Coriobacteriia;o__Coriobacteriales;f__Eggerthellaceae;g__Anaerotardibacter;s__Anaerotardibacter sp000435475	METABOLISM	C	Energy production and conversion	129
MAG2625	d__Bacteria;p__Actinomycetota;c__Coriobacteriia;o__Coriobacteriales;f__Eggerthellaceae;g__Anaerotardibacter;s__Anaerotardibacter sp000435475	METABOLISM	G	Carbohydrate transport and metabolism	81
MAG2625	d__Bacteria;p__Actinomycetota;c__Coriobacteriia;o__Coriobacteriales;f__Eggerthellaceae;g__Anaerotardibacter;s__Anaerotardibacter sp000435475	METABOLISM	H	Coenzyme transport and metabolism	101
MAG2625	d__Bacteria;p__Actinomycetota;c__Coriobacteriia;o__Coriobacteriales;f__Eggerthellaceae;g__Anaerotardibacter;s__Anaerotardibacter sp000435475	CELLULAR PROCESSES AND SIGNALING	O	Posttranslational modification, protein turnover, chaperones	61
MAG2625	d__Bacteria;p__Actinomycetota;c__Coriobacteriia;o__Coriobacteriales;f__Eggerthellaceae;g__Anaerotardibacter;s__Anaerotardibacter sp000435475	METABOLISM	E	Amino acid transport and metabolism	155
MAG2625	d__Bacteria;p__Actinomycetota;c__Coriobacteriia;o__Coriobacteriales;f__Eggerthellaceae;g__Anaerotardibacter;s__Anaerotardibacter sp000435475	METABOLISM	I	Lipid transport and metabolism	91
MAG2627	d__Bacteria;p__Actinomycetota;c__Actinomycetia;o__Actinomycetales;f__Bifidobacteriaceae;g__Bifidobacterium;s__Bifidobacterium adolescentis	CELLULAR PROCESSES AND SIGNALING	X	Mobilome: prophages, transposons	14
MAG2627	d__Bacteria;p__Actinomycetota;c__Actinomycetia;o__Actinomycetales;f__Bifidobacteriaceae;g__Bifidobacterium;s__Bifidobacterium adolescentis	METABOLISM	E	Amino acid transport and metabolism	168
MAG2627	d__Bacteria;p__Actinomycetota;c__Actinomycetia;o__Actinomycetales;f__Bifidobacteriaceae;g__Bifidobacterium;s__Bifidobacterium adolescentis	CELLULAR PROCESSES AND SIGNALING	O	Posttranslational modification, protein turnover, chaperones	64
MAG2627	d__Bacteria;p__Actinomycetota;c__Actinomycetia;o__Actinomycetales;f__Bifidobacteriaceae;g__Bifidobacterium;s__Bifidobacterium adolescentis	CELLULAR PROCESSES AND SIGNALING	M	Cell wall/membrane/envelope biogenesis	109
MAG2627	d__Bacteria;p__Actinomycetota;c__Actinomycetia;o__Actinomycetales;f__Bifidobacteriaceae;g__Bifidobacterium;s__Bifidobacterium adolescentis	CELLULAR PROCESSES AND SIGNALING	D	Cell cycle control, cell division, chromosome partitioning	27
MAG2627	d__Bacteria;p__Actinomycetota;c__Actinomycetia;o__Actinomycetales;f__Bifidobacteriaceae;g__Bifidobacterium;s__Bifidobacterium adolescentis	CELLULAR PROCESSES AND SIGNALING	W	Extracellular structures	8
MAG2627	d__Bacteria;p__Actinomycetota;c__Actinomycetia;o__Actinomycetales;f__Bifidobacteriaceae;g__Bifidobacterium;s__Bifidobacterium adolescentis	CELLULAR PROCESSES AND SIGNALING	T	Signal transduction mechanisms	70
MAG2627	d__Bacteria;p__Actinomycetota;c__Actinomycetia;o__Actinomycetales;f__Bifidobacteriaceae;g__Bifidobacterium;s__Bifidobacterium adolescentis	POORLY CHARACTERIZED	R	General function prediction only	102
MAG2627	d__Bacteria;p__Actinomycetota;c__Actinomycetia;o__Actinomycetales;f__Bifidobacteriaceae;g__Bifidobacterium;s__Bifidobacterium adolescentis	INFORMATION STORAGE AND PROCESSING	J	Translation, ribosomal structure and biogenesis	165
MAG2627	d__Bacteria;p__Actinomycetota;c__Actinomycetia;o__Actinomycetales;f__Bifidobacteriaceae;g__Bifidobacterium;s__Bifidobacterium adolescentis	CELLULAR PROCESSES AND SIGNALING	N	Cell motility	12
MAG2627	d__Bacteria;p__Actinomycetota;c__Actinomycetia;o__Actinomycetales;f__Bifidobacteriaceae;g__Bifidobacterium;s__Bifidobacterium adolescentis	CELLULAR PROCESSES AND SIGNALING	U	Intracellular trafficking, secretion, and vesicular transport	17
MAG2627	d__Bacteria;p__Actinomycetota;c__Actinomycetia;o__Actinomycetales;f__Bifidobacteriaceae;g__Bifidobacterium;s__Bifidobacterium adolescentis	METABOLISM	G	Carbohydrate transport and metabolism	190
MAG2627	d__Bacteria;p__Actinomycetota;c__Actinomycetia;o__Actinomycetales;f__Bifidobacteriaceae;g__Bifidobacterium;s__Bifidobacterium adolescentis	METABOLISM	C	Energy production and conversion	44
MAG2627	d__Bacteria;p__Actinomycetota;c__Actinomycetia;o__Actinomycetales;f__Bifidobacteriaceae;g__Bifidobacterium;s__Bifidobacterium adolescentis	INFORMATION STORAGE AND PROCESSING	K	Transcription	115
MAG2627	d__Bacteria;p__Actinomycetota;c__Actinomycetia;o__Actinomycetales;f__Bifidobacteriaceae;g__Bifidobacterium;s__Bifidobacterium adolescentis	INFORMATION STORAGE AND PROCESSING	A	RNA processing and modification	1
MAG2627	d__Bacteria;p__Actinomycetota;c__Actinomycetia;o__Actinomycetales;f__Bifidobacteriaceae;g__Bifidobacterium;s__Bifidobacterium adolescentis	CELLULAR PROCESSES AND SIGNALING	V	Defense mechanisms	51
MAG2627	d__Bacteria;p__Actinomycetota;c__Actinomycetia;o__Actinomycetales;f__Bifidobacteriaceae;g__Bifidobacterium;s__Bifidobacterium adolescentis	METABOLISM	F	Nucleotide transport and metabolism	69
MAG2627	d__Bacteria;p__Actinomycetota;c__Actinomycetia;o__Actinomycetales;f__Bifidobacteriaceae;g__Bifidobacterium;s__Bifidobacterium adolescentis	INFORMATION STORAGE AND PROCESSING	L	Replication, recombination and repair	89
MAG2627	d__Bacteria;p__Actinomycetota;c__Actinomycetia;o__Actinomycetales;f__Bifidobacteriaceae;g__Bifidobacterium;s__Bifidobacterium adolescentis	METABOLISM	H	Coenzyme transport and metabolism	79
MAG2627	d__Bacteria;p__Actinomycetota;c__Actinomycetia;o__Actinomycetales;f__Bifidobacteriaceae;g__Bifidobacterium;s__Bifidobacterium adolescentis	METABOLISM	Q	Secondary metabolites biosynthesis, transport and catabolism	8
MAG2627	d__Bacteria;p__Actinomycetota;c__Actinomycetia;o__Actinomycetales;f__Bifidobacteriaceae;g__Bifidobacterium;s__Bifidobacterium adolescentis	POORLY CHARACTERIZED	S	Function unknown	48
MAG2627	d__Bacteria;p__Actinomycetota;c__Actinomycetia;o__Actinomycetales;f__Bifidobacteriaceae;g__Bifidobacterium;s__Bifidobacterium adolescentis	METABOLISM	I	Lipid transport and metabolism	48
MAG2627	d__Bacteria;p__Actinomycetota;c__Actinomycetia;o__Actinomycetales;f__Bifidobacteriaceae;g__Bifidobacterium;s__Bifidobacterium adolescentis	METABOLISM	P	Inorganic ion transport and metabolism	71
MAG2982	d__Bacteria;p__Bacillota_A;c__Clostridia;o__Oscillospirales;f__Ruminococcaceae;g__Gemmiger;s__Gemmiger qucibialis	CELLULAR PROCESSES AND SIGNALING	X	Mobilome: prophages, transposons	10
MAG2982	d__Bacteria;p__Bacillota_A;c__Clostridia;o__Oscillospirales;f__Ruminococcaceae;g__Gemmiger;s__Gemmiger qucibialis	METABOLISM	H	Coenzyme transport and metabolism	101
MAG2982	d__Bacteria;p__Bacillota_A;c__Clostridia;o__Oscillospirales;f__Ruminococcaceae;g__Gemmiger;s__Gemmiger qucibialis	CELLULAR PROCESSES AND SIGNALING	D	Cell cycle control, cell division, chromosome partitioning	71
MAG2982	d__Bacteria;p__Bacillota_A;c__Clostridia;o__Oscillospirales;f__Ruminococcaceae;g__Gemmiger;s__Gemmiger qucibialis	CELLULAR PROCESSES AND SIGNALING	O	Posttranslational modification, protein turnover, chaperones	69
MAG2982	d__Bacteria;p__Bacillota_A;c__Clostridia;o__Oscillospirales;f__Ruminococcaceae;g__Gemmiger;s__Gemmiger qucibialis	INFORMATION STORAGE AND PROCESSING	J	Translation, ribosomal structure and biogenesis	210
MAG2982	d__Bacteria;p__Bacillota_A;c__Clostridia;o__Oscillospirales;f__Ruminococcaceae;g__Gemmiger;s__Gemmiger qucibialis	CELLULAR PROCESSES AND SIGNALING	T	Signal transduction mechanisms	99
MAG2982	d__Bacteria;p__Bacillota_A;c__Clostridia;o__Oscillospirales;f__Ruminococcaceae;g__Gemmiger;s__Gemmiger qucibialis	METABOLISM	E	Amino acid transport and metabolism	192
MAG2982	d__Bacteria;p__Bacillota_A;c__Clostridia;o__Oscillospirales;f__Ruminococcaceae;g__Gemmiger;s__Gemmiger qucibialis	CELLULAR PROCESSES AND SIGNALING	V	Defense mechanisms	76
MAG2982	d__Bacteria;p__Bacillota_A;c__Clostridia;o__Oscillospirales;f__Ruminococcaceae;g__Gemmiger;s__Gemmiger qucibialis	METABOLISM	P	Inorganic ion transport and metabolism	76
MAG2982	d__Bacteria;p__Bacillota_A;c__Clostridia;o__Oscillospirales;f__Ruminococcaceae;g__Gemmiger;s__Gemmiger qucibialis	METABOLISM	F	Nucleotide transport and metabolism	74
MAG2982	d__Bacteria;p__Bacillota_A;c__Clostridia;o__Oscillospirales;f__Ruminococcaceae;g__Gemmiger;s__Gemmiger qucibialis	POORLY CHARACTERIZED	R	General function prediction only	143
MAG2982	d__Bacteria;p__Bacillota_A;c__Clostridia;o__Oscillospirales;f__Ruminococcaceae;g__Gemmiger;s__Gemmiger qucibialis	POORLY CHARACTERIZED	S	Function unknown	66
MAG2982	d__Bacteria;p__Bacillota_A;c__Clostridia;o__Oscillospirales;f__Ruminococcaceae;g__Gemmiger;s__Gemmiger qucibialis	CELLULAR PROCESSES AND SIGNALING	Z	Cytoskeleton	2
MAG2982	d__Bacteria;p__Bacillota_A;c__Clostridia;o__Oscillospirales;f__Ruminococcaceae;g__Gemmiger;s__Gemmiger qucibialis	CELLULAR PROCESSES AND SIGNALING	N	Cell motility	6
MAG2982	d__Bacteria;p__Bacillota_A;c__Clostridia;o__Oscillospirales;f__Ruminococcaceae;g__Gemmiger;s__Gemmiger qucibialis	CELLULAR PROCESSES AND SIGNALING	M	Cell wall/membrane/envelope biogenesis	177
MAG2982	d__Bacteria;p__Bacillota_A;c__Clostridia;o__Oscillospirales;f__Ruminococcaceae;g__Gemmiger;s__Gemmiger qucibialis	CELLULAR PROCESSES AND SIGNALING	U	Intracellular trafficking, secretion, and vesicular transport	20
MAG2982	d__Bacteria;p__Bacillota_A;c__Clostridia;o__Oscillospirales;f__Ruminococcaceae;g__Gemmiger;s__Gemmiger qucibialis	METABOLISM	I	Lipid transport and metabolism	69
MAG2982	d__Bacteria;p__Bacillota_A;c__Clostridia;o__Oscillospirales;f__Ruminococcaceae;g__Gemmiger;s__Gemmiger qucibialis	METABOLISM	Q	Secondary metabolites biosynthesis, transport and catabolism	9
MAG2982	d__Bacteria;p__Bacillota_A;c__Clostridia;o__Oscillospirales;f__Ruminococcaceae;g__Gemmiger;s__Gemmiger qucibialis	INFORMATION STORAGE AND PROCESSING	K	Transcription	162
MAG2982	d__Bacteria;p__Bacillota_A;c__Clostridia;o__Oscillospirales;f__Ruminococcaceae;g__Gemmiger;s__Gemmiger qucibialis	INFORMATION STORAGE AND PROCESSING	L	Replication, recombination and repair	133
MAG2982	d__Bacteria;p__Bacillota_A;c__Clostridia;o__Oscillospirales;f__Ruminococcaceae;g__Gemmiger;s__Gemmiger qucibialis	METABOLISM	C	Energy production and conversion	78
MAG2982	d__Bacteria;p__Bacillota_A;c__Clostridia;o__Oscillospirales;f__Ruminococcaceae;g__Gemmiger;s__Gemmiger qucibialis	METABOLISM	G	Carbohydrate transport and metabolism	245
MAG2987	d__Bacteria;p__Bacillota_A;c__Clostridia;o__Lachnospirales;f__Lachnospiraceae;g__Anaerobutyricum;s__Anaerobutyricum soehngenii	CELLULAR PROCESSES AND SIGNALING	N	Cell motility	14
MAG2987	d__Bacteria;p__Bacillota_A;c__Clostridia;o__Lachnospirales;f__Lachnospiraceae;g__Anaerobutyricum;s__Anaerobutyricum soehngenii	INFORMATION STORAGE AND PROCESSING	K	Transcription	211
MAG2987	d__Bacteria;p__Bacillota_A;c__Clostridia;o__Lachnospirales;f__Lachnospiraceae;g__Anaerobutyricum;s__Anaerobutyricum soehngenii	METABOLISM	H	Coenzyme transport and metabolism	146
MAG2987	d__Bacteria;p__Bacillota_A;c__Clostridia;o__Lachnospirales;f__Lachnospiraceae;g__Anaerobutyricum;s__Anaerobutyricum soehngenii	CELLULAR PROCESSES AND SIGNALING	O	Posttranslational modification, protein turnover, chaperones	89
MAG2987	d__Bacteria;p__Bacillota_A;c__Clostridia;o__Lachnospirales;f__Lachnospiraceae;g__Anaerobutyricum;s__Anaerobutyricum soehngenii	INFORMATION STORAGE AND PROCESSING	J	Translation, ribosomal structure and biogenesis	220
MAG2987	d__Bacteria;p__Bacillota_A;c__Clostridia;o__Lachnospirales;f__Lachnospiraceae;g__Anaerobutyricum;s__Anaerobutyricum soehngenii	METABOLISM	E	Amino acid transport and metabolism	208
MAG2987	d__Bacteria;p__Bacillota_A;c__Clostridia;o__Lachnospirales;f__Lachnospiraceae;g__Anaerobutyricum;s__Anaerobutyricum soehngenii	CELLULAR PROCESSES AND SIGNALING	D	Cell cycle control, cell division, chromosome partitioning	88
MAG2987	d__Bacteria;p__Bacillota_A;c__Clostridia;o__Lachnospirales;f__Lachnospiraceae;g__Anaerobutyricum;s__Anaerobutyricum soehngenii	CELLULAR PROCESSES AND SIGNALING	M	Cell wall/membrane/envelope biogenesis	136
MAG2987	d__Bacteria;p__Bacillota_A;c__Clostridia;o__Lachnospirales;f__Lachnospiraceae;g__Anaerobutyricum;s__Anaerobutyricum soehngenii	METABOLISM	G	Carbohydrate transport and metabolism	177
MAG2987	d__Bacteria;p__Bacillota_A;c__Clostridia;o__Lachnospirales;f__Lachnospiraceae;g__Anaerobutyricum;s__Anaerobutyricum soehngenii	CELLULAR PROCESSES AND SIGNALING	U	Intracellular trafficking, secretion, and vesicular transport	23
MAG2987	d__Bacteria;p__Bacillota_A;c__Clostridia;o__Lachnospirales;f__Lachnospiraceae;g__Anaerobutyricum;s__Anaerobutyricum soehngenii	CELLULAR PROCESSES AND SIGNALING	W	Extracellular structures	7
MAG2987	d__Bacteria;p__Bacillota_A;c__Clostridia;o__Lachnospirales;f__Lachnospiraceae;g__Anaerobutyricum;s__Anaerobutyricum soehngenii	METABOLISM	I	Lipid transport and metabolism	76
MAG2987	d__Bacteria;p__Bacillota_A;c__Clostridia;o__Lachnospirales;f__Lachnospiraceae;g__Anaerobutyricum;s__Anaerobutyricum soehngenii	INFORMATION STORAGE AND PROCESSING	L	Replication, recombination and repair	123
MAG2987	d__Bacteria;p__Bacillota_A;c__Clostridia;o__Lachnospirales;f__Lachnospiraceae;g__Anaerobutyricum;s__Anaerobutyricum soehngenii	METABOLISM	F	Nucleotide transport and metabolism	87
MAG2987	d__Bacteria;p__Bacillota_A;c__Clostridia;o__Lachnospirales;f__Lachnospiraceae;g__Anaerobutyricum;s__Anaerobutyricum soehngenii	POORLY CHARACTERIZED	R	General function prediction only	168
MAG2987	d__Bacteria;p__Bacillota_A;c__Clostridia;o__Lachnospirales;f__Lachnospiraceae;g__Anaerobutyricum;s__Anaerobutyricum soehngenii	CELLULAR PROCESSES AND SIGNALING	T	Signal transduction mechanisms	187
MAG2987	d__Bacteria;p__Bacillota_A;c__Clostridia;o__Lachnospirales;f__Lachnospiraceae;g__Anaerobutyricum;s__Anaerobutyricum soehngenii	CELLULAR PROCESSES AND SIGNALING	X	Mobilome: prophages, transposons	42
MAG2987	d__Bacteria;p__Bacillota_A;c__Clostridia;o__Lachnospirales;f__Lachnospiraceae;g__Anaerobutyricum;s__Anaerobutyricum soehngenii	POORLY CHARACTERIZED	S	Function unknown	78
MAG2987	d__Bacteria;p__Bacillota_A;c__Clostridia;o__Lachnospirales;f__Lachnospiraceae;g__Anaerobutyricum;s__Anaerobutyricum soehngenii	CELLULAR PROCESSES AND SIGNALING	V	Defense mechanisms	104
MAG2987	d__Bacteria;p__Bacillota_A;c__Clostridia;o__Lachnospirales;f__Lachnospiraceae;g__Anaerobutyricum;s__Anaerobutyricum soehngenii	METABOLISM	C	Energy production and conversion	134
MAG2987	d__Bacteria;p__Bacillota_A;c__Clostridia;o__Lachnospirales;f__Lachnospiraceae;g__Anaerobutyricum;s__Anaerobutyricum soehngenii	METABOLISM	Q	Secondary metabolites biosynthesis, transport and catabolism	17
MAG2987	d__Bacteria;p__Bacillota_A;c__Clostridia;o__Lachnospirales;f__Lachnospiraceae;g__Anaerobutyricum;s__Anaerobutyricum soehngenii	CELLULAR PROCESSES AND SIGNALING	Z	Cytoskeleton	3
MAG2987	d__Bacteria;p__Bacillota_A;c__Clostridia;o__Lachnospirales;f__Lachnospiraceae;g__Anaerobutyricum;s__Anaerobutyricum soehngenii	METABOLISM	P	Inorganic ion transport and metabolism	100
MAG2999	d__Bacteria;p__Bacillota;c__Bacilli;o__Lactobacillales;f__Enterococcaceae;g__Enterococcus_B;s__Enterococcus_B hirae	CELLULAR PROCESSES AND SIGNALING	U	Intracellular trafficking, secretion, and vesicular transport	24
MAG2999	d__Bacteria;p__Bacillota;c__Bacilli;o__Lactobacillales;f__Enterococcaceae;g__Enterococcus_B;s__Enterococcus_B hirae	CELLULAR PROCESSES AND SIGNALING	D	Cell cycle control, cell division, chromosome partitioning	35
MAG2999	d__Bacteria;p__Bacillota;c__Bacilli;o__Lactobacillales;f__Enterococcaceae;g__Enterococcus_B;s__Enterococcus_B hirae	CELLULAR PROCESSES AND SIGNALING	O	Posttranslational modification, protein turnover, chaperones	64
MAG2999	d__Bacteria;p__Bacillota;c__Bacilli;o__Lactobacillales;f__Enterococcaceae;g__Enterococcus_B;s__Enterococcus_B hirae	METABOLISM	Q	Secondary metabolites biosynthesis, transport and catabolism	24
MAG2999	d__Bacteria;p__Bacillota;c__Bacilli;o__Lactobacillales;f__Enterococcaceae;g__Enterococcus_B;s__Enterococcus_B hirae	CELLULAR PROCESSES AND SIGNALING	W	Extracellular structures	3
MAG2999	d__Bacteria;p__Bacillota;c__Bacilli;o__Lactobacillales;f__Enterococcaceae;g__Enterococcus_B;s__Enterococcus_B hirae	CELLULAR PROCESSES AND SIGNALING	T	Signal transduction mechanisms	114
MAG2999	d__Bacteria;p__Bacillota;c__Bacilli;o__Lactobacillales;f__Enterococcaceae;g__Enterococcus_B;s__Enterococcus_B hirae	METABOLISM	E	Amino acid transport and metabolism	148
MAG2999	d__Bacteria;p__Bacillota;c__Bacilli;o__Lactobacillales;f__Enterococcaceae;g__Enterococcus_B;s__Enterococcus_B hirae	INFORMATION STORAGE AND PROCESSING	L	Replication, recombination and repair	106
MAG2999	d__Bacteria;p__Bacillota;c__Bacilli;o__Lactobacillales;f__Enterococcaceae;g__Enterococcus_B;s__Enterococcus_B hirae	CELLULAR PROCESSES AND SIGNALING	M	Cell wall/membrane/envelope biogenesis	143
MAG2999	d__Bacteria;p__Bacillota;c__Bacilli;o__Lactobacillales;f__Enterococcaceae;g__Enterococcus_B;s__Enterococcus_B hirae	METABOLISM	F	Nucleotide transport and metabolism	89
MAG2999	d__Bacteria;p__Bacillota;c__Bacilli;o__Lactobacillales;f__Enterococcaceae;g__Enterococcus_B;s__Enterococcus_B hirae	CELLULAR PROCESSES AND SIGNALING	V	Defense mechanisms	70
MAG2999	d__Bacteria;p__Bacillota;c__Bacilli;o__Lactobacillales;f__Enterococcaceae;g__Enterococcus_B;s__Enterococcus_B hirae	METABOLISM	G	Carbohydrate transport and metabolism	249
MAG2999	d__Bacteria;p__Bacillota;c__Bacilli;o__Lactobacillales;f__Enterococcaceae;g__Enterococcus_B;s__Enterococcus_B hirae	CELLULAR PROCESSES AND SIGNALING	N	Cell motility	11
MAG2999	d__Bacteria;p__Bacillota;c__Bacilli;o__Lactobacillales;f__Enterococcaceae;g__Enterococcus_B;s__Enterococcus_B hirae	METABOLISM	C	Energy production and conversion	62
MAG2999	d__Bacteria;p__Bacillota;c__Bacilli;o__Lactobacillales;f__Enterococcaceae;g__Enterococcus_B;s__Enterococcus_B hirae	CELLULAR PROCESSES AND SIGNALING	X	Mobilome: prophages, transposons	15
MAG2999	d__Bacteria;p__Bacillota;c__Bacilli;o__Lactobacillales;f__Enterococcaceae;g__Enterococcus_B;s__Enterococcus_B hirae	INFORMATION STORAGE AND PROCESSING	K	Transcription	176
MAG2999	d__Bacteria;p__Bacillota;c__Bacilli;o__Lactobacillales;f__Enterococcaceae;g__Enterococcus_B;s__Enterococcus_B hirae	METABOLISM	P	Inorganic ion transport and metabolism	96
MAG2999	d__Bacteria;p__Bacillota;c__Bacilli;o__Lactobacillales;f__Enterococcaceae;g__Enterococcus_B;s__Enterococcus_B hirae	POORLY CHARACTERIZED	R	General function prediction only	150
MAG2999	d__Bacteria;p__Bacillota;c__Bacilli;o__Lactobacillales;f__Enterococcaceae;g__Enterococcus_B;s__Enterococcus_B hirae	POORLY CHARACTERIZED	S	Function unknown	117
MAG2999	d__Bacteria;p__Bacillota;c__Bacilli;o__Lactobacillales;f__Enterococcaceae;g__Enterococcus_B;s__Enterococcus_B hirae	INFORMATION STORAGE AND PROCESSING	J	Translation, ribosomal structure and biogenesis	212
MAG2999	d__Bacteria;p__Bacillota;c__Bacilli;o__Lactobacillales;f__Enterococcaceae;g__Enterococcus_B;s__Enterococcus_B hirae	METABOLISM	H	Coenzyme transport and metabolism	94
MAG2999	d__Bacteria;p__Bacillota;c__Bacilli;o__Lactobacillales;f__Enterococcaceae;g__Enterococcus_B;s__Enterococcus_B hirae	CELLULAR PROCESSES AND SIGNALING	Z	Cytoskeleton	1
MAG2999	d__Bacteria;p__Bacillota;c__Bacilli;o__Lactobacillales;f__Enterococcaceae;g__Enterococcus_B;s__Enterococcus_B hirae	METABOLISM	I	Lipid transport and metabolism	84
MAG3057	d__Bacteria;p__Bacillota;c__Bacilli;o__Lactobacillales;f__Streptococcaceae;g__Streptococcus;s__Streptococcus salivarius	CELLULAR PROCESSES AND SIGNALING	V	Defense mechanisms	88
MAG3057	d__Bacteria;p__Bacillota;c__Bacilli;o__Lactobacillales;f__Streptococcaceae;g__Streptococcus;s__Streptococcus salivarius	CELLULAR PROCESSES AND SIGNALING	N	Cell motility	16
MAG3057	d__Bacteria;p__Bacillota;c__Bacilli;o__Lactobacillales;f__Streptococcaceae;g__Streptococcus;s__Streptococcus salivarius	CELLULAR PROCESSES AND SIGNALING	O	Posttranslational modification, protein turnover, chaperones	71
MAG3057	d__Bacteria;p__Bacillota;c__Bacilli;o__Lactobacillales;f__Streptococcaceae;g__Streptococcus;s__Streptococcus salivarius	CELLULAR PROCESSES AND SIGNALING	X	Mobilome: prophages, transposons	22
MAG3057	d__Bacteria;p__Bacillota;c__Bacilli;o__Lactobacillales;f__Streptococcaceae;g__Streptococcus;s__Streptococcus salivarius	METABOLISM	F	Nucleotide transport and metabolism	88
MAG3057	d__Bacteria;p__Bacillota;c__Bacilli;o__Lactobacillales;f__Streptococcaceae;g__Streptococcus;s__Streptococcus salivarius	POORLY CHARACTERIZED	R	General function prediction only	122
MAG3057	d__Bacteria;p__Bacillota;c__Bacilli;o__Lactobacillales;f__Streptococcaceae;g__Streptococcus;s__Streptococcus salivarius	INFORMATION STORAGE AND PROCESSING	L	Replication, recombination and repair	96
MAG3057	d__Bacteria;p__Bacillota;c__Bacilli;o__Lactobacillales;f__Streptococcaceae;g__Streptococcus;s__Streptococcus salivarius	CELLULAR PROCESSES AND SIGNALING	Z	Cytoskeleton	1
MAG3057	d__Bacteria;p__Bacillota;c__Bacilli;o__Lactobacillales;f__Streptococcaceae;g__Streptococcus;s__Streptococcus salivarius	CELLULAR PROCESSES AND SIGNALING	W	Extracellular structures	6
MAG3057	d__Bacteria;p__Bacillota;c__Bacilli;o__Lactobacillales;f__Streptococcaceae;g__Streptococcus;s__Streptococcus salivarius	METABOLISM	E	Amino acid transport and metabolism	180
MAG3057	d__Bacteria;p__Bacillota;c__Bacilli;o__Lactobacillales;f__Streptococcaceae;g__Streptococcus;s__Streptococcus salivarius	POORLY CHARACTERIZED	S	Function unknown	78
MAG3057	d__Bacteria;p__Bacillota;c__Bacilli;o__Lactobacillales;f__Streptococcaceae;g__Streptococcus;s__Streptococcus salivarius	CELLULAR PROCESSES AND SIGNALING	U	Intracellular trafficking, secretion, and vesicular transport	26
MAG3057	d__Bacteria;p__Bacillota;c__Bacilli;o__Lactobacillales;f__Streptococcaceae;g__Streptococcus;s__Streptococcus salivarius	METABOLISM	H	Coenzyme transport and metabolism	102
MAG3057	d__Bacteria;p__Bacillota;c__Bacilli;o__Lactobacillales;f__Streptococcaceae;g__Streptococcus;s__Streptococcus salivarius	CELLULAR PROCESSES AND SIGNALING	D	Cell cycle control, cell division, chromosome partitioning	30
MAG3057	d__Bacteria;p__Bacillota;c__Bacilli;o__Lactobacillales;f__Streptococcaceae;g__Streptococcus;s__Streptococcus salivarius	INFORMATION STORAGE AND PROCESSING	K	Transcription	132
MAG3057	d__Bacteria;p__Bacillota;c__Bacilli;o__Lactobacillales;f__Streptococcaceae;g__Streptococcus;s__Streptococcus salivarius	CELLULAR PROCESSES AND SIGNALING	M	Cell wall/membrane/envelope biogenesis	138
MAG3057	d__Bacteria;p__Bacillota;c__Bacilli;o__Lactobacillales;f__Streptococcaceae;g__Streptococcus;s__Streptococcus salivarius	INFORMATION STORAGE AND PROCESSING	J	Translation, ribosomal structure and biogenesis	208
MAG3057	d__Bacteria;p__Bacillota;c__Bacilli;o__Lactobacillales;f__Streptococcaceae;g__Streptococcus;s__Streptococcus salivarius	METABOLISM	G	Carbohydrate transport and metabolism	125
MAG3057	d__Bacteria;p__Bacillota;c__Bacilli;o__Lactobacillales;f__Streptococcaceae;g__Streptococcus;s__Streptococcus salivarius	METABOLISM	Q	Secondary metabolites biosynthesis, transport and catabolism	17
MAG3057	d__Bacteria;p__Bacillota;c__Bacilli;o__Lactobacillales;f__Streptococcaceae;g__Streptococcus;s__Streptococcus salivarius	METABOLISM	C	Energy production and conversion	43
MAG3057	d__Bacteria;p__Bacillota;c__Bacilli;o__Lactobacillales;f__Streptococcaceae;g__Streptococcus;s__Streptococcus salivarius	METABOLISM	P	Inorganic ion transport and metabolism	80
MAG3057	d__Bacteria;p__Bacillota;c__Bacilli;o__Lactobacillales;f__Streptococcaceae;g__Streptococcus;s__Streptococcus salivarius	CELLULAR PROCESSES AND SIGNALING	T	Signal transduction mechanisms	102
MAG3057	d__Bacteria;p__Bacillota;c__Bacilli;o__Lactobacillales;f__Streptococcaceae;g__Streptococcus;s__Streptococcus salivarius	METABOLISM	I	Lipid transport and metabolism	55
MAG3120	d__Bacteria;p__Bacillota_A;c__Clostridia;o__Lachnospirales;f__Lachnospiraceae;g__Roseburia;s__Roseburia sp003470905	CELLULAR PROCESSES AND SIGNALING	W	Extracellular structures	11
MAG3120	d__Bacteria;p__Bacillota_A;c__Clostridia;o__Lachnospirales;f__Lachnospiraceae;g__Roseburia;s__Roseburia sp003470905	METABOLISM	G	Carbohydrate transport and metabolism	344
MAG3120	d__Bacteria;p__Bacillota_A;c__Clostridia;o__Lachnospirales;f__Lachnospiraceae;g__Roseburia;s__Roseburia sp003470905	CELLULAR PROCESSES AND SIGNALING	U	Intracellular trafficking, secretion, and vesicular transport	35
MAG3120	d__Bacteria;p__Bacillota_A;c__Clostridia;o__Lachnospirales;f__Lachnospiraceae;g__Roseburia;s__Roseburia sp003470905	METABOLISM	F	Nucleotide transport and metabolism	93
MAG3120	d__Bacteria;p__Bacillota_A;c__Clostridia;o__Lachnospirales;f__Lachnospiraceae;g__Roseburia;s__Roseburia sp003470905	METABOLISM	Q	Secondary metabolites biosynthesis, transport and catabolism	8
MAG3120	d__Bacteria;p__Bacillota_A;c__Clostridia;o__Lachnospirales;f__Lachnospiraceae;g__Roseburia;s__Roseburia sp003470905	CELLULAR PROCESSES AND SIGNALING	D	Cell cycle control, cell division, chromosome partitioning	111
MAG3120	d__Bacteria;p__Bacillota_A;c__Clostridia;o__Lachnospirales;f__Lachnospiraceae;g__Roseburia;s__Roseburia sp003470905	METABOLISM	P	Inorganic ion transport and metabolism	106
MAG3120	d__Bacteria;p__Bacillota_A;c__Clostridia;o__Lachnospirales;f__Lachnospiraceae;g__Roseburia;s__Roseburia sp003470905	POORLY CHARACTERIZED	R	General function prediction only	174
MAG3120	d__Bacteria;p__Bacillota_A;c__Clostridia;o__Lachnospirales;f__Lachnospiraceae;g__Roseburia;s__Roseburia sp003470905	CELLULAR PROCESSES AND SIGNALING	T	Signal transduction mechanisms	243
MAG3120	d__Bacteria;p__Bacillota_A;c__Clostridia;o__Lachnospirales;f__Lachnospiraceae;g__Roseburia;s__Roseburia sp003470905	CELLULAR PROCESSES AND SIGNALING	M	Cell wall/membrane/envelope biogenesis	187
MAG3120	d__Bacteria;p__Bacillota_A;c__Clostridia;o__Lachnospirales;f__Lachnospiraceae;g__Roseburia;s__Roseburia sp003470905	METABOLISM	E	Amino acid transport and metabolism	211
MAG3120	d__Bacteria;p__Bacillota_A;c__Clostridia;o__Lachnospirales;f__Lachnospiraceae;g__Roseburia;s__Roseburia sp003470905	CELLULAR PROCESSES AND SIGNALING	X	Mobilome: prophages, transposons	19
MAG3120	d__Bacteria;p__Bacillota_A;c__Clostridia;o__Lachnospirales;f__Lachnospiraceae;g__Roseburia;s__Roseburia sp003470905	CELLULAR PROCESSES AND SIGNALING	O	Posttranslational modification, protein turnover, chaperones	99
MAG3120	d__Bacteria;p__Bacillota_A;c__Clostridia;o__Lachnospirales;f__Lachnospiraceae;g__Roseburia;s__Roseburia sp003470905	CELLULAR PROCESSES AND SIGNALING	Z	Cytoskeleton	4
MAG3120	d__Bacteria;p__Bacillota_A;c__Clostridia;o__Lachnospirales;f__Lachnospiraceae;g__Roseburia;s__Roseburia sp003470905	CELLULAR PROCESSES AND SIGNALING	V	Defense mechanisms	110
MAG3120	d__Bacteria;p__Bacillota_A;c__Clostridia;o__Lachnospirales;f__Lachnospiraceae;g__Roseburia;s__Roseburia sp003470905	METABOLISM	H	Coenzyme transport and metabolism	137
MAG3120	d__Bacteria;p__Bacillota_A;c__Clostridia;o__Lachnospirales;f__Lachnospiraceae;g__Roseburia;s__Roseburia sp003470905	CELLULAR PROCESSES AND SIGNALING	N	Cell motility	51
MAG3120	d__Bacteria;p__Bacillota_A;c__Clostridia;o__Lachnospirales;f__Lachnospiraceae;g__Roseburia;s__Roseburia sp003470905	INFORMATION STORAGE AND PROCESSING	J	Translation, ribosomal structure and biogenesis	232
MAG3120	d__Bacteria;p__Bacillota_A;c__Clostridia;o__Lachnospirales;f__Lachnospiraceae;g__Roseburia;s__Roseburia sp003470905	METABOLISM	I	Lipid transport and metabolism	83
MAG3120	d__Bacteria;p__Bacillota_A;c__Clostridia;o__Lachnospirales;f__Lachnospiraceae;g__Roseburia;s__Roseburia sp003470905	INFORMATION STORAGE AND PROCESSING	K	Transcription	256
MAG3120	d__Bacteria;p__Bacillota_A;c__Clostridia;o__Lachnospirales;f__Lachnospiraceae;g__Roseburia;s__Roseburia sp003470905	METABOLISM	C	Energy production and conversion	106
MAG3120	d__Bacteria;p__Bacillota_A;c__Clostridia;o__Lachnospirales;f__Lachnospiraceae;g__Roseburia;s__Roseburia sp003470905	POORLY CHARACTERIZED	S	Function unknown	80
MAG3120	d__Bacteria;p__Bacillota_A;c__Clostridia;o__Lachnospirales;f__Lachnospiraceae;g__Roseburia;s__Roseburia sp003470905	INFORMATION STORAGE AND PROCESSING	L	Replication, recombination and repair	115
MAG3261	d__Bacteria;p__Bacillota_A;c__Clostridia;o__Oscillospirales;f__Ruminococcaceae;g__Ruminococcus_D;s__Ruminococcus_D bicirculans	METABOLISM	C	Energy production and conversion	84
MAG3261	d__Bacteria;p__Bacillota_A;c__Clostridia;o__Oscillospirales;f__Ruminococcaceae;g__Ruminococcus_D;s__Ruminococcus_D bicirculans	POORLY CHARACTERIZED	R	General function prediction only	109
MAG3261	d__Bacteria;p__Bacillota_A;c__Clostridia;o__Oscillospirales;f__Ruminococcaceae;g__Ruminococcus_D;s__Ruminococcus_D bicirculans	CELLULAR PROCESSES AND SIGNALING	M	Cell wall/membrane/envelope biogenesis	105
MAG3261	d__Bacteria;p__Bacillota_A;c__Clostridia;o__Oscillospirales;f__Ruminococcaceae;g__Ruminococcus_D;s__Ruminococcus_D bicirculans	METABOLISM	H	Coenzyme transport and metabolism	90
MAG3261	d__Bacteria;p__Bacillota_A;c__Clostridia;o__Oscillospirales;f__Ruminococcaceae;g__Ruminococcus_D;s__Ruminococcus_D bicirculans	METABOLISM	G	Carbohydrate transport and metabolism	134
MAG3261	d__Bacteria;p__Bacillota_A;c__Clostridia;o__Oscillospirales;f__Ruminococcaceae;g__Ruminococcus_D;s__Ruminococcus_D bicirculans	CELLULAR PROCESSES AND SIGNALING	V	Defense mechanisms	75
MAG3261	d__Bacteria;p__Bacillota_A;c__Clostridia;o__Oscillospirales;f__Ruminococcaceae;g__Ruminococcus_D;s__Ruminococcus_D bicirculans	CELLULAR PROCESSES AND SIGNALING	O	Posttranslational modification, protein turnover, chaperones	76
MAG3261	d__Bacteria;p__Bacillota_A;c__Clostridia;o__Oscillospirales;f__Ruminococcaceae;g__Ruminococcus_D;s__Ruminococcus_D bicirculans	INFORMATION STORAGE AND PROCESSING	L	Replication, recombination and repair	94
MAG3261	d__Bacteria;p__Bacillota_A;c__Clostridia;o__Oscillospirales;f__Ruminococcaceae;g__Ruminococcus_D;s__Ruminococcus_D bicirculans	METABOLISM	F	Nucleotide transport and metabolism	67
MAG3261	d__Bacteria;p__Bacillota_A;c__Clostridia;o__Oscillospirales;f__Ruminococcaceae;g__Ruminococcus_D;s__Ruminococcus_D bicirculans	CELLULAR PROCESSES AND SIGNALING	T	Signal transduction mechanisms	99
MAG3261	d__Bacteria;p__Bacillota_A;c__Clostridia;o__Oscillospirales;f__Ruminococcaceae;g__Ruminococcus_D;s__Ruminococcus_D bicirculans	CELLULAR PROCESSES AND SIGNALING	W	Extracellular structures	7
MAG3261	d__Bacteria;p__Bacillota_A;c__Clostridia;o__Oscillospirales;f__Ruminococcaceae;g__Ruminococcus_D;s__Ruminococcus_D bicirculans	POORLY CHARACTERIZED	S	Function unknown	66
MAG3261	d__Bacteria;p__Bacillota_A;c__Clostridia;o__Oscillospirales;f__Ruminococcaceae;g__Ruminococcus_D;s__Ruminococcus_D bicirculans	INFORMATION STORAGE AND PROCESSING	J	Translation, ribosomal structure and biogenesis	201
MAG3261	d__Bacteria;p__Bacillota_A;c__Clostridia;o__Oscillospirales;f__Ruminococcaceae;g__Ruminococcus_D;s__Ruminococcus_D bicirculans	METABOLISM	E	Amino acid transport and metabolism	153
MAG3261	d__Bacteria;p__Bacillota_A;c__Clostridia;o__Oscillospirales;f__Ruminococcaceae;g__Ruminococcus_D;s__Ruminococcus_D bicirculans	METABOLISM	P	Inorganic ion transport and metabolism	61
MAG3261	d__Bacteria;p__Bacillota_A;c__Clostridia;o__Oscillospirales;f__Ruminococcaceae;g__Ruminococcus_D;s__Ruminococcus_D bicirculans	METABOLISM	I	Lipid transport and metabolism	69
MAG3261	d__Bacteria;p__Bacillota_A;c__Clostridia;o__Oscillospirales;f__Ruminococcaceae;g__Ruminococcus_D;s__Ruminococcus_D bicirculans	INFORMATION STORAGE AND PROCESSING	K	Transcription	150
MAG3261	d__Bacteria;p__Bacillota_A;c__Clostridia;o__Oscillospirales;f__Ruminococcaceae;g__Ruminococcus_D;s__Ruminococcus_D bicirculans	CELLULAR PROCESSES AND SIGNALING	X	Mobilome: prophages, transposons	10
MAG3261	d__Bacteria;p__Bacillota_A;c__Clostridia;o__Oscillospirales;f__Ruminococcaceae;g__Ruminococcus_D;s__Ruminococcus_D bicirculans	METABOLISM	Q	Secondary metabolites biosynthesis, transport and catabolism	5
MAG3261	d__Bacteria;p__Bacillota_A;c__Clostridia;o__Oscillospirales;f__Ruminococcaceae;g__Ruminococcus_D;s__Ruminococcus_D bicirculans	CELLULAR PROCESSES AND SIGNALING	D	Cell cycle control, cell division, chromosome partitioning	79
MAG3261	d__Bacteria;p__Bacillota_A;c__Clostridia;o__Oscillospirales;f__Ruminococcaceae;g__Ruminococcus_D;s__Ruminococcus_D bicirculans	CELLULAR PROCESSES AND SIGNALING	N	Cell motility	13
MAG3261	d__Bacteria;p__Bacillota_A;c__Clostridia;o__Oscillospirales;f__Ruminococcaceae;g__Ruminococcus_D;s__Ruminococcus_D bicirculans	CELLULAR PROCESSES AND SIGNALING	U	Intracellular trafficking, secretion, and vesicular transport	27
MAG343	d__Bacteria;p__Bacillota_A;c__Clostridia;o__Oscillospirales;f__Acutalibacteraceae;g__Ruminococcus_E;s__Ruminococcus_E sp905215855	CELLULAR PROCESSES AND SIGNALING	U	Intracellular trafficking, secretion, and vesicular transport	20
MAG343	d__Bacteria;p__Bacillota_A;c__Clostridia;o__Oscillospirales;f__Acutalibacteraceae;g__Ruminococcus_E;s__Ruminococcus_E sp905215855	INFORMATION STORAGE AND PROCESSING	K	Transcription	125
MAG343	d__Bacteria;p__Bacillota_A;c__Clostridia;o__Oscillospirales;f__Acutalibacteraceae;g__Ruminococcus_E;s__Ruminococcus_E sp905215855	METABOLISM	G	Carbohydrate transport and metabolism	83
MAG343	d__Bacteria;p__Bacillota_A;c__Clostridia;o__Oscillospirales;f__Acutalibacteraceae;g__Ruminococcus_E;s__Ruminococcus_E sp905215855	CELLULAR PROCESSES AND SIGNALING	X	Mobilome: prophages, transposons	12
MAG343	d__Bacteria;p__Bacillota_A;c__Clostridia;o__Oscillospirales;f__Acutalibacteraceae;g__Ruminococcus_E;s__Ruminococcus_E sp905215855	CELLULAR PROCESSES AND SIGNALING	M	Cell wall/membrane/envelope biogenesis	122
MAG343	d__Bacteria;p__Bacillota_A;c__Clostridia;o__Oscillospirales;f__Acutalibacteraceae;g__Ruminococcus_E;s__Ruminococcus_E sp905215855	CELLULAR PROCESSES AND SIGNALING	N	Cell motility	5
MAG343	d__Bacteria;p__Bacillota_A;c__Clostridia;o__Oscillospirales;f__Acutalibacteraceae;g__Ruminococcus_E;s__Ruminococcus_E sp905215855	CELLULAR PROCESSES AND SIGNALING	T	Signal transduction mechanisms	80
MAG343	d__Bacteria;p__Bacillota_A;c__Clostridia;o__Oscillospirales;f__Acutalibacteraceae;g__Ruminococcus_E;s__Ruminococcus_E sp905215855	METABOLISM	E	Amino acid transport and metabolism	132
MAG343	d__Bacteria;p__Bacillota_A;c__Clostridia;o__Oscillospirales;f__Acutalibacteraceae;g__Ruminococcus_E;s__Ruminococcus_E sp905215855	POORLY CHARACTERIZED	S	Function unknown	52
MAG343	d__Bacteria;p__Bacillota_A;c__Clostridia;o__Oscillospirales;f__Acutalibacteraceae;g__Ruminococcus_E;s__Ruminococcus_E sp905215855	POORLY CHARACTERIZED	R	General function prediction only	110
MAG343	d__Bacteria;p__Bacillota_A;c__Clostridia;o__Oscillospirales;f__Acutalibacteraceae;g__Ruminococcus_E;s__Ruminococcus_E sp905215855	CELLULAR PROCESSES AND SIGNALING	V	Defense mechanisms	65
MAG343	d__Bacteria;p__Bacillota_A;c__Clostridia;o__Oscillospirales;f__Acutalibacteraceae;g__Ruminococcus_E;s__Ruminococcus_E sp905215855	CELLULAR PROCESSES AND SIGNALING	D	Cell cycle control, cell division, chromosome partitioning	76
MAG343	d__Bacteria;p__Bacillota_A;c__Clostridia;o__Oscillospirales;f__Acutalibacteraceae;g__Ruminococcus_E;s__Ruminococcus_E sp905215855	METABOLISM	Q	Secondary metabolites biosynthesis, transport and catabolism	9
MAG343	d__Bacteria;p__Bacillota_A;c__Clostridia;o__Oscillospirales;f__Acutalibacteraceae;g__Ruminococcus_E;s__Ruminococcus_E sp905215855	INFORMATION STORAGE AND PROCESSING	J	Translation, ribosomal structure and biogenesis	208
MAG343	d__Bacteria;p__Bacillota_A;c__Clostridia;o__Oscillospirales;f__Acutalibacteraceae;g__Ruminococcus_E;s__Ruminococcus_E sp905215855	METABOLISM	F	Nucleotide transport and metabolism	63
MAG343	d__Bacteria;p__Bacillota_A;c__Clostridia;o__Oscillospirales;f__Acutalibacteraceae;g__Ruminococcus_E;s__Ruminococcus_E sp905215855	METABOLISM	H	Coenzyme transport and metabolism	73
MAG343	d__Bacteria;p__Bacillota_A;c__Clostridia;o__Oscillospirales;f__Acutalibacteraceae;g__Ruminococcus_E;s__Ruminococcus_E sp905215855	METABOLISM	I	Lipid transport and metabolism	56
MAG343	d__Bacteria;p__Bacillota_A;c__Clostridia;o__Oscillospirales;f__Acutalibacteraceae;g__Ruminococcus_E;s__Ruminococcus_E sp905215855	CELLULAR PROCESSES AND SIGNALING	Z	Cytoskeleton	3
MAG343	d__Bacteria;p__Bacillota_A;c__Clostridia;o__Oscillospirales;f__Acutalibacteraceae;g__Ruminococcus_E;s__Ruminococcus_E sp905215855	INFORMATION STORAGE AND PROCESSING	L	Replication, recombination and repair	98
MAG343	d__Bacteria;p__Bacillota_A;c__Clostridia;o__Oscillospirales;f__Acutalibacteraceae;g__Ruminococcus_E;s__Ruminococcus_E sp905215855	METABOLISM	C	Energy production and conversion	65
MAG343	d__Bacteria;p__Bacillota_A;c__Clostridia;o__Oscillospirales;f__Acutalibacteraceae;g__Ruminococcus_E;s__Ruminococcus_E sp905215855	METABOLISM	P	Inorganic ion transport and metabolism	53
MAG343	d__Bacteria;p__Bacillota_A;c__Clostridia;o__Oscillospirales;f__Acutalibacteraceae;g__Ruminococcus_E;s__Ruminococcus_E sp905215855	CELLULAR PROCESSES AND SIGNALING	O	Posttranslational modification, protein turnover, chaperones	67
MAG3465	d__Bacteria;p__Bacteroidota;c__Bacteroidia;o__Bacteroidales;f__Barnesiellaceae;g__Barnesiella;s__Barnesiella intestinihominis	CELLULAR PROCESSES AND SIGNALING	X	Mobilome: prophages, transposons	5
MAG3465	d__Bacteria;p__Bacteroidota;c__Bacteroidia;o__Bacteroidales;f__Barnesiellaceae;g__Barnesiella;s__Barnesiella intestinihominis	CELLULAR PROCESSES AND SIGNALING	Z	Cytoskeleton	3
MAG3465	d__Bacteria;p__Bacteroidota;c__Bacteroidia;o__Bacteroidales;f__Barnesiellaceae;g__Barnesiella;s__Barnesiella intestinihominis	CELLULAR PROCESSES AND SIGNALING	M	Cell wall/membrane/envelope biogenesis	226
MAG3465	d__Bacteria;p__Bacteroidota;c__Bacteroidia;o__Bacteroidales;f__Barnesiellaceae;g__Barnesiella;s__Barnesiella intestinihominis	INFORMATION STORAGE AND PROCESSING	L	Replication, recombination and repair	96
MAG3465	d__Bacteria;p__Bacteroidota;c__Bacteroidia;o__Bacteroidales;f__Barnesiellaceae;g__Barnesiella;s__Barnesiella intestinihominis	METABOLISM	F	Nucleotide transport and metabolism	64
MAG3465	d__Bacteria;p__Bacteroidota;c__Bacteroidia;o__Bacteroidales;f__Barnesiellaceae;g__Barnesiella;s__Barnesiella intestinihominis	INFORMATION STORAGE AND PROCESSING	J	Translation, ribosomal structure and biogenesis	195
MAG3465	d__Bacteria;p__Bacteroidota;c__Bacteroidia;o__Bacteroidales;f__Barnesiellaceae;g__Barnesiella;s__Barnesiella intestinihominis	METABOLISM	G	Carbohydrate transport and metabolism	179
MAG3465	d__Bacteria;p__Bacteroidota;c__Bacteroidia;o__Bacteroidales;f__Barnesiellaceae;g__Barnesiella;s__Barnesiella intestinihominis	CELLULAR PROCESSES AND SIGNALING	D	Cell cycle control, cell division, chromosome partitioning	47
MAG3465	d__Bacteria;p__Bacteroidota;c__Bacteroidia;o__Bacteroidales;f__Barnesiellaceae;g__Barnesiella;s__Barnesiella intestinihominis	METABOLISM	E	Amino acid transport and metabolism	126
MAG3465	d__Bacteria;p__Bacteroidota;c__Bacteroidia;o__Bacteroidales;f__Barnesiellaceae;g__Barnesiella;s__Barnesiella intestinihominis	METABOLISM	P	Inorganic ion transport and metabolism	121
MAG3465	d__Bacteria;p__Bacteroidota;c__Bacteroidia;o__Bacteroidales;f__Barnesiellaceae;g__Barnesiella;s__Barnesiella intestinihominis	METABOLISM	Q	Secondary metabolites biosynthesis, transport and catabolism	9
MAG3465	d__Bacteria;p__Bacteroidota;c__Bacteroidia;o__Bacteroidales;f__Barnesiellaceae;g__Barnesiella;s__Barnesiella intestinihominis	CELLULAR PROCESSES AND SIGNALING	O	Posttranslational modification, protein turnover, chaperones	105
MAG3465	d__Bacteria;p__Bacteroidota;c__Bacteroidia;o__Bacteroidales;f__Barnesiellaceae;g__Barnesiella;s__Barnesiella intestinihominis	CELLULAR PROCESSES AND SIGNALING	V	Defense mechanisms	52
MAG3465	d__Bacteria;p__Bacteroidota;c__Bacteroidia;o__Bacteroidales;f__Barnesiellaceae;g__Barnesiella;s__Barnesiella intestinihominis	POORLY CHARACTERIZED	R	General function prediction only	138
MAG3465	d__Bacteria;p__Bacteroidota;c__Bacteroidia;o__Bacteroidales;f__Barnesiellaceae;g__Barnesiella;s__Barnesiella intestinihominis	METABOLISM	C	Energy production and conversion	108
MAG3465	d__Bacteria;p__Bacteroidota;c__Bacteroidia;o__Bacteroidales;f__Barnesiellaceae;g__Barnesiella;s__Barnesiella intestinihominis	POORLY CHARACTERIZED	S	Function unknown	50
MAG3465	d__Bacteria;p__Bacteroidota;c__Bacteroidia;o__Bacteroidales;f__Barnesiellaceae;g__Barnesiella;s__Barnesiella intestinihominis	CELLULAR PROCESSES AND SIGNALING	W	Extracellular structures	6
MAG3465	d__Bacteria;p__Bacteroidota;c__Bacteroidia;o__Bacteroidales;f__Barnesiellaceae;g__Barnesiella;s__Barnesiella intestinihominis	METABOLISM	I	Lipid transport and metabolism	75
MAG3465	d__Bacteria;p__Bacteroidota;c__Bacteroidia;o__Bacteroidales;f__Barnesiellaceae;g__Barnesiella;s__Barnesiella intestinihominis	CELLULAR PROCESSES AND SIGNALING	N	Cell motility	18
MAG3465	d__Bacteria;p__Bacteroidota;c__Bacteroidia;o__Bacteroidales;f__Barnesiellaceae;g__Barnesiella;s__Barnesiella intestinihominis	INFORMATION STORAGE AND PROCESSING	K	Transcription	108
MAG3465	d__Bacteria;p__Bacteroidota;c__Bacteroidia;o__Bacteroidales;f__Barnesiellaceae;g__Barnesiella;s__Barnesiella intestinihominis	CELLULAR PROCESSES AND SIGNALING	T	Signal transduction mechanisms	76
MAG3465	d__Bacteria;p__Bacteroidota;c__Bacteroidia;o__Bacteroidales;f__Barnesiellaceae;g__Barnesiella;s__Barnesiella intestinihominis	METABOLISM	H	Coenzyme transport and metabolism	106
MAG3465	d__Bacteria;p__Bacteroidota;c__Bacteroidia;o__Bacteroidales;f__Barnesiellaceae;g__Barnesiella;s__Barnesiella intestinihominis	CELLULAR PROCESSES AND SIGNALING	U	Intracellular trafficking, secretion, and vesicular transport	24
MAG3661	d__Bacteria;p__Bacillota;c__Bacilli;o__Lactobacillales;f__Lactobacillaceae;g__Limosilactobacillus;s__Limosilactobacillus mucosae	CELLULAR PROCESSES AND SIGNALING	N	Cell motility	11
MAG3661	d__Bacteria;p__Bacillota;c__Bacilli;o__Lactobacillales;f__Lactobacillaceae;g__Limosilactobacillus;s__Limosilactobacillus mucosae	INFORMATION STORAGE AND PROCESSING	L	Replication, recombination and repair	108
MAG3661	d__Bacteria;p__Bacillota;c__Bacilli;o__Lactobacillales;f__Lactobacillaceae;g__Limosilactobacillus;s__Limosilactobacillus mucosae	CELLULAR PROCESSES AND SIGNALING	X	Mobilome: prophages, transposons	28
MAG3661	d__Bacteria;p__Bacillota;c__Bacilli;o__Lactobacillales;f__Lactobacillaceae;g__Limosilactobacillus;s__Limosilactobacillus mucosae	CELLULAR PROCESSES AND SIGNALING	M	Cell wall/membrane/envelope biogenesis	118
MAG3661	d__Bacteria;p__Bacillota;c__Bacilli;o__Lactobacillales;f__Lactobacillaceae;g__Limosilactobacillus;s__Limosilactobacillus mucosae	METABOLISM	C	Energy production and conversion	75
MAG3661	d__Bacteria;p__Bacillota;c__Bacilli;o__Lactobacillales;f__Lactobacillaceae;g__Limosilactobacillus;s__Limosilactobacillus mucosae	METABOLISM	E	Amino acid transport and metabolism	180
MAG3661	d__Bacteria;p__Bacillota;c__Bacilli;o__Lactobacillales;f__Lactobacillaceae;g__Limosilactobacillus;s__Limosilactobacillus mucosae	CELLULAR PROCESSES AND SIGNALING	W	Extracellular structures	2
MAG3661	d__Bacteria;p__Bacillota;c__Bacilli;o__Lactobacillales;f__Lactobacillaceae;g__Limosilactobacillus;s__Limosilactobacillus mucosae	METABOLISM	F	Nucleotide transport and metabolism	95
MAG3661	d__Bacteria;p__Bacillota;c__Bacilli;o__Lactobacillales;f__Lactobacillaceae;g__Limosilactobacillus;s__Limosilactobacillus mucosae	CELLULAR PROCESSES AND SIGNALING	O	Posttranslational modification, protein turnover, chaperones	57
MAG3661	d__Bacteria;p__Bacillota;c__Bacilli;o__Lactobacillales;f__Lactobacillaceae;g__Limosilactobacillus;s__Limosilactobacillus mucosae	METABOLISM	P	Inorganic ion transport and metabolism	61
MAG3661	d__Bacteria;p__Bacillota;c__Bacilli;o__Lactobacillales;f__Lactobacillaceae;g__Limosilactobacillus;s__Limosilactobacillus mucosae	CELLULAR PROCESSES AND SIGNALING	Z	Cytoskeleton	3
MAG3661	d__Bacteria;p__Bacillota;c__Bacilli;o__Lactobacillales;f__Lactobacillaceae;g__Limosilactobacillus;s__Limosilactobacillus mucosae	METABOLISM	Q	Secondary metabolites biosynthesis, transport and catabolism	15
MAG3661	d__Bacteria;p__Bacillota;c__Bacilli;o__Lactobacillales;f__Lactobacillaceae;g__Limosilactobacillus;s__Limosilactobacillus mucosae	METABOLISM	I	Lipid transport and metabolism	76
MAG3661	d__Bacteria;p__Bacillota;c__Bacilli;o__Lactobacillales;f__Lactobacillaceae;g__Limosilactobacillus;s__Limosilactobacillus mucosae	CELLULAR PROCESSES AND SIGNALING	T	Signal transduction mechanisms	69
MAG3661	d__Bacteria;p__Bacillota;c__Bacilli;o__Lactobacillales;f__Lactobacillaceae;g__Limosilactobacillus;s__Limosilactobacillus mucosae	METABOLISM	H	Coenzyme transport and metabolism	90
MAG3661	d__Bacteria;p__Bacillota;c__Bacilli;o__Lactobacillales;f__Lactobacillaceae;g__Limosilactobacillus;s__Limosilactobacillus mucosae	POORLY CHARACTERIZED	R	General function prediction only	129
MAG3661	d__Bacteria;p__Bacillota;c__Bacilli;o__Lactobacillales;f__Lactobacillaceae;g__Limosilactobacillus;s__Limosilactobacillus mucosae	POORLY CHARACTERIZED	S	Function unknown	72
MAG3661	d__Bacteria;p__Bacillota;c__Bacilli;o__Lactobacillales;f__Lactobacillaceae;g__Limosilactobacillus;s__Limosilactobacillus mucosae	CELLULAR PROCESSES AND SIGNALING	U	Intracellular trafficking, secretion, and vesicular transport	22
MAG3661	d__Bacteria;p__Bacillota;c__Bacilli;o__Lactobacillales;f__Lactobacillaceae;g__Limosilactobacillus;s__Limosilactobacillus mucosae	CELLULAR PROCESSES AND SIGNALING	V	Defense mechanisms	44
MAG3661	d__Bacteria;p__Bacillota;c__Bacilli;o__Lactobacillales;f__Lactobacillaceae;g__Limosilactobacillus;s__Limosilactobacillus mucosae	INFORMATION STORAGE AND PROCESSING	K	Transcription	133
MAG3661	d__Bacteria;p__Bacillota;c__Bacilli;o__Lactobacillales;f__Lactobacillaceae;g__Limosilactobacillus;s__Limosilactobacillus mucosae	INFORMATION STORAGE AND PROCESSING	J	Translation, ribosomal structure and biogenesis	185
MAG3661	d__Bacteria;p__Bacillota;c__Bacilli;o__Lactobacillales;f__Lactobacillaceae;g__Limosilactobacillus;s__Limosilactobacillus mucosae	CELLULAR PROCESSES AND SIGNALING	D	Cell cycle control, cell division, chromosome partitioning	40
MAG3661	d__Bacteria;p__Bacillota;c__Bacilli;o__Lactobacillales;f__Lactobacillaceae;g__Limosilactobacillus;s__Limosilactobacillus mucosae	METABOLISM	G	Carbohydrate transport and metabolism	139
MAG3670	d__Bacteria;p__Verrucomicrobiota;c__Verrucomicrobiae;o__Verrucomicrobiales;f__Akkermansiaceae;g__Akkermansia;s__Akkermansia muciniphila	METABOLISM	E	Amino acid transport and metabolism	148
MAG3670	d__Bacteria;p__Verrucomicrobiota;c__Verrucomicrobiae;o__Verrucomicrobiales;f__Akkermansiaceae;g__Akkermansia;s__Akkermansia muciniphila	CELLULAR PROCESSES AND SIGNALING	X	Mobilome: prophages, transposons	8
MAG3670	d__Bacteria;p__Verrucomicrobiota;c__Verrucomicrobiae;o__Verrucomicrobiales;f__Akkermansiaceae;g__Akkermansia;s__Akkermansia muciniphila	POORLY CHARACTERIZED	S	Function unknown	58
MAG3670	d__Bacteria;p__Verrucomicrobiota;c__Verrucomicrobiae;o__Verrucomicrobiales;f__Akkermansiaceae;g__Akkermansia;s__Akkermansia muciniphila	CELLULAR PROCESSES AND SIGNALING	O	Posttranslational modification, protein turnover, chaperones	101
MAG3670	d__Bacteria;p__Verrucomicrobiota;c__Verrucomicrobiae;o__Verrucomicrobiales;f__Akkermansiaceae;g__Akkermansia;s__Akkermansia muciniphila	CELLULAR PROCESSES AND SIGNALING	W	Extracellular structures	12
MAG3670	d__Bacteria;p__Verrucomicrobiota;c__Verrucomicrobiae;o__Verrucomicrobiales;f__Akkermansiaceae;g__Akkermansia;s__Akkermansia muciniphila	INFORMATION STORAGE AND PROCESSING	J	Translation, ribosomal structure and biogenesis	193
MAG3670	d__Bacteria;p__Verrucomicrobiota;c__Verrucomicrobiae;o__Verrucomicrobiales;f__Akkermansiaceae;g__Akkermansia;s__Akkermansia muciniphila	INFORMATION STORAGE AND PROCESSING	L	Replication, recombination and repair	92
MAG3670	d__Bacteria;p__Verrucomicrobiota;c__Verrucomicrobiae;o__Verrucomicrobiales;f__Akkermansiaceae;g__Akkermansia;s__Akkermansia muciniphila	CELLULAR PROCESSES AND SIGNALING	V	Defense mechanisms	72
MAG3670	d__Bacteria;p__Verrucomicrobiota;c__Verrucomicrobiae;o__Verrucomicrobiales;f__Akkermansiaceae;g__Akkermansia;s__Akkermansia muciniphila	CELLULAR PROCESSES AND SIGNALING	Z	Cytoskeleton	4
MAG3670	d__Bacteria;p__Verrucomicrobiota;c__Verrucomicrobiae;o__Verrucomicrobiales;f__Akkermansiaceae;g__Akkermansia;s__Akkermansia muciniphila	INFORMATION STORAGE AND PROCESSING	K	Transcription	68
MAG3670	d__Bacteria;p__Verrucomicrobiota;c__Verrucomicrobiae;o__Verrucomicrobiales;f__Akkermansiaceae;g__Akkermansia;s__Akkermansia muciniphila	POORLY CHARACTERIZED	R	General function prediction only	147
MAG3670	d__Bacteria;p__Verrucomicrobiota;c__Verrucomicrobiae;o__Verrucomicrobiales;f__Akkermansiaceae;g__Akkermansia;s__Akkermansia muciniphila	CELLULAR PROCESSES AND SIGNALING	D	Cell cycle control, cell division, chromosome partitioning	41
MAG3670	d__Bacteria;p__Verrucomicrobiota;c__Verrucomicrobiae;o__Verrucomicrobiales;f__Akkermansiaceae;g__Akkermansia;s__Akkermansia muciniphila	METABOLISM	F	Nucleotide transport and metabolism	56
MAG3670	d__Bacteria;p__Verrucomicrobiota;c__Verrucomicrobiae;o__Verrucomicrobiales;f__Akkermansiaceae;g__Akkermansia;s__Akkermansia muciniphila	CELLULAR PROCESSES AND SIGNALING	T	Signal transduction mechanisms	54
MAG3670	d__Bacteria;p__Verrucomicrobiota;c__Verrucomicrobiae;o__Verrucomicrobiales;f__Akkermansiaceae;g__Akkermansia;s__Akkermansia muciniphila	CELLULAR PROCESSES AND SIGNALING	M	Cell wall/membrane/envelope biogenesis	177
MAG3670	d__Bacteria;p__Verrucomicrobiota;c__Verrucomicrobiae;o__Verrucomicrobiales;f__Akkermansiaceae;g__Akkermansia;s__Akkermansia muciniphila	METABOLISM	G	Carbohydrate transport and metabolism	127
MAG3670	d__Bacteria;p__Verrucomicrobiota;c__Verrucomicrobiae;o__Verrucomicrobiales;f__Akkermansiaceae;g__Akkermansia;s__Akkermansia muciniphila	METABOLISM	C	Energy production and conversion	90
MAG3670	d__Bacteria;p__Verrucomicrobiota;c__Verrucomicrobiae;o__Verrucomicrobiales;f__Akkermansiaceae;g__Akkermansia;s__Akkermansia muciniphila	METABOLISM	Q	Secondary metabolites biosynthesis, transport and catabolism	10
MAG3670	d__Bacteria;p__Verrucomicrobiota;c__Verrucomicrobiae;o__Verrucomicrobiales;f__Akkermansiaceae;g__Akkermansia;s__Akkermansia muciniphila	METABOLISM	P	Inorganic ion transport and metabolism	91
MAG3670	d__Bacteria;p__Verrucomicrobiota;c__Verrucomicrobiae;o__Verrucomicrobiales;f__Akkermansiaceae;g__Akkermansia;s__Akkermansia muciniphila	CELLULAR PROCESSES AND SIGNALING	U	Intracellular trafficking, secretion, and vesicular transport	31
MAG3670	d__Bacteria;p__Verrucomicrobiota;c__Verrucomicrobiae;o__Verrucomicrobiales;f__Akkermansiaceae;g__Akkermansia;s__Akkermansia muciniphila	METABOLISM	H	Coenzyme transport and metabolism	110
MAG3670	d__Bacteria;p__Verrucomicrobiota;c__Verrucomicrobiae;o__Verrucomicrobiales;f__Akkermansiaceae;g__Akkermansia;s__Akkermansia muciniphila	METABOLISM	I	Lipid transport and metabolism	66
MAG3670	d__Bacteria;p__Verrucomicrobiota;c__Verrucomicrobiae;o__Verrucomicrobiales;f__Akkermansiaceae;g__Akkermansia;s__Akkermansia muciniphila	CELLULAR PROCESSES AND SIGNALING	N	Cell motility	21
MAG3875	d__Bacteria;p__Bacillota_A;c__Clostridia;o__Lachnospirales;f__Lachnospiraceae;g__Mediterraneibacter;s__Mediterraneibacter lactaris	METABOLISM	G	Carbohydrate transport and metabolism	126
MAG3875	d__Bacteria;p__Bacillota_A;c__Clostridia;o__Lachnospirales;f__Lachnospiraceae;g__Mediterraneibacter;s__Mediterraneibacter lactaris	CELLULAR PROCESSES AND SIGNALING	O	Posttranslational modification, protein turnover, chaperones	71
MAG3875	d__Bacteria;p__Bacillota_A;c__Clostridia;o__Lachnospirales;f__Lachnospiraceae;g__Mediterraneibacter;s__Mediterraneibacter lactaris	INFORMATION STORAGE AND PROCESSING	L	Replication, recombination and repair	102
MAG3875	d__Bacteria;p__Bacillota_A;c__Clostridia;o__Lachnospirales;f__Lachnospiraceae;g__Mediterraneibacter;s__Mediterraneibacter lactaris	CELLULAR PROCESSES AND SIGNALING	T	Signal transduction mechanisms	96
MAG3875	d__Bacteria;p__Bacillota_A;c__Clostridia;o__Lachnospirales;f__Lachnospiraceae;g__Mediterraneibacter;s__Mediterraneibacter lactaris	INFORMATION STORAGE AND PROCESSING	K	Transcription	149
MAG3875	d__Bacteria;p__Bacillota_A;c__Clostridia;o__Lachnospirales;f__Lachnospiraceae;g__Mediterraneibacter;s__Mediterraneibacter lactaris	CELLULAR PROCESSES AND SIGNALING	N	Cell motility	5
MAG3875	d__Bacteria;p__Bacillota_A;c__Clostridia;o__Lachnospirales;f__Lachnospiraceae;g__Mediterraneibacter;s__Mediterraneibacter lactaris	CELLULAR PROCESSES AND SIGNALING	M	Cell wall/membrane/envelope biogenesis	114
MAG3875	d__Bacteria;p__Bacillota_A;c__Clostridia;o__Lachnospirales;f__Lachnospiraceae;g__Mediterraneibacter;s__Mediterraneibacter lactaris	POORLY CHARACTERIZED	S	Function unknown	66
MAG3875	d__Bacteria;p__Bacillota_A;c__Clostridia;o__Lachnospirales;f__Lachnospiraceae;g__Mediterraneibacter;s__Mediterraneibacter lactaris	CELLULAR PROCESSES AND SIGNALING	W	Extracellular structures	4
MAG3875	d__Bacteria;p__Bacillota_A;c__Clostridia;o__Lachnospirales;f__Lachnospiraceae;g__Mediterraneibacter;s__Mediterraneibacter lactaris	CELLULAR PROCESSES AND SIGNALING	Z	Cytoskeleton	3
MAG3875	d__Bacteria;p__Bacillota_A;c__Clostridia;o__Lachnospirales;f__Lachnospiraceae;g__Mediterraneibacter;s__Mediterraneibacter lactaris	CELLULAR PROCESSES AND SIGNALING	D	Cell cycle control, cell division, chromosome partitioning	81
MAG3875	d__Bacteria;p__Bacillota_A;c__Clostridia;o__Lachnospirales;f__Lachnospiraceae;g__Mediterraneibacter;s__Mediterraneibacter lactaris	POORLY CHARACTERIZED	R	General function prediction only	120
MAG3875	d__Bacteria;p__Bacillota_A;c__Clostridia;o__Lachnospirales;f__Lachnospiraceae;g__Mediterraneibacter;s__Mediterraneibacter lactaris	CELLULAR PROCESSES AND SIGNALING	U	Intracellular trafficking, secretion, and vesicular transport	21
MAG3875	d__Bacteria;p__Bacillota_A;c__Clostridia;o__Lachnospirales;f__Lachnospiraceae;g__Mediterraneibacter;s__Mediterraneibacter lactaris	METABOLISM	Q	Secondary metabolites biosynthesis, transport and catabolism	10
MAG3875	d__Bacteria;p__Bacillota_A;c__Clostridia;o__Lachnospirales;f__Lachnospiraceae;g__Mediterraneibacter;s__Mediterraneibacter lactaris	INFORMATION STORAGE AND PROCESSING	J	Translation, ribosomal structure and biogenesis	206
MAG3875	d__Bacteria;p__Bacillota_A;c__Clostridia;o__Lachnospirales;f__Lachnospiraceae;g__Mediterraneibacter;s__Mediterraneibacter lactaris	METABOLISM	I	Lipid transport and metabolism	57
MAG3875	d__Bacteria;p__Bacillota_A;c__Clostridia;o__Lachnospirales;f__Lachnospiraceae;g__Mediterraneibacter;s__Mediterraneibacter lactaris	METABOLISM	P	Inorganic ion transport and metabolism	64
MAG3875	d__Bacteria;p__Bacillota_A;c__Clostridia;o__Lachnospirales;f__Lachnospiraceae;g__Mediterraneibacter;s__Mediterraneibacter lactaris	CELLULAR PROCESSES AND SIGNALING	V	Defense mechanisms	64
MAG3875	d__Bacteria;p__Bacillota_A;c__Clostridia;o__Lachnospirales;f__Lachnospiraceae;g__Mediterraneibacter;s__Mediterraneibacter lactaris	METABOLISM	E	Amino acid transport and metabolism	151
MAG3875	d__Bacteria;p__Bacillota_A;c__Clostridia;o__Lachnospirales;f__Lachnospiraceae;g__Mediterraneibacter;s__Mediterraneibacter lactaris	METABOLISM	H	Coenzyme transport and metabolism	108
MAG3875	d__Bacteria;p__Bacillota_A;c__Clostridia;o__Lachnospirales;f__Lachnospiraceae;g__Mediterraneibacter;s__Mediterraneibacter lactaris	METABOLISM	F	Nucleotide transport and metabolism	71
MAG3875	d__Bacteria;p__Bacillota_A;c__Clostridia;o__Lachnospirales;f__Lachnospiraceae;g__Mediterraneibacter;s__Mediterraneibacter lactaris	METABOLISM	C	Energy production and conversion	82
MAG3875	d__Bacteria;p__Bacillota_A;c__Clostridia;o__Lachnospirales;f__Lachnospiraceae;g__Mediterraneibacter;s__Mediterraneibacter lactaris	CELLULAR PROCESSES AND SIGNALING	X	Mobilome: prophages, transposons	11
MAG3878	d__Bacteria;p__Bacillota_A;c__Clostridia;o__Lachnospirales;f__Lachnospiraceae;g__Lachnospira;s__Lachnospira sp000437735	CELLULAR PROCESSES AND SIGNALING	O	Posttranslational modification, protein turnover, chaperones	79
MAG3878	d__Bacteria;p__Bacillota_A;c__Clostridia;o__Lachnospirales;f__Lachnospiraceae;g__Lachnospira;s__Lachnospira sp000437735	CELLULAR PROCESSES AND SIGNALING	M	Cell wall/membrane/envelope biogenesis	138
MAG3878	d__Bacteria;p__Bacillota_A;c__Clostridia;o__Lachnospirales;f__Lachnospiraceae;g__Lachnospira;s__Lachnospira sp000437735	CELLULAR PROCESSES AND SIGNALING	X	Mobilome: prophages, transposons	9
MAG3878	d__Bacteria;p__Bacillota_A;c__Clostridia;o__Lachnospirales;f__Lachnospiraceae;g__Lachnospira;s__Lachnospira sp000437735	METABOLISM	I	Lipid transport and metabolism	74
MAG3878	d__Bacteria;p__Bacillota_A;c__Clostridia;o__Lachnospirales;f__Lachnospiraceae;g__Lachnospira;s__Lachnospira sp000437735	CELLULAR PROCESSES AND SIGNALING	W	Extracellular structures	5
MAG3878	d__Bacteria;p__Bacillota_A;c__Clostridia;o__Lachnospirales;f__Lachnospiraceae;g__Lachnospira;s__Lachnospira sp000437735	INFORMATION STORAGE AND PROCESSING	K	Transcription	165
MAG3878	d__Bacteria;p__Bacillota_A;c__Clostridia;o__Lachnospirales;f__Lachnospiraceae;g__Lachnospira;s__Lachnospira sp000437735	CELLULAR PROCESSES AND SIGNALING	U	Intracellular trafficking, secretion, and vesicular transport	25
MAG3878	d__Bacteria;p__Bacillota_A;c__Clostridia;o__Lachnospirales;f__Lachnospiraceae;g__Lachnospira;s__Lachnospira sp000437735	CELLULAR PROCESSES AND SIGNALING	D	Cell cycle control, cell division, chromosome partitioning	97
MAG3878	d__Bacteria;p__Bacillota_A;c__Clostridia;o__Lachnospirales;f__Lachnospiraceae;g__Lachnospira;s__Lachnospira sp000437735	METABOLISM	H	Coenzyme transport and metabolism	123
MAG3878	d__Bacteria;p__Bacillota_A;c__Clostridia;o__Lachnospirales;f__Lachnospiraceae;g__Lachnospira;s__Lachnospira sp000437735	METABOLISM	Q	Secondary metabolites biosynthesis, transport and catabolism	9
MAG3878	d__Bacteria;p__Bacillota_A;c__Clostridia;o__Lachnospirales;f__Lachnospiraceae;g__Lachnospira;s__Lachnospira sp000437735	METABOLISM	P	Inorganic ion transport and metabolism	90
MAG3878	d__Bacteria;p__Bacillota_A;c__Clostridia;o__Lachnospirales;f__Lachnospiraceae;g__Lachnospira;s__Lachnospira sp000437735	POORLY CHARACTERIZED	R	General function prediction only	139
MAG3878	d__Bacteria;p__Bacillota_A;c__Clostridia;o__Lachnospirales;f__Lachnospiraceae;g__Lachnospira;s__Lachnospira sp000437735	INFORMATION STORAGE AND PROCESSING	L	Replication, recombination and repair	93
MAG3878	d__Bacteria;p__Bacillota_A;c__Clostridia;o__Lachnospirales;f__Lachnospiraceae;g__Lachnospira;s__Lachnospira sp000437735	METABOLISM	E	Amino acid transport and metabolism	161
MAG3878	d__Bacteria;p__Bacillota_A;c__Clostridia;o__Lachnospirales;f__Lachnospiraceae;g__Lachnospira;s__Lachnospira sp000437735	METABOLISM	G	Carbohydrate transport and metabolism	145
MAG3878	d__Bacteria;p__Bacillota_A;c__Clostridia;o__Lachnospirales;f__Lachnospiraceae;g__Lachnospira;s__Lachnospira sp000437735	CELLULAR PROCESSES AND SIGNALING	N	Cell motility	56
MAG3878	d__Bacteria;p__Bacillota_A;c__Clostridia;o__Lachnospirales;f__Lachnospiraceae;g__Lachnospira;s__Lachnospira sp000437735	CELLULAR PROCESSES AND SIGNALING	T	Signal transduction mechanisms	206
MAG3878	d__Bacteria;p__Bacillota_A;c__Clostridia;o__Lachnospirales;f__Lachnospiraceae;g__Lachnospira;s__Lachnospira sp000437735	POORLY CHARACTERIZED	S	Function unknown	65
MAG3878	d__Bacteria;p__Bacillota_A;c__Clostridia;o__Lachnospirales;f__Lachnospiraceae;g__Lachnospira;s__Lachnospira sp000437735	INFORMATION STORAGE AND PROCESSING	J	Translation, ribosomal structure and biogenesis	211
MAG3878	d__Bacteria;p__Bacillota_A;c__Clostridia;o__Lachnospirales;f__Lachnospiraceae;g__Lachnospira;s__Lachnospira sp000437735	METABOLISM	C	Energy production and conversion	92
MAG3878	d__Bacteria;p__Bacillota_A;c__Clostridia;o__Lachnospirales;f__Lachnospiraceae;g__Lachnospira;s__Lachnospira sp000437735	CELLULAR PROCESSES AND SIGNALING	V	Defense mechanisms	101
MAG3878	d__Bacteria;p__Bacillota_A;c__Clostridia;o__Lachnospirales;f__Lachnospiraceae;g__Lachnospira;s__Lachnospira sp000437735	CELLULAR PROCESSES AND SIGNALING	Z	Cytoskeleton	4
MAG3878	d__Bacteria;p__Bacillota_A;c__Clostridia;o__Lachnospirales;f__Lachnospiraceae;g__Lachnospira;s__Lachnospira sp000437735	METABOLISM	F	Nucleotide transport and metabolism	76
MAG642	d__Bacteria;p__Bacillota_A;c__Clostridia;o__Lachnospirales;f__Lachnospiraceae;g__Lachnospira;s__Lachnospira rogosae	METABOLISM	P	Inorganic ion transport and metabolism	93
MAG642	d__Bacteria;p__Bacillota_A;c__Clostridia;o__Lachnospirales;f__Lachnospiraceae;g__Lachnospira;s__Lachnospira rogosae	CELLULAR PROCESSES AND SIGNALING	T	Signal transduction mechanisms	173
MAG642	d__Bacteria;p__Bacillota_A;c__Clostridia;o__Lachnospirales;f__Lachnospiraceae;g__Lachnospira;s__Lachnospira rogosae	CELLULAR PROCESSES AND SIGNALING	D	Cell cycle control, cell division, chromosome partitioning	92
MAG642	d__Bacteria;p__Bacillota_A;c__Clostridia;o__Lachnospirales;f__Lachnospiraceae;g__Lachnospira;s__Lachnospira rogosae	METABOLISM	E	Amino acid transport and metabolism	162
MAG642	d__Bacteria;p__Bacillota_A;c__Clostridia;o__Lachnospirales;f__Lachnospiraceae;g__Lachnospira;s__Lachnospira rogosae	CELLULAR PROCESSES AND SIGNALING	W	Extracellular structures	5
MAG642	d__Bacteria;p__Bacillota_A;c__Clostridia;o__Lachnospirales;f__Lachnospiraceae;g__Lachnospira;s__Lachnospira rogosae	INFORMATION STORAGE AND PROCESSING	L	Replication, recombination and repair	79
MAG642	d__Bacteria;p__Bacillota_A;c__Clostridia;o__Lachnospirales;f__Lachnospiraceae;g__Lachnospira;s__Lachnospira rogosae	CELLULAR PROCESSES AND SIGNALING	Z	Cytoskeleton	4
MAG642	d__Bacteria;p__Bacillota_A;c__Clostridia;o__Lachnospirales;f__Lachnospiraceae;g__Lachnospira;s__Lachnospira rogosae	CELLULAR PROCESSES AND SIGNALING	N	Cell motility	55
MAG642	d__Bacteria;p__Bacillota_A;c__Clostridia;o__Lachnospirales;f__Lachnospiraceae;g__Lachnospira;s__Lachnospira rogosae	METABOLISM	C	Energy production and conversion	86
MAG642	d__Bacteria;p__Bacillota_A;c__Clostridia;o__Lachnospirales;f__Lachnospiraceae;g__Lachnospira;s__Lachnospira rogosae	METABOLISM	F	Nucleotide transport and metabolism	77
MAG642	d__Bacteria;p__Bacillota_A;c__Clostridia;o__Lachnospirales;f__Lachnospiraceae;g__Lachnospira;s__Lachnospira rogosae	CELLULAR PROCESSES AND SIGNALING	V	Defense mechanisms	70
MAG642	d__Bacteria;p__Bacillota_A;c__Clostridia;o__Lachnospirales;f__Lachnospiraceae;g__Lachnospira;s__Lachnospira rogosae	CELLULAR PROCESSES AND SIGNALING	X	Mobilome: prophages, transposons	2
MAG642	d__Bacteria;p__Bacillota_A;c__Clostridia;o__Lachnospirales;f__Lachnospiraceae;g__Lachnospira;s__Lachnospira rogosae	INFORMATION STORAGE AND PROCESSING	K	Transcription	149
MAG642	d__Bacteria;p__Bacillota_A;c__Clostridia;o__Lachnospirales;f__Lachnospiraceae;g__Lachnospira;s__Lachnospira rogosae	CELLULAR PROCESSES AND SIGNALING	O	Posttranslational modification, protein turnover, chaperones	75
MAG642	d__Bacteria;p__Bacillota_A;c__Clostridia;o__Lachnospirales;f__Lachnospiraceae;g__Lachnospira;s__Lachnospira rogosae	CELLULAR PROCESSES AND SIGNALING	M	Cell wall/membrane/envelope biogenesis	139
MAG642	d__Bacteria;p__Bacillota_A;c__Clostridia;o__Lachnospirales;f__Lachnospiraceae;g__Lachnospira;s__Lachnospira rogosae	CELLULAR PROCESSES AND SIGNALING	U	Intracellular trafficking, secretion, and vesicular transport	25
MAG642	d__Bacteria;p__Bacillota_A;c__Clostridia;o__Lachnospirales;f__Lachnospiraceae;g__Lachnospira;s__Lachnospira rogosae	METABOLISM	Q	Secondary metabolites biosynthesis, transport and catabolism	6
MAG642	d__Bacteria;p__Bacillota_A;c__Clostridia;o__Lachnospirales;f__Lachnospiraceae;g__Lachnospira;s__Lachnospira rogosae	POORLY CHARACTERIZED	R	General function prediction only	127
MAG642	d__Bacteria;p__Bacillota_A;c__Clostridia;o__Lachnospirales;f__Lachnospiraceae;g__Lachnospira;s__Lachnospira rogosae	POORLY CHARACTERIZED	S	Function unknown	60
MAG642	d__Bacteria;p__Bacillota_A;c__Clostridia;o__Lachnospirales;f__Lachnospiraceae;g__Lachnospira;s__Lachnospira rogosae	METABOLISM	H	Coenzyme transport and metabolism	112
MAG642	d__Bacteria;p__Bacillota_A;c__Clostridia;o__Lachnospirales;f__Lachnospiraceae;g__Lachnospira;s__Lachnospira rogosae	METABOLISM	G	Carbohydrate transport and metabolism	124
MAG642	d__Bacteria;p__Bacillota_A;c__Clostridia;o__Lachnospirales;f__Lachnospiraceae;g__Lachnospira;s__Lachnospira rogosae	METABOLISM	I	Lipid transport and metabolism	73
MAG642	d__Bacteria;p__Bacillota_A;c__Clostridia;o__Lachnospirales;f__Lachnospiraceae;g__Lachnospira;s__Lachnospira rogosae	INFORMATION STORAGE AND PROCESSING	J	Translation, ribosomal structure and biogenesis	203
MAG722	d__Bacteria;p__Actinomycetota;c__Actinomycetia;o__Actinomycetales;f__Bifidobacteriaceae;g__Bifidobacterium;s__Bifidobacterium pseudocatenulatum	METABOLISM	F	Nucleotide transport and metabolism	74
MAG722	d__Bacteria;p__Actinomycetota;c__Actinomycetia;o__Actinomycetales;f__Bifidobacteriaceae;g__Bifidobacterium;s__Bifidobacterium pseudocatenulatum	CELLULAR PROCESSES AND SIGNALING	M	Cell wall/membrane/envelope biogenesis	93
MAG722	d__Bacteria;p__Actinomycetota;c__Actinomycetia;o__Actinomycetales;f__Bifidobacteriaceae;g__Bifidobacterium;s__Bifidobacterium pseudocatenulatum	POORLY CHARACTERIZED	R	General function prediction only	97
MAG722	d__Bacteria;p__Actinomycetota;c__Actinomycetia;o__Actinomycetales;f__Bifidobacteriaceae;g__Bifidobacterium;s__Bifidobacterium pseudocatenulatum	INFORMATION STORAGE AND PROCESSING	L	Replication, recombination and repair	81
MAG722	d__Bacteria;p__Actinomycetota;c__Actinomycetia;o__Actinomycetales;f__Bifidobacteriaceae;g__Bifidobacterium;s__Bifidobacterium pseudocatenulatum	CELLULAR PROCESSES AND SIGNALING	O	Posttranslational modification, protein turnover, chaperones	69
MAG722	d__Bacteria;p__Actinomycetota;c__Actinomycetia;o__Actinomycetales;f__Bifidobacteriaceae;g__Bifidobacterium;s__Bifidobacterium pseudocatenulatum	METABOLISM	G	Carbohydrate transport and metabolism	205
MAG722	d__Bacteria;p__Actinomycetota;c__Actinomycetia;o__Actinomycetales;f__Bifidobacteriaceae;g__Bifidobacterium;s__Bifidobacterium pseudocatenulatum	CELLULAR PROCESSES AND SIGNALING	D	Cell cycle control, cell division, chromosome partitioning	25
MAG722	d__Bacteria;p__Actinomycetota;c__Actinomycetia;o__Actinomycetales;f__Bifidobacteriaceae;g__Bifidobacterium;s__Bifidobacterium pseudocatenulatum	INFORMATION STORAGE AND PROCESSING	A	RNA processing and modification	1
MAG722	d__Bacteria;p__Actinomycetota;c__Actinomycetia;o__Actinomycetales;f__Bifidobacteriaceae;g__Bifidobacterium;s__Bifidobacterium pseudocatenulatum	CELLULAR PROCESSES AND SIGNALING	W	Extracellular structures	9
MAG722	d__Bacteria;p__Actinomycetota;c__Actinomycetia;o__Actinomycetales;f__Bifidobacteriaceae;g__Bifidobacterium;s__Bifidobacterium pseudocatenulatum	CELLULAR PROCESSES AND SIGNALING	N	Cell motility	14
MAG722	d__Bacteria;p__Actinomycetota;c__Actinomycetia;o__Actinomycetales;f__Bifidobacteriaceae;g__Bifidobacterium;s__Bifidobacterium pseudocatenulatum	CELLULAR PROCESSES AND SIGNALING	X	Mobilome: prophages, transposons	12
MAG722	d__Bacteria;p__Actinomycetota;c__Actinomycetia;o__Actinomycetales;f__Bifidobacteriaceae;g__Bifidobacterium;s__Bifidobacterium pseudocatenulatum	METABOLISM	P	Inorganic ion transport and metabolism	70
MAG722	d__Bacteria;p__Actinomycetota;c__Actinomycetia;o__Actinomycetales;f__Bifidobacteriaceae;g__Bifidobacterium;s__Bifidobacterium pseudocatenulatum	CELLULAR PROCESSES AND SIGNALING	T	Signal transduction mechanisms	77
MAG722	d__Bacteria;p__Actinomycetota;c__Actinomycetia;o__Actinomycetales;f__Bifidobacteriaceae;g__Bifidobacterium;s__Bifidobacterium pseudocatenulatum	METABOLISM	C	Energy production and conversion	49
MAG722	d__Bacteria;p__Actinomycetota;c__Actinomycetia;o__Actinomycetales;f__Bifidobacteriaceae;g__Bifidobacterium;s__Bifidobacterium pseudocatenulatum	INFORMATION STORAGE AND PROCESSING	K	Transcription	116
MAG722	d__Bacteria;p__Actinomycetota;c__Actinomycetia;o__Actinomycetales;f__Bifidobacteriaceae;g__Bifidobacterium;s__Bifidobacterium pseudocatenulatum	METABOLISM	H	Coenzyme transport and metabolism	86
MAG722	d__Bacteria;p__Actinomycetota;c__Actinomycetia;o__Actinomycetales;f__Bifidobacteriaceae;g__Bifidobacterium;s__Bifidobacterium pseudocatenulatum	CELLULAR PROCESSES AND SIGNALING	U	Intracellular trafficking, secretion, and vesicular transport	20
MAG722	d__Bacteria;p__Actinomycetota;c__Actinomycetia;o__Actinomycetales;f__Bifidobacteriaceae;g__Bifidobacterium;s__Bifidobacterium pseudocatenulatum	CELLULAR PROCESSES AND SIGNALING	V	Defense mechanisms	42
MAG722	d__Bacteria;p__Actinomycetota;c__Actinomycetia;o__Actinomycetales;f__Bifidobacteriaceae;g__Bifidobacterium;s__Bifidobacterium pseudocatenulatum	METABOLISM	I	Lipid transport and metabolism	50
MAG722	d__Bacteria;p__Actinomycetota;c__Actinomycetia;o__Actinomycetales;f__Bifidobacteriaceae;g__Bifidobacterium;s__Bifidobacterium pseudocatenulatum	METABOLISM	E	Amino acid transport and metabolism	176
MAG722	d__Bacteria;p__Actinomycetota;c__Actinomycetia;o__Actinomycetales;f__Bifidobacteriaceae;g__Bifidobacterium;s__Bifidobacterium pseudocatenulatum	INFORMATION STORAGE AND PROCESSING	J	Translation, ribosomal structure and biogenesis	171
MAG722	d__Bacteria;p__Actinomycetota;c__Actinomycetia;o__Actinomycetales;f__Bifidobacteriaceae;g__Bifidobacterium;s__Bifidobacterium pseudocatenulatum	METABOLISM	Q	Secondary metabolites biosynthesis, transport and catabolism	5
MAG722	d__Bacteria;p__Actinomycetota;c__Actinomycetia;o__Actinomycetales;f__Bifidobacteriaceae;g__Bifidobacterium;s__Bifidobacterium pseudocatenulatum	POORLY CHARACTERIZED	S	Function unknown	44
MAG729	d__Bacteria;p__Bacillota_A;c__Clostridia;o__Lachnospirales;f__Lachnospiraceae;g__Anaerostipes;s__Anaerostipes hadrus	METABOLISM	Q	Secondary metabolites biosynthesis, transport and catabolism	10
MAG729	d__Bacteria;p__Bacillota_A;c__Clostridia;o__Lachnospirales;f__Lachnospiraceae;g__Anaerostipes;s__Anaerostipes hadrus	CELLULAR PROCESSES AND SIGNALING	O	Posttranslational modification, protein turnover, chaperones	81
MAG729	d__Bacteria;p__Bacillota_A;c__Clostridia;o__Lachnospirales;f__Lachnospiraceae;g__Anaerostipes;s__Anaerostipes hadrus	CELLULAR PROCESSES AND SIGNALING	V	Defense mechanisms	62
MAG729	d__Bacteria;p__Bacillota_A;c__Clostridia;o__Lachnospirales;f__Lachnospiraceae;g__Anaerostipes;s__Anaerostipes hadrus	CELLULAR PROCESSES AND SIGNALING	M	Cell wall/membrane/envelope biogenesis	136
MAG729	d__Bacteria;p__Bacillota_A;c__Clostridia;o__Lachnospirales;f__Lachnospiraceae;g__Anaerostipes;s__Anaerostipes hadrus	INFORMATION STORAGE AND PROCESSING	L	Replication, recombination and repair	87
MAG729	d__Bacteria;p__Bacillota_A;c__Clostridia;o__Lachnospirales;f__Lachnospiraceae;g__Anaerostipes;s__Anaerostipes hadrus	INFORMATION STORAGE AND PROCESSING	J	Translation, ribosomal structure and biogenesis	208
MAG729	d__Bacteria;p__Bacillota_A;c__Clostridia;o__Lachnospirales;f__Lachnospiraceae;g__Anaerostipes;s__Anaerostipes hadrus	INFORMATION STORAGE AND PROCESSING	K	Transcription	197
MAG729	d__Bacteria;p__Bacillota_A;c__Clostridia;o__Lachnospirales;f__Lachnospiraceae;g__Anaerostipes;s__Anaerostipes hadrus	CELLULAR PROCESSES AND SIGNALING	T	Signal transduction mechanisms	154
MAG729	d__Bacteria;p__Bacillota_A;c__Clostridia;o__Lachnospirales;f__Lachnospiraceae;g__Anaerostipes;s__Anaerostipes hadrus	METABOLISM	H	Coenzyme transport and metabolism	133
MAG729	d__Bacteria;p__Bacillota_A;c__Clostridia;o__Lachnospirales;f__Lachnospiraceae;g__Anaerostipes;s__Anaerostipes hadrus	CELLULAR PROCESSES AND SIGNALING	U	Intracellular trafficking, secretion, and vesicular transport	20
MAG729	d__Bacteria;p__Bacillota_A;c__Clostridia;o__Lachnospirales;f__Lachnospiraceae;g__Anaerostipes;s__Anaerostipes hadrus	CELLULAR PROCESSES AND SIGNALING	W	Extracellular structures	6
MAG729	d__Bacteria;p__Bacillota_A;c__Clostridia;o__Lachnospirales;f__Lachnospiraceae;g__Anaerostipes;s__Anaerostipes hadrus	CELLULAR PROCESSES AND SIGNALING	D	Cell cycle control, cell division, chromosome partitioning	85
MAG729	d__Bacteria;p__Bacillota_A;c__Clostridia;o__Lachnospirales;f__Lachnospiraceae;g__Anaerostipes;s__Anaerostipes hadrus	METABOLISM	E	Amino acid transport and metabolism	191
MAG729	d__Bacteria;p__Bacillota_A;c__Clostridia;o__Lachnospirales;f__Lachnospiraceae;g__Anaerostipes;s__Anaerostipes hadrus	METABOLISM	G	Carbohydrate transport and metabolism	291
MAG729	d__Bacteria;p__Bacillota_A;c__Clostridia;o__Lachnospirales;f__Lachnospiraceae;g__Anaerostipes;s__Anaerostipes hadrus	METABOLISM	I	Lipid transport and metabolism	83
MAG729	d__Bacteria;p__Bacillota_A;c__Clostridia;o__Lachnospirales;f__Lachnospiraceae;g__Anaerostipes;s__Anaerostipes hadrus	CELLULAR PROCESSES AND SIGNALING	Z	Cytoskeleton	3
MAG729	d__Bacteria;p__Bacillota_A;c__Clostridia;o__Lachnospirales;f__Lachnospiraceae;g__Anaerostipes;s__Anaerostipes hadrus	METABOLISM	F	Nucleotide transport and metabolism	90
MAG729	d__Bacteria;p__Bacillota_A;c__Clostridia;o__Lachnospirales;f__Lachnospiraceae;g__Anaerostipes;s__Anaerostipes hadrus	CELLULAR PROCESSES AND SIGNALING	X	Mobilome: prophages, transposons	15
MAG729	d__Bacteria;p__Bacillota_A;c__Clostridia;o__Lachnospirales;f__Lachnospiraceae;g__Anaerostipes;s__Anaerostipes hadrus	METABOLISM	C	Energy production and conversion	131
MAG729	d__Bacteria;p__Bacillota_A;c__Clostridia;o__Lachnospirales;f__Lachnospiraceae;g__Anaerostipes;s__Anaerostipes hadrus	POORLY CHARACTERIZED	S	Function unknown	72
MAG729	d__Bacteria;p__Bacillota_A;c__Clostridia;o__Lachnospirales;f__Lachnospiraceae;g__Anaerostipes;s__Anaerostipes hadrus	METABOLISM	P	Inorganic ion transport and metabolism	78
MAG729	d__Bacteria;p__Bacillota_A;c__Clostridia;o__Lachnospirales;f__Lachnospiraceae;g__Anaerostipes;s__Anaerostipes hadrus	POORLY CHARACTERIZED	R	General function prediction only	174
MAG729	d__Bacteria;p__Bacillota_A;c__Clostridia;o__Lachnospirales;f__Lachnospiraceae;g__Anaerostipes;s__Anaerostipes hadrus	CELLULAR PROCESSES AND SIGNALING	N	Cell motility	9
MAG738	d__Bacteria;p__Actinomycetota;c__Coriobacteriia;o__Coriobacteriales;f__Coriobacteriaceae;g__Collinsella;s__Collinsella sp003439125	CELLULAR PROCESSES AND SIGNALING	T	Signal transduction mechanisms	90
MAG738	d__Bacteria;p__Actinomycetota;c__Coriobacteriia;o__Coriobacteriales;f__Coriobacteriaceae;g__Collinsella;s__Collinsella sp003439125	INFORMATION STORAGE AND PROCESSING	J	Translation, ribosomal structure and biogenesis	186
MAG738	d__Bacteria;p__Actinomycetota;c__Coriobacteriia;o__Coriobacteriales;f__Coriobacteriaceae;g__Collinsella;s__Collinsella sp003439125	METABOLISM	G	Carbohydrate transport and metabolism	173
MAG738	d__Bacteria;p__Actinomycetota;c__Coriobacteriia;o__Coriobacteriales;f__Coriobacteriaceae;g__Collinsella;s__Collinsella sp003439125	CELLULAR PROCESSES AND SIGNALING	Z	Cytoskeleton	2
MAG738	d__Bacteria;p__Actinomycetota;c__Coriobacteriia;o__Coriobacteriales;f__Coriobacteriaceae;g__Collinsella;s__Collinsella sp003439125	CELLULAR PROCESSES AND SIGNALING	D	Cell cycle control, cell division, chromosome partitioning	31
MAG738	d__Bacteria;p__Actinomycetota;c__Coriobacteriia;o__Coriobacteriales;f__Coriobacteriaceae;g__Collinsella;s__Collinsella sp003439125	METABOLISM	C	Energy production and conversion	77
MAG738	d__Bacteria;p__Actinomycetota;c__Coriobacteriia;o__Coriobacteriales;f__Coriobacteriaceae;g__Collinsella;s__Collinsella sp003439125	CELLULAR PROCESSES AND SIGNALING	U	Intracellular trafficking, secretion, and vesicular transport	23
MAG738	d__Bacteria;p__Actinomycetota;c__Coriobacteriia;o__Coriobacteriales;f__Coriobacteriaceae;g__Collinsella;s__Collinsella sp003439125	CELLULAR PROCESSES AND SIGNALING	O	Posttranslational modification, protein turnover, chaperones	71
MAG738	d__Bacteria;p__Actinomycetota;c__Coriobacteriia;o__Coriobacteriales;f__Coriobacteriaceae;g__Collinsella;s__Collinsella sp003439125	CELLULAR PROCESSES AND SIGNALING	M	Cell wall/membrane/envelope biogenesis	111
MAG738	d__Bacteria;p__Actinomycetota;c__Coriobacteriia;o__Coriobacteriales;f__Coriobacteriaceae;g__Collinsella;s__Collinsella sp003439125	CELLULAR PROCESSES AND SIGNALING	W	Extracellular structures	7
MAG738	d__Bacteria;p__Actinomycetota;c__Coriobacteriia;o__Coriobacteriales;f__Coriobacteriaceae;g__Collinsella;s__Collinsella sp003439125	METABOLISM	H	Coenzyme transport and metabolism	106
MAG738	d__Bacteria;p__Actinomycetota;c__Coriobacteriia;o__Coriobacteriales;f__Coriobacteriaceae;g__Collinsella;s__Collinsella sp003439125	POORLY CHARACTERIZED	R	General function prediction only	135
MAG738	d__Bacteria;p__Actinomycetota;c__Coriobacteriia;o__Coriobacteriales;f__Coriobacteriaceae;g__Collinsella;s__Collinsella sp003439125	CELLULAR PROCESSES AND SIGNALING	V	Defense mechanisms	59
MAG738	d__Bacteria;p__Actinomycetota;c__Coriobacteriia;o__Coriobacteriales;f__Coriobacteriaceae;g__Collinsella;s__Collinsella sp003439125	METABOLISM	F	Nucleotide transport and metabolism	58
MAG738	d__Bacteria;p__Actinomycetota;c__Coriobacteriia;o__Coriobacteriales;f__Coriobacteriaceae;g__Collinsella;s__Collinsella sp003439125	METABOLISM	I	Lipid transport and metabolism	60
MAG738	d__Bacteria;p__Actinomycetota;c__Coriobacteriia;o__Coriobacteriales;f__Coriobacteriaceae;g__Collinsella;s__Collinsella sp003439125	METABOLISM	Q	Secondary metabolites biosynthesis, transport and catabolism	8
MAG738	d__Bacteria;p__Actinomycetota;c__Coriobacteriia;o__Coriobacteriales;f__Coriobacteriaceae;g__Collinsella;s__Collinsella sp003439125	CELLULAR PROCESSES AND SIGNALING	N	Cell motility	6
MAG738	d__Bacteria;p__Actinomycetota;c__Coriobacteriia;o__Coriobacteriales;f__Coriobacteriaceae;g__Collinsella;s__Collinsella sp003439125	INFORMATION STORAGE AND PROCESSING	L	Replication, recombination and repair	85
MAG738	d__Bacteria;p__Actinomycetota;c__Coriobacteriia;o__Coriobacteriales;f__Coriobacteriaceae;g__Collinsella;s__Collinsella sp003439125	INFORMATION STORAGE AND PROCESSING	K	Transcription	150
MAG738	d__Bacteria;p__Actinomycetota;c__Coriobacteriia;o__Coriobacteriales;f__Coriobacteriaceae;g__Collinsella;s__Collinsella sp003439125	METABOLISM	E	Amino acid transport and metabolism	173
MAG738	d__Bacteria;p__Actinomycetota;c__Coriobacteriia;o__Coriobacteriales;f__Coriobacteriaceae;g__Collinsella;s__Collinsella sp003439125	POORLY CHARACTERIZED	S	Function unknown	43
MAG738	d__Bacteria;p__Actinomycetota;c__Coriobacteriia;o__Coriobacteriales;f__Coriobacteriaceae;g__Collinsella;s__Collinsella sp003439125	CELLULAR PROCESSES AND SIGNALING	X	Mobilome: prophages, transposons	27
MAG738	d__Bacteria;p__Actinomycetota;c__Coriobacteriia;o__Coriobacteriales;f__Coriobacteriaceae;g__Collinsella;s__Collinsella sp003439125	METABOLISM	P	Inorganic ion transport and metabolism	76
MAG824	d__Bacteria;p__Bacillota_A;c__Clostridia;o__Lachnospirales;f__Lachnospiraceae;g__Agathobacter;s__Agathobacter rectalis	CELLULAR PROCESSES AND SIGNALING	O	Posttranslational modification, protein turnover, chaperones	87
MAG824	d__Bacteria;p__Bacillota_A;c__Clostridia;o__Lachnospirales;f__Lachnospiraceae;g__Agathobacter;s__Agathobacter rectalis	CELLULAR PROCESSES AND SIGNALING	T	Signal transduction mechanisms	166
MAG824	d__Bacteria;p__Bacillota_A;c__Clostridia;o__Lachnospirales;f__Lachnospiraceae;g__Agathobacter;s__Agathobacter rectalis	CELLULAR PROCESSES AND SIGNALING	X	Mobilome: prophages, transposons	9
MAG824	d__Bacteria;p__Bacillota_A;c__Clostridia;o__Lachnospirales;f__Lachnospiraceae;g__Agathobacter;s__Agathobacter rectalis	CELLULAR PROCESSES AND SIGNALING	W	Extracellular structures	17
MAG824	d__Bacteria;p__Bacillota_A;c__Clostridia;o__Lachnospirales;f__Lachnospiraceae;g__Agathobacter;s__Agathobacter rectalis	CELLULAR PROCESSES AND SIGNALING	N	Cell motility	59
MAG824	d__Bacteria;p__Bacillota_A;c__Clostridia;o__Lachnospirales;f__Lachnospiraceae;g__Agathobacter;s__Agathobacter rectalis	CELLULAR PROCESSES AND SIGNALING	D	Cell cycle control, cell division, chromosome partitioning	81
MAG824	d__Bacteria;p__Bacillota_A;c__Clostridia;o__Lachnospirales;f__Lachnospiraceae;g__Agathobacter;s__Agathobacter rectalis	POORLY CHARACTERIZED	S	Function unknown	63
MAG824	d__Bacteria;p__Bacillota_A;c__Clostridia;o__Lachnospirales;f__Lachnospiraceae;g__Agathobacter;s__Agathobacter rectalis	METABOLISM	I	Lipid transport and metabolism	68
MAG824	d__Bacteria;p__Bacillota_A;c__Clostridia;o__Lachnospirales;f__Lachnospiraceae;g__Agathobacter;s__Agathobacter rectalis	CELLULAR PROCESSES AND SIGNALING	V	Defense mechanisms	77
MAG824	d__Bacteria;p__Bacillota_A;c__Clostridia;o__Lachnospirales;f__Lachnospiraceae;g__Agathobacter;s__Agathobacter rectalis	INFORMATION STORAGE AND PROCESSING	J	Translation, ribosomal structure and biogenesis	214
MAG824	d__Bacteria;p__Bacillota_A;c__Clostridia;o__Lachnospirales;f__Lachnospiraceae;g__Agathobacter;s__Agathobacter rectalis	METABOLISM	E	Amino acid transport and metabolism	167
MAG824	d__Bacteria;p__Bacillota_A;c__Clostridia;o__Lachnospirales;f__Lachnospiraceae;g__Agathobacter;s__Agathobacter rectalis	METABOLISM	F	Nucleotide transport and metabolism	76
MAG824	d__Bacteria;p__Bacillota_A;c__Clostridia;o__Lachnospirales;f__Lachnospiraceae;g__Agathobacter;s__Agathobacter rectalis	METABOLISM	G	Carbohydrate transport and metabolism	182
MAG824	d__Bacteria;p__Bacillota_A;c__Clostridia;o__Lachnospirales;f__Lachnospiraceae;g__Agathobacter;s__Agathobacter rectalis	METABOLISM	C	Energy production and conversion	90
MAG824	d__Bacteria;p__Bacillota_A;c__Clostridia;o__Lachnospirales;f__Lachnospiraceae;g__Agathobacter;s__Agathobacter rectalis	INFORMATION STORAGE AND PROCESSING	L	Replication, recombination and repair	98
MAG824	d__Bacteria;p__Bacillota_A;c__Clostridia;o__Lachnospirales;f__Lachnospiraceae;g__Agathobacter;s__Agathobacter rectalis	METABOLISM	P	Inorganic ion transport and metabolism	73
MAG824	d__Bacteria;p__Bacillota_A;c__Clostridia;o__Lachnospirales;f__Lachnospiraceae;g__Agathobacter;s__Agathobacter rectalis	METABOLISM	H	Coenzyme transport and metabolism	121
MAG824	d__Bacteria;p__Bacillota_A;c__Clostridia;o__Lachnospirales;f__Lachnospiraceae;g__Agathobacter;s__Agathobacter rectalis	CELLULAR PROCESSES AND SIGNALING	M	Cell wall/membrane/envelope biogenesis	138
MAG824	d__Bacteria;p__Bacillota_A;c__Clostridia;o__Lachnospirales;f__Lachnospiraceae;g__Agathobacter;s__Agathobacter rectalis	POORLY CHARACTERIZED	R	General function prediction only	146
MAG824	d__Bacteria;p__Bacillota_A;c__Clostridia;o__Lachnospirales;f__Lachnospiraceae;g__Agathobacter;s__Agathobacter rectalis	INFORMATION STORAGE AND PROCESSING	K	Transcription	204
MAG824	d__Bacteria;p__Bacillota_A;c__Clostridia;o__Lachnospirales;f__Lachnospiraceae;g__Agathobacter;s__Agathobacter rectalis	METABOLISM	Q	Secondary metabolites biosynthesis, transport and catabolism	7
MAG824	d__Bacteria;p__Bacillota_A;c__Clostridia;o__Lachnospirales;f__Lachnospiraceae;g__Agathobacter;s__Agathobacter rectalis	CELLULAR PROCESSES AND SIGNALING	U	Intracellular trafficking, secretion, and vesicular transport	34
MAG824	d__Bacteria;p__Bacillota_A;c__Clostridia;o__Lachnospirales;f__Lachnospiraceae;g__Agathobacter;s__Agathobacter rectalis	CELLULAR PROCESSES AND SIGNALING	Z	Cytoskeleton	5
MAG1011	d__Bacteria;p__Actinomycetota;c__Coriobacteriia;o__Coriobacteriales;f__Coriobacteriaceae;g__Collinsella;s__Collinsella sp002391315	CELLULAR PROCESSES AND SIGNALING	T	Signal transduction mechanisms	75
MAG1011	d__Bacteria;p__Actinomycetota;c__Coriobacteriia;o__Coriobacteriales;f__Coriobacteriaceae;g__Collinsella;s__Collinsella sp002391315	METABOLISM	H	Coenzyme transport and metabolism	82
MAG1011	d__Bacteria;p__Actinomycetota;c__Coriobacteriia;o__Coriobacteriales;f__Coriobacteriaceae;g__Collinsella;s__Collinsella sp002391315	CELLULAR PROCESSES AND SIGNALING	D	Cell cycle control, cell division, chromosome partitioning	28
MAG1011	d__Bacteria;p__Actinomycetota;c__Coriobacteriia;o__Coriobacteriales;f__Coriobacteriaceae;g__Collinsella;s__Collinsella sp002391315	METABOLISM	I	Lipid transport and metabolism	46
MAG1011	d__Bacteria;p__Actinomycetota;c__Coriobacteriia;o__Coriobacteriales;f__Coriobacteriaceae;g__Collinsella;s__Collinsella sp002391315	POORLY CHARACTERIZED	S	Function unknown	43
MAG1011	d__Bacteria;p__Actinomycetota;c__Coriobacteriia;o__Coriobacteriales;f__Coriobacteriaceae;g__Collinsella;s__Collinsella sp002391315	METABOLISM	P	Inorganic ion transport and metabolism	59
MAG1011	d__Bacteria;p__Actinomycetota;c__Coriobacteriia;o__Coriobacteriales;f__Coriobacteriaceae;g__Collinsella;s__Collinsella sp002391315	CELLULAR PROCESSES AND SIGNALING	O	Posttranslational modification, protein turnover, chaperones	65
MAG1011	d__Bacteria;p__Actinomycetota;c__Coriobacteriia;o__Coriobacteriales;f__Coriobacteriaceae;g__Collinsella;s__Collinsella sp002391315	CELLULAR PROCESSES AND SIGNALING	V	Defense mechanisms	58
MAG1011	d__Bacteria;p__Actinomycetota;c__Coriobacteriia;o__Coriobacteriales;f__Coriobacteriaceae;g__Collinsella;s__Collinsella sp002391315	METABOLISM	F	Nucleotide transport and metabolism	60
MAG1011	d__Bacteria;p__Actinomycetota;c__Coriobacteriia;o__Coriobacteriales;f__Coriobacteriaceae;g__Collinsella;s__Collinsella sp002391315	CELLULAR PROCESSES AND SIGNALING	N	Cell motility	5
MAG1011	d__Bacteria;p__Actinomycetota;c__Coriobacteriia;o__Coriobacteriales;f__Coriobacteriaceae;g__Collinsella;s__Collinsella sp002391315	INFORMATION STORAGE AND PROCESSING	K	Transcription	120
MAG1011	d__Bacteria;p__Actinomycetota;c__Coriobacteriia;o__Coriobacteriales;f__Coriobacteriaceae;g__Collinsella;s__Collinsella sp002391315	METABOLISM	G	Carbohydrate transport and metabolism	142
MAG1011	d__Bacteria;p__Actinomycetota;c__Coriobacteriia;o__Coriobacteriales;f__Coriobacteriaceae;g__Collinsella;s__Collinsella sp002391315	METABOLISM	Q	Secondary metabolites biosynthesis, transport and catabolism	6
MAG1011	d__Bacteria;p__Actinomycetota;c__Coriobacteriia;o__Coriobacteriales;f__Coriobacteriaceae;g__Collinsella;s__Collinsella sp002391315	CELLULAR PROCESSES AND SIGNALING	W	Extracellular structures	6
MAG1011	d__Bacteria;p__Actinomycetota;c__Coriobacteriia;o__Coriobacteriales;f__Coriobacteriaceae;g__Collinsella;s__Collinsella sp002391315	CELLULAR PROCESSES AND SIGNALING	M	Cell wall/membrane/envelope biogenesis	103
MAG1011	d__Bacteria;p__Actinomycetota;c__Coriobacteriia;o__Coriobacteriales;f__Coriobacteriaceae;g__Collinsella;s__Collinsella sp002391315	INFORMATION STORAGE AND PROCESSING	J	Translation, ribosomal structure and biogenesis	182
MAG1011	d__Bacteria;p__Actinomycetota;c__Coriobacteriia;o__Coriobacteriales;f__Coriobacteriaceae;g__Collinsella;s__Collinsella sp002391315	CELLULAR PROCESSES AND SIGNALING	U	Intracellular trafficking, secretion, and vesicular transport	23
MAG1011	d__Bacteria;p__Actinomycetota;c__Coriobacteriia;o__Coriobacteriales;f__Coriobacteriaceae;g__Collinsella;s__Collinsella sp002391315	METABOLISM	E	Amino acid transport and metabolism	154
MAG1011	d__Bacteria;p__Actinomycetota;c__Coriobacteriia;o__Coriobacteriales;f__Coriobacteriaceae;g__Collinsella;s__Collinsella sp002391315	CELLULAR PROCESSES AND SIGNALING	X	Mobilome: prophages, transposons	22
MAG1011	d__Bacteria;p__Actinomycetota;c__Coriobacteriia;o__Coriobacteriales;f__Coriobacteriaceae;g__Collinsella;s__Collinsella sp002391315	METABOLISM	C	Energy production and conversion	77
MAG1011	d__Bacteria;p__Actinomycetota;c__Coriobacteriia;o__Coriobacteriales;f__Coriobacteriaceae;g__Collinsella;s__Collinsella sp002391315	POORLY CHARACTERIZED	R	General function prediction only	117
MAG1011	d__Bacteria;p__Actinomycetota;c__Coriobacteriia;o__Coriobacteriales;f__Coriobacteriaceae;g__Collinsella;s__Collinsella sp002391315	CELLULAR PROCESSES AND SIGNALING	Z	Cytoskeleton	2
MAG1011	d__Bacteria;p__Actinomycetota;c__Coriobacteriia;o__Coriobacteriales;f__Coriobacteriaceae;g__Collinsella;s__Collinsella sp002391315	INFORMATION STORAGE AND PROCESSING	L	Replication, recombination and repair	88
MAG1182	d__Bacteria;p__Bacillota_A;c__Clostridia;o__Oscillospirales;f__Oscillospiraceae;g__Faecousia;s__Faecousia sp900549705	CELLULAR PROCESSES AND SIGNALING	V	Defense mechanisms	73
MAG1182	d__Bacteria;p__Bacillota_A;c__Clostridia;o__Oscillospirales;f__Oscillospiraceae;g__Faecousia;s__Faecousia sp900549705	METABOLISM	E	Amino acid transport and metabolism	165
MAG1182	d__Bacteria;p__Bacillota_A;c__Clostridia;o__Oscillospirales;f__Oscillospiraceae;g__Faecousia;s__Faecousia sp900549705	CELLULAR PROCESSES AND SIGNALING	M	Cell wall/membrane/envelope biogenesis	119
MAG1182	d__Bacteria;p__Bacillota_A;c__Clostridia;o__Oscillospirales;f__Oscillospiraceae;g__Faecousia;s__Faecousia sp900549705	CELLULAR PROCESSES AND SIGNALING	T	Signal transduction mechanisms	113
MAG1182	d__Bacteria;p__Bacillota_A;c__Clostridia;o__Oscillospirales;f__Oscillospiraceae;g__Faecousia;s__Faecousia sp900549705	METABOLISM	C	Energy production and conversion	87
MAG1182	d__Bacteria;p__Bacillota_A;c__Clostridia;o__Oscillospirales;f__Oscillospiraceae;g__Faecousia;s__Faecousia sp900549705	INFORMATION STORAGE AND PROCESSING	L	Replication, recombination and repair	89
MAG1182	d__Bacteria;p__Bacillota_A;c__Clostridia;o__Oscillospirales;f__Oscillospiraceae;g__Faecousia;s__Faecousia sp900549705	CELLULAR PROCESSES AND SIGNALING	N	Cell motility	2
MAG1182	d__Bacteria;p__Bacillota_A;c__Clostridia;o__Oscillospirales;f__Oscillospiraceae;g__Faecousia;s__Faecousia sp900549705	METABOLISM	G	Carbohydrate transport and metabolism	197
MAG1182	d__Bacteria;p__Bacillota_A;c__Clostridia;o__Oscillospirales;f__Oscillospiraceae;g__Faecousia;s__Faecousia sp900549705	METABOLISM	P	Inorganic ion transport and metabolism	124
MAG1182	d__Bacteria;p__Bacillota_A;c__Clostridia;o__Oscillospirales;f__Oscillospiraceae;g__Faecousia;s__Faecousia sp900549705	CELLULAR PROCESSES AND SIGNALING	D	Cell cycle control, cell division, chromosome partitioning	58
MAG1182	d__Bacteria;p__Bacillota_A;c__Clostridia;o__Oscillospirales;f__Oscillospiraceae;g__Faecousia;s__Faecousia sp900549705	CELLULAR PROCESSES AND SIGNALING	X	Mobilome: prophages, transposons	9
MAG1182	d__Bacteria;p__Bacillota_A;c__Clostridia;o__Oscillospirales;f__Oscillospiraceae;g__Faecousia;s__Faecousia sp900549705	CELLULAR PROCESSES AND SIGNALING	U	Intracellular trafficking, secretion, and vesicular transport	13
MAG1182	d__Bacteria;p__Bacillota_A;c__Clostridia;o__Oscillospirales;f__Oscillospiraceae;g__Faecousia;s__Faecousia sp900549705	METABOLISM	H	Coenzyme transport and metabolism	95
MAG1182	d__Bacteria;p__Bacillota_A;c__Clostridia;o__Oscillospirales;f__Oscillospiraceae;g__Faecousia;s__Faecousia sp900549705	METABOLISM	Q	Secondary metabolites biosynthesis, transport and catabolism	13
MAG1182	d__Bacteria;p__Bacillota_A;c__Clostridia;o__Oscillospirales;f__Oscillospiraceae;g__Faecousia;s__Faecousia sp900549705	INFORMATION STORAGE AND PROCESSING	J	Translation, ribosomal structure and biogenesis	171
MAG1182	d__Bacteria;p__Bacillota_A;c__Clostridia;o__Oscillospirales;f__Oscillospiraceae;g__Faecousia;s__Faecousia sp900549705	INFORMATION STORAGE AND PROCESSING	K	Transcription	142
MAG1182	d__Bacteria;p__Bacillota_A;c__Clostridia;o__Oscillospirales;f__Oscillospiraceae;g__Faecousia;s__Faecousia sp900549705	CELLULAR PROCESSES AND SIGNALING	Z	Cytoskeleton	3
MAG1182	d__Bacteria;p__Bacillota_A;c__Clostridia;o__Oscillospirales;f__Oscillospiraceae;g__Faecousia;s__Faecousia sp900549705	POORLY CHARACTERIZED	R	General function prediction only	113
MAG1182	d__Bacteria;p__Bacillota_A;c__Clostridia;o__Oscillospirales;f__Oscillospiraceae;g__Faecousia;s__Faecousia sp900549705	CELLULAR PROCESSES AND SIGNALING	O	Posttranslational modification, protein turnover, chaperones	77
MAG1182	d__Bacteria;p__Bacillota_A;c__Clostridia;o__Oscillospirales;f__Oscillospiraceae;g__Faecousia;s__Faecousia sp900549705	METABOLISM	F	Nucleotide transport and metabolism	83
MAG1182	d__Bacteria;p__Bacillota_A;c__Clostridia;o__Oscillospirales;f__Oscillospiraceae;g__Faecousia;s__Faecousia sp900549705	POORLY CHARACTERIZED	S	Function unknown	56
MAG1182	d__Bacteria;p__Bacillota_A;c__Clostridia;o__Oscillospirales;f__Oscillospiraceae;g__Faecousia;s__Faecousia sp900549705	METABOLISM	I	Lipid transport and metabolism	41
MAG127	d__Bacteria;p__Pseudomonadota;c__Gammaproteobacteria;o__Enterobacterales;f__Enterobacteriaceae;g__Enterobacter;s__Enterobacter hormaechei_A	CELLULAR PROCESSES AND SIGNALING	V	Defense mechanisms	72
MAG127	d__Bacteria;p__Pseudomonadota;c__Gammaproteobacteria;o__Enterobacterales;f__Enterobacteriaceae;g__Enterobacter;s__Enterobacter hormaechei_A	METABOLISM	C	Energy production and conversion	195
MAG127	d__Bacteria;p__Pseudomonadota;c__Gammaproteobacteria;o__Enterobacterales;f__Enterobacteriaceae;g__Enterobacter;s__Enterobacter hormaechei_A	CELLULAR PROCESSES AND SIGNALING	M	Cell wall/membrane/envelope biogenesis	246
MAG127	d__Bacteria;p__Pseudomonadota;c__Gammaproteobacteria;o__Enterobacterales;f__Enterobacteriaceae;g__Enterobacter;s__Enterobacter hormaechei_A	CELLULAR PROCESSES AND SIGNALING	T	Signal transduction mechanisms	208
MAG127	d__Bacteria;p__Pseudomonadota;c__Gammaproteobacteria;o__Enterobacterales;f__Enterobacteriaceae;g__Enterobacter;s__Enterobacter hormaechei_A	INFORMATION STORAGE AND PROCESSING	K	Transcription	286
MAG127	d__Bacteria;p__Pseudomonadota;c__Gammaproteobacteria;o__Enterobacterales;f__Enterobacteriaceae;g__Enterobacter;s__Enterobacter hormaechei_A	CELLULAR PROCESSES AND SIGNALING	Z	Cytoskeleton	3
MAG127	d__Bacteria;p__Pseudomonadota;c__Gammaproteobacteria;o__Enterobacterales;f__Enterobacteriaceae;g__Enterobacter;s__Enterobacter hormaechei_A	CELLULAR PROCESSES AND SIGNALING	X	Mobilome: prophages, transposons	21
MAG127	d__Bacteria;p__Pseudomonadota;c__Gammaproteobacteria;o__Enterobacterales;f__Enterobacteriaceae;g__Enterobacter;s__Enterobacter hormaechei_A	CELLULAR PROCESSES AND SIGNALING	O	Posttranslational modification, protein turnover, chaperones	139
MAG127	d__Bacteria;p__Pseudomonadota;c__Gammaproteobacteria;o__Enterobacterales;f__Enterobacteriaceae;g__Enterobacter;s__Enterobacter hormaechei_A	METABOLISM	P	Inorganic ion transport and metabolism	223
MAG127	d__Bacteria;p__Pseudomonadota;c__Gammaproteobacteria;o__Enterobacterales;f__Enterobacteriaceae;g__Enterobacter;s__Enterobacter hormaechei_A	CELLULAR PROCESSES AND SIGNALING	U	Intracellular trafficking, secretion, and vesicular transport	58
MAG127	d__Bacteria;p__Pseudomonadota;c__Gammaproteobacteria;o__Enterobacterales;f__Enterobacteriaceae;g__Enterobacter;s__Enterobacter hormaechei_A	CELLULAR PROCESSES AND SIGNALING	W	Extracellular structures	41
MAG127	d__Bacteria;p__Pseudomonadota;c__Gammaproteobacteria;o__Enterobacterales;f__Enterobacteriaceae;g__Enterobacter;s__Enterobacter hormaechei_A	METABOLISM	G	Carbohydrate transport and metabolism	380
MAG127	d__Bacteria;p__Pseudomonadota;c__Gammaproteobacteria;o__Enterobacterales;f__Enterobacteriaceae;g__Enterobacter;s__Enterobacter hormaechei_A	CELLULAR PROCESSES AND SIGNALING	N	Cell motility	79
MAG127	d__Bacteria;p__Pseudomonadota;c__Gammaproteobacteria;o__Enterobacterales;f__Enterobacteriaceae;g__Enterobacter;s__Enterobacter hormaechei_A	METABOLISM	Q	Secondary metabolites biosynthesis, transport and catabolism	52
MAG127	d__Bacteria;p__Pseudomonadota;c__Gammaproteobacteria;o__Enterobacterales;f__Enterobacteriaceae;g__Enterobacter;s__Enterobacter hormaechei_A	METABOLISM	H	Coenzyme transport and metabolism	200
MAG127	d__Bacteria;p__Pseudomonadota;c__Gammaproteobacteria;o__Enterobacterales;f__Enterobacteriaceae;g__Enterobacter;s__Enterobacter hormaechei_A	METABOLISM	I	Lipid transport and metabolism	116
MAG127	d__Bacteria;p__Pseudomonadota;c__Gammaproteobacteria;o__Enterobacterales;f__Enterobacteriaceae;g__Enterobacter;s__Enterobacter hormaechei_A	METABOLISM	E	Amino acid transport and metabolism	347
MAG127	d__Bacteria;p__Pseudomonadota;c__Gammaproteobacteria;o__Enterobacterales;f__Enterobacteriaceae;g__Enterobacter;s__Enterobacter hormaechei_A	CELLULAR PROCESSES AND SIGNALING	D	Cell cycle control, cell division, chromosome partitioning	44
MAG127	d__Bacteria;p__Pseudomonadota;c__Gammaproteobacteria;o__Enterobacterales;f__Enterobacteriaceae;g__Enterobacter;s__Enterobacter hormaechei_A	METABOLISM	F	Nucleotide transport and metabolism	86
MAG127	d__Bacteria;p__Pseudomonadota;c__Gammaproteobacteria;o__Enterobacterales;f__Enterobacteriaceae;g__Enterobacter;s__Enterobacter hormaechei_A	POORLY CHARACTERIZED	R	General function prediction only	213
MAG127	d__Bacteria;p__Pseudomonadota;c__Gammaproteobacteria;o__Enterobacterales;f__Enterobacteriaceae;g__Enterobacter;s__Enterobacter hormaechei_A	POORLY CHARACTERIZED	S	Function unknown	137
MAG127	d__Bacteria;p__Pseudomonadota;c__Gammaproteobacteria;o__Enterobacterales;f__Enterobacteriaceae;g__Enterobacter;s__Enterobacter hormaechei_A	INFORMATION STORAGE AND PROCESSING	J	Translation, ribosomal structure and biogenesis	205
MAG127	d__Bacteria;p__Pseudomonadota;c__Gammaproteobacteria;o__Enterobacterales;f__Enterobacteriaceae;g__Enterobacter;s__Enterobacter hormaechei_A	INFORMATION STORAGE AND PROCESSING	L	Replication, recombination and repair	128
MAG127	d__Bacteria;p__Pseudomonadota;c__Gammaproteobacteria;o__Enterobacterales;f__Enterobacteriaceae;g__Enterobacter;s__Enterobacter hormaechei_A	INFORMATION STORAGE AND PROCESSING	A	RNA processing and modification	1
MAG1360	d__Bacteria;p__Bacillota;c__Bacilli;o__Erysipelotrichales;f__Erysipelotrichaceae;g__Holdemanella;s__Holdemanella biformis	CELLULAR PROCESSES AND SIGNALING	M	Cell wall/membrane/envelope biogenesis	129
MAG1360	d__Bacteria;p__Bacillota;c__Bacilli;o__Erysipelotrichales;f__Erysipelotrichaceae;g__Holdemanella;s__Holdemanella biformis	CELLULAR PROCESSES AND SIGNALING	N	Cell motility	9
MAG1360	d__Bacteria;p__Bacillota;c__Bacilli;o__Erysipelotrichales;f__Erysipelotrichaceae;g__Holdemanella;s__Holdemanella biformis	METABOLISM	P	Inorganic ion transport and metabolism	64
MAG1360	d__Bacteria;p__Bacillota;c__Bacilli;o__Erysipelotrichales;f__Erysipelotrichaceae;g__Holdemanella;s__Holdemanella biformis	CELLULAR PROCESSES AND SIGNALING	X	Mobilome: prophages, transposons	26
MAG1360	d__Bacteria;p__Bacillota;c__Bacilli;o__Erysipelotrichales;f__Erysipelotrichaceae;g__Holdemanella;s__Holdemanella biformis	CELLULAR PROCESSES AND SIGNALING	T	Signal transduction mechanisms	100
MAG1360	d__Bacteria;p__Bacillota;c__Bacilli;o__Erysipelotrichales;f__Erysipelotrichaceae;g__Holdemanella;s__Holdemanella biformis	METABOLISM	H	Coenzyme transport and metabolism	89
MAG1360	d__Bacteria;p__Bacillota;c__Bacilli;o__Erysipelotrichales;f__Erysipelotrichaceae;g__Holdemanella;s__Holdemanella biformis	METABOLISM	F	Nucleotide transport and metabolism	75
MAG1360	d__Bacteria;p__Bacillota;c__Bacilli;o__Erysipelotrichales;f__Erysipelotrichaceae;g__Holdemanella;s__Holdemanella biformis	CELLULAR PROCESSES AND SIGNALING	O	Posttranslational modification, protein turnover, chaperones	66
MAG1360	d__Bacteria;p__Bacillota;c__Bacilli;o__Erysipelotrichales;f__Erysipelotrichaceae;g__Holdemanella;s__Holdemanella biformis	INFORMATION STORAGE AND PROCESSING	K	Transcription	141
MAG1360	d__Bacteria;p__Bacillota;c__Bacilli;o__Erysipelotrichales;f__Erysipelotrichaceae;g__Holdemanella;s__Holdemanella biformis	METABOLISM	C	Energy production and conversion	78
MAG1360	d__Bacteria;p__Bacillota;c__Bacilli;o__Erysipelotrichales;f__Erysipelotrichaceae;g__Holdemanella;s__Holdemanella biformis	METABOLISM	E	Amino acid transport and metabolism	135
MAG1360	d__Bacteria;p__Bacillota;c__Bacilli;o__Erysipelotrichales;f__Erysipelotrichaceae;g__Holdemanella;s__Holdemanella biformis	CELLULAR PROCESSES AND SIGNALING	V	Defense mechanisms	85
MAG1360	d__Bacteria;p__Bacillota;c__Bacilli;o__Erysipelotrichales;f__Erysipelotrichaceae;g__Holdemanella;s__Holdemanella biformis	CELLULAR PROCESSES AND SIGNALING	D	Cell cycle control, cell division, chromosome partitioning	34
MAG1360	d__Bacteria;p__Bacillota;c__Bacilli;o__Erysipelotrichales;f__Erysipelotrichaceae;g__Holdemanella;s__Holdemanella biformis	METABOLISM	I	Lipid transport and metabolism	48
MAG1360	d__Bacteria;p__Bacillota;c__Bacilli;o__Erysipelotrichales;f__Erysipelotrichaceae;g__Holdemanella;s__Holdemanella biformis	INFORMATION STORAGE AND PROCESSING	L	Replication, recombination and repair	103
MAG1360	d__Bacteria;p__Bacillota;c__Bacilli;o__Erysipelotrichales;f__Erysipelotrichaceae;g__Holdemanella;s__Holdemanella biformis	POORLY CHARACTERIZED	R	General function prediction only	150
MAG1360	d__Bacteria;p__Bacillota;c__Bacilli;o__Erysipelotrichales;f__Erysipelotrichaceae;g__Holdemanella;s__Holdemanella biformis	CELLULAR PROCESSES AND SIGNALING	W	Extracellular structures	4
MAG1360	d__Bacteria;p__Bacillota;c__Bacilli;o__Erysipelotrichales;f__Erysipelotrichaceae;g__Holdemanella;s__Holdemanella biformis	CELLULAR PROCESSES AND SIGNALING	U	Intracellular trafficking, secretion, and vesicular transport	17
MAG1360	d__Bacteria;p__Bacillota;c__Bacilli;o__Erysipelotrichales;f__Erysipelotrichaceae;g__Holdemanella;s__Holdemanella biformis	CELLULAR PROCESSES AND SIGNALING	Z	Cytoskeleton	2
MAG1360	d__Bacteria;p__Bacillota;c__Bacilli;o__Erysipelotrichales;f__Erysipelotrichaceae;g__Holdemanella;s__Holdemanella biformis	INFORMATION STORAGE AND PROCESSING	J	Translation, ribosomal structure and biogenesis	193
MAG1360	d__Bacteria;p__Bacillota;c__Bacilli;o__Erysipelotrichales;f__Erysipelotrichaceae;g__Holdemanella;s__Holdemanella biformis	METABOLISM	G	Carbohydrate transport and metabolism	183
MAG1360	d__Bacteria;p__Bacillota;c__Bacilli;o__Erysipelotrichales;f__Erysipelotrichaceae;g__Holdemanella;s__Holdemanella biformis	METABOLISM	Q	Secondary metabolites biosynthesis, transport and catabolism	5
MAG1360	d__Bacteria;p__Bacillota;c__Bacilli;o__Erysipelotrichales;f__Erysipelotrichaceae;g__Holdemanella;s__Holdemanella biformis	POORLY CHARACTERIZED	S	Function unknown	58
MAG1593	d__Bacteria;p__Actinomycetota;c__Coriobacteriia;o__Coriobacteriales;f__Eggerthellaceae;g__Adlercreutzia;s__Adlercreutzia equolifaciens	INFORMATION STORAGE AND PROCESSING	L	Replication, recombination and repair	105
MAG1593	d__Bacteria;p__Actinomycetota;c__Coriobacteriia;o__Coriobacteriales;f__Eggerthellaceae;g__Adlercreutzia;s__Adlercreutzia equolifaciens	METABOLISM	C	Energy production and conversion	264
MAG1593	d__Bacteria;p__Actinomycetota;c__Coriobacteriia;o__Coriobacteriales;f__Eggerthellaceae;g__Adlercreutzia;s__Adlercreutzia equolifaciens	CELLULAR PROCESSES AND SIGNALING	Z	Cytoskeleton	2
MAG1593	d__Bacteria;p__Actinomycetota;c__Coriobacteriia;o__Coriobacteriales;f__Eggerthellaceae;g__Adlercreutzia;s__Adlercreutzia equolifaciens	METABOLISM	F	Nucleotide transport and metabolism	69
MAG1593	d__Bacteria;p__Actinomycetota;c__Coriobacteriia;o__Coriobacteriales;f__Eggerthellaceae;g__Adlercreutzia;s__Adlercreutzia equolifaciens	INFORMATION STORAGE AND PROCESSING	J	Translation, ribosomal structure and biogenesis	170
MAG1593	d__Bacteria;p__Actinomycetota;c__Coriobacteriia;o__Coriobacteriales;f__Eggerthellaceae;g__Adlercreutzia;s__Adlercreutzia equolifaciens	INFORMATION STORAGE AND PROCESSING	K	Transcription	222
MAG1593	d__Bacteria;p__Actinomycetota;c__Coriobacteriia;o__Coriobacteriales;f__Eggerthellaceae;g__Adlercreutzia;s__Adlercreutzia equolifaciens	CELLULAR PROCESSES AND SIGNALING	T	Signal transduction mechanisms	151
MAG1593	d__Bacteria;p__Actinomycetota;c__Coriobacteriia;o__Coriobacteriales;f__Eggerthellaceae;g__Adlercreutzia;s__Adlercreutzia equolifaciens	METABOLISM	E	Amino acid transport and metabolism	180
MAG1593	d__Bacteria;p__Actinomycetota;c__Coriobacteriia;o__Coriobacteriales;f__Eggerthellaceae;g__Adlercreutzia;s__Adlercreutzia equolifaciens	CELLULAR PROCESSES AND SIGNALING	D	Cell cycle control, cell division, chromosome partitioning	25
MAG1593	d__Bacteria;p__Actinomycetota;c__Coriobacteriia;o__Coriobacteriales;f__Eggerthellaceae;g__Adlercreutzia;s__Adlercreutzia equolifaciens	METABOLISM	H	Coenzyme transport and metabolism	106
MAG1593	d__Bacteria;p__Actinomycetota;c__Coriobacteriia;o__Coriobacteriales;f__Eggerthellaceae;g__Adlercreutzia;s__Adlercreutzia equolifaciens	CELLULAR PROCESSES AND SIGNALING	V	Defense mechanisms	73
MAG1593	d__Bacteria;p__Actinomycetota;c__Coriobacteriia;o__Coriobacteriales;f__Eggerthellaceae;g__Adlercreutzia;s__Adlercreutzia equolifaciens	POORLY CHARACTERIZED	R	General function prediction only	144
MAG1593	d__Bacteria;p__Actinomycetota;c__Coriobacteriia;o__Coriobacteriales;f__Eggerthellaceae;g__Adlercreutzia;s__Adlercreutzia equolifaciens	CELLULAR PROCESSES AND SIGNALING	N	Cell motility	6
MAG1593	d__Bacteria;p__Actinomycetota;c__Coriobacteriia;o__Coriobacteriales;f__Eggerthellaceae;g__Adlercreutzia;s__Adlercreutzia equolifaciens	METABOLISM	P	Inorganic ion transport and metabolism	107
MAG1593	d__Bacteria;p__Actinomycetota;c__Coriobacteriia;o__Coriobacteriales;f__Eggerthellaceae;g__Adlercreutzia;s__Adlercreutzia equolifaciens	METABOLISM	Q	Secondary metabolites biosynthesis, transport and catabolism	11
MAG1593	d__Bacteria;p__Actinomycetota;c__Coriobacteriia;o__Coriobacteriales;f__Eggerthellaceae;g__Adlercreutzia;s__Adlercreutzia equolifaciens	CELLULAR PROCESSES AND SIGNALING	W	Extracellular structures	8
MAG1593	d__Bacteria;p__Actinomycetota;c__Coriobacteriia;o__Coriobacteriales;f__Eggerthellaceae;g__Adlercreutzia;s__Adlercreutzia equolifaciens	CELLULAR PROCESSES AND SIGNALING	M	Cell wall/membrane/envelope biogenesis	85
MAG1593	d__Bacteria;p__Actinomycetota;c__Coriobacteriia;o__Coriobacteriales;f__Eggerthellaceae;g__Adlercreutzia;s__Adlercreutzia equolifaciens	METABOLISM	G	Carbohydrate transport and metabolism	75
MAG1593	d__Bacteria;p__Actinomycetota;c__Coriobacteriia;o__Coriobacteriales;f__Eggerthellaceae;g__Adlercreutzia;s__Adlercreutzia equolifaciens	CELLULAR PROCESSES AND SIGNALING	X	Mobilome: prophages, transposons	8
MAG1593	d__Bacteria;p__Actinomycetota;c__Coriobacteriia;o__Coriobacteriales;f__Eggerthellaceae;g__Adlercreutzia;s__Adlercreutzia equolifaciens	METABOLISM	I	Lipid transport and metabolism	76
MAG1593	d__Bacteria;p__Actinomycetota;c__Coriobacteriia;o__Coriobacteriales;f__Eggerthellaceae;g__Adlercreutzia;s__Adlercreutzia equolifaciens	CELLULAR PROCESSES AND SIGNALING	O	Posttranslational modification, protein turnover, chaperones	96
MAG1593	d__Bacteria;p__Actinomycetota;c__Coriobacteriia;o__Coriobacteriales;f__Eggerthellaceae;g__Adlercreutzia;s__Adlercreutzia equolifaciens	CELLULAR PROCESSES AND SIGNALING	U	Intracellular trafficking, secretion, and vesicular transport	27
MAG1593	d__Bacteria;p__Actinomycetota;c__Coriobacteriia;o__Coriobacteriales;f__Eggerthellaceae;g__Adlercreutzia;s__Adlercreutzia equolifaciens	POORLY CHARACTERIZED	S	Function unknown	57
MAG1691	d__Bacteria;p__Bacillota_A;c__Clostridia;o__Oscillospirales;f__Butyricicoccaceae;g__Agathobaculum;s__Agathobaculum butyriciproducens	INFORMATION STORAGE AND PROCESSING	K	Transcription	118
MAG1691	d__Bacteria;p__Bacillota_A;c__Clostridia;o__Oscillospirales;f__Butyricicoccaceae;g__Agathobaculum;s__Agathobaculum butyriciproducens	CELLULAR PROCESSES AND SIGNALING	V	Defense mechanisms	40
MAG1691	d__Bacteria;p__Bacillota_A;c__Clostridia;o__Oscillospirales;f__Butyricicoccaceae;g__Agathobaculum;s__Agathobaculum butyriciproducens	CELLULAR PROCESSES AND SIGNALING	N	Cell motility	5
MAG1691	d__Bacteria;p__Bacillota_A;c__Clostridia;o__Oscillospirales;f__Butyricicoccaceae;g__Agathobaculum;s__Agathobaculum butyriciproducens	METABOLISM	P	Inorganic ion transport and metabolism	63
MAG1691	d__Bacteria;p__Bacillota_A;c__Clostridia;o__Oscillospirales;f__Butyricicoccaceae;g__Agathobaculum;s__Agathobaculum butyriciproducens	METABOLISM	H	Coenzyme transport and metabolism	86
MAG1691	d__Bacteria;p__Bacillota_A;c__Clostridia;o__Oscillospirales;f__Butyricicoccaceae;g__Agathobaculum;s__Agathobaculum butyriciproducens	CELLULAR PROCESSES AND SIGNALING	T	Signal transduction mechanisms	87
MAG1691	d__Bacteria;p__Bacillota_A;c__Clostridia;o__Oscillospirales;f__Butyricicoccaceae;g__Agathobaculum;s__Agathobaculum butyriciproducens	CELLULAR PROCESSES AND SIGNALING	M	Cell wall/membrane/envelope biogenesis	84
MAG1691	d__Bacteria;p__Bacillota_A;c__Clostridia;o__Oscillospirales;f__Butyricicoccaceae;g__Agathobaculum;s__Agathobaculum butyriciproducens	METABOLISM	I	Lipid transport and metabolism	51
MAG1691	d__Bacteria;p__Bacillota_A;c__Clostridia;o__Oscillospirales;f__Butyricicoccaceae;g__Agathobaculum;s__Agathobaculum butyriciproducens	METABOLISM	G	Carbohydrate transport and metabolism	91
MAG1691	d__Bacteria;p__Bacillota_A;c__Clostridia;o__Oscillospirales;f__Butyricicoccaceae;g__Agathobaculum;s__Agathobaculum butyriciproducens	CELLULAR PROCESSES AND SIGNALING	W	Extracellular structures	3
MAG1691	d__Bacteria;p__Bacillota_A;c__Clostridia;o__Oscillospirales;f__Butyricicoccaceae;g__Agathobaculum;s__Agathobaculum butyriciproducens	POORLY CHARACTERIZED	S	Function unknown	43
MAG1691	d__Bacteria;p__Bacillota_A;c__Clostridia;o__Oscillospirales;f__Butyricicoccaceae;g__Agathobaculum;s__Agathobaculum butyriciproducens	CELLULAR PROCESSES AND SIGNALING	U	Intracellular trafficking, secretion, and vesicular transport	16
MAG1691	d__Bacteria;p__Bacillota_A;c__Clostridia;o__Oscillospirales;f__Butyricicoccaceae;g__Agathobaculum;s__Agathobaculum butyriciproducens	CELLULAR PROCESSES AND SIGNALING	Z	Cytoskeleton	2
MAG1691	d__Bacteria;p__Bacillota_A;c__Clostridia;o__Oscillospirales;f__Butyricicoccaceae;g__Agathobaculum;s__Agathobaculum butyriciproducens	INFORMATION STORAGE AND PROCESSING	J	Translation, ribosomal structure and biogenesis	160
MAG1691	d__Bacteria;p__Bacillota_A;c__Clostridia;o__Oscillospirales;f__Butyricicoccaceae;g__Agathobaculum;s__Agathobaculum butyriciproducens	INFORMATION STORAGE AND PROCESSING	L	Replication, recombination and repair	83
MAG1691	d__Bacteria;p__Bacillota_A;c__Clostridia;o__Oscillospirales;f__Butyricicoccaceae;g__Agathobaculum;s__Agathobaculum butyriciproducens	CELLULAR PROCESSES AND SIGNALING	O	Posttranslational modification, protein turnover, chaperones	50
MAG1691	d__Bacteria;p__Bacillota_A;c__Clostridia;o__Oscillospirales;f__Butyricicoccaceae;g__Agathobaculum;s__Agathobaculum butyriciproducens	METABOLISM	Q	Secondary metabolites biosynthesis, transport and catabolism	13
MAG1691	d__Bacteria;p__Bacillota_A;c__Clostridia;o__Oscillospirales;f__Butyricicoccaceae;g__Agathobaculum;s__Agathobaculum butyriciproducens	CELLULAR PROCESSES AND SIGNALING	D	Cell cycle control, cell division, chromosome partitioning	46
MAG1691	d__Bacteria;p__Bacillota_A;c__Clostridia;o__Oscillospirales;f__Butyricicoccaceae;g__Agathobaculum;s__Agathobaculum butyriciproducens	CELLULAR PROCESSES AND SIGNALING	X	Mobilome: prophages, transposons	7
MAG1691	d__Bacteria;p__Bacillota_A;c__Clostridia;o__Oscillospirales;f__Butyricicoccaceae;g__Agathobaculum;s__Agathobaculum butyriciproducens	METABOLISM	C	Energy production and conversion	73
MAG1691	d__Bacteria;p__Bacillota_A;c__Clostridia;o__Oscillospirales;f__Butyricicoccaceae;g__Agathobaculum;s__Agathobaculum butyriciproducens	METABOLISM	F	Nucleotide transport and metabolism	46
MAG1691	d__Bacteria;p__Bacillota_A;c__Clostridia;o__Oscillospirales;f__Butyricicoccaceae;g__Agathobaculum;s__Agathobaculum butyriciproducens	POORLY CHARACTERIZED	R	General function prediction only	106
MAG1691	d__Bacteria;p__Bacillota_A;c__Clostridia;o__Oscillospirales;f__Butyricicoccaceae;g__Agathobaculum;s__Agathobaculum butyriciproducens	METABOLISM	E	Amino acid transport and metabolism	136
MAG2180	d__Bacteria;p__Bacillota;c__Bacilli;o__Erysipelotrichales;f__Coprobacillaceae;g__Faecalibacillus;s__Faecalibacillus intestinalis	CELLULAR PROCESSES AND SIGNALING	D	Cell cycle control, cell division, chromosome partitioning	63
MAG2180	d__Bacteria;p__Bacillota;c__Bacilli;o__Erysipelotrichales;f__Coprobacillaceae;g__Faecalibacillus;s__Faecalibacillus intestinalis	METABOLISM	P	Inorganic ion transport and metabolism	78
MAG2180	d__Bacteria;p__Bacillota;c__Bacilli;o__Erysipelotrichales;f__Coprobacillaceae;g__Faecalibacillus;s__Faecalibacillus intestinalis	CELLULAR PROCESSES AND SIGNALING	O	Posttranslational modification, protein turnover, chaperones	66
MAG2180	d__Bacteria;p__Bacillota;c__Bacilli;o__Erysipelotrichales;f__Coprobacillaceae;g__Faecalibacillus;s__Faecalibacillus intestinalis	CELLULAR PROCESSES AND SIGNALING	T	Signal transduction mechanisms	129
MAG2180	d__Bacteria;p__Bacillota;c__Bacilli;o__Erysipelotrichales;f__Coprobacillaceae;g__Faecalibacillus;s__Faecalibacillus intestinalis	METABOLISM	I	Lipid transport and metabolism	68
MAG2180	d__Bacteria;p__Bacillota;c__Bacilli;o__Erysipelotrichales;f__Coprobacillaceae;g__Faecalibacillus;s__Faecalibacillus intestinalis	CELLULAR PROCESSES AND SIGNALING	V	Defense mechanisms	73
MAG2180	d__Bacteria;p__Bacillota;c__Bacilli;o__Erysipelotrichales;f__Coprobacillaceae;g__Faecalibacillus;s__Faecalibacillus intestinalis	CELLULAR PROCESSES AND SIGNALING	U	Intracellular trafficking, secretion, and vesicular transport	22
MAG2180	d__Bacteria;p__Bacillota;c__Bacilli;o__Erysipelotrichales;f__Coprobacillaceae;g__Faecalibacillus;s__Faecalibacillus intestinalis	POORLY CHARACTERIZED	R	General function prediction only	191
MAG2180	d__Bacteria;p__Bacillota;c__Bacilli;o__Erysipelotrichales;f__Coprobacillaceae;g__Faecalibacillus;s__Faecalibacillus intestinalis	CELLULAR PROCESSES AND SIGNALING	Z	Cytoskeleton	2
MAG2180	d__Bacteria;p__Bacillota;c__Bacilli;o__Erysipelotrichales;f__Coprobacillaceae;g__Faecalibacillus;s__Faecalibacillus intestinalis	METABOLISM	H	Coenzyme transport and metabolism	120
MAG2180	d__Bacteria;p__Bacillota;c__Bacilli;o__Erysipelotrichales;f__Coprobacillaceae;g__Faecalibacillus;s__Faecalibacillus intestinalis	INFORMATION STORAGE AND PROCESSING	L	Replication, recombination and repair	116
MAG2180	d__Bacteria;p__Bacillota;c__Bacilli;o__Erysipelotrichales;f__Coprobacillaceae;g__Faecalibacillus;s__Faecalibacillus intestinalis	METABOLISM	G	Carbohydrate transport and metabolism	221
MAG2180	d__Bacteria;p__Bacillota;c__Bacilli;o__Erysipelotrichales;f__Coprobacillaceae;g__Faecalibacillus;s__Faecalibacillus intestinalis	POORLY CHARACTERIZED	S	Function unknown	69
MAG2180	d__Bacteria;p__Bacillota;c__Bacilli;o__Erysipelotrichales;f__Coprobacillaceae;g__Faecalibacillus;s__Faecalibacillus intestinalis	CELLULAR PROCESSES AND SIGNALING	N	Cell motility	10
MAG2180	d__Bacteria;p__Bacillota;c__Bacilli;o__Erysipelotrichales;f__Coprobacillaceae;g__Faecalibacillus;s__Faecalibacillus intestinalis	METABOLISM	E	Amino acid transport and metabolism	184
MAG2180	d__Bacteria;p__Bacillota;c__Bacilli;o__Erysipelotrichales;f__Coprobacillaceae;g__Faecalibacillus;s__Faecalibacillus intestinalis	CELLULAR PROCESSES AND SIGNALING	M	Cell wall/membrane/envelope biogenesis	149
MAG2180	d__Bacteria;p__Bacillota;c__Bacilli;o__Erysipelotrichales;f__Coprobacillaceae;g__Faecalibacillus;s__Faecalibacillus intestinalis	CELLULAR PROCESSES AND SIGNALING	W	Extracellular structures	8
MAG2180	d__Bacteria;p__Bacillota;c__Bacilli;o__Erysipelotrichales;f__Coprobacillaceae;g__Faecalibacillus;s__Faecalibacillus intestinalis	INFORMATION STORAGE AND PROCESSING	K	Transcription	240
MAG2180	d__Bacteria;p__Bacillota;c__Bacilli;o__Erysipelotrichales;f__Coprobacillaceae;g__Faecalibacillus;s__Faecalibacillus intestinalis	METABOLISM	C	Energy production and conversion	107
MAG2180	d__Bacteria;p__Bacillota;c__Bacilli;o__Erysipelotrichales;f__Coprobacillaceae;g__Faecalibacillus;s__Faecalibacillus intestinalis	CELLULAR PROCESSES AND SIGNALING	X	Mobilome: prophages, transposons	21
MAG2180	d__Bacteria;p__Bacillota;c__Bacilli;o__Erysipelotrichales;f__Coprobacillaceae;g__Faecalibacillus;s__Faecalibacillus intestinalis	INFORMATION STORAGE AND PROCESSING	J	Translation, ribosomal structure and biogenesis	215
MAG2180	d__Bacteria;p__Bacillota;c__Bacilli;o__Erysipelotrichales;f__Coprobacillaceae;g__Faecalibacillus;s__Faecalibacillus intestinalis	METABOLISM	F	Nucleotide transport and metabolism	70
MAG2180	d__Bacteria;p__Bacillota;c__Bacilli;o__Erysipelotrichales;f__Coprobacillaceae;g__Faecalibacillus;s__Faecalibacillus intestinalis	METABOLISM	Q	Secondary metabolites biosynthesis, transport and catabolism	15
MAG230	d__Bacteria;p__Bacillota_A;c__Clostridia;o__Oscillospirales;f__Ruminococcaceae;g__Gemmiger;s__Gemmiger qucibialis	CELLULAR PROCESSES AND SIGNALING	N	Cell motility	4
MAG230	d__Bacteria;p__Bacillota_A;c__Clostridia;o__Oscillospirales;f__Ruminococcaceae;g__Gemmiger;s__Gemmiger qucibialis	INFORMATION STORAGE AND PROCESSING	L	Replication, recombination and repair	85
MAG230	d__Bacteria;p__Bacillota_A;c__Clostridia;o__Oscillospirales;f__Ruminococcaceae;g__Gemmiger;s__Gemmiger qucibialis	METABOLISM	G	Carbohydrate transport and metabolism	236
MAG230	d__Bacteria;p__Bacillota_A;c__Clostridia;o__Oscillospirales;f__Ruminococcaceae;g__Gemmiger;s__Gemmiger qucibialis	METABOLISM	F	Nucleotide transport and metabolism	71
MAG230	d__Bacteria;p__Bacillota_A;c__Clostridia;o__Oscillospirales;f__Ruminococcaceae;g__Gemmiger;s__Gemmiger qucibialis	POORLY CHARACTERIZED	S	Function unknown	65
MAG230	d__Bacteria;p__Bacillota_A;c__Clostridia;o__Oscillospirales;f__Ruminococcaceae;g__Gemmiger;s__Gemmiger qucibialis	METABOLISM	H	Coenzyme transport and metabolism	85
MAG230	d__Bacteria;p__Bacillota_A;c__Clostridia;o__Oscillospirales;f__Ruminococcaceae;g__Gemmiger;s__Gemmiger qucibialis	CELLULAR PROCESSES AND SIGNALING	U	Intracellular trafficking, secretion, and vesicular transport	15
MAG230	d__Bacteria;p__Bacillota_A;c__Clostridia;o__Oscillospirales;f__Ruminococcaceae;g__Gemmiger;s__Gemmiger qucibialis	METABOLISM	Q	Secondary metabolites biosynthesis, transport and catabolism	6
MAG230	d__Bacteria;p__Bacillota_A;c__Clostridia;o__Oscillospirales;f__Ruminococcaceae;g__Gemmiger;s__Gemmiger qucibialis	INFORMATION STORAGE AND PROCESSING	J	Translation, ribosomal structure and biogenesis	206
MAG230	d__Bacteria;p__Bacillota_A;c__Clostridia;o__Oscillospirales;f__Ruminococcaceae;g__Gemmiger;s__Gemmiger qucibialis	METABOLISM	P	Inorganic ion transport and metabolism	72
MAG230	d__Bacteria;p__Bacillota_A;c__Clostridia;o__Oscillospirales;f__Ruminococcaceae;g__Gemmiger;s__Gemmiger qucibialis	CELLULAR PROCESSES AND SIGNALING	T	Signal transduction mechanisms	83
MAG230	d__Bacteria;p__Bacillota_A;c__Clostridia;o__Oscillospirales;f__Ruminococcaceae;g__Gemmiger;s__Gemmiger qucibialis	CELLULAR PROCESSES AND SIGNALING	O	Posttranslational modification, protein turnover, chaperones	71
MAG230	d__Bacteria;p__Bacillota_A;c__Clostridia;o__Oscillospirales;f__Ruminococcaceae;g__Gemmiger;s__Gemmiger qucibialis	METABOLISM	C	Energy production and conversion	81
MAG230	d__Bacteria;p__Bacillota_A;c__Clostridia;o__Oscillospirales;f__Ruminococcaceae;g__Gemmiger;s__Gemmiger qucibialis	CELLULAR PROCESSES AND SIGNALING	X	Mobilome: prophages, transposons	8
MAG230	d__Bacteria;p__Bacillota_A;c__Clostridia;o__Oscillospirales;f__Ruminococcaceae;g__Gemmiger;s__Gemmiger qucibialis	CELLULAR PROCESSES AND SIGNALING	D	Cell cycle control, cell division, chromosome partitioning	69
MAG230	d__Bacteria;p__Bacillota_A;c__Clostridia;o__Oscillospirales;f__Ruminococcaceae;g__Gemmiger;s__Gemmiger qucibialis	CELLULAR PROCESSES AND SIGNALING	M	Cell wall/membrane/envelope biogenesis	167
MAG230	d__Bacteria;p__Bacillota_A;c__Clostridia;o__Oscillospirales;f__Ruminococcaceae;g__Gemmiger;s__Gemmiger qucibialis	METABOLISM	I	Lipid transport and metabolism	74
MAG230	d__Bacteria;p__Bacillota_A;c__Clostridia;o__Oscillospirales;f__Ruminococcaceae;g__Gemmiger;s__Gemmiger qucibialis	POORLY CHARACTERIZED	R	General function prediction only	133
MAG230	d__Bacteria;p__Bacillota_A;c__Clostridia;o__Oscillospirales;f__Ruminococcaceae;g__Gemmiger;s__Gemmiger qucibialis	INFORMATION STORAGE AND PROCESSING	K	Transcription	146
MAG230	d__Bacteria;p__Bacillota_A;c__Clostridia;o__Oscillospirales;f__Ruminococcaceae;g__Gemmiger;s__Gemmiger qucibialis	CELLULAR PROCESSES AND SIGNALING	V	Defense mechanisms	68
MAG230	d__Bacteria;p__Bacillota_A;c__Clostridia;o__Oscillospirales;f__Ruminococcaceae;g__Gemmiger;s__Gemmiger qucibialis	METABOLISM	E	Amino acid transport and metabolism	188
MAG230	d__Bacteria;p__Bacillota_A;c__Clostridia;o__Oscillospirales;f__Ruminococcaceae;g__Gemmiger;s__Gemmiger qucibialis	CELLULAR PROCESSES AND SIGNALING	Z	Cytoskeleton	2
MAG2325	d__Bacteria;p__Bacillota_A;c__Clostridia;o__Oscillospirales;f__Ruminococcaceae;g__Gemmiger;s__Gemmiger formicilis	CELLULAR PROCESSES AND SIGNALING	X	Mobilome: prophages, transposons	7
MAG2325	d__Bacteria;p__Bacillota_A;c__Clostridia;o__Oscillospirales;f__Ruminococcaceae;g__Gemmiger;s__Gemmiger formicilis	CELLULAR PROCESSES AND SIGNALING	N	Cell motility	13
MAG2325	d__Bacteria;p__Bacillota_A;c__Clostridia;o__Oscillospirales;f__Ruminococcaceae;g__Gemmiger;s__Gemmiger formicilis	CELLULAR PROCESSES AND SIGNALING	D	Cell cycle control, cell division, chromosome partitioning	59
MAG2325	d__Bacteria;p__Bacillota_A;c__Clostridia;o__Oscillospirales;f__Ruminococcaceae;g__Gemmiger;s__Gemmiger formicilis	METABOLISM	H	Coenzyme transport and metabolism	75
MAG2325	d__Bacteria;p__Bacillota_A;c__Clostridia;o__Oscillospirales;f__Ruminococcaceae;g__Gemmiger;s__Gemmiger formicilis	METABOLISM	E	Amino acid transport and metabolism	161
MAG2325	d__Bacteria;p__Bacillota_A;c__Clostridia;o__Oscillospirales;f__Ruminococcaceae;g__Gemmiger;s__Gemmiger formicilis	CELLULAR PROCESSES AND SIGNALING	Z	Cytoskeleton	2
MAG2325	d__Bacteria;p__Bacillota_A;c__Clostridia;o__Oscillospirales;f__Ruminococcaceae;g__Gemmiger;s__Gemmiger formicilis	CELLULAR PROCESSES AND SIGNALING	T	Signal transduction mechanisms	90
MAG2325	d__Bacteria;p__Bacillota_A;c__Clostridia;o__Oscillospirales;f__Ruminococcaceae;g__Gemmiger;s__Gemmiger formicilis	INFORMATION STORAGE AND PROCESSING	J	Translation, ribosomal structure and biogenesis	177
MAG2325	d__Bacteria;p__Bacillota_A;c__Clostridia;o__Oscillospirales;f__Ruminococcaceae;g__Gemmiger;s__Gemmiger formicilis	METABOLISM	I	Lipid transport and metabolism	56
MAG2325	d__Bacteria;p__Bacillota_A;c__Clostridia;o__Oscillospirales;f__Ruminococcaceae;g__Gemmiger;s__Gemmiger formicilis	CELLULAR PROCESSES AND SIGNALING	O	Posttranslational modification, protein turnover, chaperones	69
MAG2325	d__Bacteria;p__Bacillota_A;c__Clostridia;o__Oscillospirales;f__Ruminococcaceae;g__Gemmiger;s__Gemmiger formicilis	POORLY CHARACTERIZED	R	General function prediction only	121
MAG2325	d__Bacteria;p__Bacillota_A;c__Clostridia;o__Oscillospirales;f__Ruminococcaceae;g__Gemmiger;s__Gemmiger formicilis	CELLULAR PROCESSES AND SIGNALING	M	Cell wall/membrane/envelope biogenesis	157
MAG2325	d__Bacteria;p__Bacillota_A;c__Clostridia;o__Oscillospirales;f__Ruminococcaceae;g__Gemmiger;s__Gemmiger formicilis	CELLULAR PROCESSES AND SIGNALING	U	Intracellular trafficking, secretion, and vesicular transport	19
MAG2325	d__Bacteria;p__Bacillota_A;c__Clostridia;o__Oscillospirales;f__Ruminococcaceae;g__Gemmiger;s__Gemmiger formicilis	METABOLISM	F	Nucleotide transport and metabolism	69
MAG2325	d__Bacteria;p__Bacillota_A;c__Clostridia;o__Oscillospirales;f__Ruminococcaceae;g__Gemmiger;s__Gemmiger formicilis	METABOLISM	P	Inorganic ion transport and metabolism	54
MAG2325	d__Bacteria;p__Bacillota_A;c__Clostridia;o__Oscillospirales;f__Ruminococcaceae;g__Gemmiger;s__Gemmiger formicilis	METABOLISM	C	Energy production and conversion	82
MAG2325	d__Bacteria;p__Bacillota_A;c__Clostridia;o__Oscillospirales;f__Ruminococcaceae;g__Gemmiger;s__Gemmiger formicilis	CELLULAR PROCESSES AND SIGNALING	V	Defense mechanisms	47
MAG2325	d__Bacteria;p__Bacillota_A;c__Clostridia;o__Oscillospirales;f__Ruminococcaceae;g__Gemmiger;s__Gemmiger formicilis	INFORMATION STORAGE AND PROCESSING	L	Replication, recombination and repair	92
MAG2325	d__Bacteria;p__Bacillota_A;c__Clostridia;o__Oscillospirales;f__Ruminococcaceae;g__Gemmiger;s__Gemmiger formicilis	METABOLISM	G	Carbohydrate transport and metabolism	171
MAG2325	d__Bacteria;p__Bacillota_A;c__Clostridia;o__Oscillospirales;f__Ruminococcaceae;g__Gemmiger;s__Gemmiger formicilis	CELLULAR PROCESSES AND SIGNALING	W	Extracellular structures	7
MAG2325	d__Bacteria;p__Bacillota_A;c__Clostridia;o__Oscillospirales;f__Ruminococcaceae;g__Gemmiger;s__Gemmiger formicilis	INFORMATION STORAGE AND PROCESSING	K	Transcription	121
MAG2325	d__Bacteria;p__Bacillota_A;c__Clostridia;o__Oscillospirales;f__Ruminococcaceae;g__Gemmiger;s__Gemmiger formicilis	POORLY CHARACTERIZED	S	Function unknown	59
MAG2325	d__Bacteria;p__Bacillota_A;c__Clostridia;o__Oscillospirales;f__Ruminococcaceae;g__Gemmiger;s__Gemmiger formicilis	METABOLISM	Q	Secondary metabolites biosynthesis, transport and catabolism	9
MAG2327	d__Bacteria;p__Bacillota_A;c__Clostridia;o__Peptostreptococcales;f__Anaerovoracaceae;g__VUNA01;s__VUNA01 sp002299625	CELLULAR PROCESSES AND SIGNALING	D	Cell cycle control, cell division, chromosome partitioning	40
MAG2327	d__Bacteria;p__Bacillota_A;c__Clostridia;o__Peptostreptococcales;f__Anaerovoracaceae;g__VUNA01;s__VUNA01 sp002299625	INFORMATION STORAGE AND PROCESSING	L	Replication, recombination and repair	80
MAG2327	d__Bacteria;p__Bacillota_A;c__Clostridia;o__Peptostreptococcales;f__Anaerovoracaceae;g__VUNA01;s__VUNA01 sp002299625	METABOLISM	Q	Secondary metabolites biosynthesis, transport and catabolism	9
MAG2327	d__Bacteria;p__Bacillota_A;c__Clostridia;o__Peptostreptococcales;f__Anaerovoracaceae;g__VUNA01;s__VUNA01 sp002299625	CELLULAR PROCESSES AND SIGNALING	V	Defense mechanisms	37
MAG2327	d__Bacteria;p__Bacillota_A;c__Clostridia;o__Peptostreptococcales;f__Anaerovoracaceae;g__VUNA01;s__VUNA01 sp002299625	CELLULAR PROCESSES AND SIGNALING	X	Mobilome: prophages, transposons	11
MAG2327	d__Bacteria;p__Bacillota_A;c__Clostridia;o__Peptostreptococcales;f__Anaerovoracaceae;g__VUNA01;s__VUNA01 sp002299625	CELLULAR PROCESSES AND SIGNALING	M	Cell wall/membrane/envelope biogenesis	84
MAG2327	d__Bacteria;p__Bacillota_A;c__Clostridia;o__Peptostreptococcales;f__Anaerovoracaceae;g__VUNA01;s__VUNA01 sp002299625	CELLULAR PROCESSES AND SIGNALING	T	Signal transduction mechanisms	56
MAG2327	d__Bacteria;p__Bacillota_A;c__Clostridia;o__Peptostreptococcales;f__Anaerovoracaceae;g__VUNA01;s__VUNA01 sp002299625	METABOLISM	F	Nucleotide transport and metabolism	67
MAG2327	d__Bacteria;p__Bacillota_A;c__Clostridia;o__Peptostreptococcales;f__Anaerovoracaceae;g__VUNA01;s__VUNA01 sp002299625	POORLY CHARACTERIZED	S	Function unknown	54
MAG2327	d__Bacteria;p__Bacillota_A;c__Clostridia;o__Peptostreptococcales;f__Anaerovoracaceae;g__VUNA01;s__VUNA01 sp002299625	INFORMATION STORAGE AND PROCESSING	J	Translation, ribosomal structure and biogenesis	186
MAG2327	d__Bacteria;p__Bacillota_A;c__Clostridia;o__Peptostreptococcales;f__Anaerovoracaceae;g__VUNA01;s__VUNA01 sp002299625	METABOLISM	P	Inorganic ion transport and metabolism	65
MAG2327	d__Bacteria;p__Bacillota_A;c__Clostridia;o__Peptostreptococcales;f__Anaerovoracaceae;g__VUNA01;s__VUNA01 sp002299625	CELLULAR PROCESSES AND SIGNALING	U	Intracellular trafficking, secretion, and vesicular transport	18
MAG2327	d__Bacteria;p__Bacillota_A;c__Clostridia;o__Peptostreptococcales;f__Anaerovoracaceae;g__VUNA01;s__VUNA01 sp002299625	CELLULAR PROCESSES AND SIGNALING	O	Posttranslational modification, protein turnover, chaperones	55
MAG2327	d__Bacteria;p__Bacillota_A;c__Clostridia;o__Peptostreptococcales;f__Anaerovoracaceae;g__VUNA01;s__VUNA01 sp002299625	CELLULAR PROCESSES AND SIGNALING	N	Cell motility	4
MAG2327	d__Bacteria;p__Bacillota_A;c__Clostridia;o__Peptostreptococcales;f__Anaerovoracaceae;g__VUNA01;s__VUNA01 sp002299625	CELLULAR PROCESSES AND SIGNALING	W	Extracellular structures	3
MAG2327	d__Bacteria;p__Bacillota_A;c__Clostridia;o__Peptostreptococcales;f__Anaerovoracaceae;g__VUNA01;s__VUNA01 sp002299625	INFORMATION STORAGE AND PROCESSING	K	Transcription	99
MAG2327	d__Bacteria;p__Bacillota_A;c__Clostridia;o__Peptostreptococcales;f__Anaerovoracaceae;g__VUNA01;s__VUNA01 sp002299625	METABOLISM	G	Carbohydrate transport and metabolism	46
MAG2327	d__Bacteria;p__Bacillota_A;c__Clostridia;o__Peptostreptococcales;f__Anaerovoracaceae;g__VUNA01;s__VUNA01 sp002299625	METABOLISM	H	Coenzyme transport and metabolism	101
MAG2327	d__Bacteria;p__Bacillota_A;c__Clostridia;o__Peptostreptococcales;f__Anaerovoracaceae;g__VUNA01;s__VUNA01 sp002299625	POORLY CHARACTERIZED	R	General function prediction only	105
MAG2327	d__Bacteria;p__Bacillota_A;c__Clostridia;o__Peptostreptococcales;f__Anaerovoracaceae;g__VUNA01;s__VUNA01 sp002299625	METABOLISM	E	Amino acid transport and metabolism	148
MAG2327	d__Bacteria;p__Bacillota_A;c__Clostridia;o__Peptostreptococcales;f__Anaerovoracaceae;g__VUNA01;s__VUNA01 sp002299625	METABOLISM	I	Lipid transport and metabolism	51
MAG2327	d__Bacteria;p__Bacillota_A;c__Clostridia;o__Peptostreptococcales;f__Anaerovoracaceae;g__VUNA01;s__VUNA01 sp002299625	METABOLISM	C	Energy production and conversion	82
MAG2331	d__Bacteria;p__Bacillota_A;c__Clostridia;o__Peptostreptococcales;f__Peptostreptococcaceae;g__Romboutsia;s__Romboutsia timonensis	INFORMATION STORAGE AND PROCESSING	L	Replication, recombination and repair	77
MAG2331	d__Bacteria;p__Bacillota_A;c__Clostridia;o__Peptostreptococcales;f__Peptostreptococcaceae;g__Romboutsia;s__Romboutsia timonensis	CELLULAR PROCESSES AND SIGNALING	U	Intracellular trafficking, secretion, and vesicular transport	17
MAG2331	d__Bacteria;p__Bacillota_A;c__Clostridia;o__Peptostreptococcales;f__Peptostreptococcaceae;g__Romboutsia;s__Romboutsia timonensis	CELLULAR PROCESSES AND SIGNALING	M	Cell wall/membrane/envelope biogenesis	94
MAG2331	d__Bacteria;p__Bacillota_A;c__Clostridia;o__Peptostreptococcales;f__Peptostreptococcaceae;g__Romboutsia;s__Romboutsia timonensis	CELLULAR PROCESSES AND SIGNALING	V	Defense mechanisms	53
MAG2331	d__Bacteria;p__Bacillota_A;c__Clostridia;o__Peptostreptococcales;f__Peptostreptococcaceae;g__Romboutsia;s__Romboutsia timonensis	CELLULAR PROCESSES AND SIGNALING	O	Posttranslational modification, protein turnover, chaperones	61
MAG2331	d__Bacteria;p__Bacillota_A;c__Clostridia;o__Peptostreptococcales;f__Peptostreptococcaceae;g__Romboutsia;s__Romboutsia timonensis	POORLY CHARACTERIZED	S	Function unknown	70
MAG2331	d__Bacteria;p__Bacillota_A;c__Clostridia;o__Peptostreptococcales;f__Peptostreptococcaceae;g__Romboutsia;s__Romboutsia timonensis	CELLULAR PROCESSES AND SIGNALING	N	Cell motility	43
MAG2331	d__Bacteria;p__Bacillota_A;c__Clostridia;o__Peptostreptococcales;f__Peptostreptococcaceae;g__Romboutsia;s__Romboutsia timonensis	CELLULAR PROCESSES AND SIGNALING	X	Mobilome: prophages, transposons	22
MAG2331	d__Bacteria;p__Bacillota_A;c__Clostridia;o__Peptostreptococcales;f__Peptostreptococcaceae;g__Romboutsia;s__Romboutsia timonensis	CELLULAR PROCESSES AND SIGNALING	D	Cell cycle control, cell division, chromosome partitioning	55
MAG2331	d__Bacteria;p__Bacillota_A;c__Clostridia;o__Peptostreptococcales;f__Peptostreptococcaceae;g__Romboutsia;s__Romboutsia timonensis	POORLY CHARACTERIZED	R	General function prediction only	93
MAG2331	d__Bacteria;p__Bacillota_A;c__Clostridia;o__Peptostreptococcales;f__Peptostreptococcaceae;g__Romboutsia;s__Romboutsia timonensis	METABOLISM	G	Carbohydrate transport and metabolism	80
MAG2331	d__Bacteria;p__Bacillota_A;c__Clostridia;o__Peptostreptococcales;f__Peptostreptococcaceae;g__Romboutsia;s__Romboutsia timonensis	METABOLISM	P	Inorganic ion transport and metabolism	90
MAG2331	d__Bacteria;p__Bacillota_A;c__Clostridia;o__Peptostreptococcales;f__Peptostreptococcaceae;g__Romboutsia;s__Romboutsia timonensis	INFORMATION STORAGE AND PROCESSING	J	Translation, ribosomal structure and biogenesis	104
MAG2331	d__Bacteria;p__Bacillota_A;c__Clostridia;o__Peptostreptococcales;f__Peptostreptococcaceae;g__Romboutsia;s__Romboutsia timonensis	METABOLISM	H	Coenzyme transport and metabolism	79
MAG2331	d__Bacteria;p__Bacillota_A;c__Clostridia;o__Peptostreptococcales;f__Peptostreptococcaceae;g__Romboutsia;s__Romboutsia timonensis	METABOLISM	Q	Secondary metabolites biosynthesis, transport and catabolism	4
MAG2331	d__Bacteria;p__Bacillota_A;c__Clostridia;o__Peptostreptococcales;f__Peptostreptococcaceae;g__Romboutsia;s__Romboutsia timonensis	CELLULAR PROCESSES AND SIGNALING	Z	Cytoskeleton	3
MAG2331	d__Bacteria;p__Bacillota_A;c__Clostridia;o__Peptostreptococcales;f__Peptostreptococcaceae;g__Romboutsia;s__Romboutsia timonensis	METABOLISM	E	Amino acid transport and metabolism	108
MAG2331	d__Bacteria;p__Bacillota_A;c__Clostridia;o__Peptostreptococcales;f__Peptostreptococcaceae;g__Romboutsia;s__Romboutsia timonensis	CELLULAR PROCESSES AND SIGNALING	T	Signal transduction mechanisms	77
MAG2331	d__Bacteria;p__Bacillota_A;c__Clostridia;o__Peptostreptococcales;f__Peptostreptococcaceae;g__Romboutsia;s__Romboutsia timonensis	CELLULAR PROCESSES AND SIGNALING	W	Extracellular structures	1
MAG2331	d__Bacteria;p__Bacillota_A;c__Clostridia;o__Peptostreptococcales;f__Peptostreptococcaceae;g__Romboutsia;s__Romboutsia timonensis	METABOLISM	C	Energy production and conversion	63
MAG2331	d__Bacteria;p__Bacillota_A;c__Clostridia;o__Peptostreptococcales;f__Peptostreptococcaceae;g__Romboutsia;s__Romboutsia timonensis	METABOLISM	I	Lipid transport and metabolism	36
MAG2331	d__Bacteria;p__Bacillota_A;c__Clostridia;o__Peptostreptococcales;f__Peptostreptococcaceae;g__Romboutsia;s__Romboutsia timonensis	INFORMATION STORAGE AND PROCESSING	K	Transcription	102
MAG2331	d__Bacteria;p__Bacillota_A;c__Clostridia;o__Peptostreptococcales;f__Peptostreptococcaceae;g__Romboutsia;s__Romboutsia timonensis	METABOLISM	F	Nucleotide transport and metabolism	35
MAG238	d__Bacteria;p__Actinomycetota;c__Actinomycetia;o__Actinomycetales;f__Bifidobacteriaceae;g__Bifidobacterium;s__Bifidobacterium longum	METABOLISM	G	Carbohydrate transport and metabolism	128
MAG238	d__Bacteria;p__Actinomycetota;c__Actinomycetia;o__Actinomycetales;f__Bifidobacteriaceae;g__Bifidobacterium;s__Bifidobacterium longum	CELLULAR PROCESSES AND SIGNALING	T	Signal transduction mechanisms	56
MAG238	d__Bacteria;p__Actinomycetota;c__Actinomycetia;o__Actinomycetales;f__Bifidobacteriaceae;g__Bifidobacterium;s__Bifidobacterium longum	CELLULAR PROCESSES AND SIGNALING	O	Posttranslational modification, protein turnover, chaperones	44
MAG238	d__Bacteria;p__Actinomycetota;c__Actinomycetia;o__Actinomycetales;f__Bifidobacteriaceae;g__Bifidobacterium;s__Bifidobacterium longum	CELLULAR PROCESSES AND SIGNALING	M	Cell wall/membrane/envelope biogenesis	60
MAG238	d__Bacteria;p__Actinomycetota;c__Actinomycetia;o__Actinomycetales;f__Bifidobacteriaceae;g__Bifidobacterium;s__Bifidobacterium longum	METABOLISM	Q	Secondary metabolites biosynthesis, transport and catabolism	5
MAG238	d__Bacteria;p__Actinomycetota;c__Actinomycetia;o__Actinomycetales;f__Bifidobacteriaceae;g__Bifidobacterium;s__Bifidobacterium longum	INFORMATION STORAGE AND PROCESSING	J	Translation, ribosomal structure and biogenesis	91
MAG238	d__Bacteria;p__Actinomycetota;c__Actinomycetia;o__Actinomycetales;f__Bifidobacteriaceae;g__Bifidobacterium;s__Bifidobacterium longum	METABOLISM	E	Amino acid transport and metabolism	120
MAG238	d__Bacteria;p__Actinomycetota;c__Actinomycetia;o__Actinomycetales;f__Bifidobacteriaceae;g__Bifidobacterium;s__Bifidobacterium longum	CELLULAR PROCESSES AND SIGNALING	V	Defense mechanisms	33
MAG238	d__Bacteria;p__Actinomycetota;c__Actinomycetia;o__Actinomycetales;f__Bifidobacteriaceae;g__Bifidobacterium;s__Bifidobacterium longum	METABOLISM	C	Energy production and conversion	39
MAG238	d__Bacteria;p__Actinomycetota;c__Actinomycetia;o__Actinomycetales;f__Bifidobacteriaceae;g__Bifidobacterium;s__Bifidobacterium longum	CELLULAR PROCESSES AND SIGNALING	X	Mobilome: prophages, transposons	22
MAG238	d__Bacteria;p__Actinomycetota;c__Actinomycetia;o__Actinomycetales;f__Bifidobacteriaceae;g__Bifidobacterium;s__Bifidobacterium longum	METABOLISM	I	Lipid transport and metabolism	27
MAG238	d__Bacteria;p__Actinomycetota;c__Actinomycetia;o__Actinomycetales;f__Bifidobacteriaceae;g__Bifidobacterium;s__Bifidobacterium longum	CELLULAR PROCESSES AND SIGNALING	N	Cell motility	6
MAG238	d__Bacteria;p__Actinomycetota;c__Actinomycetia;o__Actinomycetales;f__Bifidobacteriaceae;g__Bifidobacterium;s__Bifidobacterium longum	CELLULAR PROCESSES AND SIGNALING	U	Intracellular trafficking, secretion, and vesicular transport	8
MAG238	d__Bacteria;p__Actinomycetota;c__Actinomycetia;o__Actinomycetales;f__Bifidobacteriaceae;g__Bifidobacterium;s__Bifidobacterium longum	CELLULAR PROCESSES AND SIGNALING	D	Cell cycle control, cell division, chromosome partitioning	19
MAG238	d__Bacteria;p__Actinomycetota;c__Actinomycetia;o__Actinomycetales;f__Bifidobacteriaceae;g__Bifidobacterium;s__Bifidobacterium longum	CELLULAR PROCESSES AND SIGNALING	W	Extracellular structures	1
MAG238	d__Bacteria;p__Actinomycetota;c__Actinomycetia;o__Actinomycetales;f__Bifidobacteriaceae;g__Bifidobacterium;s__Bifidobacterium longum	POORLY CHARACTERIZED	R	General function prediction only	70
MAG238	d__Bacteria;p__Actinomycetota;c__Actinomycetia;o__Actinomycetales;f__Bifidobacteriaceae;g__Bifidobacterium;s__Bifidobacterium longum	POORLY CHARACTERIZED	S	Function unknown	29
MAG238	d__Bacteria;p__Actinomycetota;c__Actinomycetia;o__Actinomycetales;f__Bifidobacteriaceae;g__Bifidobacterium;s__Bifidobacterium longum	METABOLISM	F	Nucleotide transport and metabolism	58
MAG238	d__Bacteria;p__Actinomycetota;c__Actinomycetia;o__Actinomycetales;f__Bifidobacteriaceae;g__Bifidobacterium;s__Bifidobacterium longum	INFORMATION STORAGE AND PROCESSING	L	Replication, recombination and repair	68
MAG238	d__Bacteria;p__Actinomycetota;c__Actinomycetia;o__Actinomycetales;f__Bifidobacteriaceae;g__Bifidobacterium;s__Bifidobacterium longum	INFORMATION STORAGE AND PROCESSING	K	Transcription	83
MAG238	d__Bacteria;p__Actinomycetota;c__Actinomycetia;o__Actinomycetales;f__Bifidobacteriaceae;g__Bifidobacterium;s__Bifidobacterium longum	INFORMATION STORAGE AND PROCESSING	A	RNA processing and modification	1
MAG238	d__Bacteria;p__Actinomycetota;c__Actinomycetia;o__Actinomycetales;f__Bifidobacteriaceae;g__Bifidobacterium;s__Bifidobacterium longum	METABOLISM	P	Inorganic ion transport and metabolism	40
MAG238	d__Bacteria;p__Actinomycetota;c__Actinomycetia;o__Actinomycetales;f__Bifidobacteriaceae;g__Bifidobacterium;s__Bifidobacterium longum	METABOLISM	H	Coenzyme transport and metabolism	61
MAG243	d__Bacteria;p__Bacillota_A;c__Clostridia;o__Lachnospirales;f__Lachnospiraceae;g__Faecalimonas;s__Faecalimonas sp000209385	POORLY CHARACTERIZED	S	Function unknown	66
MAG243	d__Bacteria;p__Bacillota_A;c__Clostridia;o__Lachnospirales;f__Lachnospiraceae;g__Faecalimonas;s__Faecalimonas sp000209385	CELLULAR PROCESSES AND SIGNALING	D	Cell cycle control, cell division, chromosome partitioning	78
MAG243	d__Bacteria;p__Bacillota_A;c__Clostridia;o__Lachnospirales;f__Lachnospiraceae;g__Faecalimonas;s__Faecalimonas sp000209385	CELLULAR PROCESSES AND SIGNALING	W	Extracellular structures	4
MAG243	d__Bacteria;p__Bacillota_A;c__Clostridia;o__Lachnospirales;f__Lachnospiraceae;g__Faecalimonas;s__Faecalimonas sp000209385	INFORMATION STORAGE AND PROCESSING	L	Replication, recombination and repair	104
MAG243	d__Bacteria;p__Bacillota_A;c__Clostridia;o__Lachnospirales;f__Lachnospiraceae;g__Faecalimonas;s__Faecalimonas sp000209385	CELLULAR PROCESSES AND SIGNALING	N	Cell motility	6
MAG243	d__Bacteria;p__Bacillota_A;c__Clostridia;o__Lachnospirales;f__Lachnospiraceae;g__Faecalimonas;s__Faecalimonas sp000209385	CELLULAR PROCESSES AND SIGNALING	M	Cell wall/membrane/envelope biogenesis	103
MAG243	d__Bacteria;p__Bacillota_A;c__Clostridia;o__Lachnospirales;f__Lachnospiraceae;g__Faecalimonas;s__Faecalimonas sp000209385	INFORMATION STORAGE AND PROCESSING	K	Transcription	138
MAG243	d__Bacteria;p__Bacillota_A;c__Clostridia;o__Lachnospirales;f__Lachnospiraceae;g__Faecalimonas;s__Faecalimonas sp000209385	METABOLISM	I	Lipid transport and metabolism	57
MAG243	d__Bacteria;p__Bacillota_A;c__Clostridia;o__Lachnospirales;f__Lachnospiraceae;g__Faecalimonas;s__Faecalimonas sp000209385	METABOLISM	G	Carbohydrate transport and metabolism	116
MAG243	d__Bacteria;p__Bacillota_A;c__Clostridia;o__Lachnospirales;f__Lachnospiraceae;g__Faecalimonas;s__Faecalimonas sp000209385	CELLULAR PROCESSES AND SIGNALING	O	Posttranslational modification, protein turnover, chaperones	80
MAG243	d__Bacteria;p__Bacillota_A;c__Clostridia;o__Lachnospirales;f__Lachnospiraceae;g__Faecalimonas;s__Faecalimonas sp000209385	METABOLISM	F	Nucleotide transport and metabolism	77
MAG243	d__Bacteria;p__Bacillota_A;c__Clostridia;o__Lachnospirales;f__Lachnospiraceae;g__Faecalimonas;s__Faecalimonas sp000209385	CELLULAR PROCESSES AND SIGNALING	U	Intracellular trafficking, secretion, and vesicular transport	19
MAG243	d__Bacteria;p__Bacillota_A;c__Clostridia;o__Lachnospirales;f__Lachnospiraceae;g__Faecalimonas;s__Faecalimonas sp000209385	METABOLISM	E	Amino acid transport and metabolism	120
MAG243	d__Bacteria;p__Bacillota_A;c__Clostridia;o__Lachnospirales;f__Lachnospiraceae;g__Faecalimonas;s__Faecalimonas sp000209385	CELLULAR PROCESSES AND SIGNALING	T	Signal transduction mechanisms	94
MAG243	d__Bacteria;p__Bacillota_A;c__Clostridia;o__Lachnospirales;f__Lachnospiraceae;g__Faecalimonas;s__Faecalimonas sp000209385	METABOLISM	H	Coenzyme transport and metabolism	74
MAG243	d__Bacteria;p__Bacillota_A;c__Clostridia;o__Lachnospirales;f__Lachnospiraceae;g__Faecalimonas;s__Faecalimonas sp000209385	POORLY CHARACTERIZED	R	General function prediction only	126
MAG243	d__Bacteria;p__Bacillota_A;c__Clostridia;o__Lachnospirales;f__Lachnospiraceae;g__Faecalimonas;s__Faecalimonas sp000209385	CELLULAR PROCESSES AND SIGNALING	Z	Cytoskeleton	3
MAG243	d__Bacteria;p__Bacillota_A;c__Clostridia;o__Lachnospirales;f__Lachnospiraceae;g__Faecalimonas;s__Faecalimonas sp000209385	INFORMATION STORAGE AND PROCESSING	J	Translation, ribosomal structure and biogenesis	188
MAG243	d__Bacteria;p__Bacillota_A;c__Clostridia;o__Lachnospirales;f__Lachnospiraceae;g__Faecalimonas;s__Faecalimonas sp000209385	METABOLISM	Q	Secondary metabolites biosynthesis, transport and catabolism	11
MAG243	d__Bacteria;p__Bacillota_A;c__Clostridia;o__Lachnospirales;f__Lachnospiraceae;g__Faecalimonas;s__Faecalimonas sp000209385	CELLULAR PROCESSES AND SIGNALING	V	Defense mechanisms	47
MAG243	d__Bacteria;p__Bacillota_A;c__Clostridia;o__Lachnospirales;f__Lachnospiraceae;g__Faecalimonas;s__Faecalimonas sp000209385	CELLULAR PROCESSES AND SIGNALING	X	Mobilome: prophages, transposons	7
MAG243	d__Bacteria;p__Bacillota_A;c__Clostridia;o__Lachnospirales;f__Lachnospiraceae;g__Faecalimonas;s__Faecalimonas sp000209385	METABOLISM	C	Energy production and conversion	72
MAG243	d__Bacteria;p__Bacillota_A;c__Clostridia;o__Lachnospirales;f__Lachnospiraceae;g__Faecalimonas;s__Faecalimonas sp000209385	METABOLISM	P	Inorganic ion transport and metabolism	81
MAG2430	d__Bacteria;p__Bacillota_A;c__Clostridia;o__Lachnospirales;f__Lachnospiraceae;g__Eubacterium_G;s__Eubacterium_G sp000435815	METABOLISM	F	Nucleotide transport and metabolism	63
MAG2430	d__Bacteria;p__Bacillota_A;c__Clostridia;o__Lachnospirales;f__Lachnospiraceae;g__Eubacterium_G;s__Eubacterium_G sp000435815	CELLULAR PROCESSES AND SIGNALING	D	Cell cycle control, cell division, chromosome partitioning	80
MAG2430	d__Bacteria;p__Bacillota_A;c__Clostridia;o__Lachnospirales;f__Lachnospiraceae;g__Eubacterium_G;s__Eubacterium_G sp000435815	CELLULAR PROCESSES AND SIGNALING	O	Posttranslational modification, protein turnover, chaperones	62
MAG2430	d__Bacteria;p__Bacillota_A;c__Clostridia;o__Lachnospirales;f__Lachnospiraceae;g__Eubacterium_G;s__Eubacterium_G sp000435815	CELLULAR PROCESSES AND SIGNALING	N	Cell motility	7
MAG2430	d__Bacteria;p__Bacillota_A;c__Clostridia;o__Lachnospirales;f__Lachnospiraceae;g__Eubacterium_G;s__Eubacterium_G sp000435815	METABOLISM	Q	Secondary metabolites biosynthesis, transport and catabolism	9
MAG2430	d__Bacteria;p__Bacillota_A;c__Clostridia;o__Lachnospirales;f__Lachnospiraceae;g__Eubacterium_G;s__Eubacterium_G sp000435815	INFORMATION STORAGE AND PROCESSING	K	Transcription	142
MAG2430	d__Bacteria;p__Bacillota_A;c__Clostridia;o__Lachnospirales;f__Lachnospiraceae;g__Eubacterium_G;s__Eubacterium_G sp000435815	METABOLISM	P	Inorganic ion transport and metabolism	61
MAG2430	d__Bacteria;p__Bacillota_A;c__Clostridia;o__Lachnospirales;f__Lachnospiraceae;g__Eubacterium_G;s__Eubacterium_G sp000435815	POORLY CHARACTERIZED	S	Function unknown	60
MAG2430	d__Bacteria;p__Bacillota_A;c__Clostridia;o__Lachnospirales;f__Lachnospiraceae;g__Eubacterium_G;s__Eubacterium_G sp000435815	CELLULAR PROCESSES AND SIGNALING	M	Cell wall/membrane/envelope biogenesis	134
MAG2430	d__Bacteria;p__Bacillota_A;c__Clostridia;o__Lachnospirales;f__Lachnospiraceae;g__Eubacterium_G;s__Eubacterium_G sp000435815	CELLULAR PROCESSES AND SIGNALING	Z	Cytoskeleton	3
MAG2430	d__Bacteria;p__Bacillota_A;c__Clostridia;o__Lachnospirales;f__Lachnospiraceae;g__Eubacterium_G;s__Eubacterium_G sp000435815	CELLULAR PROCESSES AND SIGNALING	T	Signal transduction mechanisms	105
MAG2430	d__Bacteria;p__Bacillota_A;c__Clostridia;o__Lachnospirales;f__Lachnospiraceae;g__Eubacterium_G;s__Eubacterium_G sp000435815	INFORMATION STORAGE AND PROCESSING	L	Replication, recombination and repair	95
MAG2430	d__Bacteria;p__Bacillota_A;c__Clostridia;o__Lachnospirales;f__Lachnospiraceae;g__Eubacterium_G;s__Eubacterium_G sp000435815	POORLY CHARACTERIZED	R	General function prediction only	121
MAG2430	d__Bacteria;p__Bacillota_A;c__Clostridia;o__Lachnospirales;f__Lachnospiraceae;g__Eubacterium_G;s__Eubacterium_G sp000435815	INFORMATION STORAGE AND PROCESSING	J	Translation, ribosomal structure and biogenesis	202
MAG2430	d__Bacteria;p__Bacillota_A;c__Clostridia;o__Lachnospirales;f__Lachnospiraceae;g__Eubacterium_G;s__Eubacterium_G sp000435815	CELLULAR PROCESSES AND SIGNALING	V	Defense mechanisms	47
MAG2430	d__Bacteria;p__Bacillota_A;c__Clostridia;o__Lachnospirales;f__Lachnospiraceae;g__Eubacterium_G;s__Eubacterium_G sp000435815	CELLULAR PROCESSES AND SIGNALING	X	Mobilome: prophages, transposons	11
MAG2430	d__Bacteria;p__Bacillota_A;c__Clostridia;o__Lachnospirales;f__Lachnospiraceae;g__Eubacterium_G;s__Eubacterium_G sp000435815	METABOLISM	E	Amino acid transport and metabolism	150
MAG2430	d__Bacteria;p__Bacillota_A;c__Clostridia;o__Lachnospirales;f__Lachnospiraceae;g__Eubacterium_G;s__Eubacterium_G sp000435815	CELLULAR PROCESSES AND SIGNALING	W	Extracellular structures	13
MAG2430	d__Bacteria;p__Bacillota_A;c__Clostridia;o__Lachnospirales;f__Lachnospiraceae;g__Eubacterium_G;s__Eubacterium_G sp000435815	METABOLISM	I	Lipid transport and metabolism	65
MAG2430	d__Bacteria;p__Bacillota_A;c__Clostridia;o__Lachnospirales;f__Lachnospiraceae;g__Eubacterium_G;s__Eubacterium_G sp000435815	METABOLISM	H	Coenzyme transport and metabolism	84
MAG2430	d__Bacteria;p__Bacillota_A;c__Clostridia;o__Lachnospirales;f__Lachnospiraceae;g__Eubacterium_G;s__Eubacterium_G sp000435815	CELLULAR PROCESSES AND SIGNALING	U	Intracellular trafficking, secretion, and vesicular transport	25
MAG2430	d__Bacteria;p__Bacillota_A;c__Clostridia;o__Lachnospirales;f__Lachnospiraceae;g__Eubacterium_G;s__Eubacterium_G sp000435815	METABOLISM	C	Energy production and conversion	101
MAG2430	d__Bacteria;p__Bacillota_A;c__Clostridia;o__Lachnospirales;f__Lachnospiraceae;g__Eubacterium_G;s__Eubacterium_G sp000435815	METABOLISM	G	Carbohydrate transport and metabolism	141
MAG2436	d__Bacteria;p__Bacillota_A;c__Clostridia;o__Oscillospirales;f__Oscillospiraceae;g__Evtepia;s__Evtepia sp004556345	CELLULAR PROCESSES AND SIGNALING	M	Cell wall/membrane/envelope biogenesis	71
MAG2436	d__Bacteria;p__Bacillota_A;c__Clostridia;o__Oscillospirales;f__Oscillospiraceae;g__Evtepia;s__Evtepia sp004556345	METABOLISM	G	Carbohydrate transport and metabolism	53
MAG2436	d__Bacteria;p__Bacillota_A;c__Clostridia;o__Oscillospirales;f__Oscillospiraceae;g__Evtepia;s__Evtepia sp004556345	CELLULAR PROCESSES AND SIGNALING	T	Signal transduction mechanisms	111
MAG2436	d__Bacteria;p__Bacillota_A;c__Clostridia;o__Oscillospirales;f__Oscillospiraceae;g__Evtepia;s__Evtepia sp004556345	CELLULAR PROCESSES AND SIGNALING	X	Mobilome: prophages, transposons	7
MAG2436	d__Bacteria;p__Bacillota_A;c__Clostridia;o__Oscillospirales;f__Oscillospiraceae;g__Evtepia;s__Evtepia sp004556345	METABOLISM	P	Inorganic ion transport and metabolism	81
MAG2436	d__Bacteria;p__Bacillota_A;c__Clostridia;o__Oscillospirales;f__Oscillospiraceae;g__Evtepia;s__Evtepia sp004556345	METABOLISM	I	Lipid transport and metabolism	65
MAG2436	d__Bacteria;p__Bacillota_A;c__Clostridia;o__Oscillospirales;f__Oscillospiraceae;g__Evtepia;s__Evtepia sp004556345	METABOLISM	E	Amino acid transport and metabolism	179
MAG2436	d__Bacteria;p__Bacillota_A;c__Clostridia;o__Oscillospirales;f__Oscillospiraceae;g__Evtepia;s__Evtepia sp004556345	CELLULAR PROCESSES AND SIGNALING	N	Cell motility	7
MAG2436	d__Bacteria;p__Bacillota_A;c__Clostridia;o__Oscillospirales;f__Oscillospiraceae;g__Evtepia;s__Evtepia sp004556345	CELLULAR PROCESSES AND SIGNALING	W	Extracellular structures	4
MAG2436	d__Bacteria;p__Bacillota_A;c__Clostridia;o__Oscillospirales;f__Oscillospiraceae;g__Evtepia;s__Evtepia sp004556345	CELLULAR PROCESSES AND SIGNALING	O	Posttranslational modification, protein turnover, chaperones	65
MAG2436	d__Bacteria;p__Bacillota_A;c__Clostridia;o__Oscillospirales;f__Oscillospiraceae;g__Evtepia;s__Evtepia sp004556345	POORLY CHARACTERIZED	S	Function unknown	47
MAG2436	d__Bacteria;p__Bacillota_A;c__Clostridia;o__Oscillospirales;f__Oscillospiraceae;g__Evtepia;s__Evtepia sp004556345	CELLULAR PROCESSES AND SIGNALING	D	Cell cycle control, cell division, chromosome partitioning	79
MAG2436	d__Bacteria;p__Bacillota_A;c__Clostridia;o__Oscillospirales;f__Oscillospiraceae;g__Evtepia;s__Evtepia sp004556345	CELLULAR PROCESSES AND SIGNALING	Z	Cytoskeleton	8
MAG2436	d__Bacteria;p__Bacillota_A;c__Clostridia;o__Oscillospirales;f__Oscillospiraceae;g__Evtepia;s__Evtepia sp004556345	CELLULAR PROCESSES AND SIGNALING	V	Defense mechanisms	56
MAG2436	d__Bacteria;p__Bacillota_A;c__Clostridia;o__Oscillospirales;f__Oscillospiraceae;g__Evtepia;s__Evtepia sp004556345	INFORMATION STORAGE AND PROCESSING	J	Translation, ribosomal structure and biogenesis	186
MAG2436	d__Bacteria;p__Bacillota_A;c__Clostridia;o__Oscillospirales;f__Oscillospiraceae;g__Evtepia;s__Evtepia sp004556345	METABOLISM	Q	Secondary metabolites biosynthesis, transport and catabolism	10
MAG2436	d__Bacteria;p__Bacillota_A;c__Clostridia;o__Oscillospirales;f__Oscillospiraceae;g__Evtepia;s__Evtepia sp004556345	INFORMATION STORAGE AND PROCESSING	K	Transcription	139
MAG2436	d__Bacteria;p__Bacillota_A;c__Clostridia;o__Oscillospirales;f__Oscillospiraceae;g__Evtepia;s__Evtepia sp004556345	METABOLISM	H	Coenzyme transport and metabolism	87
MAG2436	d__Bacteria;p__Bacillota_A;c__Clostridia;o__Oscillospirales;f__Oscillospiraceae;g__Evtepia;s__Evtepia sp004556345	INFORMATION STORAGE AND PROCESSING	L	Replication, recombination and repair	78
MAG2436	d__Bacteria;p__Bacillota_A;c__Clostridia;o__Oscillospirales;f__Oscillospiraceae;g__Evtepia;s__Evtepia sp004556345	POORLY CHARACTERIZED	R	General function prediction only	127
MAG2436	d__Bacteria;p__Bacillota_A;c__Clostridia;o__Oscillospirales;f__Oscillospiraceae;g__Evtepia;s__Evtepia sp004556345	CELLULAR PROCESSES AND SIGNALING	U	Intracellular trafficking, secretion, and vesicular transport	12
MAG2436	d__Bacteria;p__Bacillota_A;c__Clostridia;o__Oscillospirales;f__Oscillospiraceae;g__Evtepia;s__Evtepia sp004556345	METABOLISM	C	Energy production and conversion	82
MAG2436	d__Bacteria;p__Bacillota_A;c__Clostridia;o__Oscillospirales;f__Oscillospiraceae;g__Evtepia;s__Evtepia sp004556345	METABOLISM	F	Nucleotide transport and metabolism	51
MAG248	d__Bacteria;p__Bacillota_A;c__Clostridia;o__Oscillospirales;f__Ruminococcaceae;g__Faecalibacterium;s__Faecalibacterium prausnitzii_E	CELLULAR PROCESSES AND SIGNALING	T	Signal transduction mechanisms	80
MAG248	d__Bacteria;p__Bacillota_A;c__Clostridia;o__Oscillospirales;f__Ruminococcaceae;g__Faecalibacterium;s__Faecalibacterium prausnitzii_E	INFORMATION STORAGE AND PROCESSING	L	Replication, recombination and repair	74
MAG248	d__Bacteria;p__Bacillota_A;c__Clostridia;o__Oscillospirales;f__Ruminococcaceae;g__Faecalibacterium;s__Faecalibacterium prausnitzii_E	CELLULAR PROCESSES AND SIGNALING	X	Mobilome: prophages, transposons	3
MAG248	d__Bacteria;p__Bacillota_A;c__Clostridia;o__Oscillospirales;f__Ruminococcaceae;g__Faecalibacterium;s__Faecalibacterium prausnitzii_E	INFORMATION STORAGE AND PROCESSING	J	Translation, ribosomal structure and biogenesis	133
MAG248	d__Bacteria;p__Bacillota_A;c__Clostridia;o__Oscillospirales;f__Ruminococcaceae;g__Faecalibacterium;s__Faecalibacterium prausnitzii_E	CELLULAR PROCESSES AND SIGNALING	O	Posttranslational modification, protein turnover, chaperones	64
MAG248	d__Bacteria;p__Bacillota_A;c__Clostridia;o__Oscillospirales;f__Ruminococcaceae;g__Faecalibacterium;s__Faecalibacterium prausnitzii_E	METABOLISM	E	Amino acid transport and metabolism	166
MAG248	d__Bacteria;p__Bacillota_A;c__Clostridia;o__Oscillospirales;f__Ruminococcaceae;g__Faecalibacterium;s__Faecalibacterium prausnitzii_E	CELLULAR PROCESSES AND SIGNALING	D	Cell cycle control, cell division, chromosome partitioning	41
MAG248	d__Bacteria;p__Bacillota_A;c__Clostridia;o__Oscillospirales;f__Ruminococcaceae;g__Faecalibacterium;s__Faecalibacterium prausnitzii_E	CELLULAR PROCESSES AND SIGNALING	V	Defense mechanisms	72
MAG248	d__Bacteria;p__Bacillota_A;c__Clostridia;o__Oscillospirales;f__Ruminococcaceae;g__Faecalibacterium;s__Faecalibacterium prausnitzii_E	CELLULAR PROCESSES AND SIGNALING	M	Cell wall/membrane/envelope biogenesis	88
MAG248	d__Bacteria;p__Bacillota_A;c__Clostridia;o__Oscillospirales;f__Ruminococcaceae;g__Faecalibacterium;s__Faecalibacterium prausnitzii_E	POORLY CHARACTERIZED	R	General function prediction only	103
MAG248	d__Bacteria;p__Bacillota_A;c__Clostridia;o__Oscillospirales;f__Ruminococcaceae;g__Faecalibacterium;s__Faecalibacterium prausnitzii_E	CELLULAR PROCESSES AND SIGNALING	U	Intracellular trafficking, secretion, and vesicular transport	17
MAG248	d__Bacteria;p__Bacillota_A;c__Clostridia;o__Oscillospirales;f__Ruminococcaceae;g__Faecalibacterium;s__Faecalibacterium prausnitzii_E	CELLULAR PROCESSES AND SIGNALING	Z	Cytoskeleton	5
MAG248	d__Bacteria;p__Bacillota_A;c__Clostridia;o__Oscillospirales;f__Ruminococcaceae;g__Faecalibacterium;s__Faecalibacterium prausnitzii_E	METABOLISM	F	Nucleotide transport and metabolism	54
MAG248	d__Bacteria;p__Bacillota_A;c__Clostridia;o__Oscillospirales;f__Ruminococcaceae;g__Faecalibacterium;s__Faecalibacterium prausnitzii_E	METABOLISM	G	Carbohydrate transport and metabolism	127
MAG248	d__Bacteria;p__Bacillota_A;c__Clostridia;o__Oscillospirales;f__Ruminococcaceae;g__Faecalibacterium;s__Faecalibacterium prausnitzii_E	METABOLISM	Q	Secondary metabolites biosynthesis, transport and catabolism	8
MAG248	d__Bacteria;p__Bacillota_A;c__Clostridia;o__Oscillospirales;f__Ruminococcaceae;g__Faecalibacterium;s__Faecalibacterium prausnitzii_E	METABOLISM	I	Lipid transport and metabolism	55
MAG248	d__Bacteria;p__Bacillota_A;c__Clostridia;o__Oscillospirales;f__Ruminococcaceae;g__Faecalibacterium;s__Faecalibacterium prausnitzii_E	POORLY CHARACTERIZED	S	Function unknown	49
MAG248	d__Bacteria;p__Bacillota_A;c__Clostridia;o__Oscillospirales;f__Ruminococcaceae;g__Faecalibacterium;s__Faecalibacterium prausnitzii_E	METABOLISM	C	Energy production and conversion	76
MAG248	d__Bacteria;p__Bacillota_A;c__Clostridia;o__Oscillospirales;f__Ruminococcaceae;g__Faecalibacterium;s__Faecalibacterium prausnitzii_E	INFORMATION STORAGE AND PROCESSING	K	Transcription	106
MAG248	d__Bacteria;p__Bacillota_A;c__Clostridia;o__Oscillospirales;f__Ruminococcaceae;g__Faecalibacterium;s__Faecalibacterium prausnitzii_E	METABOLISM	H	Coenzyme transport and metabolism	68
MAG248	d__Bacteria;p__Bacillota_A;c__Clostridia;o__Oscillospirales;f__Ruminococcaceae;g__Faecalibacterium;s__Faecalibacterium prausnitzii_E	METABOLISM	P	Inorganic ion transport and metabolism	63
MAG248	d__Bacteria;p__Bacillota_A;c__Clostridia;o__Oscillospirales;f__Ruminococcaceae;g__Faecalibacterium;s__Faecalibacterium prausnitzii_E	CELLULAR PROCESSES AND SIGNALING	N	Cell motility	5
MAG2610	d__Bacteria;p__Bacillota_A;c__Clostridia;o__Christensenellales;f__CAG-74;g__UBA11524;s__UBA11524 sp000437595	METABOLISM	H	Coenzyme transport and metabolism	74
MAG2610	d__Bacteria;p__Bacillota_A;c__Clostridia;o__Christensenellales;f__CAG-74;g__UBA11524;s__UBA11524 sp000437595	CELLULAR PROCESSES AND SIGNALING	N	Cell motility	6
MAG2610	d__Bacteria;p__Bacillota_A;c__Clostridia;o__Christensenellales;f__CAG-74;g__UBA11524;s__UBA11524 sp000437595	CELLULAR PROCESSES AND SIGNALING	O	Posttranslational modification, protein turnover, chaperones	93
MAG2610	d__Bacteria;p__Bacillota_A;c__Clostridia;o__Christensenellales;f__CAG-74;g__UBA11524;s__UBA11524 sp000437595	INFORMATION STORAGE AND PROCESSING	K	Transcription	146
MAG2610	d__Bacteria;p__Bacillota_A;c__Clostridia;o__Christensenellales;f__CAG-74;g__UBA11524;s__UBA11524 sp000437595	CELLULAR PROCESSES AND SIGNALING	W	Extracellular structures	3
MAG2610	d__Bacteria;p__Bacillota_A;c__Clostridia;o__Christensenellales;f__CAG-74;g__UBA11524;s__UBA11524 sp000437595	CELLULAR PROCESSES AND SIGNALING	D	Cell cycle control, cell division, chromosome partitioning	71
MAG2610	d__Bacteria;p__Bacillota_A;c__Clostridia;o__Christensenellales;f__CAG-74;g__UBA11524;s__UBA11524 sp000437595	CELLULAR PROCESSES AND SIGNALING	Z	Cytoskeleton	2
MAG2610	d__Bacteria;p__Bacillota_A;c__Clostridia;o__Christensenellales;f__CAG-74;g__UBA11524;s__UBA11524 sp000437595	METABOLISM	P	Inorganic ion transport and metabolism	88
MAG2610	d__Bacteria;p__Bacillota_A;c__Clostridia;o__Christensenellales;f__CAG-74;g__UBA11524;s__UBA11524 sp000437595	METABOLISM	I	Lipid transport and metabolism	65
MAG2610	d__Bacteria;p__Bacillota_A;c__Clostridia;o__Christensenellales;f__CAG-74;g__UBA11524;s__UBA11524 sp000437595	METABOLISM	F	Nucleotide transport and metabolism	84
MAG2610	d__Bacteria;p__Bacillota_A;c__Clostridia;o__Christensenellales;f__CAG-74;g__UBA11524;s__UBA11524 sp000437595	CELLULAR PROCESSES AND SIGNALING	U	Intracellular trafficking, secretion, and vesicular transport	29
MAG2610	d__Bacteria;p__Bacillota_A;c__Clostridia;o__Christensenellales;f__CAG-74;g__UBA11524;s__UBA11524 sp000437595	INFORMATION STORAGE AND PROCESSING	J	Translation, ribosomal structure and biogenesis	220
MAG2610	d__Bacteria;p__Bacillota_A;c__Clostridia;o__Christensenellales;f__CAG-74;g__UBA11524;s__UBA11524 sp000437595	METABOLISM	C	Energy production and conversion	88
MAG2610	d__Bacteria;p__Bacillota_A;c__Clostridia;o__Christensenellales;f__CAG-74;g__UBA11524;s__UBA11524 sp000437595	CELLULAR PROCESSES AND SIGNALING	X	Mobilome: prophages, transposons	11
MAG2610	d__Bacteria;p__Bacillota_A;c__Clostridia;o__Christensenellales;f__CAG-74;g__UBA11524;s__UBA11524 sp000437595	CELLULAR PROCESSES AND SIGNALING	T	Signal transduction mechanisms	116
MAG2610	d__Bacteria;p__Bacillota_A;c__Clostridia;o__Christensenellales;f__CAG-74;g__UBA11524;s__UBA11524 sp000437595	CELLULAR PROCESSES AND SIGNALING	V	Defense mechanisms	86
MAG2610	d__Bacteria;p__Bacillota_A;c__Clostridia;o__Christensenellales;f__CAG-74;g__UBA11524;s__UBA11524 sp000437595	METABOLISM	G	Carbohydrate transport and metabolism	295
MAG2610	d__Bacteria;p__Bacillota_A;c__Clostridia;o__Christensenellales;f__CAG-74;g__UBA11524;s__UBA11524 sp000437595	POORLY CHARACTERIZED	S	Function unknown	55
MAG2610	d__Bacteria;p__Bacillota_A;c__Clostridia;o__Christensenellales;f__CAG-74;g__UBA11524;s__UBA11524 sp000437595	POORLY CHARACTERIZED	R	General function prediction only	135
MAG2610	d__Bacteria;p__Bacillota_A;c__Clostridia;o__Christensenellales;f__CAG-74;g__UBA11524;s__UBA11524 sp000437595	INFORMATION STORAGE AND PROCESSING	L	Replication, recombination and repair	98
MAG2610	d__Bacteria;p__Bacillota_A;c__Clostridia;o__Christensenellales;f__CAG-74;g__UBA11524;s__UBA11524 sp000437595	METABOLISM	Q	Secondary metabolites biosynthesis, transport and catabolism	10
MAG2610	d__Bacteria;p__Bacillota_A;c__Clostridia;o__Christensenellales;f__CAG-74;g__UBA11524;s__UBA11524 sp000437595	METABOLISM	E	Amino acid transport and metabolism	188
MAG2610	d__Bacteria;p__Bacillota_A;c__Clostridia;o__Christensenellales;f__CAG-74;g__UBA11524;s__UBA11524 sp000437595	CELLULAR PROCESSES AND SIGNALING	M	Cell wall/membrane/envelope biogenesis	174
MAG2623	d__Bacteria;p__Bacillota_A;c__Clostridia;o__Oscillospirales;f__Ruminococcaceae;g__Gemmiger;s__Gemmiger qucibialis	METABOLISM	C	Energy production and conversion	78
MAG2623	d__Bacteria;p__Bacillota_A;c__Clostridia;o__Oscillospirales;f__Ruminococcaceae;g__Gemmiger;s__Gemmiger qucibialis	INFORMATION STORAGE AND PROCESSING	J	Translation, ribosomal structure and biogenesis	197
MAG2623	d__Bacteria;p__Bacillota_A;c__Clostridia;o__Oscillospirales;f__Ruminococcaceae;g__Gemmiger;s__Gemmiger qucibialis	METABOLISM	F	Nucleotide transport and metabolism	72
MAG2623	d__Bacteria;p__Bacillota_A;c__Clostridia;o__Oscillospirales;f__Ruminococcaceae;g__Gemmiger;s__Gemmiger qucibialis	CELLULAR PROCESSES AND SIGNALING	N	Cell motility	4
MAG2623	d__Bacteria;p__Bacillota_A;c__Clostridia;o__Oscillospirales;f__Ruminococcaceae;g__Gemmiger;s__Gemmiger qucibialis	CELLULAR PROCESSES AND SIGNALING	O	Posttranslational modification, protein turnover, chaperones	66
MAG2623	d__Bacteria;p__Bacillota_A;c__Clostridia;o__Oscillospirales;f__Ruminococcaceae;g__Gemmiger;s__Gemmiger qucibialis	CELLULAR PROCESSES AND SIGNALING	D	Cell cycle control, cell division, chromosome partitioning	62
MAG2623	d__Bacteria;p__Bacillota_A;c__Clostridia;o__Oscillospirales;f__Ruminococcaceae;g__Gemmiger;s__Gemmiger qucibialis	CELLULAR PROCESSES AND SIGNALING	U	Intracellular trafficking, secretion, and vesicular transport	13
MAG2623	d__Bacteria;p__Bacillota_A;c__Clostridia;o__Oscillospirales;f__Ruminococcaceae;g__Gemmiger;s__Gemmiger qucibialis	CELLULAR PROCESSES AND SIGNALING	T	Signal transduction mechanisms	88
MAG2623	d__Bacteria;p__Bacillota_A;c__Clostridia;o__Oscillospirales;f__Ruminococcaceae;g__Gemmiger;s__Gemmiger qucibialis	CELLULAR PROCESSES AND SIGNALING	X	Mobilome: prophages, transposons	6
MAG2623	d__Bacteria;p__Bacillota_A;c__Clostridia;o__Oscillospirales;f__Ruminococcaceae;g__Gemmiger;s__Gemmiger qucibialis	CELLULAR PROCESSES AND SIGNALING	Z	Cytoskeleton	2
MAG2623	d__Bacteria;p__Bacillota_A;c__Clostridia;o__Oscillospirales;f__Ruminococcaceae;g__Gemmiger;s__Gemmiger qucibialis	CELLULAR PROCESSES AND SIGNALING	V	Defense mechanisms	58
MAG2623	d__Bacteria;p__Bacillota_A;c__Clostridia;o__Oscillospirales;f__Ruminococcaceae;g__Gemmiger;s__Gemmiger qucibialis	INFORMATION STORAGE AND PROCESSING	K	Transcription	133
MAG2623	d__Bacteria;p__Bacillota_A;c__Clostridia;o__Oscillospirales;f__Ruminococcaceae;g__Gemmiger;s__Gemmiger qucibialis	POORLY CHARACTERIZED	S	Function unknown	60
MAG2623	d__Bacteria;p__Bacillota_A;c__Clostridia;o__Oscillospirales;f__Ruminococcaceae;g__Gemmiger;s__Gemmiger qucibialis	METABOLISM	E	Amino acid transport and metabolism	187
MAG2623	d__Bacteria;p__Bacillota_A;c__Clostridia;o__Oscillospirales;f__Ruminococcaceae;g__Gemmiger;s__Gemmiger qucibialis	METABOLISM	P	Inorganic ion transport and metabolism	77
MAG2623	d__Bacteria;p__Bacillota_A;c__Clostridia;o__Oscillospirales;f__Ruminococcaceae;g__Gemmiger;s__Gemmiger qucibialis	METABOLISM	Q	Secondary metabolites biosynthesis, transport and catabolism	11
MAG2623	d__Bacteria;p__Bacillota_A;c__Clostridia;o__Oscillospirales;f__Ruminococcaceae;g__Gemmiger;s__Gemmiger qucibialis	METABOLISM	I	Lipid transport and metabolism	73
MAG2623	d__Bacteria;p__Bacillota_A;c__Clostridia;o__Oscillospirales;f__Ruminococcaceae;g__Gemmiger;s__Gemmiger qucibialis	METABOLISM	G	Carbohydrate transport and metabolism	196
MAG2623	d__Bacteria;p__Bacillota_A;c__Clostridia;o__Oscillospirales;f__Ruminococcaceae;g__Gemmiger;s__Gemmiger qucibialis	POORLY CHARACTERIZED	R	General function prediction only	132
MAG2623	d__Bacteria;p__Bacillota_A;c__Clostridia;o__Oscillospirales;f__Ruminococcaceae;g__Gemmiger;s__Gemmiger qucibialis	CELLULAR PROCESSES AND SIGNALING	M	Cell wall/membrane/envelope biogenesis	162
MAG2623	d__Bacteria;p__Bacillota_A;c__Clostridia;o__Oscillospirales;f__Ruminococcaceae;g__Gemmiger;s__Gemmiger qucibialis	METABOLISM	H	Coenzyme transport and metabolism	78
MAG2623	d__Bacteria;p__Bacillota_A;c__Clostridia;o__Oscillospirales;f__Ruminococcaceae;g__Gemmiger;s__Gemmiger qucibialis	INFORMATION STORAGE AND PROCESSING	L	Replication, recombination and repair	83
MAG2994	d__Bacteria;p__Bacillota_A;c__Clostridia;o__Lachnospirales;f__Lachnospiraceae;g__Coprococcus;s__Coprococcus eutactus	CELLULAR PROCESSES AND SIGNALING	D	Cell cycle control, cell division, chromosome partitioning	69
MAG2994	d__Bacteria;p__Bacillota_A;c__Clostridia;o__Lachnospirales;f__Lachnospiraceae;g__Coprococcus;s__Coprococcus eutactus	CELLULAR PROCESSES AND SIGNALING	U	Intracellular trafficking, secretion, and vesicular transport	25
MAG2994	d__Bacteria;p__Bacillota_A;c__Clostridia;o__Lachnospirales;f__Lachnospiraceae;g__Coprococcus;s__Coprococcus eutactus	METABOLISM	E	Amino acid transport and metabolism	146
MAG2994	d__Bacteria;p__Bacillota_A;c__Clostridia;o__Lachnospirales;f__Lachnospiraceae;g__Coprococcus;s__Coprococcus eutactus	CELLULAR PROCESSES AND SIGNALING	W	Extracellular structures	9
MAG2994	d__Bacteria;p__Bacillota_A;c__Clostridia;o__Lachnospirales;f__Lachnospiraceae;g__Coprococcus;s__Coprococcus eutactus	INFORMATION STORAGE AND PROCESSING	L	Replication, recombination and repair	85
MAG2994	d__Bacteria;p__Bacillota_A;c__Clostridia;o__Lachnospirales;f__Lachnospiraceae;g__Coprococcus;s__Coprococcus eutactus	CELLULAR PROCESSES AND SIGNALING	M	Cell wall/membrane/envelope biogenesis	117
MAG2994	d__Bacteria;p__Bacillota_A;c__Clostridia;o__Lachnospirales;f__Lachnospiraceae;g__Coprococcus;s__Coprococcus eutactus	CELLULAR PROCESSES AND SIGNALING	V	Defense mechanisms	57
MAG2994	d__Bacteria;p__Bacillota_A;c__Clostridia;o__Lachnospirales;f__Lachnospiraceae;g__Coprococcus;s__Coprococcus eutactus	POORLY CHARACTERIZED	R	General function prediction only	119
MAG2994	d__Bacteria;p__Bacillota_A;c__Clostridia;o__Lachnospirales;f__Lachnospiraceae;g__Coprococcus;s__Coprococcus eutactus	CELLULAR PROCESSES AND SIGNALING	O	Posttranslational modification, protein turnover, chaperones	85
MAG2994	d__Bacteria;p__Bacillota_A;c__Clostridia;o__Lachnospirales;f__Lachnospiraceae;g__Coprococcus;s__Coprococcus eutactus	POORLY CHARACTERIZED	S	Function unknown	49
MAG2994	d__Bacteria;p__Bacillota_A;c__Clostridia;o__Lachnospirales;f__Lachnospiraceae;g__Coprococcus;s__Coprococcus eutactus	INFORMATION STORAGE AND PROCESSING	J	Translation, ribosomal structure and biogenesis	164
MAG2994	d__Bacteria;p__Bacillota_A;c__Clostridia;o__Lachnospirales;f__Lachnospiraceae;g__Coprococcus;s__Coprococcus eutactus	METABOLISM	F	Nucleotide transport and metabolism	64
MAG2994	d__Bacteria;p__Bacillota_A;c__Clostridia;o__Lachnospirales;f__Lachnospiraceae;g__Coprococcus;s__Coprococcus eutactus	METABOLISM	C	Energy production and conversion	83
MAG2994	d__Bacteria;p__Bacillota_A;c__Clostridia;o__Lachnospirales;f__Lachnospiraceae;g__Coprococcus;s__Coprococcus eutactus	METABOLISM	I	Lipid transport and metabolism	54
MAG2994	d__Bacteria;p__Bacillota_A;c__Clostridia;o__Lachnospirales;f__Lachnospiraceae;g__Coprococcus;s__Coprococcus eutactus	CELLULAR PROCESSES AND SIGNALING	X	Mobilome: prophages, transposons	1
MAG2994	d__Bacteria;p__Bacillota_A;c__Clostridia;o__Lachnospirales;f__Lachnospiraceae;g__Coprococcus;s__Coprococcus eutactus	CELLULAR PROCESSES AND SIGNALING	N	Cell motility	9
MAG2994	d__Bacteria;p__Bacillota_A;c__Clostridia;o__Lachnospirales;f__Lachnospiraceae;g__Coprococcus;s__Coprococcus eutactus	CELLULAR PROCESSES AND SIGNALING	Z	Cytoskeleton	4
MAG2994	d__Bacteria;p__Bacillota_A;c__Clostridia;o__Lachnospirales;f__Lachnospiraceae;g__Coprococcus;s__Coprococcus eutactus	METABOLISM	H	Coenzyme transport and metabolism	98
MAG2994	d__Bacteria;p__Bacillota_A;c__Clostridia;o__Lachnospirales;f__Lachnospiraceae;g__Coprococcus;s__Coprococcus eutactus	CELLULAR PROCESSES AND SIGNALING	T	Signal transduction mechanisms	128
MAG2994	d__Bacteria;p__Bacillota_A;c__Clostridia;o__Lachnospirales;f__Lachnospiraceae;g__Coprococcus;s__Coprococcus eutactus	INFORMATION STORAGE AND PROCESSING	K	Transcription	139
MAG2994	d__Bacteria;p__Bacillota_A;c__Clostridia;o__Lachnospirales;f__Lachnospiraceae;g__Coprococcus;s__Coprococcus eutactus	METABOLISM	Q	Secondary metabolites biosynthesis, transport and catabolism	13
MAG2994	d__Bacteria;p__Bacillota_A;c__Clostridia;o__Lachnospirales;f__Lachnospiraceae;g__Coprococcus;s__Coprococcus eutactus	METABOLISM	G	Carbohydrate transport and metabolism	157
MAG2994	d__Bacteria;p__Bacillota_A;c__Clostridia;o__Lachnospirales;f__Lachnospiraceae;g__Coprococcus;s__Coprococcus eutactus	METABOLISM	P	Inorganic ion transport and metabolism	60
MAG3061	d__Bacteria;p__Bacillota;c__Bacilli;o__RF39;f__UBA660;g__CAG-433;s__CAG-433 sp000433675	CELLULAR PROCESSES AND SIGNALING	D	Cell cycle control, cell division, chromosome partitioning	78
MAG3061	d__Bacteria;p__Bacillota;c__Bacilli;o__RF39;f__UBA660;g__CAG-433;s__CAG-433 sp000433675	CELLULAR PROCESSES AND SIGNALING	N	Cell motility	11
MAG3061	d__Bacteria;p__Bacillota;c__Bacilli;o__RF39;f__UBA660;g__CAG-433;s__CAG-433 sp000433675	CELLULAR PROCESSES AND SIGNALING	O	Posttranslational modification, protein turnover, chaperones	46
MAG3061	d__Bacteria;p__Bacillota;c__Bacilli;o__RF39;f__UBA660;g__CAG-433;s__CAG-433 sp000433675	CELLULAR PROCESSES AND SIGNALING	U	Intracellular trafficking, secretion, and vesicular transport	22
MAG3061	d__Bacteria;p__Bacillota;c__Bacilli;o__RF39;f__UBA660;g__CAG-433;s__CAG-433 sp000433675	CELLULAR PROCESSES AND SIGNALING	W	Extracellular structures	4
MAG3061	d__Bacteria;p__Bacillota;c__Bacilli;o__RF39;f__UBA660;g__CAG-433;s__CAG-433 sp000433675	INFORMATION STORAGE AND PROCESSING	K	Transcription	98
MAG3061	d__Bacteria;p__Bacillota;c__Bacilli;o__RF39;f__UBA660;g__CAG-433;s__CAG-433 sp000433675	METABOLISM	C	Energy production and conversion	16
MAG3061	d__Bacteria;p__Bacillota;c__Bacilli;o__RF39;f__UBA660;g__CAG-433;s__CAG-433 sp000433675	CELLULAR PROCESSES AND SIGNALING	Z	Cytoskeleton	3
MAG3061	d__Bacteria;p__Bacillota;c__Bacilli;o__RF39;f__UBA660;g__CAG-433;s__CAG-433 sp000433675	METABOLISM	F	Nucleotide transport and metabolism	35
MAG3061	d__Bacteria;p__Bacillota;c__Bacilli;o__RF39;f__UBA660;g__CAG-433;s__CAG-433 sp000433675	INFORMATION STORAGE AND PROCESSING	L	Replication, recombination and repair	97
MAG3061	d__Bacteria;p__Bacillota;c__Bacilli;o__RF39;f__UBA660;g__CAG-433;s__CAG-433 sp000433675	POORLY CHARACTERIZED	R	General function prediction only	78
MAG3061	d__Bacteria;p__Bacillota;c__Bacilli;o__RF39;f__UBA660;g__CAG-433;s__CAG-433 sp000433675	CELLULAR PROCESSES AND SIGNALING	M	Cell wall/membrane/envelope biogenesis	132
MAG3061	d__Bacteria;p__Bacillota;c__Bacilli;o__RF39;f__UBA660;g__CAG-433;s__CAG-433 sp000433675	CELLULAR PROCESSES AND SIGNALING	X	Mobilome: prophages, transposons	26
MAG3061	d__Bacteria;p__Bacillota;c__Bacilli;o__RF39;f__UBA660;g__CAG-433;s__CAG-433 sp000433675	INFORMATION STORAGE AND PROCESSING	J	Translation, ribosomal structure and biogenesis	180
MAG3061	d__Bacteria;p__Bacillota;c__Bacilli;o__RF39;f__UBA660;g__CAG-433;s__CAG-433 sp000433675	METABOLISM	G	Carbohydrate transport and metabolism	42
MAG3061	d__Bacteria;p__Bacillota;c__Bacilli;o__RF39;f__UBA660;g__CAG-433;s__CAG-433 sp000433675	POORLY CHARACTERIZED	S	Function unknown	42
MAG3061	d__Bacteria;p__Bacillota;c__Bacilli;o__RF39;f__UBA660;g__CAG-433;s__CAG-433 sp000433675	METABOLISM	E	Amino acid transport and metabolism	23
MAG3061	d__Bacteria;p__Bacillota;c__Bacilli;o__RF39;f__UBA660;g__CAG-433;s__CAG-433 sp000433675	METABOLISM	H	Coenzyme transport and metabolism	25
MAG3061	d__Bacteria;p__Bacillota;c__Bacilli;o__RF39;f__UBA660;g__CAG-433;s__CAG-433 sp000433675	METABOLISM	Q	Secondary metabolites biosynthesis, transport and catabolism	5
MAG3061	d__Bacteria;p__Bacillota;c__Bacilli;o__RF39;f__UBA660;g__CAG-433;s__CAG-433 sp000433675	METABOLISM	P	Inorganic ion transport and metabolism	24
MAG3061	d__Bacteria;p__Bacillota;c__Bacilli;o__RF39;f__UBA660;g__CAG-433;s__CAG-433 sp000433675	CELLULAR PROCESSES AND SIGNALING	T	Signal transduction mechanisms	57
MAG3061	d__Bacteria;p__Bacillota;c__Bacilli;o__RF39;f__UBA660;g__CAG-433;s__CAG-433 sp000433675	CELLULAR PROCESSES AND SIGNALING	V	Defense mechanisms	43
MAG3061	d__Bacteria;p__Bacillota;c__Bacilli;o__RF39;f__UBA660;g__CAG-433;s__CAG-433 sp000433675	METABOLISM	I	Lipid transport and metabolism	22
MAG3063	d__Bacteria;p__Bacillota;c__Bacilli;o__Lactobacillales;f__Streptococcaceae;g__Streptococcus;s__Streptococcus salivarius	INFORMATION STORAGE AND PROCESSING	J	Translation, ribosomal structure and biogenesis	128
MAG3063	d__Bacteria;p__Bacillota;c__Bacilli;o__Lactobacillales;f__Streptococcaceae;g__Streptococcus;s__Streptococcus salivarius	CELLULAR PROCESSES AND SIGNALING	V	Defense mechanisms	66
MAG3063	d__Bacteria;p__Bacillota;c__Bacilli;o__Lactobacillales;f__Streptococcaceae;g__Streptococcus;s__Streptococcus salivarius	CELLULAR PROCESSES AND SIGNALING	D	Cell cycle control, cell division, chromosome partitioning	28
MAG3063	d__Bacteria;p__Bacillota;c__Bacilli;o__Lactobacillales;f__Streptococcaceae;g__Streptococcus;s__Streptococcus salivarius	METABOLISM	G	Carbohydrate transport and metabolism	121
MAG3063	d__Bacteria;p__Bacillota;c__Bacilli;o__Lactobacillales;f__Streptococcaceae;g__Streptococcus;s__Streptococcus salivarius	CELLULAR PROCESSES AND SIGNALING	U	Intracellular trafficking, secretion, and vesicular transport	20
MAG3063	d__Bacteria;p__Bacillota;c__Bacilli;o__Lactobacillales;f__Streptococcaceae;g__Streptococcus;s__Streptococcus salivarius	METABOLISM	F	Nucleotide transport and metabolism	62
MAG3063	d__Bacteria;p__Bacillota;c__Bacilli;o__Lactobacillales;f__Streptococcaceae;g__Streptococcus;s__Streptococcus salivarius	CELLULAR PROCESSES AND SIGNALING	N	Cell motility	12
MAG3063	d__Bacteria;p__Bacillota;c__Bacilli;o__Lactobacillales;f__Streptococcaceae;g__Streptococcus;s__Streptococcus salivarius	CELLULAR PROCESSES AND SIGNALING	M	Cell wall/membrane/envelope biogenesis	124
MAG3063	d__Bacteria;p__Bacillota;c__Bacilli;o__Lactobacillales;f__Streptococcaceae;g__Streptococcus;s__Streptococcus salivarius	INFORMATION STORAGE AND PROCESSING	K	Transcription	91
MAG3063	d__Bacteria;p__Bacillota;c__Bacilli;o__Lactobacillales;f__Streptococcaceae;g__Streptococcus;s__Streptococcus salivarius	METABOLISM	C	Energy production and conversion	35
MAG3063	d__Bacteria;p__Bacillota;c__Bacilli;o__Lactobacillales;f__Streptococcaceae;g__Streptococcus;s__Streptococcus salivarius	METABOLISM	P	Inorganic ion transport and metabolism	74
MAG3063	d__Bacteria;p__Bacillota;c__Bacilli;o__Lactobacillales;f__Streptococcaceae;g__Streptococcus;s__Streptococcus salivarius	INFORMATION STORAGE AND PROCESSING	L	Replication, recombination and repair	94
MAG3063	d__Bacteria;p__Bacillota;c__Bacilli;o__Lactobacillales;f__Streptococcaceae;g__Streptococcus;s__Streptococcus salivarius	CELLULAR PROCESSES AND SIGNALING	O	Posttranslational modification, protein turnover, chaperones	45
MAG3063	d__Bacteria;p__Bacillota;c__Bacilli;o__Lactobacillales;f__Streptococcaceae;g__Streptococcus;s__Streptococcus salivarius	METABOLISM	Q	Secondary metabolites biosynthesis, transport and catabolism	12
MAG3063	d__Bacteria;p__Bacillota;c__Bacilli;o__Lactobacillales;f__Streptococcaceae;g__Streptococcus;s__Streptococcus salivarius	CELLULAR PROCESSES AND SIGNALING	T	Signal transduction mechanisms	83
MAG3063	d__Bacteria;p__Bacillota;c__Bacilli;o__Lactobacillales;f__Streptococcaceae;g__Streptococcus;s__Streptococcus salivarius	CELLULAR PROCESSES AND SIGNALING	X	Mobilome: prophages, transposons	14
MAG3063	d__Bacteria;p__Bacillota;c__Bacilli;o__Lactobacillales;f__Streptococcaceae;g__Streptococcus;s__Streptococcus salivarius	POORLY CHARACTERIZED	R	General function prediction only	91
MAG3063	d__Bacteria;p__Bacillota;c__Bacilli;o__Lactobacillales;f__Streptococcaceae;g__Streptococcus;s__Streptococcus salivarius	METABOLISM	E	Amino acid transport and metabolism	161
MAG3063	d__Bacteria;p__Bacillota;c__Bacilli;o__Lactobacillales;f__Streptococcaceae;g__Streptococcus;s__Streptococcus salivarius	POORLY CHARACTERIZED	S	Function unknown	58
MAG3063	d__Bacteria;p__Bacillota;c__Bacilli;o__Lactobacillales;f__Streptococcaceae;g__Streptococcus;s__Streptococcus salivarius	CELLULAR PROCESSES AND SIGNALING	W	Extracellular structures	5
MAG3063	d__Bacteria;p__Bacillota;c__Bacilli;o__Lactobacillales;f__Streptococcaceae;g__Streptococcus;s__Streptococcus salivarius	METABOLISM	H	Coenzyme transport and metabolism	87
MAG3063	d__Bacteria;p__Bacillota;c__Bacilli;o__Lactobacillales;f__Streptococcaceae;g__Streptococcus;s__Streptococcus salivarius	METABOLISM	I	Lipid transport and metabolism	43
MAG341	d__Bacteria;p__Bacillota_A;c__Clostridia;o__TANB77;f__CAG-508;g__CAG-269;s__CAG-269 sp001916035	INFORMATION STORAGE AND PROCESSING	L	Replication, recombination and repair	110
MAG341	d__Bacteria;p__Bacillota_A;c__Clostridia;o__TANB77;f__CAG-508;g__CAG-269;s__CAG-269 sp001916035	METABOLISM	Q	Secondary metabolites biosynthesis, transport and catabolism	7
MAG341	d__Bacteria;p__Bacillota_A;c__Clostridia;o__TANB77;f__CAG-508;g__CAG-269;s__CAG-269 sp001916035	CELLULAR PROCESSES AND SIGNALING	N	Cell motility	7
MAG341	d__Bacteria;p__Bacillota_A;c__Clostridia;o__TANB77;f__CAG-508;g__CAG-269;s__CAG-269 sp001916035	CELLULAR PROCESSES AND SIGNALING	D	Cell cycle control, cell division, chromosome partitioning	78
MAG341	d__Bacteria;p__Bacillota_A;c__Clostridia;o__TANB77;f__CAG-508;g__CAG-269;s__CAG-269 sp001916035	CELLULAR PROCESSES AND SIGNALING	O	Posttranslational modification, protein turnover, chaperones	42
MAG341	d__Bacteria;p__Bacillota_A;c__Clostridia;o__TANB77;f__CAG-508;g__CAG-269;s__CAG-269 sp001916035	CELLULAR PROCESSES AND SIGNALING	M	Cell wall/membrane/envelope biogenesis	153
MAG341	d__Bacteria;p__Bacillota_A;c__Clostridia;o__TANB77;f__CAG-508;g__CAG-269;s__CAG-269 sp001916035	CELLULAR PROCESSES AND SIGNALING	Z	Cytoskeleton	2
MAG341	d__Bacteria;p__Bacillota_A;c__Clostridia;o__TANB77;f__CAG-508;g__CAG-269;s__CAG-269 sp001916035	METABOLISM	I	Lipid transport and metabolism	41
MAG341	d__Bacteria;p__Bacillota_A;c__Clostridia;o__TANB77;f__CAG-508;g__CAG-269;s__CAG-269 sp001916035	INFORMATION STORAGE AND PROCESSING	K	Transcription	77
MAG341	d__Bacteria;p__Bacillota_A;c__Clostridia;o__TANB77;f__CAG-508;g__CAG-269;s__CAG-269 sp001916035	METABOLISM	C	Energy production and conversion	22
MAG341	d__Bacteria;p__Bacillota_A;c__Clostridia;o__TANB77;f__CAG-508;g__CAG-269;s__CAG-269 sp001916035	CELLULAR PROCESSES AND SIGNALING	T	Signal transduction mechanisms	50
MAG341	d__Bacteria;p__Bacillota_A;c__Clostridia;o__TANB77;f__CAG-508;g__CAG-269;s__CAG-269 sp001916035	POORLY CHARACTERIZED	S	Function unknown	42
MAG341	d__Bacteria;p__Bacillota_A;c__Clostridia;o__TANB77;f__CAG-508;g__CAG-269;s__CAG-269 sp001916035	INFORMATION STORAGE AND PROCESSING	J	Translation, ribosomal structure and biogenesis	145
MAG341	d__Bacteria;p__Bacillota_A;c__Clostridia;o__TANB77;f__CAG-508;g__CAG-269;s__CAG-269 sp001916035	METABOLISM	E	Amino acid transport and metabolism	21
MAG341	d__Bacteria;p__Bacillota_A;c__Clostridia;o__TANB77;f__CAG-508;g__CAG-269;s__CAG-269 sp001916035	CELLULAR PROCESSES AND SIGNALING	V	Defense mechanisms	32
MAG341	d__Bacteria;p__Bacillota_A;c__Clostridia;o__TANB77;f__CAG-508;g__CAG-269;s__CAG-269 sp001916035	CELLULAR PROCESSES AND SIGNALING	U	Intracellular trafficking, secretion, and vesicular transport	25
MAG341	d__Bacteria;p__Bacillota_A;c__Clostridia;o__TANB77;f__CAG-508;g__CAG-269;s__CAG-269 sp001916035	CELLULAR PROCESSES AND SIGNALING	W	Extracellular structures	4
MAG341	d__Bacteria;p__Bacillota_A;c__Clostridia;o__TANB77;f__CAG-508;g__CAG-269;s__CAG-269 sp001916035	CELLULAR PROCESSES AND SIGNALING	X	Mobilome: prophages, transposons	11
MAG341	d__Bacteria;p__Bacillota_A;c__Clostridia;o__TANB77;f__CAG-508;g__CAG-269;s__CAG-269 sp001916035	METABOLISM	H	Coenzyme transport and metabolism	24
MAG341	d__Bacteria;p__Bacillota_A;c__Clostridia;o__TANB77;f__CAG-508;g__CAG-269;s__CAG-269 sp001916035	METABOLISM	P	Inorganic ion transport and metabolism	21
MAG341	d__Bacteria;p__Bacillota_A;c__Clostridia;o__TANB77;f__CAG-508;g__CAG-269;s__CAG-269 sp001916035	POORLY CHARACTERIZED	R	General function prediction only	66
MAG341	d__Bacteria;p__Bacillota_A;c__Clostridia;o__TANB77;f__CAG-508;g__CAG-269;s__CAG-269 sp001916035	METABOLISM	F	Nucleotide transport and metabolism	31
MAG341	d__Bacteria;p__Bacillota_A;c__Clostridia;o__TANB77;f__CAG-508;g__CAG-269;s__CAG-269 sp001916035	METABOLISM	G	Carbohydrate transport and metabolism	57
MAG3474	d__Bacteria;p__Bacillota_A;c__Clostridia;o__Lachnospirales;f__Lachnospiraceae;g__Eubacterium_G;s__Eubacterium_G ventriosum	CELLULAR PROCESSES AND SIGNALING	N	Cell motility	8
MAG3474	d__Bacteria;p__Bacillota_A;c__Clostridia;o__Lachnospirales;f__Lachnospiraceae;g__Eubacterium_G;s__Eubacterium_G ventriosum	CELLULAR PROCESSES AND SIGNALING	O	Posttranslational modification, protein turnover, chaperones	51
MAG3474	d__Bacteria;p__Bacillota_A;c__Clostridia;o__Lachnospirales;f__Lachnospiraceae;g__Eubacterium_G;s__Eubacterium_G ventriosum	CELLULAR PROCESSES AND SIGNALING	U	Intracellular trafficking, secretion, and vesicular transport	15
MAG3474	d__Bacteria;p__Bacillota_A;c__Clostridia;o__Lachnospirales;f__Lachnospiraceae;g__Eubacterium_G;s__Eubacterium_G ventriosum	METABOLISM	H	Coenzyme transport and metabolism	49
MAG3474	d__Bacteria;p__Bacillota_A;c__Clostridia;o__Lachnospirales;f__Lachnospiraceae;g__Eubacterium_G;s__Eubacterium_G ventriosum	METABOLISM	I	Lipid transport and metabolism	45
MAG3474	d__Bacteria;p__Bacillota_A;c__Clostridia;o__Lachnospirales;f__Lachnospiraceae;g__Eubacterium_G;s__Eubacterium_G ventriosum	METABOLISM	F	Nucleotide transport and metabolism	52
MAG3474	d__Bacteria;p__Bacillota_A;c__Clostridia;o__Lachnospirales;f__Lachnospiraceae;g__Eubacterium_G;s__Eubacterium_G ventriosum	METABOLISM	P	Inorganic ion transport and metabolism	53
MAG3474	d__Bacteria;p__Bacillota_A;c__Clostridia;o__Lachnospirales;f__Lachnospiraceae;g__Eubacterium_G;s__Eubacterium_G ventriosum	CELLULAR PROCESSES AND SIGNALING	Z	Cytoskeleton	1
MAG3474	d__Bacteria;p__Bacillota_A;c__Clostridia;o__Lachnospirales;f__Lachnospiraceae;g__Eubacterium_G;s__Eubacterium_G ventriosum	CELLULAR PROCESSES AND SIGNALING	M	Cell wall/membrane/envelope biogenesis	89
MAG3474	d__Bacteria;p__Bacillota_A;c__Clostridia;o__Lachnospirales;f__Lachnospiraceae;g__Eubacterium_G;s__Eubacterium_G ventriosum	CELLULAR PROCESSES AND SIGNALING	V	Defense mechanisms	31
MAG3474	d__Bacteria;p__Bacillota_A;c__Clostridia;o__Lachnospirales;f__Lachnospiraceae;g__Eubacterium_G;s__Eubacterium_G ventriosum	CELLULAR PROCESSES AND SIGNALING	T	Signal transduction mechanisms	67
MAG3474	d__Bacteria;p__Bacillota_A;c__Clostridia;o__Lachnospirales;f__Lachnospiraceae;g__Eubacterium_G;s__Eubacterium_G ventriosum	INFORMATION STORAGE AND PROCESSING	J	Translation, ribosomal structure and biogenesis	147
MAG3474	d__Bacteria;p__Bacillota_A;c__Clostridia;o__Lachnospirales;f__Lachnospiraceae;g__Eubacterium_G;s__Eubacterium_G ventriosum	INFORMATION STORAGE AND PROCESSING	K	Transcription	79
MAG3474	d__Bacteria;p__Bacillota_A;c__Clostridia;o__Lachnospirales;f__Lachnospiraceae;g__Eubacterium_G;s__Eubacterium_G ventriosum	METABOLISM	Q	Secondary metabolites biosynthesis, transport and catabolism	8
MAG3474	d__Bacteria;p__Bacillota_A;c__Clostridia;o__Lachnospirales;f__Lachnospiraceae;g__Eubacterium_G;s__Eubacterium_G ventriosum	METABOLISM	E	Amino acid transport and metabolism	124
MAG3474	d__Bacteria;p__Bacillota_A;c__Clostridia;o__Lachnospirales;f__Lachnospiraceae;g__Eubacterium_G;s__Eubacterium_G ventriosum	CELLULAR PROCESSES AND SIGNALING	X	Mobilome: prophages, transposons	1
MAG3474	d__Bacteria;p__Bacillota_A;c__Clostridia;o__Lachnospirales;f__Lachnospiraceae;g__Eubacterium_G;s__Eubacterium_G ventriosum	METABOLISM	G	Carbohydrate transport and metabolism	135
MAG3474	d__Bacteria;p__Bacillota_A;c__Clostridia;o__Lachnospirales;f__Lachnospiraceae;g__Eubacterium_G;s__Eubacterium_G ventriosum	POORLY CHARACTERIZED	R	General function prediction only	70
MAG3474	d__Bacteria;p__Bacillota_A;c__Clostridia;o__Lachnospirales;f__Lachnospiraceae;g__Eubacterium_G;s__Eubacterium_G ventriosum	INFORMATION STORAGE AND PROCESSING	L	Replication, recombination and repair	72
MAG3474	d__Bacteria;p__Bacillota_A;c__Clostridia;o__Lachnospirales;f__Lachnospiraceae;g__Eubacterium_G;s__Eubacterium_G ventriosum	METABOLISM	C	Energy production and conversion	69
MAG3474	d__Bacteria;p__Bacillota_A;c__Clostridia;o__Lachnospirales;f__Lachnospiraceae;g__Eubacterium_G;s__Eubacterium_G ventriosum	POORLY CHARACTERIZED	S	Function unknown	37
MAG3474	d__Bacteria;p__Bacillota_A;c__Clostridia;o__Lachnospirales;f__Lachnospiraceae;g__Eubacterium_G;s__Eubacterium_G ventriosum	CELLULAR PROCESSES AND SIGNALING	D	Cell cycle control, cell division, chromosome partitioning	47
MAG3474	d__Bacteria;p__Bacillota_A;c__Clostridia;o__Lachnospirales;f__Lachnospiraceae;g__Eubacterium_G;s__Eubacterium_G ventriosum	CELLULAR PROCESSES AND SIGNALING	W	Extracellular structures	5
MAG3586	d__Bacteria;p__Bacillota_A;c__Clostridia;o__Oscillospirales;f__Ruminococcaceae;g__Faecalibacterium;s__Faecalibacterium prausnitzii_E	METABOLISM	E	Amino acid transport and metabolism	170
MAG3586	d__Bacteria;p__Bacillota_A;c__Clostridia;o__Oscillospirales;f__Ruminococcaceae;g__Faecalibacterium;s__Faecalibacterium prausnitzii_E	CELLULAR PROCESSES AND SIGNALING	V	Defense mechanisms	103
MAG3586	d__Bacteria;p__Bacillota_A;c__Clostridia;o__Oscillospirales;f__Ruminococcaceae;g__Faecalibacterium;s__Faecalibacterium prausnitzii_E	METABOLISM	Q	Secondary metabolites biosynthesis, transport and catabolism	15
MAG3586	d__Bacteria;p__Bacillota_A;c__Clostridia;o__Oscillospirales;f__Ruminococcaceae;g__Faecalibacterium;s__Faecalibacterium prausnitzii_E	CELLULAR PROCESSES AND SIGNALING	D	Cell cycle control, cell division, chromosome partitioning	63
MAG3586	d__Bacteria;p__Bacillota_A;c__Clostridia;o__Oscillospirales;f__Ruminococcaceae;g__Faecalibacterium;s__Faecalibacterium prausnitzii_E	METABOLISM	C	Energy production and conversion	112
MAG3586	d__Bacteria;p__Bacillota_A;c__Clostridia;o__Oscillospirales;f__Ruminococcaceae;g__Faecalibacterium;s__Faecalibacterium prausnitzii_E	CELLULAR PROCESSES AND SIGNALING	M	Cell wall/membrane/envelope biogenesis	110
MAG3586	d__Bacteria;p__Bacillota_A;c__Clostridia;o__Oscillospirales;f__Ruminococcaceae;g__Faecalibacterium;s__Faecalibacterium prausnitzii_E	METABOLISM	H	Coenzyme transport and metabolism	102
MAG3586	d__Bacteria;p__Bacillota_A;c__Clostridia;o__Oscillospirales;f__Ruminococcaceae;g__Faecalibacterium;s__Faecalibacterium prausnitzii_E	METABOLISM	F	Nucleotide transport and metabolism	76
MAG3586	d__Bacteria;p__Bacillota_A;c__Clostridia;o__Oscillospirales;f__Ruminococcaceae;g__Faecalibacterium;s__Faecalibacterium prausnitzii_E	CELLULAR PROCESSES AND SIGNALING	N	Cell motility	8
MAG3586	d__Bacteria;p__Bacillota_A;c__Clostridia;o__Oscillospirales;f__Ruminococcaceae;g__Faecalibacterium;s__Faecalibacterium prausnitzii_E	CELLULAR PROCESSES AND SIGNALING	U	Intracellular trafficking, secretion, and vesicular transport	20
MAG3586	d__Bacteria;p__Bacillota_A;c__Clostridia;o__Oscillospirales;f__Ruminococcaceae;g__Faecalibacterium;s__Faecalibacterium prausnitzii_E	CELLULAR PROCESSES AND SIGNALING	X	Mobilome: prophages, transposons	20
MAG3586	d__Bacteria;p__Bacillota_A;c__Clostridia;o__Oscillospirales;f__Ruminococcaceae;g__Faecalibacterium;s__Faecalibacterium prausnitzii_E	METABOLISM	G	Carbohydrate transport and metabolism	220
MAG3586	d__Bacteria;p__Bacillota_A;c__Clostridia;o__Oscillospirales;f__Ruminococcaceae;g__Faecalibacterium;s__Faecalibacterium prausnitzii_E	CELLULAR PROCESSES AND SIGNALING	T	Signal transduction mechanisms	116
MAG3586	d__Bacteria;p__Bacillota_A;c__Clostridia;o__Oscillospirales;f__Ruminococcaceae;g__Faecalibacterium;s__Faecalibacterium prausnitzii_E	POORLY CHARACTERIZED	R	General function prediction only	150
MAG3586	d__Bacteria;p__Bacillota_A;c__Clostridia;o__Oscillospirales;f__Ruminococcaceae;g__Faecalibacterium;s__Faecalibacterium prausnitzii_E	CELLULAR PROCESSES AND SIGNALING	O	Posttranslational modification, protein turnover, chaperones	85
MAG3586	d__Bacteria;p__Bacillota_A;c__Clostridia;o__Oscillospirales;f__Ruminococcaceae;g__Faecalibacterium;s__Faecalibacterium prausnitzii_E	CELLULAR PROCESSES AND SIGNALING	Z	Cytoskeleton	3
MAG3586	d__Bacteria;p__Bacillota_A;c__Clostridia;o__Oscillospirales;f__Ruminococcaceae;g__Faecalibacterium;s__Faecalibacterium prausnitzii_E	INFORMATION STORAGE AND PROCESSING	L	Replication, recombination and repair	131
MAG3586	d__Bacteria;p__Bacillota_A;c__Clostridia;o__Oscillospirales;f__Ruminococcaceae;g__Faecalibacterium;s__Faecalibacterium prausnitzii_E	INFORMATION STORAGE AND PROCESSING	K	Transcription	186
MAG3586	d__Bacteria;p__Bacillota_A;c__Clostridia;o__Oscillospirales;f__Ruminococcaceae;g__Faecalibacterium;s__Faecalibacterium prausnitzii_E	INFORMATION STORAGE AND PROCESSING	J	Translation, ribosomal structure and biogenesis	207
MAG3586	d__Bacteria;p__Bacillota_A;c__Clostridia;o__Oscillospirales;f__Ruminococcaceae;g__Faecalibacterium;s__Faecalibacterium prausnitzii_E	POORLY CHARACTERIZED	S	Function unknown	73
MAG3586	d__Bacteria;p__Bacillota_A;c__Clostridia;o__Oscillospirales;f__Ruminococcaceae;g__Faecalibacterium;s__Faecalibacterium prausnitzii_E	METABOLISM	P	Inorganic ion transport and metabolism	86
MAG3586	d__Bacteria;p__Bacillota_A;c__Clostridia;o__Oscillospirales;f__Ruminococcaceae;g__Faecalibacterium;s__Faecalibacterium prausnitzii_E	METABOLISM	I	Lipid transport and metabolism	68
MAG3663	d__Bacteria;p__Bacillota_A;c__Clostridia;o__Lachnospirales;f__Lachnospiraceae;g__Agathobacter;s__Agathobacter rectalis	CELLULAR PROCESSES AND SIGNALING	X	Mobilome: prophages, transposons	7
MAG3663	d__Bacteria;p__Bacillota_A;c__Clostridia;o__Lachnospirales;f__Lachnospiraceae;g__Agathobacter;s__Agathobacter rectalis	CELLULAR PROCESSES AND SIGNALING	Z	Cytoskeleton	5
MAG3663	d__Bacteria;p__Bacillota_A;c__Clostridia;o__Lachnospirales;f__Lachnospiraceae;g__Agathobacter;s__Agathobacter rectalis	METABOLISM	F	Nucleotide transport and metabolism	74
MAG3663	d__Bacteria;p__Bacillota_A;c__Clostridia;o__Lachnospirales;f__Lachnospiraceae;g__Agathobacter;s__Agathobacter rectalis	METABOLISM	C	Energy production and conversion	87
MAG3663	d__Bacteria;p__Bacillota_A;c__Clostridia;o__Lachnospirales;f__Lachnospiraceae;g__Agathobacter;s__Agathobacter rectalis	CELLULAR PROCESSES AND SIGNALING	N	Cell motility	58
MAG3663	d__Bacteria;p__Bacillota_A;c__Clostridia;o__Lachnospirales;f__Lachnospiraceae;g__Agathobacter;s__Agathobacter rectalis	CELLULAR PROCESSES AND SIGNALING	M	Cell wall/membrane/envelope biogenesis	123
MAG3663	d__Bacteria;p__Bacillota_A;c__Clostridia;o__Lachnospirales;f__Lachnospiraceae;g__Agathobacter;s__Agathobacter rectalis	CELLULAR PROCESSES AND SIGNALING	O	Posttranslational modification, protein turnover, chaperones	83
MAG3663	d__Bacteria;p__Bacillota_A;c__Clostridia;o__Lachnospirales;f__Lachnospiraceae;g__Agathobacter;s__Agathobacter rectalis	POORLY CHARACTERIZED	R	General function prediction only	141
MAG3663	d__Bacteria;p__Bacillota_A;c__Clostridia;o__Lachnospirales;f__Lachnospiraceae;g__Agathobacter;s__Agathobacter rectalis	CELLULAR PROCESSES AND SIGNALING	U	Intracellular trafficking, secretion, and vesicular transport	40
MAG3663	d__Bacteria;p__Bacillota_A;c__Clostridia;o__Lachnospirales;f__Lachnospiraceae;g__Agathobacter;s__Agathobacter rectalis	CELLULAR PROCESSES AND SIGNALING	T	Signal transduction mechanisms	169
MAG3663	d__Bacteria;p__Bacillota_A;c__Clostridia;o__Lachnospirales;f__Lachnospiraceae;g__Agathobacter;s__Agathobacter rectalis	INFORMATION STORAGE AND PROCESSING	K	Transcription	184
MAG3663	d__Bacteria;p__Bacillota_A;c__Clostridia;o__Lachnospirales;f__Lachnospiraceae;g__Agathobacter;s__Agathobacter rectalis	METABOLISM	Q	Secondary metabolites biosynthesis, transport and catabolism	6
MAG3663	d__Bacteria;p__Bacillota_A;c__Clostridia;o__Lachnospirales;f__Lachnospiraceae;g__Agathobacter;s__Agathobacter rectalis	METABOLISM	P	Inorganic ion transport and metabolism	67
MAG3663	d__Bacteria;p__Bacillota_A;c__Clostridia;o__Lachnospirales;f__Lachnospiraceae;g__Agathobacter;s__Agathobacter rectalis	METABOLISM	H	Coenzyme transport and metabolism	128
MAG3663	d__Bacteria;p__Bacillota_A;c__Clostridia;o__Lachnospirales;f__Lachnospiraceae;g__Agathobacter;s__Agathobacter rectalis	METABOLISM	E	Amino acid transport and metabolism	159
MAG3663	d__Bacteria;p__Bacillota_A;c__Clostridia;o__Lachnospirales;f__Lachnospiraceae;g__Agathobacter;s__Agathobacter rectalis	CELLULAR PROCESSES AND SIGNALING	V	Defense mechanisms	93
MAG3663	d__Bacteria;p__Bacillota_A;c__Clostridia;o__Lachnospirales;f__Lachnospiraceae;g__Agathobacter;s__Agathobacter rectalis	INFORMATION STORAGE AND PROCESSING	J	Translation, ribosomal structure and biogenesis	213
MAG3663	d__Bacteria;p__Bacillota_A;c__Clostridia;o__Lachnospirales;f__Lachnospiraceae;g__Agathobacter;s__Agathobacter rectalis	POORLY CHARACTERIZED	S	Function unknown	58
MAG3663	d__Bacteria;p__Bacillota_A;c__Clostridia;o__Lachnospirales;f__Lachnospiraceae;g__Agathobacter;s__Agathobacter rectalis	CELLULAR PROCESSES AND SIGNALING	W	Extracellular structures	22
MAG3663	d__Bacteria;p__Bacillota_A;c__Clostridia;o__Lachnospirales;f__Lachnospiraceae;g__Agathobacter;s__Agathobacter rectalis	INFORMATION STORAGE AND PROCESSING	L	Replication, recombination and repair	102
MAG3663	d__Bacteria;p__Bacillota_A;c__Clostridia;o__Lachnospirales;f__Lachnospiraceae;g__Agathobacter;s__Agathobacter rectalis	METABOLISM	I	Lipid transport and metabolism	55
MAG3663	d__Bacteria;p__Bacillota_A;c__Clostridia;o__Lachnospirales;f__Lachnospiraceae;g__Agathobacter;s__Agathobacter rectalis	CELLULAR PROCESSES AND SIGNALING	D	Cell cycle control, cell division, chromosome partitioning	82
MAG3663	d__Bacteria;p__Bacillota_A;c__Clostridia;o__Lachnospirales;f__Lachnospiraceae;g__Agathobacter;s__Agathobacter rectalis	METABOLISM	G	Carbohydrate transport and metabolism	173
MAG3668	d__Bacteria;p__Bacillota_A;c__Clostridia;o__Oscillospirales;f__Ruminococcaceae;g__Gemmiger;s__Gemmiger formicilis	CELLULAR PROCESSES AND SIGNALING	O	Posttranslational modification, protein turnover, chaperones	72
MAG3668	d__Bacteria;p__Bacillota_A;c__Clostridia;o__Oscillospirales;f__Ruminococcaceae;g__Gemmiger;s__Gemmiger formicilis	CELLULAR PROCESSES AND SIGNALING	T	Signal transduction mechanisms	78
MAG3668	d__Bacteria;p__Bacillota_A;c__Clostridia;o__Oscillospirales;f__Ruminococcaceae;g__Gemmiger;s__Gemmiger formicilis	CELLULAR PROCESSES AND SIGNALING	Z	Cytoskeleton	1
MAG3668	d__Bacteria;p__Bacillota_A;c__Clostridia;o__Oscillospirales;f__Ruminococcaceae;g__Gemmiger;s__Gemmiger formicilis	INFORMATION STORAGE AND PROCESSING	L	Replication, recombination and repair	96
MAG3668	d__Bacteria;p__Bacillota_A;c__Clostridia;o__Oscillospirales;f__Ruminococcaceae;g__Gemmiger;s__Gemmiger formicilis	CELLULAR PROCESSES AND SIGNALING	W	Extracellular structures	3
MAG3668	d__Bacteria;p__Bacillota_A;c__Clostridia;o__Oscillospirales;f__Ruminococcaceae;g__Gemmiger;s__Gemmiger formicilis	CELLULAR PROCESSES AND SIGNALING	X	Mobilome: prophages, transposons	8
MAG3668	d__Bacteria;p__Bacillota_A;c__Clostridia;o__Oscillospirales;f__Ruminococcaceae;g__Gemmiger;s__Gemmiger formicilis	METABOLISM	I	Lipid transport and metabolism	45
MAG3668	d__Bacteria;p__Bacillota_A;c__Clostridia;o__Oscillospirales;f__Ruminococcaceae;g__Gemmiger;s__Gemmiger formicilis	POORLY CHARACTERIZED	S	Function unknown	46
MAG3668	d__Bacteria;p__Bacillota_A;c__Clostridia;o__Oscillospirales;f__Ruminococcaceae;g__Gemmiger;s__Gemmiger formicilis	CELLULAR PROCESSES AND SIGNALING	D	Cell cycle control, cell division, chromosome partitioning	59
MAG3668	d__Bacteria;p__Bacillota_A;c__Clostridia;o__Oscillospirales;f__Ruminococcaceae;g__Gemmiger;s__Gemmiger formicilis	CELLULAR PROCESSES AND SIGNALING	N	Cell motility	8
MAG3668	d__Bacteria;p__Bacillota_A;c__Clostridia;o__Oscillospirales;f__Ruminococcaceae;g__Gemmiger;s__Gemmiger formicilis	INFORMATION STORAGE AND PROCESSING	J	Translation, ribosomal structure and biogenesis	124
MAG3668	d__Bacteria;p__Bacillota_A;c__Clostridia;o__Oscillospirales;f__Ruminococcaceae;g__Gemmiger;s__Gemmiger formicilis	CELLULAR PROCESSES AND SIGNALING	U	Intracellular trafficking, secretion, and vesicular transport	16
MAG3668	d__Bacteria;p__Bacillota_A;c__Clostridia;o__Oscillospirales;f__Ruminococcaceae;g__Gemmiger;s__Gemmiger formicilis	CELLULAR PROCESSES AND SIGNALING	M	Cell wall/membrane/envelope biogenesis	129
MAG3668	d__Bacteria;p__Bacillota_A;c__Clostridia;o__Oscillospirales;f__Ruminococcaceae;g__Gemmiger;s__Gemmiger formicilis	CELLULAR PROCESSES AND SIGNALING	V	Defense mechanisms	53
MAG3668	d__Bacteria;p__Bacillota_A;c__Clostridia;o__Oscillospirales;f__Ruminococcaceae;g__Gemmiger;s__Gemmiger formicilis	METABOLISM	C	Energy production and conversion	58
MAG3668	d__Bacteria;p__Bacillota_A;c__Clostridia;o__Oscillospirales;f__Ruminococcaceae;g__Gemmiger;s__Gemmiger formicilis	METABOLISM	F	Nucleotide transport and metabolism	56
MAG3668	d__Bacteria;p__Bacillota_A;c__Clostridia;o__Oscillospirales;f__Ruminococcaceae;g__Gemmiger;s__Gemmiger formicilis	METABOLISM	G	Carbohydrate transport and metabolism	150
MAG3668	d__Bacteria;p__Bacillota_A;c__Clostridia;o__Oscillospirales;f__Ruminococcaceae;g__Gemmiger;s__Gemmiger formicilis	INFORMATION STORAGE AND PROCESSING	K	Transcription	105
MAG3668	d__Bacteria;p__Bacillota_A;c__Clostridia;o__Oscillospirales;f__Ruminococcaceae;g__Gemmiger;s__Gemmiger formicilis	METABOLISM	P	Inorganic ion transport and metabolism	50
MAG3668	d__Bacteria;p__Bacillota_A;c__Clostridia;o__Oscillospirales;f__Ruminococcaceae;g__Gemmiger;s__Gemmiger formicilis	METABOLISM	Q	Secondary metabolites biosynthesis, transport and catabolism	2
MAG3668	d__Bacteria;p__Bacillota_A;c__Clostridia;o__Oscillospirales;f__Ruminococcaceae;g__Gemmiger;s__Gemmiger formicilis	POORLY CHARACTERIZED	R	General function prediction only	98
MAG3668	d__Bacteria;p__Bacillota_A;c__Clostridia;o__Oscillospirales;f__Ruminococcaceae;g__Gemmiger;s__Gemmiger formicilis	METABOLISM	E	Amino acid transport and metabolism	160
MAG3668	d__Bacteria;p__Bacillota_A;c__Clostridia;o__Oscillospirales;f__Ruminococcaceae;g__Gemmiger;s__Gemmiger formicilis	METABOLISM	H	Coenzyme transport and metabolism	68
MAG3683	d__Bacteria;p__Actinomycetota;c__Coriobacteriia;o__Coriobacteriales;f__UMGS124;g__JAHZGC01;s__JAHZGC01 sp019421015	CELLULAR PROCESSES AND SIGNALING	D	Cell cycle control, cell division, chromosome partitioning	39
MAG3683	d__Bacteria;p__Actinomycetota;c__Coriobacteriia;o__Coriobacteriales;f__UMGS124;g__JAHZGC01;s__JAHZGC01 sp019421015	CELLULAR PROCESSES AND SIGNALING	M	Cell wall/membrane/envelope biogenesis	161
MAG3683	d__Bacteria;p__Actinomycetota;c__Coriobacteriia;o__Coriobacteriales;f__UMGS124;g__JAHZGC01;s__JAHZGC01 sp019421015	CELLULAR PROCESSES AND SIGNALING	V	Defense mechanisms	90
MAG3683	d__Bacteria;p__Actinomycetota;c__Coriobacteriia;o__Coriobacteriales;f__UMGS124;g__JAHZGC01;s__JAHZGC01 sp019421015	CELLULAR PROCESSES AND SIGNALING	N	Cell motility	8
MAG3683	d__Bacteria;p__Actinomycetota;c__Coriobacteriia;o__Coriobacteriales;f__UMGS124;g__JAHZGC01;s__JAHZGC01 sp019421015	METABOLISM	H	Coenzyme transport and metabolism	142
MAG3683	d__Bacteria;p__Actinomycetota;c__Coriobacteriia;o__Coriobacteriales;f__UMGS124;g__JAHZGC01;s__JAHZGC01 sp019421015	METABOLISM	C	Energy production and conversion	478
MAG3683	d__Bacteria;p__Actinomycetota;c__Coriobacteriia;o__Coriobacteriales;f__UMGS124;g__JAHZGC01;s__JAHZGC01 sp019421015	CELLULAR PROCESSES AND SIGNALING	U	Intracellular trafficking, secretion, and vesicular transport	18
MAG3683	d__Bacteria;p__Actinomycetota;c__Coriobacteriia;o__Coriobacteriales;f__UMGS124;g__JAHZGC01;s__JAHZGC01 sp019421015	CELLULAR PROCESSES AND SIGNALING	Z	Cytoskeleton	2
MAG3683	d__Bacteria;p__Actinomycetota;c__Coriobacteriia;o__Coriobacteriales;f__UMGS124;g__JAHZGC01;s__JAHZGC01 sp019421015	METABOLISM	E	Amino acid transport and metabolism	232
MAG3683	d__Bacteria;p__Actinomycetota;c__Coriobacteriia;o__Coriobacteriales;f__UMGS124;g__JAHZGC01;s__JAHZGC01 sp019421015	CELLULAR PROCESSES AND SIGNALING	T	Signal transduction mechanisms	269
MAG3683	d__Bacteria;p__Actinomycetota;c__Coriobacteriia;o__Coriobacteriales;f__UMGS124;g__JAHZGC01;s__JAHZGC01 sp019421015	INFORMATION STORAGE AND PROCESSING	J	Translation, ribosomal structure and biogenesis	178
MAG3683	d__Bacteria;p__Actinomycetota;c__Coriobacteriia;o__Coriobacteriales;f__UMGS124;g__JAHZGC01;s__JAHZGC01 sp019421015	INFORMATION STORAGE AND PROCESSING	L	Replication, recombination and repair	131
MAG3683	d__Bacteria;p__Actinomycetota;c__Coriobacteriia;o__Coriobacteriales;f__UMGS124;g__JAHZGC01;s__JAHZGC01 sp019421015	METABOLISM	P	Inorganic ion transport and metabolism	164
MAG3683	d__Bacteria;p__Actinomycetota;c__Coriobacteriia;o__Coriobacteriales;f__UMGS124;g__JAHZGC01;s__JAHZGC01 sp019421015	CELLULAR PROCESSES AND SIGNALING	O	Posttranslational modification, protein turnover, chaperones	145
MAG3683	d__Bacteria;p__Actinomycetota;c__Coriobacteriia;o__Coriobacteriales;f__UMGS124;g__JAHZGC01;s__JAHZGC01 sp019421015	CELLULAR PROCESSES AND SIGNALING	W	Extracellular structures	2
MAG3683	d__Bacteria;p__Actinomycetota;c__Coriobacteriia;o__Coriobacteriales;f__UMGS124;g__JAHZGC01;s__JAHZGC01 sp019421015	METABOLISM	F	Nucleotide transport and metabolism	73
MAG3683	d__Bacteria;p__Actinomycetota;c__Coriobacteriia;o__Coriobacteriales;f__UMGS124;g__JAHZGC01;s__JAHZGC01 sp019421015	METABOLISM	G	Carbohydrate transport and metabolism	124
MAG3683	d__Bacteria;p__Actinomycetota;c__Coriobacteriia;o__Coriobacteriales;f__UMGS124;g__JAHZGC01;s__JAHZGC01 sp019421015	METABOLISM	I	Lipid transport and metabolism	82
MAG3683	d__Bacteria;p__Actinomycetota;c__Coriobacteriia;o__Coriobacteriales;f__UMGS124;g__JAHZGC01;s__JAHZGC01 sp019421015	METABOLISM	Q	Secondary metabolites biosynthesis, transport and catabolism	19
MAG3683	d__Bacteria;p__Actinomycetota;c__Coriobacteriia;o__Coriobacteriales;f__UMGS124;g__JAHZGC01;s__JAHZGC01 sp019421015	INFORMATION STORAGE AND PROCESSING	K	Transcription	410
MAG3683	d__Bacteria;p__Actinomycetota;c__Coriobacteriia;o__Coriobacteriales;f__UMGS124;g__JAHZGC01;s__JAHZGC01 sp019421015	POORLY CHARACTERIZED	R	General function prediction only	267
MAG3683	d__Bacteria;p__Actinomycetota;c__Coriobacteriia;o__Coriobacteriales;f__UMGS124;g__JAHZGC01;s__JAHZGC01 sp019421015	POORLY CHARACTERIZED	S	Function unknown	77
MAG3683	d__Bacteria;p__Actinomycetota;c__Coriobacteriia;o__Coriobacteriales;f__UMGS124;g__JAHZGC01;s__JAHZGC01 sp019421015	CELLULAR PROCESSES AND SIGNALING	X	Mobilome: prophages, transposons	45
MAG3709	d__Bacteria;p__Bacillota_A;c__Clostridia;o__Oscillospirales;f__Ruminococcaceae;g__Faecalibacterium;s__Faecalibacterium prausnitzii_D	POORLY CHARACTERIZED	S	Function unknown	74
MAG3709	d__Bacteria;p__Bacillota_A;c__Clostridia;o__Oscillospirales;f__Ruminococcaceae;g__Faecalibacterium;s__Faecalibacterium prausnitzii_D	CELLULAR PROCESSES AND SIGNALING	M	Cell wall/membrane/envelope biogenesis	94
MAG3709	d__Bacteria;p__Bacillota_A;c__Clostridia;o__Oscillospirales;f__Ruminococcaceae;g__Faecalibacterium;s__Faecalibacterium prausnitzii_D	CELLULAR PROCESSES AND SIGNALING	N	Cell motility	6
MAG3709	d__Bacteria;p__Bacillota_A;c__Clostridia;o__Oscillospirales;f__Ruminococcaceae;g__Faecalibacterium;s__Faecalibacterium prausnitzii_D	METABOLISM	E	Amino acid transport and metabolism	189
MAG3709	d__Bacteria;p__Bacillota_A;c__Clostridia;o__Oscillospirales;f__Ruminococcaceae;g__Faecalibacterium;s__Faecalibacterium prausnitzii_D	METABOLISM	G	Carbohydrate transport and metabolism	195
MAG3709	d__Bacteria;p__Bacillota_A;c__Clostridia;o__Oscillospirales;f__Ruminococcaceae;g__Faecalibacterium;s__Faecalibacterium prausnitzii_D	POORLY CHARACTERIZED	R	General function prediction only	125
MAG3709	d__Bacteria;p__Bacillota_A;c__Clostridia;o__Oscillospirales;f__Ruminococcaceae;g__Faecalibacterium;s__Faecalibacterium prausnitzii_D	CELLULAR PROCESSES AND SIGNALING	Z	Cytoskeleton	2
MAG3709	d__Bacteria;p__Bacillota_A;c__Clostridia;o__Oscillospirales;f__Ruminococcaceae;g__Faecalibacterium;s__Faecalibacterium prausnitzii_D	METABOLISM	H	Coenzyme transport and metabolism	84
MAG3709	d__Bacteria;p__Bacillota_A;c__Clostridia;o__Oscillospirales;f__Ruminococcaceae;g__Faecalibacterium;s__Faecalibacterium prausnitzii_D	CELLULAR PROCESSES AND SIGNALING	O	Posttranslational modification, protein turnover, chaperones	74
MAG3709	d__Bacteria;p__Bacillota_A;c__Clostridia;o__Oscillospirales;f__Ruminococcaceae;g__Faecalibacterium;s__Faecalibacterium prausnitzii_D	CELLULAR PROCESSES AND SIGNALING	D	Cell cycle control, cell division, chromosome partitioning	56
MAG3709	d__Bacteria;p__Bacillota_A;c__Clostridia;o__Oscillospirales;f__Ruminococcaceae;g__Faecalibacterium;s__Faecalibacterium prausnitzii_D	CELLULAR PROCESSES AND SIGNALING	T	Signal transduction mechanisms	101
MAG3709	d__Bacteria;p__Bacillota_A;c__Clostridia;o__Oscillospirales;f__Ruminococcaceae;g__Faecalibacterium;s__Faecalibacterium prausnitzii_D	INFORMATION STORAGE AND PROCESSING	L	Replication, recombination and repair	151
MAG3709	d__Bacteria;p__Bacillota_A;c__Clostridia;o__Oscillospirales;f__Ruminococcaceae;g__Faecalibacterium;s__Faecalibacterium prausnitzii_D	METABOLISM	C	Energy production and conversion	101
MAG3709	d__Bacteria;p__Bacillota_A;c__Clostridia;o__Oscillospirales;f__Ruminococcaceae;g__Faecalibacterium;s__Faecalibacterium prausnitzii_D	INFORMATION STORAGE AND PROCESSING	K	Transcription	164
MAG3709	d__Bacteria;p__Bacillota_A;c__Clostridia;o__Oscillospirales;f__Ruminococcaceae;g__Faecalibacterium;s__Faecalibacterium prausnitzii_D	METABOLISM	F	Nucleotide transport and metabolism	65
MAG3709	d__Bacteria;p__Bacillota_A;c__Clostridia;o__Oscillospirales;f__Ruminococcaceae;g__Faecalibacterium;s__Faecalibacterium prausnitzii_D	CELLULAR PROCESSES AND SIGNALING	V	Defense mechanisms	74
MAG3709	d__Bacteria;p__Bacillota_A;c__Clostridia;o__Oscillospirales;f__Ruminococcaceae;g__Faecalibacterium;s__Faecalibacterium prausnitzii_D	CELLULAR PROCESSES AND SIGNALING	U	Intracellular trafficking, secretion, and vesicular transport	38
MAG3709	d__Bacteria;p__Bacillota_A;c__Clostridia;o__Oscillospirales;f__Ruminococcaceae;g__Faecalibacterium;s__Faecalibacterium prausnitzii_D	INFORMATION STORAGE AND PROCESSING	J	Translation, ribosomal structure and biogenesis	190
MAG3709	d__Bacteria;p__Bacillota_A;c__Clostridia;o__Oscillospirales;f__Ruminococcaceae;g__Faecalibacterium;s__Faecalibacterium prausnitzii_D	METABOLISM	P	Inorganic ion transport and metabolism	84
MAG3709	d__Bacteria;p__Bacillota_A;c__Clostridia;o__Oscillospirales;f__Ruminococcaceae;g__Faecalibacterium;s__Faecalibacterium prausnitzii_D	CELLULAR PROCESSES AND SIGNALING	X	Mobilome: prophages, transposons	28
MAG3709	d__Bacteria;p__Bacillota_A;c__Clostridia;o__Oscillospirales;f__Ruminococcaceae;g__Faecalibacterium;s__Faecalibacterium prausnitzii_D	METABOLISM	Q	Secondary metabolites biosynthesis, transport and catabolism	12
MAG3709	d__Bacteria;p__Bacillota_A;c__Clostridia;o__Oscillospirales;f__Ruminococcaceae;g__Faecalibacterium;s__Faecalibacterium prausnitzii_D	METABOLISM	I	Lipid transport and metabolism	62
MAG489	d__Bacteria;p__Bacillota_A;c__Clostridia;o__Lachnospirales;f__Lachnospiraceae;g__Agathobacter;s__Agathobacter rectalis	INFORMATION STORAGE AND PROCESSING	J	Translation, ribosomal structure and biogenesis	214
MAG489	d__Bacteria;p__Bacillota_A;c__Clostridia;o__Lachnospirales;f__Lachnospiraceae;g__Agathobacter;s__Agathobacter rectalis	METABOLISM	C	Energy production and conversion	89
MAG489	d__Bacteria;p__Bacillota_A;c__Clostridia;o__Lachnospirales;f__Lachnospiraceae;g__Agathobacter;s__Agathobacter rectalis	METABOLISM	E	Amino acid transport and metabolism	165
MAG489	d__Bacteria;p__Bacillota_A;c__Clostridia;o__Lachnospirales;f__Lachnospiraceae;g__Agathobacter;s__Agathobacter rectalis	POORLY CHARACTERIZED	R	General function prediction only	147
MAG489	d__Bacteria;p__Bacillota_A;c__Clostridia;o__Lachnospirales;f__Lachnospiraceae;g__Agathobacter;s__Agathobacter rectalis	INFORMATION STORAGE AND PROCESSING	K	Transcription	190
MAG489	d__Bacteria;p__Bacillota_A;c__Clostridia;o__Lachnospirales;f__Lachnospiraceae;g__Agathobacter;s__Agathobacter rectalis	CELLULAR PROCESSES AND SIGNALING	T	Signal transduction mechanisms	173
MAG489	d__Bacteria;p__Bacillota_A;c__Clostridia;o__Lachnospirales;f__Lachnospiraceae;g__Agathobacter;s__Agathobacter rectalis	CELLULAR PROCESSES AND SIGNALING	O	Posttranslational modification, protein turnover, chaperones	86
MAG489	d__Bacteria;p__Bacillota_A;c__Clostridia;o__Lachnospirales;f__Lachnospiraceae;g__Agathobacter;s__Agathobacter rectalis	CELLULAR PROCESSES AND SIGNALING	W	Extracellular structures	17
MAG489	d__Bacteria;p__Bacillota_A;c__Clostridia;o__Lachnospirales;f__Lachnospiraceae;g__Agathobacter;s__Agathobacter rectalis	INFORMATION STORAGE AND PROCESSING	L	Replication, recombination and repair	85
MAG489	d__Bacteria;p__Bacillota_A;c__Clostridia;o__Lachnospirales;f__Lachnospiraceae;g__Agathobacter;s__Agathobacter rectalis	METABOLISM	H	Coenzyme transport and metabolism	125
MAG489	d__Bacteria;p__Bacillota_A;c__Clostridia;o__Lachnospirales;f__Lachnospiraceae;g__Agathobacter;s__Agathobacter rectalis	METABOLISM	I	Lipid transport and metabolism	65
MAG489	d__Bacteria;p__Bacillota_A;c__Clostridia;o__Lachnospirales;f__Lachnospiraceae;g__Agathobacter;s__Agathobacter rectalis	METABOLISM	Q	Secondary metabolites biosynthesis, transport and catabolism	8
MAG489	d__Bacteria;p__Bacillota_A;c__Clostridia;o__Lachnospirales;f__Lachnospiraceae;g__Agathobacter;s__Agathobacter rectalis	CELLULAR PROCESSES AND SIGNALING	Z	Cytoskeleton	5
MAG489	d__Bacteria;p__Bacillota_A;c__Clostridia;o__Lachnospirales;f__Lachnospiraceae;g__Agathobacter;s__Agathobacter rectalis	METABOLISM	F	Nucleotide transport and metabolism	73
MAG489	d__Bacteria;p__Bacillota_A;c__Clostridia;o__Lachnospirales;f__Lachnospiraceae;g__Agathobacter;s__Agathobacter rectalis	CELLULAR PROCESSES AND SIGNALING	M	Cell wall/membrane/envelope biogenesis	114
MAG489	d__Bacteria;p__Bacillota_A;c__Clostridia;o__Lachnospirales;f__Lachnospiraceae;g__Agathobacter;s__Agathobacter rectalis	CELLULAR PROCESSES AND SIGNALING	U	Intracellular trafficking, secretion, and vesicular transport	36
MAG489	d__Bacteria;p__Bacillota_A;c__Clostridia;o__Lachnospirales;f__Lachnospiraceae;g__Agathobacter;s__Agathobacter rectalis	CELLULAR PROCESSES AND SIGNALING	N	Cell motility	60
MAG489	d__Bacteria;p__Bacillota_A;c__Clostridia;o__Lachnospirales;f__Lachnospiraceae;g__Agathobacter;s__Agathobacter rectalis	CELLULAR PROCESSES AND SIGNALING	V	Defense mechanisms	79
MAG489	d__Bacteria;p__Bacillota_A;c__Clostridia;o__Lachnospirales;f__Lachnospiraceae;g__Agathobacter;s__Agathobacter rectalis	POORLY CHARACTERIZED	S	Function unknown	61
MAG489	d__Bacteria;p__Bacillota_A;c__Clostridia;o__Lachnospirales;f__Lachnospiraceae;g__Agathobacter;s__Agathobacter rectalis	METABOLISM	G	Carbohydrate transport and metabolism	196
MAG489	d__Bacteria;p__Bacillota_A;c__Clostridia;o__Lachnospirales;f__Lachnospiraceae;g__Agathobacter;s__Agathobacter rectalis	CELLULAR PROCESSES AND SIGNALING	D	Cell cycle control, cell division, chromosome partitioning	79
MAG489	d__Bacteria;p__Bacillota_A;c__Clostridia;o__Lachnospirales;f__Lachnospiraceae;g__Agathobacter;s__Agathobacter rectalis	CELLULAR PROCESSES AND SIGNALING	X	Mobilome: prophages, transposons	4
MAG489	d__Bacteria;p__Bacillota_A;c__Clostridia;o__Lachnospirales;f__Lachnospiraceae;g__Agathobacter;s__Agathobacter rectalis	METABOLISM	P	Inorganic ion transport and metabolism	69
MAG646	d__Bacteria;p__Bacillota_A;c__Clostridia;o__Oscillospirales;f__Ruminococcaceae;g__Gemmiger;s__Gemmiger sp900554145	CELLULAR PROCESSES AND SIGNALING	O	Posttranslational modification, protein turnover, chaperones	63
MAG646	d__Bacteria;p__Bacillota_A;c__Clostridia;o__Oscillospirales;f__Ruminococcaceae;g__Gemmiger;s__Gemmiger sp900554145	CELLULAR PROCESSES AND SIGNALING	N	Cell motility	12
MAG646	d__Bacteria;p__Bacillota_A;c__Clostridia;o__Oscillospirales;f__Ruminococcaceae;g__Gemmiger;s__Gemmiger sp900554145	CELLULAR PROCESSES AND SIGNALING	T	Signal transduction mechanisms	96
MAG646	d__Bacteria;p__Bacillota_A;c__Clostridia;o__Oscillospirales;f__Ruminococcaceae;g__Gemmiger;s__Gemmiger sp900554145	CELLULAR PROCESSES AND SIGNALING	X	Mobilome: prophages, transposons	9
MAG646	d__Bacteria;p__Bacillota_A;c__Clostridia;o__Oscillospirales;f__Ruminococcaceae;g__Gemmiger;s__Gemmiger sp900554145	CELLULAR PROCESSES AND SIGNALING	V	Defense mechanisms	51
MAG646	d__Bacteria;p__Bacillota_A;c__Clostridia;o__Oscillospirales;f__Ruminococcaceae;g__Gemmiger;s__Gemmiger sp900554145	INFORMATION STORAGE AND PROCESSING	J	Translation, ribosomal structure and biogenesis	184
MAG646	d__Bacteria;p__Bacillota_A;c__Clostridia;o__Oscillospirales;f__Ruminococcaceae;g__Gemmiger;s__Gemmiger sp900554145	CELLULAR PROCESSES AND SIGNALING	W	Extracellular structures	8
MAG646	d__Bacteria;p__Bacillota_A;c__Clostridia;o__Oscillospirales;f__Ruminococcaceae;g__Gemmiger;s__Gemmiger sp900554145	METABOLISM	H	Coenzyme transport and metabolism	56
MAG646	d__Bacteria;p__Bacillota_A;c__Clostridia;o__Oscillospirales;f__Ruminococcaceae;g__Gemmiger;s__Gemmiger sp900554145	METABOLISM	Q	Secondary metabolites biosynthesis, transport and catabolism	8
MAG646	d__Bacteria;p__Bacillota_A;c__Clostridia;o__Oscillospirales;f__Ruminococcaceae;g__Gemmiger;s__Gemmiger sp900554145	METABOLISM	P	Inorganic ion transport and metabolism	55
MAG646	d__Bacteria;p__Bacillota_A;c__Clostridia;o__Oscillospirales;f__Ruminococcaceae;g__Gemmiger;s__Gemmiger sp900554145	INFORMATION STORAGE AND PROCESSING	L	Replication, recombination and repair	96
MAG646	d__Bacteria;p__Bacillota_A;c__Clostridia;o__Oscillospirales;f__Ruminococcaceae;g__Gemmiger;s__Gemmiger sp900554145	CELLULAR PROCESSES AND SIGNALING	U	Intracellular trafficking, secretion, and vesicular transport	20
MAG646	d__Bacteria;p__Bacillota_A;c__Clostridia;o__Oscillospirales;f__Ruminococcaceae;g__Gemmiger;s__Gemmiger sp900554145	POORLY CHARACTERIZED	R	General function prediction only	127
MAG646	d__Bacteria;p__Bacillota_A;c__Clostridia;o__Oscillospirales;f__Ruminococcaceae;g__Gemmiger;s__Gemmiger sp900554145	CELLULAR PROCESSES AND SIGNALING	Z	Cytoskeleton	2
MAG646	d__Bacteria;p__Bacillota_A;c__Clostridia;o__Oscillospirales;f__Ruminococcaceae;g__Gemmiger;s__Gemmiger sp900554145	INFORMATION STORAGE AND PROCESSING	K	Transcription	151
MAG646	d__Bacteria;p__Bacillota_A;c__Clostridia;o__Oscillospirales;f__Ruminococcaceae;g__Gemmiger;s__Gemmiger sp900554145	METABOLISM	E	Amino acid transport and metabolism	159
MAG646	d__Bacteria;p__Bacillota_A;c__Clostridia;o__Oscillospirales;f__Ruminococcaceae;g__Gemmiger;s__Gemmiger sp900554145	CELLULAR PROCESSES AND SIGNALING	D	Cell cycle control, cell division, chromosome partitioning	63
MAG646	d__Bacteria;p__Bacillota_A;c__Clostridia;o__Oscillospirales;f__Ruminococcaceae;g__Gemmiger;s__Gemmiger sp900554145	CELLULAR PROCESSES AND SIGNALING	M	Cell wall/membrane/envelope biogenesis	150
MAG646	d__Bacteria;p__Bacillota_A;c__Clostridia;o__Oscillospirales;f__Ruminococcaceae;g__Gemmiger;s__Gemmiger sp900554145	POORLY CHARACTERIZED	S	Function unknown	64
MAG646	d__Bacteria;p__Bacillota_A;c__Clostridia;o__Oscillospirales;f__Ruminococcaceae;g__Gemmiger;s__Gemmiger sp900554145	METABOLISM	I	Lipid transport and metabolism	53
MAG646	d__Bacteria;p__Bacillota_A;c__Clostridia;o__Oscillospirales;f__Ruminococcaceae;g__Gemmiger;s__Gemmiger sp900554145	METABOLISM	C	Energy production and conversion	79
MAG646	d__Bacteria;p__Bacillota_A;c__Clostridia;o__Oscillospirales;f__Ruminococcaceae;g__Gemmiger;s__Gemmiger sp900554145	METABOLISM	G	Carbohydrate transport and metabolism	199
MAG646	d__Bacteria;p__Bacillota_A;c__Clostridia;o__Oscillospirales;f__Ruminococcaceae;g__Gemmiger;s__Gemmiger sp900554145	METABOLISM	F	Nucleotide transport and metabolism	72
MAG647	d__Bacteria;p__Bacillota_A;c__Clostridia;o__Lachnospirales;f__Lachnospiraceae;g__Clostridium_Q;s__Clostridium_Q fessum	CELLULAR PROCESSES AND SIGNALING	N	Cell motility	17
MAG647	d__Bacteria;p__Bacillota_A;c__Clostridia;o__Lachnospirales;f__Lachnospiraceae;g__Clostridium_Q;s__Clostridium_Q fessum	POORLY CHARACTERIZED	S	Function unknown	69
MAG647	d__Bacteria;p__Bacillota_A;c__Clostridia;o__Lachnospirales;f__Lachnospiraceae;g__Clostridium_Q;s__Clostridium_Q fessum	CELLULAR PROCESSES AND SIGNALING	U	Intracellular trafficking, secretion, and vesicular transport	36
MAG647	d__Bacteria;p__Bacillota_A;c__Clostridia;o__Lachnospirales;f__Lachnospiraceae;g__Clostridium_Q;s__Clostridium_Q fessum	CELLULAR PROCESSES AND SIGNALING	X	Mobilome: prophages, transposons	24
MAG647	d__Bacteria;p__Bacillota_A;c__Clostridia;o__Lachnospirales;f__Lachnospiraceae;g__Clostridium_Q;s__Clostridium_Q fessum	CELLULAR PROCESSES AND SIGNALING	T	Signal transduction mechanisms	106
MAG647	d__Bacteria;p__Bacillota_A;c__Clostridia;o__Lachnospirales;f__Lachnospiraceae;g__Clostridium_Q;s__Clostridium_Q fessum	CELLULAR PROCESSES AND SIGNALING	W	Extracellular structures	10
MAG647	d__Bacteria;p__Bacillota_A;c__Clostridia;o__Lachnospirales;f__Lachnospiraceae;g__Clostridium_Q;s__Clostridium_Q fessum	POORLY CHARACTERIZED	R	General function prediction only	149
MAG647	d__Bacteria;p__Bacillota_A;c__Clostridia;o__Lachnospirales;f__Lachnospiraceae;g__Clostridium_Q;s__Clostridium_Q fessum	METABOLISM	C	Energy production and conversion	110
MAG647	d__Bacteria;p__Bacillota_A;c__Clostridia;o__Lachnospirales;f__Lachnospiraceae;g__Clostridium_Q;s__Clostridium_Q fessum	METABOLISM	Q	Secondary metabolites biosynthesis, transport and catabolism	11
MAG647	d__Bacteria;p__Bacillota_A;c__Clostridia;o__Lachnospirales;f__Lachnospiraceae;g__Clostridium_Q;s__Clostridium_Q fessum	METABOLISM	I	Lipid transport and metabolism	62
MAG647	d__Bacteria;p__Bacillota_A;c__Clostridia;o__Lachnospirales;f__Lachnospiraceae;g__Clostridium_Q;s__Clostridium_Q fessum	INFORMATION STORAGE AND PROCESSING	L	Replication, recombination and repair	100
MAG647	d__Bacteria;p__Bacillota_A;c__Clostridia;o__Lachnospirales;f__Lachnospiraceae;g__Clostridium_Q;s__Clostridium_Q fessum	CELLULAR PROCESSES AND SIGNALING	D	Cell cycle control, cell division, chromosome partitioning	86
MAG647	d__Bacteria;p__Bacillota_A;c__Clostridia;o__Lachnospirales;f__Lachnospiraceae;g__Clostridium_Q;s__Clostridium_Q fessum	CELLULAR PROCESSES AND SIGNALING	Z	Cytoskeleton	2
MAG647	d__Bacteria;p__Bacillota_A;c__Clostridia;o__Lachnospirales;f__Lachnospiraceae;g__Clostridium_Q;s__Clostridium_Q fessum	INFORMATION STORAGE AND PROCESSING	K	Transcription	149
MAG647	d__Bacteria;p__Bacillota_A;c__Clostridia;o__Lachnospirales;f__Lachnospiraceae;g__Clostridium_Q;s__Clostridium_Q fessum	CELLULAR PROCESSES AND SIGNALING	V	Defense mechanisms	57
MAG647	d__Bacteria;p__Bacillota_A;c__Clostridia;o__Lachnospirales;f__Lachnospiraceae;g__Clostridium_Q;s__Clostridium_Q fessum	CELLULAR PROCESSES AND SIGNALING	M	Cell wall/membrane/envelope biogenesis	141
MAG647	d__Bacteria;p__Bacillota_A;c__Clostridia;o__Lachnospirales;f__Lachnospiraceae;g__Clostridium_Q;s__Clostridium_Q fessum	METABOLISM	E	Amino acid transport and metabolism	218
MAG647	d__Bacteria;p__Bacillota_A;c__Clostridia;o__Lachnospirales;f__Lachnospiraceae;g__Clostridium_Q;s__Clostridium_Q fessum	METABOLISM	F	Nucleotide transport and metabolism	84
MAG647	d__Bacteria;p__Bacillota_A;c__Clostridia;o__Lachnospirales;f__Lachnospiraceae;g__Clostridium_Q;s__Clostridium_Q fessum	METABOLISM	G	Carbohydrate transport and metabolism	153
MAG647	d__Bacteria;p__Bacillota_A;c__Clostridia;o__Lachnospirales;f__Lachnospiraceae;g__Clostridium_Q;s__Clostridium_Q fessum	METABOLISM	H	Coenzyme transport and metabolism	113
MAG647	d__Bacteria;p__Bacillota_A;c__Clostridia;o__Lachnospirales;f__Lachnospiraceae;g__Clostridium_Q;s__Clostridium_Q fessum	CELLULAR PROCESSES AND SIGNALING	O	Posttranslational modification, protein turnover, chaperones	84
MAG647	d__Bacteria;p__Bacillota_A;c__Clostridia;o__Lachnospirales;f__Lachnospiraceae;g__Clostridium_Q;s__Clostridium_Q fessum	INFORMATION STORAGE AND PROCESSING	J	Translation, ribosomal structure and biogenesis	197
MAG647	d__Bacteria;p__Bacillota_A;c__Clostridia;o__Lachnospirales;f__Lachnospiraceae;g__Clostridium_Q;s__Clostridium_Q fessum	METABOLISM	P	Inorganic ion transport and metabolism	100
MAG733	d__Bacteria;p__Bacillota_A;c__Clostridia;o__Lachnospirales;f__Lachnospiraceae;g__Dorea_A;s__Dorea_A longicatena_B	INFORMATION STORAGE AND PROCESSING	L	Replication, recombination and repair	64
MAG733	d__Bacteria;p__Bacillota_A;c__Clostridia;o__Lachnospirales;f__Lachnospiraceae;g__Dorea_A;s__Dorea_A longicatena_B	POORLY CHARACTERIZED	S	Function unknown	57
MAG733	d__Bacteria;p__Bacillota_A;c__Clostridia;o__Lachnospirales;f__Lachnospiraceae;g__Dorea_A;s__Dorea_A longicatena_B	INFORMATION STORAGE AND PROCESSING	J	Translation, ribosomal structure and biogenesis	164
MAG733	d__Bacteria;p__Bacillota_A;c__Clostridia;o__Lachnospirales;f__Lachnospiraceae;g__Dorea_A;s__Dorea_A longicatena_B	CELLULAR PROCESSES AND SIGNALING	M	Cell wall/membrane/envelope biogenesis	84
MAG733	d__Bacteria;p__Bacillota_A;c__Clostridia;o__Lachnospirales;f__Lachnospiraceae;g__Dorea_A;s__Dorea_A longicatena_B	CELLULAR PROCESSES AND SIGNALING	Z	Cytoskeleton	1
MAG733	d__Bacteria;p__Bacillota_A;c__Clostridia;o__Lachnospirales;f__Lachnospiraceae;g__Dorea_A;s__Dorea_A longicatena_B	CELLULAR PROCESSES AND SIGNALING	T	Signal transduction mechanisms	103
MAG733	d__Bacteria;p__Bacillota_A;c__Clostridia;o__Lachnospirales;f__Lachnospiraceae;g__Dorea_A;s__Dorea_A longicatena_B	CELLULAR PROCESSES AND SIGNALING	U	Intracellular trafficking, secretion, and vesicular transport	13
MAG733	d__Bacteria;p__Bacillota_A;c__Clostridia;o__Lachnospirales;f__Lachnospiraceae;g__Dorea_A;s__Dorea_A longicatena_B	CELLULAR PROCESSES AND SIGNALING	W	Extracellular structures	3
MAG733	d__Bacteria;p__Bacillota_A;c__Clostridia;o__Lachnospirales;f__Lachnospiraceae;g__Dorea_A;s__Dorea_A longicatena_B	INFORMATION STORAGE AND PROCESSING	K	Transcription	162
MAG733	d__Bacteria;p__Bacillota_A;c__Clostridia;o__Lachnospirales;f__Lachnospiraceae;g__Dorea_A;s__Dorea_A longicatena_B	CELLULAR PROCESSES AND SIGNALING	O	Posttranslational modification, protein turnover, chaperones	60
MAG733	d__Bacteria;p__Bacillota_A;c__Clostridia;o__Lachnospirales;f__Lachnospiraceae;g__Dorea_A;s__Dorea_A longicatena_B	METABOLISM	P	Inorganic ion transport and metabolism	70
MAG733	d__Bacteria;p__Bacillota_A;c__Clostridia;o__Lachnospirales;f__Lachnospiraceae;g__Dorea_A;s__Dorea_A longicatena_B	METABOLISM	G	Carbohydrate transport and metabolism	170
MAG733	d__Bacteria;p__Bacillota_A;c__Clostridia;o__Lachnospirales;f__Lachnospiraceae;g__Dorea_A;s__Dorea_A longicatena_B	CELLULAR PROCESSES AND SIGNALING	D	Cell cycle control, cell division, chromosome partitioning	51
MAG733	d__Bacteria;p__Bacillota_A;c__Clostridia;o__Lachnospirales;f__Lachnospiraceae;g__Dorea_A;s__Dorea_A longicatena_B	METABOLISM	I	Lipid transport and metabolism	50
MAG733	d__Bacteria;p__Bacillota_A;c__Clostridia;o__Lachnospirales;f__Lachnospiraceae;g__Dorea_A;s__Dorea_A longicatena_B	METABOLISM	Q	Secondary metabolites biosynthesis, transport and catabolism	11
MAG733	d__Bacteria;p__Bacillota_A;c__Clostridia;o__Lachnospirales;f__Lachnospiraceae;g__Dorea_A;s__Dorea_A longicatena_B	CELLULAR PROCESSES AND SIGNALING	N	Cell motility	7
MAG733	d__Bacteria;p__Bacillota_A;c__Clostridia;o__Lachnospirales;f__Lachnospiraceae;g__Dorea_A;s__Dorea_A longicatena_B	POORLY CHARACTERIZED	R	General function prediction only	129
MAG733	d__Bacteria;p__Bacillota_A;c__Clostridia;o__Lachnospirales;f__Lachnospiraceae;g__Dorea_A;s__Dorea_A longicatena_B	CELLULAR PROCESSES AND SIGNALING	V	Defense mechanisms	54
MAG733	d__Bacteria;p__Bacillota_A;c__Clostridia;o__Lachnospirales;f__Lachnospiraceae;g__Dorea_A;s__Dorea_A longicatena_B	CELLULAR PROCESSES AND SIGNALING	X	Mobilome: prophages, transposons	14
MAG733	d__Bacteria;p__Bacillota_A;c__Clostridia;o__Lachnospirales;f__Lachnospiraceae;g__Dorea_A;s__Dorea_A longicatena_B	METABOLISM	C	Energy production and conversion	91
MAG733	d__Bacteria;p__Bacillota_A;c__Clostridia;o__Lachnospirales;f__Lachnospiraceae;g__Dorea_A;s__Dorea_A longicatena_B	METABOLISM	E	Amino acid transport and metabolism	144
MAG733	d__Bacteria;p__Bacillota_A;c__Clostridia;o__Lachnospirales;f__Lachnospiraceae;g__Dorea_A;s__Dorea_A longicatena_B	METABOLISM	H	Coenzyme transport and metabolism	111
MAG733	d__Bacteria;p__Bacillota_A;c__Clostridia;o__Lachnospirales;f__Lachnospiraceae;g__Dorea_A;s__Dorea_A longicatena_B	METABOLISM	F	Nucleotide transport and metabolism	54
MAG1226	d__Bacteria;p__Bacteroidota;c__Bacteroidia;o__Bacteroidales;f__Bacteroidaceae;g__Prevotella;s__Prevotella sp900290275	CELLULAR PROCESSES AND SIGNALING	D	Cell cycle control, cell division, chromosome partitioning	32
MAG1226	d__Bacteria;p__Bacteroidota;c__Bacteroidia;o__Bacteroidales;f__Bacteroidaceae;g__Prevotella;s__Prevotella sp900290275	CELLULAR PROCESSES AND SIGNALING	N	Cell motility	9
MAG1226	d__Bacteria;p__Bacteroidota;c__Bacteroidia;o__Bacteroidales;f__Bacteroidaceae;g__Prevotella;s__Prevotella sp900290275	POORLY CHARACTERIZED	S	Function unknown	39
MAG1226	d__Bacteria;p__Bacteroidota;c__Bacteroidia;o__Bacteroidales;f__Bacteroidaceae;g__Prevotella;s__Prevotella sp900290275	CELLULAR PROCESSES AND SIGNALING	X	Mobilome: prophages, transposons	12
MAG1226	d__Bacteria;p__Bacteroidota;c__Bacteroidia;o__Bacteroidales;f__Bacteroidaceae;g__Prevotella;s__Prevotella sp900290275	METABOLISM	G	Carbohydrate transport and metabolism	171
MAG1226	d__Bacteria;p__Bacteroidota;c__Bacteroidia;o__Bacteroidales;f__Bacteroidaceae;g__Prevotella;s__Prevotella sp900290275	METABOLISM	Q	Secondary metabolites biosynthesis, transport and catabolism	6
MAG1226	d__Bacteria;p__Bacteroidota;c__Bacteroidia;o__Bacteroidales;f__Bacteroidaceae;g__Prevotella;s__Prevotella sp900290275	CELLULAR PROCESSES AND SIGNALING	W	Extracellular structures	2
MAG1226	d__Bacteria;p__Bacteroidota;c__Bacteroidia;o__Bacteroidales;f__Bacteroidaceae;g__Prevotella;s__Prevotella sp900290275	CELLULAR PROCESSES AND SIGNALING	O	Posttranslational modification, protein turnover, chaperones	113
MAG1226	d__Bacteria;p__Bacteroidota;c__Bacteroidia;o__Bacteroidales;f__Bacteroidaceae;g__Prevotella;s__Prevotella sp900290275	POORLY CHARACTERIZED	R	General function prediction only	122
MAG1226	d__Bacteria;p__Bacteroidota;c__Bacteroidia;o__Bacteroidales;f__Bacteroidaceae;g__Prevotella;s__Prevotella sp900290275	CELLULAR PROCESSES AND SIGNALING	U	Intracellular trafficking, secretion, and vesicular transport	30
MAG1226	d__Bacteria;p__Bacteroidota;c__Bacteroidia;o__Bacteroidales;f__Bacteroidaceae;g__Prevotella;s__Prevotella sp900290275	INFORMATION STORAGE AND PROCESSING	J	Translation, ribosomal structure and biogenesis	158
MAG1226	d__Bacteria;p__Bacteroidota;c__Bacteroidia;o__Bacteroidales;f__Bacteroidaceae;g__Prevotella;s__Prevotella sp900290275	CELLULAR PROCESSES AND SIGNALING	M	Cell wall/membrane/envelope biogenesis	217
MAG1226	d__Bacteria;p__Bacteroidota;c__Bacteroidia;o__Bacteroidales;f__Bacteroidaceae;g__Prevotella;s__Prevotella sp900290275	CELLULAR PROCESSES AND SIGNALING	Z	Cytoskeleton	2
MAG1226	d__Bacteria;p__Bacteroidota;c__Bacteroidia;o__Bacteroidales;f__Bacteroidaceae;g__Prevotella;s__Prevotella sp900290275	CELLULAR PROCESSES AND SIGNALING	T	Signal transduction mechanisms	88
MAG1226	d__Bacteria;p__Bacteroidota;c__Bacteroidia;o__Bacteroidales;f__Bacteroidaceae;g__Prevotella;s__Prevotella sp900290275	CELLULAR PROCESSES AND SIGNALING	V	Defense mechanisms	51
MAG1226	d__Bacteria;p__Bacteroidota;c__Bacteroidia;o__Bacteroidales;f__Bacteroidaceae;g__Prevotella;s__Prevotella sp900290275	INFORMATION STORAGE AND PROCESSING	L	Replication, recombination and repair	115
MAG1226	d__Bacteria;p__Bacteroidota;c__Bacteroidia;o__Bacteroidales;f__Bacteroidaceae;g__Prevotella;s__Prevotella sp900290275	METABOLISM	P	Inorganic ion transport and metabolism	114
MAG1226	d__Bacteria;p__Bacteroidota;c__Bacteroidia;o__Bacteroidales;f__Bacteroidaceae;g__Prevotella;s__Prevotella sp900290275	INFORMATION STORAGE AND PROCESSING	K	Transcription	100
MAG1226	d__Bacteria;p__Bacteroidota;c__Bacteroidia;o__Bacteroidales;f__Bacteroidaceae;g__Prevotella;s__Prevotella sp900290275	METABOLISM	C	Energy production and conversion	106
MAG1226	d__Bacteria;p__Bacteroidota;c__Bacteroidia;o__Bacteroidales;f__Bacteroidaceae;g__Prevotella;s__Prevotella sp900290275	METABOLISM	E	Amino acid transport and metabolism	153
MAG1226	d__Bacteria;p__Bacteroidota;c__Bacteroidia;o__Bacteroidales;f__Bacteroidaceae;g__Prevotella;s__Prevotella sp900290275	METABOLISM	F	Nucleotide transport and metabolism	83
MAG1226	d__Bacteria;p__Bacteroidota;c__Bacteroidia;o__Bacteroidales;f__Bacteroidaceae;g__Prevotella;s__Prevotella sp900290275	METABOLISM	I	Lipid transport and metabolism	62
MAG1226	d__Bacteria;p__Bacteroidota;c__Bacteroidia;o__Bacteroidales;f__Bacteroidaceae;g__Prevotella;s__Prevotella sp900290275	METABOLISM	H	Coenzyme transport and metabolism	101
MAG1340	d__Bacteria;p__Bacteroidota;c__Bacteroidia;o__Bacteroidales;f__Muribaculaceae;g__CAG-485;s__CAG-485 sp900541835	METABOLISM	G	Carbohydrate transport and metabolism	66
MAG1340	d__Bacteria;p__Bacteroidota;c__Bacteroidia;o__Bacteroidales;f__Muribaculaceae;g__CAG-485;s__CAG-485 sp900541835	CELLULAR PROCESSES AND SIGNALING	D	Cell cycle control, cell division, chromosome partitioning	32
MAG1340	d__Bacteria;p__Bacteroidota;c__Bacteroidia;o__Bacteroidales;f__Muribaculaceae;g__CAG-485;s__CAG-485 sp900541835	INFORMATION STORAGE AND PROCESSING	K	Transcription	58
MAG1340	d__Bacteria;p__Bacteroidota;c__Bacteroidia;o__Bacteroidales;f__Muribaculaceae;g__CAG-485;s__CAG-485 sp900541835	CELLULAR PROCESSES AND SIGNALING	W	Extracellular structures	3
MAG1340	d__Bacteria;p__Bacteroidota;c__Bacteroidia;o__Bacteroidales;f__Muribaculaceae;g__CAG-485;s__CAG-485 sp900541835	CELLULAR PROCESSES AND SIGNALING	O	Posttranslational modification, protein turnover, chaperones	88
MAG1340	d__Bacteria;p__Bacteroidota;c__Bacteroidia;o__Bacteroidales;f__Muribaculaceae;g__CAG-485;s__CAG-485 sp900541835	CELLULAR PROCESSES AND SIGNALING	U	Intracellular trafficking, secretion, and vesicular transport	17
MAG1340	d__Bacteria;p__Bacteroidota;c__Bacteroidia;o__Bacteroidales;f__Muribaculaceae;g__CAG-485;s__CAG-485 sp900541835	INFORMATION STORAGE AND PROCESSING	J	Translation, ribosomal structure and biogenesis	159
MAG1340	d__Bacteria;p__Bacteroidota;c__Bacteroidia;o__Bacteroidales;f__Muribaculaceae;g__CAG-485;s__CAG-485 sp900541835	POORLY CHARACTERIZED	S	Function unknown	31
MAG1340	d__Bacteria;p__Bacteroidota;c__Bacteroidia;o__Bacteroidales;f__Muribaculaceae;g__CAG-485;s__CAG-485 sp900541835	CELLULAR PROCESSES AND SIGNALING	Z	Cytoskeleton	8
MAG1340	d__Bacteria;p__Bacteroidota;c__Bacteroidia;o__Bacteroidales;f__Muribaculaceae;g__CAG-485;s__CAG-485 sp900541835	INFORMATION STORAGE AND PROCESSING	L	Replication, recombination and repair	78
MAG1340	d__Bacteria;p__Bacteroidota;c__Bacteroidia;o__Bacteroidales;f__Muribaculaceae;g__CAG-485;s__CAG-485 sp900541835	METABOLISM	F	Nucleotide transport and metabolism	49
MAG1340	d__Bacteria;p__Bacteroidota;c__Bacteroidia;o__Bacteroidales;f__Muribaculaceae;g__CAG-485;s__CAG-485 sp900541835	CELLULAR PROCESSES AND SIGNALING	M	Cell wall/membrane/envelope biogenesis	156
MAG1340	d__Bacteria;p__Bacteroidota;c__Bacteroidia;o__Bacteroidales;f__Muribaculaceae;g__CAG-485;s__CAG-485 sp900541835	CELLULAR PROCESSES AND SIGNALING	X	Mobilome: prophages, transposons	5
MAG1340	d__Bacteria;p__Bacteroidota;c__Bacteroidia;o__Bacteroidales;f__Muribaculaceae;g__CAG-485;s__CAG-485 sp900541835	METABOLISM	E	Amino acid transport and metabolism	82
MAG1340	d__Bacteria;p__Bacteroidota;c__Bacteroidia;o__Bacteroidales;f__Muribaculaceae;g__CAG-485;s__CAG-485 sp900541835	CELLULAR PROCESSES AND SIGNALING	N	Cell motility	9
MAG1340	d__Bacteria;p__Bacteroidota;c__Bacteroidia;o__Bacteroidales;f__Muribaculaceae;g__CAG-485;s__CAG-485 sp900541835	CELLULAR PROCESSES AND SIGNALING	T	Signal transduction mechanisms	40
MAG1340	d__Bacteria;p__Bacteroidota;c__Bacteroidia;o__Bacteroidales;f__Muribaculaceae;g__CAG-485;s__CAG-485 sp900541835	CELLULAR PROCESSES AND SIGNALING	V	Defense mechanisms	18
MAG1340	d__Bacteria;p__Bacteroidota;c__Bacteroidia;o__Bacteroidales;f__Muribaculaceae;g__CAG-485;s__CAG-485 sp900541835	POORLY CHARACTERIZED	R	General function prediction only	79
MAG1340	d__Bacteria;p__Bacteroidota;c__Bacteroidia;o__Bacteroidales;f__Muribaculaceae;g__CAG-485;s__CAG-485 sp900541835	METABOLISM	H	Coenzyme transport and metabolism	80
MAG1340	d__Bacteria;p__Bacteroidota;c__Bacteroidia;o__Bacteroidales;f__Muribaculaceae;g__CAG-485;s__CAG-485 sp900541835	METABOLISM	Q	Secondary metabolites biosynthesis, transport and catabolism	9
MAG1340	d__Bacteria;p__Bacteroidota;c__Bacteroidia;o__Bacteroidales;f__Muribaculaceae;g__CAG-485;s__CAG-485 sp900541835	METABOLISM	C	Energy production and conversion	98
MAG1340	d__Bacteria;p__Bacteroidota;c__Bacteroidia;o__Bacteroidales;f__Muribaculaceae;g__CAG-485;s__CAG-485 sp900541835	METABOLISM	I	Lipid transport and metabolism	50
MAG1340	d__Bacteria;p__Bacteroidota;c__Bacteroidia;o__Bacteroidales;f__Muribaculaceae;g__CAG-485;s__CAG-485 sp900541835	METABOLISM	P	Inorganic ion transport and metabolism	63
MAG1361	d__Bacteria;p__Bacillota_A;c__Clostridia;o__Lachnospirales;f__Lachnospiraceae;g__Dorea;s__Dorea formicigenerans	METABOLISM	H	Coenzyme transport and metabolism	157
MAG1361	d__Bacteria;p__Bacillota_A;c__Clostridia;o__Lachnospirales;f__Lachnospiraceae;g__Dorea;s__Dorea formicigenerans	CELLULAR PROCESSES AND SIGNALING	O	Posttranslational modification, protein turnover, chaperones	112
MAG1361	d__Bacteria;p__Bacillota_A;c__Clostridia;o__Lachnospirales;f__Lachnospiraceae;g__Dorea;s__Dorea formicigenerans	CELLULAR PROCESSES AND SIGNALING	M	Cell wall/membrane/envelope biogenesis	134
MAG1361	d__Bacteria;p__Bacillota_A;c__Clostridia;o__Lachnospirales;f__Lachnospiraceae;g__Dorea;s__Dorea formicigenerans	CELLULAR PROCESSES AND SIGNALING	N	Cell motility	16
MAG1361	d__Bacteria;p__Bacillota_A;c__Clostridia;o__Lachnospirales;f__Lachnospiraceae;g__Dorea;s__Dorea formicigenerans	CELLULAR PROCESSES AND SIGNALING	U	Intracellular trafficking, secretion, and vesicular transport	38
MAG1361	d__Bacteria;p__Bacillota_A;c__Clostridia;o__Lachnospirales;f__Lachnospiraceae;g__Dorea;s__Dorea formicigenerans	INFORMATION STORAGE AND PROCESSING	L	Replication, recombination and repair	126
MAG1361	d__Bacteria;p__Bacillota_A;c__Clostridia;o__Lachnospirales;f__Lachnospiraceae;g__Dorea;s__Dorea formicigenerans	INFORMATION STORAGE AND PROCESSING	J	Translation, ribosomal structure and biogenesis	205
MAG1361	d__Bacteria;p__Bacillota_A;c__Clostridia;o__Lachnospirales;f__Lachnospiraceae;g__Dorea;s__Dorea formicigenerans	METABOLISM	F	Nucleotide transport and metabolism	88
MAG1361	d__Bacteria;p__Bacillota_A;c__Clostridia;o__Lachnospirales;f__Lachnospiraceae;g__Dorea;s__Dorea formicigenerans	POORLY CHARACTERIZED	S	Function unknown	93
MAG1361	d__Bacteria;p__Bacillota_A;c__Clostridia;o__Lachnospirales;f__Lachnospiraceae;g__Dorea;s__Dorea formicigenerans	INFORMATION STORAGE AND PROCESSING	K	Transcription	225
MAG1361	d__Bacteria;p__Bacillota_A;c__Clostridia;o__Lachnospirales;f__Lachnospiraceae;g__Dorea;s__Dorea formicigenerans	CELLULAR PROCESSES AND SIGNALING	X	Mobilome: prophages, transposons	28
MAG1361	d__Bacteria;p__Bacillota_A;c__Clostridia;o__Lachnospirales;f__Lachnospiraceae;g__Dorea;s__Dorea formicigenerans	CELLULAR PROCESSES AND SIGNALING	D	Cell cycle control, cell division, chromosome partitioning	86
MAG1361	d__Bacteria;p__Bacillota_A;c__Clostridia;o__Lachnospirales;f__Lachnospiraceae;g__Dorea;s__Dorea formicigenerans	CELLULAR PROCESSES AND SIGNALING	Z	Cytoskeleton	4
MAG1361	d__Bacteria;p__Bacillota_A;c__Clostridia;o__Lachnospirales;f__Lachnospiraceae;g__Dorea;s__Dorea formicigenerans	CELLULAR PROCESSES AND SIGNALING	V	Defense mechanisms	96
MAG1361	d__Bacteria;p__Bacillota_A;c__Clostridia;o__Lachnospirales;f__Lachnospiraceae;g__Dorea;s__Dorea formicigenerans	CELLULAR PROCESSES AND SIGNALING	W	Extracellular structures	16
MAG1361	d__Bacteria;p__Bacillota_A;c__Clostridia;o__Lachnospirales;f__Lachnospiraceae;g__Dorea;s__Dorea formicigenerans	CELLULAR PROCESSES AND SIGNALING	T	Signal transduction mechanisms	170
MAG1361	d__Bacteria;p__Bacillota_A;c__Clostridia;o__Lachnospirales;f__Lachnospiraceae;g__Dorea;s__Dorea formicigenerans	POORLY CHARACTERIZED	R	General function prediction only	177
MAG1361	d__Bacteria;p__Bacillota_A;c__Clostridia;o__Lachnospirales;f__Lachnospiraceae;g__Dorea;s__Dorea formicigenerans	METABOLISM	G	Carbohydrate transport and metabolism	217
MAG1361	d__Bacteria;p__Bacillota_A;c__Clostridia;o__Lachnospirales;f__Lachnospiraceae;g__Dorea;s__Dorea formicigenerans	METABOLISM	P	Inorganic ion transport and metabolism	133
MAG1361	d__Bacteria;p__Bacillota_A;c__Clostridia;o__Lachnospirales;f__Lachnospiraceae;g__Dorea;s__Dorea formicigenerans	METABOLISM	C	Energy production and conversion	133
MAG1361	d__Bacteria;p__Bacillota_A;c__Clostridia;o__Lachnospirales;f__Lachnospiraceae;g__Dorea;s__Dorea formicigenerans	METABOLISM	E	Amino acid transport and metabolism	231
MAG1361	d__Bacteria;p__Bacillota_A;c__Clostridia;o__Lachnospirales;f__Lachnospiraceae;g__Dorea;s__Dorea formicigenerans	METABOLISM	I	Lipid transport and metabolism	75
MAG1361	d__Bacteria;p__Bacillota_A;c__Clostridia;o__Lachnospirales;f__Lachnospiraceae;g__Dorea;s__Dorea formicigenerans	METABOLISM	Q	Secondary metabolites biosynthesis, transport and catabolism	20
MAG1641	d__Bacteria;p__Bacillota_A;c__Clostridia;o__UBA1381;f__UBA1381;g__CAG-41;s__CAG-41 sp900066215	CELLULAR PROCESSES AND SIGNALING	M	Cell wall/membrane/envelope biogenesis	114
MAG1641	d__Bacteria;p__Bacillota_A;c__Clostridia;o__UBA1381;f__UBA1381;g__CAG-41;s__CAG-41 sp900066215	METABOLISM	C	Energy production and conversion	86
MAG1641	d__Bacteria;p__Bacillota_A;c__Clostridia;o__UBA1381;f__UBA1381;g__CAG-41;s__CAG-41 sp900066215	CELLULAR PROCESSES AND SIGNALING	W	Extracellular structures	4
MAG1641	d__Bacteria;p__Bacillota_A;c__Clostridia;o__UBA1381;f__UBA1381;g__CAG-41;s__CAG-41 sp900066215	CELLULAR PROCESSES AND SIGNALING	D	Cell cycle control, cell division, chromosome partitioning	106
MAG1641	d__Bacteria;p__Bacillota_A;c__Clostridia;o__UBA1381;f__UBA1381;g__CAG-41;s__CAG-41 sp900066215	CELLULAR PROCESSES AND SIGNALING	O	Posttranslational modification, protein turnover, chaperones	70
MAG1641	d__Bacteria;p__Bacillota_A;c__Clostridia;o__UBA1381;f__UBA1381;g__CAG-41;s__CAG-41 sp900066215	CELLULAR PROCESSES AND SIGNALING	U	Intracellular trafficking, secretion, and vesicular transport	23
MAG1641	d__Bacteria;p__Bacillota_A;c__Clostridia;o__UBA1381;f__UBA1381;g__CAG-41;s__CAG-41 sp900066215	METABOLISM	P	Inorganic ion transport and metabolism	70
MAG1641	d__Bacteria;p__Bacillota_A;c__Clostridia;o__UBA1381;f__UBA1381;g__CAG-41;s__CAG-41 sp900066215	INFORMATION STORAGE AND PROCESSING	J	Translation, ribosomal structure and biogenesis	202
MAG1641	d__Bacteria;p__Bacillota_A;c__Clostridia;o__UBA1381;f__UBA1381;g__CAG-41;s__CAG-41 sp900066215	CELLULAR PROCESSES AND SIGNALING	T	Signal transduction mechanisms	96
MAG1641	d__Bacteria;p__Bacillota_A;c__Clostridia;o__UBA1381;f__UBA1381;g__CAG-41;s__CAG-41 sp900066215	METABOLISM	H	Coenzyme transport and metabolism	118
MAG1641	d__Bacteria;p__Bacillota_A;c__Clostridia;o__UBA1381;f__UBA1381;g__CAG-41;s__CAG-41 sp900066215	CELLULAR PROCESSES AND SIGNALING	Z	Cytoskeleton	7
MAG1641	d__Bacteria;p__Bacillota_A;c__Clostridia;o__UBA1381;f__UBA1381;g__CAG-41;s__CAG-41 sp900066215	INFORMATION STORAGE AND PROCESSING	L	Replication, recombination and repair	132
MAG1641	d__Bacteria;p__Bacillota_A;c__Clostridia;o__UBA1381;f__UBA1381;g__CAG-41;s__CAG-41 sp900066215	METABOLISM	F	Nucleotide transport and metabolism	55
MAG1641	d__Bacteria;p__Bacillota_A;c__Clostridia;o__UBA1381;f__UBA1381;g__CAG-41;s__CAG-41 sp900066215	CELLULAR PROCESSES AND SIGNALING	N	Cell motility	7
MAG1641	d__Bacteria;p__Bacillota_A;c__Clostridia;o__UBA1381;f__UBA1381;g__CAG-41;s__CAG-41 sp900066215	CELLULAR PROCESSES AND SIGNALING	V	Defense mechanisms	57
MAG1641	d__Bacteria;p__Bacillota_A;c__Clostridia;o__UBA1381;f__UBA1381;g__CAG-41;s__CAG-41 sp900066215	INFORMATION STORAGE AND PROCESSING	K	Transcription	152
MAG1641	d__Bacteria;p__Bacillota_A;c__Clostridia;o__UBA1381;f__UBA1381;g__CAG-41;s__CAG-41 sp900066215	METABOLISM	G	Carbohydrate transport and metabolism	176
MAG1641	d__Bacteria;p__Bacillota_A;c__Clostridia;o__UBA1381;f__UBA1381;g__CAG-41;s__CAG-41 sp900066215	CELLULAR PROCESSES AND SIGNALING	X	Mobilome: prophages, transposons	40
MAG1641	d__Bacteria;p__Bacillota_A;c__Clostridia;o__UBA1381;f__UBA1381;g__CAG-41;s__CAG-41 sp900066215	METABOLISM	Q	Secondary metabolites biosynthesis, transport and catabolism	14
MAG1641	d__Bacteria;p__Bacillota_A;c__Clostridia;o__UBA1381;f__UBA1381;g__CAG-41;s__CAG-41 sp900066215	POORLY CHARACTERIZED	R	General function prediction only	135
MAG1641	d__Bacteria;p__Bacillota_A;c__Clostridia;o__UBA1381;f__UBA1381;g__CAG-41;s__CAG-41 sp900066215	POORLY CHARACTERIZED	S	Function unknown	57
MAG1641	d__Bacteria;p__Bacillota_A;c__Clostridia;o__UBA1381;f__UBA1381;g__CAG-41;s__CAG-41 sp900066215	METABOLISM	E	Amino acid transport and metabolism	142
MAG1641	d__Bacteria;p__Bacillota_A;c__Clostridia;o__UBA1381;f__UBA1381;g__CAG-41;s__CAG-41 sp900066215	METABOLISM	I	Lipid transport and metabolism	57
MAG1694	d__Bacteria;p__Bacillota_A;c__Clostridia;o__Lachnospirales;f__Lachnospiraceae;g__Agathobacter;s__Agathobacter faecis	METABOLISM	G	Carbohydrate transport and metabolism	245
MAG1694	d__Bacteria;p__Bacillota_A;c__Clostridia;o__Lachnospirales;f__Lachnospiraceae;g__Agathobacter;s__Agathobacter faecis	CELLULAR PROCESSES AND SIGNALING	U	Intracellular trafficking, secretion, and vesicular transport	35
MAG1694	d__Bacteria;p__Bacillota_A;c__Clostridia;o__Lachnospirales;f__Lachnospiraceae;g__Agathobacter;s__Agathobacter faecis	CELLULAR PROCESSES AND SIGNALING	W	Extracellular structures	13
MAG1694	d__Bacteria;p__Bacillota_A;c__Clostridia;o__Lachnospirales;f__Lachnospiraceae;g__Agathobacter;s__Agathobacter faecis	METABOLISM	E	Amino acid transport and metabolism	167
MAG1694	d__Bacteria;p__Bacillota_A;c__Clostridia;o__Lachnospirales;f__Lachnospiraceae;g__Agathobacter;s__Agathobacter faecis	CELLULAR PROCESSES AND SIGNALING	N	Cell motility	51
MAG1694	d__Bacteria;p__Bacillota_A;c__Clostridia;o__Lachnospirales;f__Lachnospiraceae;g__Agathobacter;s__Agathobacter faecis	INFORMATION STORAGE AND PROCESSING	L	Replication, recombination and repair	83
MAG1694	d__Bacteria;p__Bacillota_A;c__Clostridia;o__Lachnospirales;f__Lachnospiraceae;g__Agathobacter;s__Agathobacter faecis	POORLY CHARACTERIZED	S	Function unknown	70
MAG1694	d__Bacteria;p__Bacillota_A;c__Clostridia;o__Lachnospirales;f__Lachnospiraceae;g__Agathobacter;s__Agathobacter faecis	INFORMATION STORAGE AND PROCESSING	K	Transcription	227
MAG1694	d__Bacteria;p__Bacillota_A;c__Clostridia;o__Lachnospirales;f__Lachnospiraceae;g__Agathobacter;s__Agathobacter faecis	CELLULAR PROCESSES AND SIGNALING	M	Cell wall/membrane/envelope biogenesis	114
MAG1694	d__Bacteria;p__Bacillota_A;c__Clostridia;o__Lachnospirales;f__Lachnospiraceae;g__Agathobacter;s__Agathobacter faecis	CELLULAR PROCESSES AND SIGNALING	Z	Cytoskeleton	5
MAG1694	d__Bacteria;p__Bacillota_A;c__Clostridia;o__Lachnospirales;f__Lachnospiraceae;g__Agathobacter;s__Agathobacter faecis	CELLULAR PROCESSES AND SIGNALING	T	Signal transduction mechanisms	199
MAG1694	d__Bacteria;p__Bacillota_A;c__Clostridia;o__Lachnospirales;f__Lachnospiraceae;g__Agathobacter;s__Agathobacter faecis	CELLULAR PROCESSES AND SIGNALING	D	Cell cycle control, cell division, chromosome partitioning	93
MAG1694	d__Bacteria;p__Bacillota_A;c__Clostridia;o__Lachnospirales;f__Lachnospiraceae;g__Agathobacter;s__Agathobacter faecis	METABOLISM	H	Coenzyme transport and metabolism	129
MAG1694	d__Bacteria;p__Bacillota_A;c__Clostridia;o__Lachnospirales;f__Lachnospiraceae;g__Agathobacter;s__Agathobacter faecis	METABOLISM	I	Lipid transport and metabolism	70
MAG1694	d__Bacteria;p__Bacillota_A;c__Clostridia;o__Lachnospirales;f__Lachnospiraceae;g__Agathobacter;s__Agathobacter faecis	CELLULAR PROCESSES AND SIGNALING	O	Posttranslational modification, protein turnover, chaperones	90
MAG1694	d__Bacteria;p__Bacillota_A;c__Clostridia;o__Lachnospirales;f__Lachnospiraceae;g__Agathobacter;s__Agathobacter faecis	METABOLISM	F	Nucleotide transport and metabolism	75
MAG1694	d__Bacteria;p__Bacillota_A;c__Clostridia;o__Lachnospirales;f__Lachnospiraceae;g__Agathobacter;s__Agathobacter faecis	POORLY CHARACTERIZED	R	General function prediction only	148
MAG1694	d__Bacteria;p__Bacillota_A;c__Clostridia;o__Lachnospirales;f__Lachnospiraceae;g__Agathobacter;s__Agathobacter faecis	METABOLISM	P	Inorganic ion transport and metabolism	78
MAG1694	d__Bacteria;p__Bacillota_A;c__Clostridia;o__Lachnospirales;f__Lachnospiraceae;g__Agathobacter;s__Agathobacter faecis	INFORMATION STORAGE AND PROCESSING	J	Translation, ribosomal structure and biogenesis	204
MAG1694	d__Bacteria;p__Bacillota_A;c__Clostridia;o__Lachnospirales;f__Lachnospiraceae;g__Agathobacter;s__Agathobacter faecis	CELLULAR PROCESSES AND SIGNALING	X	Mobilome: prophages, transposons	14
MAG1694	d__Bacteria;p__Bacillota_A;c__Clostridia;o__Lachnospirales;f__Lachnospiraceae;g__Agathobacter;s__Agathobacter faecis	CELLULAR PROCESSES AND SIGNALING	V	Defense mechanisms	74
MAG1694	d__Bacteria;p__Bacillota_A;c__Clostridia;o__Lachnospirales;f__Lachnospiraceae;g__Agathobacter;s__Agathobacter faecis	METABOLISM	C	Energy production and conversion	84
MAG1694	d__Bacteria;p__Bacillota_A;c__Clostridia;o__Lachnospirales;f__Lachnospiraceae;g__Agathobacter;s__Agathobacter faecis	METABOLISM	Q	Secondary metabolites biosynthesis, transport and catabolism	10
MAG1698	d__Bacteria;p__Bacillota;c__Bacilli;o__Haloplasmatales;f__Turicibacteraceae;g__Turicibacter;s__Turicibacter bilis	METABOLISM	E	Amino acid transport and metabolism	97
MAG1698	d__Bacteria;p__Bacillota;c__Bacilli;o__Haloplasmatales;f__Turicibacteraceae;g__Turicibacter;s__Turicibacter bilis	CELLULAR PROCESSES AND SIGNALING	M	Cell wall/membrane/envelope biogenesis	89
MAG1698	d__Bacteria;p__Bacillota;c__Bacilli;o__Haloplasmatales;f__Turicibacteraceae;g__Turicibacter;s__Turicibacter bilis	INFORMATION STORAGE AND PROCESSING	K	Transcription	77
MAG1698	d__Bacteria;p__Bacillota;c__Bacilli;o__Haloplasmatales;f__Turicibacteraceae;g__Turicibacter;s__Turicibacter bilis	CELLULAR PROCESSES AND SIGNALING	U	Intracellular trafficking, secretion, and vesicular transport	14
MAG1698	d__Bacteria;p__Bacillota;c__Bacilli;o__Haloplasmatales;f__Turicibacteraceae;g__Turicibacter;s__Turicibacter bilis	CELLULAR PROCESSES AND SIGNALING	O	Posttranslational modification, protein turnover, chaperones	67
MAG1698	d__Bacteria;p__Bacillota;c__Bacilli;o__Haloplasmatales;f__Turicibacteraceae;g__Turicibacter;s__Turicibacter bilis	METABOLISM	C	Energy production and conversion	57
MAG1698	d__Bacteria;p__Bacillota;c__Bacilli;o__Haloplasmatales;f__Turicibacteraceae;g__Turicibacter;s__Turicibacter bilis	CELLULAR PROCESSES AND SIGNALING	T	Signal transduction mechanisms	58
MAG1698	d__Bacteria;p__Bacillota;c__Bacilli;o__Haloplasmatales;f__Turicibacteraceae;g__Turicibacter;s__Turicibacter bilis	METABOLISM	H	Coenzyme transport and metabolism	67
MAG1698	d__Bacteria;p__Bacillota;c__Bacilli;o__Haloplasmatales;f__Turicibacteraceae;g__Turicibacter;s__Turicibacter bilis	CELLULAR PROCESSES AND SIGNALING	Z	Cytoskeleton	2
MAG1698	d__Bacteria;p__Bacillota;c__Bacilli;o__Haloplasmatales;f__Turicibacteraceae;g__Turicibacter;s__Turicibacter bilis	INFORMATION STORAGE AND PROCESSING	J	Translation, ribosomal structure and biogenesis	141
MAG1698	d__Bacteria;p__Bacillota;c__Bacilli;o__Haloplasmatales;f__Turicibacteraceae;g__Turicibacter;s__Turicibacter bilis	INFORMATION STORAGE AND PROCESSING	L	Replication, recombination and repair	86
MAG1698	d__Bacteria;p__Bacillota;c__Bacilli;o__Haloplasmatales;f__Turicibacteraceae;g__Turicibacter;s__Turicibacter bilis	CELLULAR PROCESSES AND SIGNALING	X	Mobilome: prophages, transposons	7
MAG1698	d__Bacteria;p__Bacillota;c__Bacilli;o__Haloplasmatales;f__Turicibacteraceae;g__Turicibacter;s__Turicibacter bilis	POORLY CHARACTERIZED	S	Function unknown	65
MAG1698	d__Bacteria;p__Bacillota;c__Bacilli;o__Haloplasmatales;f__Turicibacteraceae;g__Turicibacter;s__Turicibacter bilis	CELLULAR PROCESSES AND SIGNALING	N	Cell motility	8
MAG1698	d__Bacteria;p__Bacillota;c__Bacilli;o__Haloplasmatales;f__Turicibacteraceae;g__Turicibacter;s__Turicibacter bilis	CELLULAR PROCESSES AND SIGNALING	V	Defense mechanisms	32
MAG1698	d__Bacteria;p__Bacillota;c__Bacilli;o__Haloplasmatales;f__Turicibacteraceae;g__Turicibacter;s__Turicibacter bilis	CELLULAR PROCESSES AND SIGNALING	W	Extracellular structures	1
MAG1698	d__Bacteria;p__Bacillota;c__Bacilli;o__Haloplasmatales;f__Turicibacteraceae;g__Turicibacter;s__Turicibacter bilis	METABOLISM	I	Lipid transport and metabolism	38
MAG1698	d__Bacteria;p__Bacillota;c__Bacilli;o__Haloplasmatales;f__Turicibacteraceae;g__Turicibacter;s__Turicibacter bilis	POORLY CHARACTERIZED	R	General function prediction only	104
MAG1698	d__Bacteria;p__Bacillota;c__Bacilli;o__Haloplasmatales;f__Turicibacteraceae;g__Turicibacter;s__Turicibacter bilis	METABOLISM	F	Nucleotide transport and metabolism	51
MAG1698	d__Bacteria;p__Bacillota;c__Bacilli;o__Haloplasmatales;f__Turicibacteraceae;g__Turicibacter;s__Turicibacter bilis	METABOLISM	G	Carbohydrate transport and metabolism	88
MAG1698	d__Bacteria;p__Bacillota;c__Bacilli;o__Haloplasmatales;f__Turicibacteraceae;g__Turicibacter;s__Turicibacter bilis	METABOLISM	P	Inorganic ion transport and metabolism	59
MAG1698	d__Bacteria;p__Bacillota;c__Bacilli;o__Haloplasmatales;f__Turicibacteraceae;g__Turicibacter;s__Turicibacter bilis	METABOLISM	Q	Secondary metabolites biosynthesis, transport and catabolism	2
MAG1698	d__Bacteria;p__Bacillota;c__Bacilli;o__Haloplasmatales;f__Turicibacteraceae;g__Turicibacter;s__Turicibacter bilis	CELLULAR PROCESSES AND SIGNALING	D	Cell cycle control, cell division, chromosome partitioning	86
MAG1699	d__Bacteria;p__Bacillota_A;c__Clostridia;o__Lachnospirales;f__Lachnospiraceae;g__Blautia_A;s__Blautia_A sp900551715	METABOLISM	E	Amino acid transport and metabolism	167
MAG1699	d__Bacteria;p__Bacillota_A;c__Clostridia;o__Lachnospirales;f__Lachnospiraceae;g__Blautia_A;s__Blautia_A sp900551715	INFORMATION STORAGE AND PROCESSING	J	Translation, ribosomal structure and biogenesis	127
MAG1699	d__Bacteria;p__Bacillota_A;c__Clostridia;o__Lachnospirales;f__Lachnospiraceae;g__Blautia_A;s__Blautia_A sp900551715	METABOLISM	Q	Secondary metabolites biosynthesis, transport and catabolism	9
MAG1699	d__Bacteria;p__Bacillota_A;c__Clostridia;o__Lachnospirales;f__Lachnospiraceae;g__Blautia_A;s__Blautia_A sp900551715	POORLY CHARACTERIZED	S	Function unknown	62
MAG1699	d__Bacteria;p__Bacillota_A;c__Clostridia;o__Lachnospirales;f__Lachnospiraceae;g__Blautia_A;s__Blautia_A sp900551715	METABOLISM	P	Inorganic ion transport and metabolism	70
MAG1699	d__Bacteria;p__Bacillota_A;c__Clostridia;o__Lachnospirales;f__Lachnospiraceae;g__Blautia_A;s__Blautia_A sp900551715	CELLULAR PROCESSES AND SIGNALING	D	Cell cycle control, cell division, chromosome partitioning	62
MAG1699	d__Bacteria;p__Bacillota_A;c__Clostridia;o__Lachnospirales;f__Lachnospiraceae;g__Blautia_A;s__Blautia_A sp900551715	METABOLISM	C	Energy production and conversion	96
MAG1699	d__Bacteria;p__Bacillota_A;c__Clostridia;o__Lachnospirales;f__Lachnospiraceae;g__Blautia_A;s__Blautia_A sp900551715	CELLULAR PROCESSES AND SIGNALING	T	Signal transduction mechanisms	109
MAG1699	d__Bacteria;p__Bacillota_A;c__Clostridia;o__Lachnospirales;f__Lachnospiraceae;g__Blautia_A;s__Blautia_A sp900551715	CELLULAR PROCESSES AND SIGNALING	O	Posttranslational modification, protein turnover, chaperones	73
MAG1699	d__Bacteria;p__Bacillota_A;c__Clostridia;o__Lachnospirales;f__Lachnospiraceae;g__Blautia_A;s__Blautia_A sp900551715	METABOLISM	G	Carbohydrate transport and metabolism	221
MAG1699	d__Bacteria;p__Bacillota_A;c__Clostridia;o__Lachnospirales;f__Lachnospiraceae;g__Blautia_A;s__Blautia_A sp900551715	POORLY CHARACTERIZED	R	General function prediction only	127
MAG1699	d__Bacteria;p__Bacillota_A;c__Clostridia;o__Lachnospirales;f__Lachnospiraceae;g__Blautia_A;s__Blautia_A sp900551715	METABOLISM	H	Coenzyme transport and metabolism	140
MAG1699	d__Bacteria;p__Bacillota_A;c__Clostridia;o__Lachnospirales;f__Lachnospiraceae;g__Blautia_A;s__Blautia_A sp900551715	CELLULAR PROCESSES AND SIGNALING	U	Intracellular trafficking, secretion, and vesicular transport	11
MAG1699	d__Bacteria;p__Bacillota_A;c__Clostridia;o__Lachnospirales;f__Lachnospiraceae;g__Blautia_A;s__Blautia_A sp900551715	CELLULAR PROCESSES AND SIGNALING	N	Cell motility	10
MAG1699	d__Bacteria;p__Bacillota_A;c__Clostridia;o__Lachnospirales;f__Lachnospiraceae;g__Blautia_A;s__Blautia_A sp900551715	CELLULAR PROCESSES AND SIGNALING	Z	Cytoskeleton	3
MAG1699	d__Bacteria;p__Bacillota_A;c__Clostridia;o__Lachnospirales;f__Lachnospiraceae;g__Blautia_A;s__Blautia_A sp900551715	CELLULAR PROCESSES AND SIGNALING	W	Extracellular structures	8
MAG1699	d__Bacteria;p__Bacillota_A;c__Clostridia;o__Lachnospirales;f__Lachnospiraceae;g__Blautia_A;s__Blautia_A sp900551715	CELLULAR PROCESSES AND SIGNALING	X	Mobilome: prophages, transposons	7
MAG1699	d__Bacteria;p__Bacillota_A;c__Clostridia;o__Lachnospirales;f__Lachnospiraceae;g__Blautia_A;s__Blautia_A sp900551715	CELLULAR PROCESSES AND SIGNALING	M	Cell wall/membrane/envelope biogenesis	116
MAG1699	d__Bacteria;p__Bacillota_A;c__Clostridia;o__Lachnospirales;f__Lachnospiraceae;g__Blautia_A;s__Blautia_A sp900551715	INFORMATION STORAGE AND PROCESSING	K	Transcription	133
MAG1699	d__Bacteria;p__Bacillota_A;c__Clostridia;o__Lachnospirales;f__Lachnospiraceae;g__Blautia_A;s__Blautia_A sp900551715	METABOLISM	I	Lipid transport and metabolism	41
MAG1699	d__Bacteria;p__Bacillota_A;c__Clostridia;o__Lachnospirales;f__Lachnospiraceae;g__Blautia_A;s__Blautia_A sp900551715	INFORMATION STORAGE AND PROCESSING	L	Replication, recombination and repair	72
MAG1699	d__Bacteria;p__Bacillota_A;c__Clostridia;o__Lachnospirales;f__Lachnospiraceae;g__Blautia_A;s__Blautia_A sp900551715	CELLULAR PROCESSES AND SIGNALING	V	Defense mechanisms	43
MAG1699	d__Bacteria;p__Bacillota_A;c__Clostridia;o__Lachnospirales;f__Lachnospiraceae;g__Blautia_A;s__Blautia_A sp900551715	METABOLISM	F	Nucleotide transport and metabolism	61
MAG1743	d__Bacteria;p__Bacillota_A;c__Clostridia;o__Christensenellales;f__CAG-138;g__SFEL01;s__SFEL01 sp004557245	CELLULAR PROCESSES AND SIGNALING	O	Posttranslational modification, protein turnover, chaperones	66
MAG1743	d__Bacteria;p__Bacillota_A;c__Clostridia;o__Christensenellales;f__CAG-138;g__SFEL01;s__SFEL01 sp004557245	INFORMATION STORAGE AND PROCESSING	J	Translation, ribosomal structure and biogenesis	190
MAG1743	d__Bacteria;p__Bacillota_A;c__Clostridia;o__Christensenellales;f__CAG-138;g__SFEL01;s__SFEL01 sp004557245	METABOLISM	P	Inorganic ion transport and metabolism	72
MAG1743	d__Bacteria;p__Bacillota_A;c__Clostridia;o__Christensenellales;f__CAG-138;g__SFEL01;s__SFEL01 sp004557245	CELLULAR PROCESSES AND SIGNALING	N	Cell motility	2
MAG1743	d__Bacteria;p__Bacillota_A;c__Clostridia;o__Christensenellales;f__CAG-138;g__SFEL01;s__SFEL01 sp004557245	CELLULAR PROCESSES AND SIGNALING	U	Intracellular trafficking, secretion, and vesicular transport	12
MAG1743	d__Bacteria;p__Bacillota_A;c__Clostridia;o__Christensenellales;f__CAG-138;g__SFEL01;s__SFEL01 sp004557245	INFORMATION STORAGE AND PROCESSING	L	Replication, recombination and repair	69
MAG1743	d__Bacteria;p__Bacillota_A;c__Clostridia;o__Christensenellales;f__CAG-138;g__SFEL01;s__SFEL01 sp004557245	CELLULAR PROCESSES AND SIGNALING	Z	Cytoskeleton	3
MAG1743	d__Bacteria;p__Bacillota_A;c__Clostridia;o__Christensenellales;f__CAG-138;g__SFEL01;s__SFEL01 sp004557245	CELLULAR PROCESSES AND SIGNALING	D	Cell cycle control, cell division, chromosome partitioning	62
MAG1743	d__Bacteria;p__Bacillota_A;c__Clostridia;o__Christensenellales;f__CAG-138;g__SFEL01;s__SFEL01 sp004557245	CELLULAR PROCESSES AND SIGNALING	M	Cell wall/membrane/envelope biogenesis	76
MAG1743	d__Bacteria;p__Bacillota_A;c__Clostridia;o__Christensenellales;f__CAG-138;g__SFEL01;s__SFEL01 sp004557245	INFORMATION STORAGE AND PROCESSING	K	Transcription	107
MAG1743	d__Bacteria;p__Bacillota_A;c__Clostridia;o__Christensenellales;f__CAG-138;g__SFEL01;s__SFEL01 sp004557245	CELLULAR PROCESSES AND SIGNALING	V	Defense mechanisms	29
MAG1743	d__Bacteria;p__Bacillota_A;c__Clostridia;o__Christensenellales;f__CAG-138;g__SFEL01;s__SFEL01 sp004557245	CELLULAR PROCESSES AND SIGNALING	W	Extracellular structures	1
MAG1743	d__Bacteria;p__Bacillota_A;c__Clostridia;o__Christensenellales;f__CAG-138;g__SFEL01;s__SFEL01 sp004557245	CELLULAR PROCESSES AND SIGNALING	X	Mobilome: prophages, transposons	1
MAG1743	d__Bacteria;p__Bacillota_A;c__Clostridia;o__Christensenellales;f__CAG-138;g__SFEL01;s__SFEL01 sp004557245	METABOLISM	E	Amino acid transport and metabolism	125
MAG1743	d__Bacteria;p__Bacillota_A;c__Clostridia;o__Christensenellales;f__CAG-138;g__SFEL01;s__SFEL01 sp004557245	METABOLISM	I	Lipid transport and metabolism	37
MAG1743	d__Bacteria;p__Bacillota_A;c__Clostridia;o__Christensenellales;f__CAG-138;g__SFEL01;s__SFEL01 sp004557245	METABOLISM	Q	Secondary metabolites biosynthesis, transport and catabolism	7
MAG1743	d__Bacteria;p__Bacillota_A;c__Clostridia;o__Christensenellales;f__CAG-138;g__SFEL01;s__SFEL01 sp004557245	POORLY CHARACTERIZED	S	Function unknown	44
MAG1743	d__Bacteria;p__Bacillota_A;c__Clostridia;o__Christensenellales;f__CAG-138;g__SFEL01;s__SFEL01 sp004557245	CELLULAR PROCESSES AND SIGNALING	T	Signal transduction mechanisms	70
MAG1743	d__Bacteria;p__Bacillota_A;c__Clostridia;o__Christensenellales;f__CAG-138;g__SFEL01;s__SFEL01 sp004557245	METABOLISM	G	Carbohydrate transport and metabolism	99
MAG1743	d__Bacteria;p__Bacillota_A;c__Clostridia;o__Christensenellales;f__CAG-138;g__SFEL01;s__SFEL01 sp004557245	METABOLISM	C	Energy production and conversion	66
MAG1743	d__Bacteria;p__Bacillota_A;c__Clostridia;o__Christensenellales;f__CAG-138;g__SFEL01;s__SFEL01 sp004557245	METABOLISM	F	Nucleotide transport and metabolism	54
MAG1743	d__Bacteria;p__Bacillota_A;c__Clostridia;o__Christensenellales;f__CAG-138;g__SFEL01;s__SFEL01 sp004557245	METABOLISM	H	Coenzyme transport and metabolism	55
MAG1743	d__Bacteria;p__Bacillota_A;c__Clostridia;o__Christensenellales;f__CAG-138;g__SFEL01;s__SFEL01 sp004557245	POORLY CHARACTERIZED	R	General function prediction only	106
MAG1789	d__Bacteria;p__Actinomycetota;c__Actinomycetia;o__Actinomycetales;f__Actinomycetaceae;g__Actinomyces;s__Actinomyces naeslundii	CELLULAR PROCESSES AND SIGNALING	W	Extracellular structures	11
MAG1789	d__Bacteria;p__Actinomycetota;c__Actinomycetia;o__Actinomycetales;f__Actinomycetaceae;g__Actinomyces;s__Actinomyces naeslundii	CELLULAR PROCESSES AND SIGNALING	X	Mobilome: prophages, transposons	12
MAG1789	d__Bacteria;p__Actinomycetota;c__Actinomycetia;o__Actinomycetales;f__Actinomycetaceae;g__Actinomyces;s__Actinomyces naeslundii	METABOLISM	G	Carbohydrate transport and metabolism	225
MAG1789	d__Bacteria;p__Actinomycetota;c__Actinomycetia;o__Actinomycetales;f__Actinomycetaceae;g__Actinomyces;s__Actinomyces naeslundii	METABOLISM	H	Coenzyme transport and metabolism	134
MAG1789	d__Bacteria;p__Actinomycetota;c__Actinomycetia;o__Actinomycetales;f__Actinomycetaceae;g__Actinomyces;s__Actinomyces naeslundii	CELLULAR PROCESSES AND SIGNALING	M	Cell wall/membrane/envelope biogenesis	190
MAG1789	d__Bacteria;p__Actinomycetota;c__Actinomycetia;o__Actinomycetales;f__Actinomycetaceae;g__Actinomyces;s__Actinomyces naeslundii	INFORMATION STORAGE AND PROCESSING	A	RNA processing and modification	1
MAG1789	d__Bacteria;p__Actinomycetota;c__Actinomycetia;o__Actinomycetales;f__Actinomycetaceae;g__Actinomyces;s__Actinomyces naeslundii	CELLULAR PROCESSES AND SIGNALING	D	Cell cycle control, cell division, chromosome partitioning	31
MAG1789	d__Bacteria;p__Actinomycetota;c__Actinomycetia;o__Actinomycetales;f__Actinomycetaceae;g__Actinomyces;s__Actinomyces naeslundii	METABOLISM	F	Nucleotide transport and metabolism	85
MAG1789	d__Bacteria;p__Actinomycetota;c__Actinomycetia;o__Actinomycetales;f__Actinomycetaceae;g__Actinomyces;s__Actinomyces naeslundii	POORLY CHARACTERIZED	R	General function prediction only	173
MAG1789	d__Bacteria;p__Actinomycetota;c__Actinomycetia;o__Actinomycetales;f__Actinomycetaceae;g__Actinomyces;s__Actinomyces naeslundii	INFORMATION STORAGE AND PROCESSING	L	Replication, recombination and repair	121
MAG1789	d__Bacteria;p__Actinomycetota;c__Actinomycetia;o__Actinomycetales;f__Actinomycetaceae;g__Actinomyces;s__Actinomyces naeslundii	CELLULAR PROCESSES AND SIGNALING	N	Cell motility	14
MAG1789	d__Bacteria;p__Actinomycetota;c__Actinomycetia;o__Actinomycetales;f__Actinomycetaceae;g__Actinomyces;s__Actinomyces naeslundii	INFORMATION STORAGE AND PROCESSING	K	Transcription	205
MAG1789	d__Bacteria;p__Actinomycetota;c__Actinomycetia;o__Actinomycetales;f__Actinomycetaceae;g__Actinomyces;s__Actinomyces naeslundii	METABOLISM	Q	Secondary metabolites biosynthesis, transport and catabolism	26
MAG1789	d__Bacteria;p__Actinomycetota;c__Actinomycetia;o__Actinomycetales;f__Actinomycetaceae;g__Actinomyces;s__Actinomyces naeslundii	METABOLISM	C	Energy production and conversion	126
MAG1789	d__Bacteria;p__Actinomycetota;c__Actinomycetia;o__Actinomycetales;f__Actinomycetaceae;g__Actinomyces;s__Actinomyces naeslundii	POORLY CHARACTERIZED	S	Function unknown	73
MAG1789	d__Bacteria;p__Actinomycetota;c__Actinomycetia;o__Actinomycetales;f__Actinomycetaceae;g__Actinomyces;s__Actinomyces naeslundii	CELLULAR PROCESSES AND SIGNALING	T	Signal transduction mechanisms	117
MAG1789	d__Bacteria;p__Actinomycetota;c__Actinomycetia;o__Actinomycetales;f__Actinomycetaceae;g__Actinomyces;s__Actinomyces naeslundii	METABOLISM	E	Amino acid transport and metabolism	185
MAG1789	d__Bacteria;p__Actinomycetota;c__Actinomycetia;o__Actinomycetales;f__Actinomycetaceae;g__Actinomyces;s__Actinomyces naeslundii	METABOLISM	I	Lipid transport and metabolism	81
MAG1789	d__Bacteria;p__Actinomycetota;c__Actinomycetia;o__Actinomycetales;f__Actinomycetaceae;g__Actinomyces;s__Actinomyces naeslundii	METABOLISM	P	Inorganic ion transport and metabolism	121
MAG1789	d__Bacteria;p__Actinomycetota;c__Actinomycetia;o__Actinomycetales;f__Actinomycetaceae;g__Actinomyces;s__Actinomyces naeslundii	CELLULAR PROCESSES AND SIGNALING	U	Intracellular trafficking, secretion, and vesicular transport	31
MAG1789	d__Bacteria;p__Actinomycetota;c__Actinomycetia;o__Actinomycetales;f__Actinomycetaceae;g__Actinomyces;s__Actinomyces naeslundii	CELLULAR PROCESSES AND SIGNALING	V	Defense mechanisms	91
MAG1789	d__Bacteria;p__Actinomycetota;c__Actinomycetia;o__Actinomycetales;f__Actinomycetaceae;g__Actinomyces;s__Actinomyces naeslundii	CELLULAR PROCESSES AND SIGNALING	O	Posttranslational modification, protein turnover, chaperones	95
MAG1789	d__Bacteria;p__Actinomycetota;c__Actinomycetia;o__Actinomycetales;f__Actinomycetaceae;g__Actinomyces;s__Actinomyces naeslundii	CELLULAR PROCESSES AND SIGNALING	Z	Cytoskeleton	2
MAG1789	d__Bacteria;p__Actinomycetota;c__Actinomycetia;o__Actinomycetales;f__Actinomycetaceae;g__Actinomyces;s__Actinomyces naeslundii	INFORMATION STORAGE AND PROCESSING	J	Translation, ribosomal structure and biogenesis	170
MAG1798	d__Bacteria;p__Bacillota_A;c__Clostridia;o__Oscillospirales;f__Ruminococcaceae;g__Faecalibacterium;s__Faecalibacterium prausnitzii_D	METABOLISM	F	Nucleotide transport and metabolism	67
MAG1798	d__Bacteria;p__Bacillota_A;c__Clostridia;o__Oscillospirales;f__Ruminococcaceae;g__Faecalibacterium;s__Faecalibacterium prausnitzii_D	CELLULAR PROCESSES AND SIGNALING	O	Posttranslational modification, protein turnover, chaperones	67
MAG1798	d__Bacteria;p__Bacillota_A;c__Clostridia;o__Oscillospirales;f__Ruminococcaceae;g__Faecalibacterium;s__Faecalibacterium prausnitzii_D	INFORMATION STORAGE AND PROCESSING	L	Replication, recombination and repair	91
MAG1798	d__Bacteria;p__Bacillota_A;c__Clostridia;o__Oscillospirales;f__Ruminococcaceae;g__Faecalibacterium;s__Faecalibacterium prausnitzii_D	INFORMATION STORAGE AND PROCESSING	K	Transcription	114
MAG1798	d__Bacteria;p__Bacillota_A;c__Clostridia;o__Oscillospirales;f__Ruminococcaceae;g__Faecalibacterium;s__Faecalibacterium prausnitzii_D	CELLULAR PROCESSES AND SIGNALING	X	Mobilome: prophages, transposons	7
MAG1798	d__Bacteria;p__Bacillota_A;c__Clostridia;o__Oscillospirales;f__Ruminococcaceae;g__Faecalibacterium;s__Faecalibacterium prausnitzii_D	CELLULAR PROCESSES AND SIGNALING	T	Signal transduction mechanisms	81
MAG1798	d__Bacteria;p__Bacillota_A;c__Clostridia;o__Oscillospirales;f__Ruminococcaceae;g__Faecalibacterium;s__Faecalibacterium prausnitzii_D	METABOLISM	H	Coenzyme transport and metabolism	92
MAG1798	d__Bacteria;p__Bacillota_A;c__Clostridia;o__Oscillospirales;f__Ruminococcaceae;g__Faecalibacterium;s__Faecalibacterium prausnitzii_D	CELLULAR PROCESSES AND SIGNALING	M	Cell wall/membrane/envelope biogenesis	97
MAG1798	d__Bacteria;p__Bacillota_A;c__Clostridia;o__Oscillospirales;f__Ruminococcaceae;g__Faecalibacterium;s__Faecalibacterium prausnitzii_D	CELLULAR PROCESSES AND SIGNALING	Z	Cytoskeleton	3
MAG1798	d__Bacteria;p__Bacillota_A;c__Clostridia;o__Oscillospirales;f__Ruminococcaceae;g__Faecalibacterium;s__Faecalibacterium prausnitzii_D	POORLY CHARACTERIZED	R	General function prediction only	124
MAG1798	d__Bacteria;p__Bacillota_A;c__Clostridia;o__Oscillospirales;f__Ruminococcaceae;g__Faecalibacterium;s__Faecalibacterium prausnitzii_D	CELLULAR PROCESSES AND SIGNALING	N	Cell motility	3
MAG1798	d__Bacteria;p__Bacillota_A;c__Clostridia;o__Oscillospirales;f__Ruminococcaceae;g__Faecalibacterium;s__Faecalibacterium prausnitzii_D	POORLY CHARACTERIZED	S	Function unknown	54
MAG1798	d__Bacteria;p__Bacillota_A;c__Clostridia;o__Oscillospirales;f__Ruminococcaceae;g__Faecalibacterium;s__Faecalibacterium prausnitzii_D	METABOLISM	C	Energy production and conversion	94
MAG1798	d__Bacteria;p__Bacillota_A;c__Clostridia;o__Oscillospirales;f__Ruminococcaceae;g__Faecalibacterium;s__Faecalibacterium prausnitzii_D	INFORMATION STORAGE AND PROCESSING	J	Translation, ribosomal structure and biogenesis	165
MAG1798	d__Bacteria;p__Bacillota_A;c__Clostridia;o__Oscillospirales;f__Ruminococcaceae;g__Faecalibacterium;s__Faecalibacterium prausnitzii_D	METABOLISM	P	Inorganic ion transport and metabolism	65
MAG1798	d__Bacteria;p__Bacillota_A;c__Clostridia;o__Oscillospirales;f__Ruminococcaceae;g__Faecalibacterium;s__Faecalibacterium prausnitzii_D	METABOLISM	Q	Secondary metabolites biosynthesis, transport and catabolism	11
MAG1798	d__Bacteria;p__Bacillota_A;c__Clostridia;o__Oscillospirales;f__Ruminococcaceae;g__Faecalibacterium;s__Faecalibacterium prausnitzii_D	METABOLISM	I	Lipid transport and metabolism	69
MAG1798	d__Bacteria;p__Bacillota_A;c__Clostridia;o__Oscillospirales;f__Ruminococcaceae;g__Faecalibacterium;s__Faecalibacterium prausnitzii_D	METABOLISM	G	Carbohydrate transport and metabolism	161
MAG1798	d__Bacteria;p__Bacillota_A;c__Clostridia;o__Oscillospirales;f__Ruminococcaceae;g__Faecalibacterium;s__Faecalibacterium prausnitzii_D	METABOLISM	E	Amino acid transport and metabolism	187
MAG1798	d__Bacteria;p__Bacillota_A;c__Clostridia;o__Oscillospirales;f__Ruminococcaceae;g__Faecalibacterium;s__Faecalibacterium prausnitzii_D	CELLULAR PROCESSES AND SIGNALING	D	Cell cycle control, cell division, chromosome partitioning	64
MAG1798	d__Bacteria;p__Bacillota_A;c__Clostridia;o__Oscillospirales;f__Ruminococcaceae;g__Faecalibacterium;s__Faecalibacterium prausnitzii_D	CELLULAR PROCESSES AND SIGNALING	U	Intracellular trafficking, secretion, and vesicular transport	14
MAG1798	d__Bacteria;p__Bacillota_A;c__Clostridia;o__Oscillospirales;f__Ruminococcaceae;g__Faecalibacterium;s__Faecalibacterium prausnitzii_D	CELLULAR PROCESSES AND SIGNALING	V	Defense mechanisms	48
MAG1922	d__Bacteria;p__Bacillota_A;c__Clostridia;o__Oscillospirales;f__Ruminococcaceae;g__Faecalibacterium;s__Faecalibacterium prausnitzii_D	METABOLISM	F	Nucleotide transport and metabolism	65
MAG1922	d__Bacteria;p__Bacillota_A;c__Clostridia;o__Oscillospirales;f__Ruminococcaceae;g__Faecalibacterium;s__Faecalibacterium prausnitzii_D	POORLY CHARACTERIZED	S	Function unknown	48
MAG1922	d__Bacteria;p__Bacillota_A;c__Clostridia;o__Oscillospirales;f__Ruminococcaceae;g__Faecalibacterium;s__Faecalibacterium prausnitzii_D	CELLULAR PROCESSES AND SIGNALING	O	Posttranslational modification, protein turnover, chaperones	60
MAG1922	d__Bacteria;p__Bacillota_A;c__Clostridia;o__Oscillospirales;f__Ruminococcaceae;g__Faecalibacterium;s__Faecalibacterium prausnitzii_D	INFORMATION STORAGE AND PROCESSING	J	Translation, ribosomal structure and biogenesis	140
MAG1922	d__Bacteria;p__Bacillota_A;c__Clostridia;o__Oscillospirales;f__Ruminococcaceae;g__Faecalibacterium;s__Faecalibacterium prausnitzii_D	CELLULAR PROCESSES AND SIGNALING	Z	Cytoskeleton	3
MAG1922	d__Bacteria;p__Bacillota_A;c__Clostridia;o__Oscillospirales;f__Ruminococcaceae;g__Faecalibacterium;s__Faecalibacterium prausnitzii_D	CELLULAR PROCESSES AND SIGNALING	X	Mobilome: prophages, transposons	2
MAG1922	d__Bacteria;p__Bacillota_A;c__Clostridia;o__Oscillospirales;f__Ruminococcaceae;g__Faecalibacterium;s__Faecalibacterium prausnitzii_D	CELLULAR PROCESSES AND SIGNALING	D	Cell cycle control, cell division, chromosome partitioning	58
MAG1922	d__Bacteria;p__Bacillota_A;c__Clostridia;o__Oscillospirales;f__Ruminococcaceae;g__Faecalibacterium;s__Faecalibacterium prausnitzii_D	METABOLISM	H	Coenzyme transport and metabolism	89
MAG1922	d__Bacteria;p__Bacillota_A;c__Clostridia;o__Oscillospirales;f__Ruminococcaceae;g__Faecalibacterium;s__Faecalibacterium prausnitzii_D	METABOLISM	E	Amino acid transport and metabolism	165
MAG1922	d__Bacteria;p__Bacillota_A;c__Clostridia;o__Oscillospirales;f__Ruminococcaceae;g__Faecalibacterium;s__Faecalibacterium prausnitzii_D	METABOLISM	Q	Secondary metabolites biosynthesis, transport and catabolism	11
MAG1922	d__Bacteria;p__Bacillota_A;c__Clostridia;o__Oscillospirales;f__Ruminococcaceae;g__Faecalibacterium;s__Faecalibacterium prausnitzii_D	CELLULAR PROCESSES AND SIGNALING	U	Intracellular trafficking, secretion, and vesicular transport	14
MAG1922	d__Bacteria;p__Bacillota_A;c__Clostridia;o__Oscillospirales;f__Ruminococcaceae;g__Faecalibacterium;s__Faecalibacterium prausnitzii_D	CELLULAR PROCESSES AND SIGNALING	N	Cell motility	2
[truncated: 86,613 more rows]
