# Supplementary material for: Geographic patterns of antibiotic resistance in the human gut microbiome: insights from metagenome-assembled genomes across four Chinese provinces
Source: Front Microbiol. 2025 Sep 3;16:1652757. doi: 10.3389/fmicb.2025.1652757 (PMC12442556; doi:10.3389/fmicb.2025.1652757)
Supplement: Supplementary file 9 [file Table_8.xlsx]

## Sheet: KEGG
Table S8. Statistical Table of Annotation Results of Pathway Signaling Pathway
Genome	Taxonomy	First Category	Second Category	Gene No.
MAG1	d__Bacteria;p__Bacillota_A;c__Clostridia;o__Lachnospirales;f__Lachnospiraceae;g__Blautia_A;s__Blautia_A sp003471165	Cellular Processes	Cell motility	17
MAG1	d__Bacteria;p__Bacillota_A;c__Clostridia;o__Lachnospirales;f__Lachnospiraceae;g__Blautia_A;s__Blautia_A sp003471165	Cellular Processes	Transport and catabolism	10
MAG1	d__Bacteria;p__Bacillota_A;c__Clostridia;o__Lachnospirales;f__Lachnospiraceae;g__Blautia_A;s__Blautia_A sp003471165	Cellular Processes	Cell growth and death	22
MAG1	d__Bacteria;p__Bacillota_A;c__Clostridia;o__Lachnospirales;f__Lachnospiraceae;g__Blautia_A;s__Blautia_A sp003471165	Cellular Processes	Cellular community - prokaryotes	72
MAG1	d__Bacteria;p__Bacillota_A;c__Clostridia;o__Lachnospirales;f__Lachnospiraceae;g__Blautia_A;s__Blautia_A sp003471165	Cellular Processes	Cellular community - eukaryotes	1
MAG10	d__Bacteria;p__Bacteroidota;c__Bacteroidia;o__Bacteroidales;f__Rikenellaceae;g__Alistipes;s__Alistipes putredinis	Cellular Processes	Transport and catabolism	8
MAG10	d__Bacteria;p__Bacteroidota;c__Bacteroidia;o__Bacteroidales;f__Rikenellaceae;g__Alistipes;s__Alistipes putredinis	Cellular Processes	Cell growth and death	28
MAG10	d__Bacteria;p__Bacteroidota;c__Bacteroidia;o__Bacteroidales;f__Rikenellaceae;g__Alistipes;s__Alistipes putredinis	Cellular Processes	Cell motility	6
MAG10	d__Bacteria;p__Bacteroidota;c__Bacteroidia;o__Bacteroidales;f__Rikenellaceae;g__Alistipes;s__Alistipes putredinis	Cellular Processes	Cellular community - prokaryotes	33
MAG100	d__Bacteria;p__Bacillota_A;c__Clostridia;o__Oscillospirales;f__Ruminococcaceae;g__Gemmiger;s__Gemmiger formicilis	Cellular Processes	Cellular community - prokaryotes	66
MAG100	d__Bacteria;p__Bacillota_A;c__Clostridia;o__Oscillospirales;f__Ruminococcaceae;g__Gemmiger;s__Gemmiger formicilis	Cellular Processes	Cell motility	4
MAG100	d__Bacteria;p__Bacillota_A;c__Clostridia;o__Oscillospirales;f__Ruminococcaceae;g__Gemmiger;s__Gemmiger formicilis	Cellular Processes	Cell growth and death	24
MAG100	d__Bacteria;p__Bacillota_A;c__Clostridia;o__Oscillospirales;f__Ruminococcaceae;g__Gemmiger;s__Gemmiger formicilis	Cellular Processes	Transport and catabolism	7
MAG1000	d__Bacteria;p__Bacillota_A;c__Clostridia;o__Lachnospirales;f__Lachnospiraceae;g__Agathobacter;s__Agathobacter faecis	Cellular Processes	Cell growth and death	20
MAG1000	d__Bacteria;p__Bacillota_A;c__Clostridia;o__Lachnospirales;f__Lachnospiraceae;g__Agathobacter;s__Agathobacter faecis	Cellular Processes	Transport and catabolism	5
MAG1000	d__Bacteria;p__Bacillota_A;c__Clostridia;o__Lachnospirales;f__Lachnospiraceae;g__Agathobacter;s__Agathobacter faecis	Cellular Processes	Cell motility	59
MAG1000	d__Bacteria;p__Bacillota_A;c__Clostridia;o__Lachnospirales;f__Lachnospiraceae;g__Agathobacter;s__Agathobacter faecis	Cellular Processes	Cellular community - prokaryotes	57
MAG1001	d__Bacteria;p__Bacillota_A;c__Clostridia;o__UBA1381;f__UBA1381;g__CAG-41;s__CAG-41 sp900066215	Cellular Processes	Transport and catabolism	4
MAG1001	d__Bacteria;p__Bacillota_A;c__Clostridia;o__UBA1381;f__UBA1381;g__CAG-41;s__CAG-41 sp900066215	Cellular Processes	Cell growth and death	19
MAG1001	d__Bacteria;p__Bacillota_A;c__Clostridia;o__UBA1381;f__UBA1381;g__CAG-41;s__CAG-41 sp900066215	Cellular Processes	Cell motility	1
MAG1001	d__Bacteria;p__Bacillota_A;c__Clostridia;o__UBA1381;f__UBA1381;g__CAG-41;s__CAG-41 sp900066215	Cellular Processes	Cellular community - prokaryotes	57
MAG1002	d__Bacteria;p__Bacillota_A;c__Clostridia;o__Lachnospirales;f__Lachnospiraceae;g__Clostridium_Q;s__Clostridium_Q sp000435655	Cellular Processes	Cell motility	8
MAG1002	d__Bacteria;p__Bacillota_A;c__Clostridia;o__Lachnospirales;f__Lachnospiraceae;g__Clostridium_Q;s__Clostridium_Q sp000435655	Cellular Processes	Cellular community - prokaryotes	70
MAG1002	d__Bacteria;p__Bacillota_A;c__Clostridia;o__Lachnospirales;f__Lachnospiraceae;g__Clostridium_Q;s__Clostridium_Q sp000435655	Cellular Processes	Transport and catabolism	6
MAG1002	d__Bacteria;p__Bacillota_A;c__Clostridia;o__Lachnospirales;f__Lachnospiraceae;g__Clostridium_Q;s__Clostridium_Q sp000435655	Cellular Processes	Cell growth and death	20
MAG1003	d__Bacteria;p__Bacillota;c__Bacilli;o__Erysipelotrichales;f__Coprobacillaceae;g__Faecalibacillus;s__Faecalibacillus intestinalis	Cellular Processes	Transport and catabolism	9
MAG1003	d__Bacteria;p__Bacillota;c__Bacilli;o__Erysipelotrichales;f__Coprobacillaceae;g__Faecalibacillus;s__Faecalibacillus intestinalis	Cellular Processes	Cell growth and death	16
MAG1003	d__Bacteria;p__Bacillota;c__Bacilli;o__Erysipelotrichales;f__Coprobacillaceae;g__Faecalibacillus;s__Faecalibacillus intestinalis	Cellular Processes	Cellular community - prokaryotes	84
MAG1003	d__Bacteria;p__Bacillota;c__Bacilli;o__Erysipelotrichales;f__Coprobacillaceae;g__Faecalibacillus;s__Faecalibacillus intestinalis	Cellular Processes	Cell motility	4
MAG1004	d__Bacteria;p__Bacillota_A;c__Clostridia;o__Lachnospirales;f__Lachnospiraceae;g__Anaerobutyricum;s__Anaerobutyricum hallii	Cellular Processes	Cell growth and death	21
MAG1004	d__Bacteria;p__Bacillota_A;c__Clostridia;o__Lachnospirales;f__Lachnospiraceae;g__Anaerobutyricum;s__Anaerobutyricum hallii	Cellular Processes	Transport and catabolism	4
MAG1004	d__Bacteria;p__Bacillota_A;c__Clostridia;o__Lachnospirales;f__Lachnospiraceae;g__Anaerobutyricum;s__Anaerobutyricum hallii	Cellular Processes	Cell motility	10
MAG1004	d__Bacteria;p__Bacillota_A;c__Clostridia;o__Lachnospirales;f__Lachnospiraceae;g__Anaerobutyricum;s__Anaerobutyricum hallii	Cellular Processes	Cellular community - prokaryotes	69
MAG1005	d__Bacteria;p__Bacillota_A;c__Clostridia;o__Lachnospirales;f__Lachnospiraceae;g__Anaerostipes;s__Anaerostipes hadrus	Cellular Processes	Cell growth and death	23
MAG1005	d__Bacteria;p__Bacillota_A;c__Clostridia;o__Lachnospirales;f__Lachnospiraceae;g__Anaerostipes;s__Anaerostipes hadrus	Cellular Processes	Transport and catabolism	8
MAG1005	d__Bacteria;p__Bacillota_A;c__Clostridia;o__Lachnospirales;f__Lachnospiraceae;g__Anaerostipes;s__Anaerostipes hadrus	Cellular Processes	Cellular community - prokaryotes	68
MAG1005	d__Bacteria;p__Bacillota_A;c__Clostridia;o__Lachnospirales;f__Lachnospiraceae;g__Anaerostipes;s__Anaerostipes hadrus	Cellular Processes	Cell motility	7
MAG1006	d__Bacteria;p__Bacillota_A;c__Clostridia;o__Lachnospirales;f__Lachnospiraceae;g__Lachnospira;s__Lachnospira eligens_A	Cellular Processes	Cellular community - prokaryotes	65
MAG1006	d__Bacteria;p__Bacillota_A;c__Clostridia;o__Lachnospirales;f__Lachnospiraceae;g__Lachnospira;s__Lachnospira eligens_A	Cellular Processes	Cell growth and death	21
MAG1006	d__Bacteria;p__Bacillota_A;c__Clostridia;o__Lachnospirales;f__Lachnospiraceae;g__Lachnospira;s__Lachnospira eligens_A	Cellular Processes	Transport and catabolism	7
MAG1006	d__Bacteria;p__Bacillota_A;c__Clostridia;o__Lachnospirales;f__Lachnospiraceae;g__Lachnospira;s__Lachnospira eligens_A	Cellular Processes	Cell motility	54
MAG1007	d__Bacteria;p__Bacillota_A;c__Clostridia;o__Lachnospirales;f__Lachnospiraceae;g__Choladousia;s__Choladousia sp902363665	Cellular Processes	Transport and catabolism	6
MAG1007	d__Bacteria;p__Bacillota_A;c__Clostridia;o__Lachnospirales;f__Lachnospiraceae;g__Choladousia;s__Choladousia sp902363665	Cellular Processes	Cellular community - prokaryotes	134
MAG1007	d__Bacteria;p__Bacillota_A;c__Clostridia;o__Lachnospirales;f__Lachnospiraceae;g__Choladousia;s__Choladousia sp902363665	Cellular Processes	Cell growth and death	26
MAG1007	d__Bacteria;p__Bacillota_A;c__Clostridia;o__Lachnospirales;f__Lachnospiraceae;g__Choladousia;s__Choladousia sp902363665	Cellular Processes	Cell motility	24
MAG1008	d__Bacteria;p__Bacillota_A;c__Clostridia;o__Lachnospirales;f__Lachnospiraceae;g__Coprococcus;s__Coprococcus eutactus_A	Cellular Processes	Transport and catabolism	5
MAG1008	d__Bacteria;p__Bacillota_A;c__Clostridia;o__Lachnospirales;f__Lachnospiraceae;g__Coprococcus;s__Coprococcus eutactus_A	Cellular Processes	Cell motility	10
MAG1008	d__Bacteria;p__Bacillota_A;c__Clostridia;o__Lachnospirales;f__Lachnospiraceae;g__Coprococcus;s__Coprococcus eutactus_A	Cellular Processes	Cell growth and death	24
MAG1008	d__Bacteria;p__Bacillota_A;c__Clostridia;o__Lachnospirales;f__Lachnospiraceae;g__Coprococcus;s__Coprococcus eutactus_A	Cellular Processes	Cellular community - prokaryotes	67
MAG1009	d__Bacteria;p__Actinomycetota;c__Coriobacteriia;o__Coriobacteriales;f__Eggerthellaceae;g__Adlercreutzia;s__Adlercreutzia equolifaciens	Cellular Processes	Cell motility	1
MAG1009	d__Bacteria;p__Actinomycetota;c__Coriobacteriia;o__Coriobacteriales;f__Eggerthellaceae;g__Adlercreutzia;s__Adlercreutzia equolifaciens	Cellular Processes	Cell growth and death	15
MAG1009	d__Bacteria;p__Actinomycetota;c__Coriobacteriia;o__Coriobacteriales;f__Eggerthellaceae;g__Adlercreutzia;s__Adlercreutzia equolifaciens	Cellular Processes	Transport and catabolism	2
MAG1009	d__Bacteria;p__Actinomycetota;c__Coriobacteriia;o__Coriobacteriales;f__Eggerthellaceae;g__Adlercreutzia;s__Adlercreutzia equolifaciens	Cellular Processes	Cellular community - prokaryotes	91
MAG101	d__Bacteria;p__Bacillota_A;c__Clostridia;o__Lachnospirales;f__Lachnospiraceae;g__Lachnospira;s__Lachnospira eligens_A	Cellular Processes	Transport and catabolism	5
MAG101	d__Bacteria;p__Bacillota_A;c__Clostridia;o__Lachnospirales;f__Lachnospiraceae;g__Lachnospira;s__Lachnospira eligens_A	Cellular Processes	Cell motility	67
MAG101	d__Bacteria;p__Bacillota_A;c__Clostridia;o__Lachnospirales;f__Lachnospiraceae;g__Lachnospira;s__Lachnospira eligens_A	Cellular Processes	Cellular community - prokaryotes	69
MAG101	d__Bacteria;p__Bacillota_A;c__Clostridia;o__Lachnospirales;f__Lachnospiraceae;g__Lachnospira;s__Lachnospira eligens_A	Cellular Processes	Cell growth and death	24
MAG1010	d__Bacteria;p__Bacillota_A;c__Clostridia;o__Lachnospirales;f__Lachnospiraceae;g__Blautia_A;s__Blautia_A sp900751995	Cellular Processes	Cell growth and death	19
MAG1010	d__Bacteria;p__Bacillota_A;c__Clostridia;o__Lachnospirales;f__Lachnospiraceae;g__Blautia_A;s__Blautia_A sp900751995	Cellular Processes	Transport and catabolism	11
MAG1010	d__Bacteria;p__Bacillota_A;c__Clostridia;o__Lachnospirales;f__Lachnospiraceae;g__Blautia_A;s__Blautia_A sp900751995	Cellular Processes	Cellular community - prokaryotes	63
MAG1010	d__Bacteria;p__Bacillota_A;c__Clostridia;o__Lachnospirales;f__Lachnospiraceae;g__Blautia_A;s__Blautia_A sp900751995	Cellular Processes	Cell motility	6
MAG1011	d__Bacteria;p__Actinomycetota;c__Coriobacteriia;o__Coriobacteriales;f__Coriobacteriaceae;g__Collinsella;s__Collinsella sp002391315	Cellular Processes	Transport and catabolism	2
MAG1011	d__Bacteria;p__Actinomycetota;c__Coriobacteriia;o__Coriobacteriales;f__Coriobacteriaceae;g__Collinsella;s__Collinsella sp002391315	Cellular Processes	Cell growth and death	17
MAG1011	d__Bacteria;p__Actinomycetota;c__Coriobacteriia;o__Coriobacteriales;f__Coriobacteriaceae;g__Collinsella;s__Collinsella sp002391315	Cellular Processes	Cell motility	2
MAG1011	d__Bacteria;p__Actinomycetota;c__Coriobacteriia;o__Coriobacteriales;f__Coriobacteriaceae;g__Collinsella;s__Collinsella sp002391315	Cellular Processes	Cellular community - prokaryotes	55
MAG1012	d__Bacteria;p__Bacillota_C;c__Negativicutes;o__Acidaminococcales;f__Acidaminococcaceae;g__Phascolarctobacterium;s__Phascolarctobacterium faecium	Cellular Processes	Cell growth and death	12
MAG1012	d__Bacteria;p__Bacillota_C;c__Negativicutes;o__Acidaminococcales;f__Acidaminococcaceae;g__Phascolarctobacterium;s__Phascolarctobacterium faecium	Cellular Processes	Transport and catabolism	4
MAG1012	d__Bacteria;p__Bacillota_C;c__Negativicutes;o__Acidaminococcales;f__Acidaminococcaceae;g__Phascolarctobacterium;s__Phascolarctobacterium faecium	Cellular Processes	Cell motility	5
MAG1012	d__Bacteria;p__Bacillota_C;c__Negativicutes;o__Acidaminococcales;f__Acidaminococcaceae;g__Phascolarctobacterium;s__Phascolarctobacterium faecium	Cellular Processes	Cellular community - prokaryotes	59
MAG1013	d__Bacteria;p__Bacillota_A;c__Clostridia;o__Lachnospirales;f__Lachnospiraceae;g__Eubacterium_G;s__Eubacterium_G sp000434315	Cellular Processes	Cell motility	7
MAG1013	d__Bacteria;p__Bacillota_A;c__Clostridia;o__Lachnospirales;f__Lachnospiraceae;g__Eubacterium_G;s__Eubacterium_G sp000434315	Cellular Processes	Cellular community - prokaryotes	62
MAG1013	d__Bacteria;p__Bacillota_A;c__Clostridia;o__Lachnospirales;f__Lachnospiraceae;g__Eubacterium_G;s__Eubacterium_G sp000434315	Cellular Processes	Cell growth and death	27
MAG1013	d__Bacteria;p__Bacillota_A;c__Clostridia;o__Lachnospirales;f__Lachnospiraceae;g__Eubacterium_G;s__Eubacterium_G sp000434315	Cellular Processes	Transport and catabolism	13
MAG1014	d__Bacteria;p__Pseudomonadota;c__Gammaproteobacteria;o__Enterobacterales_A;f__Pasteurellaceae;g__Haemophilus_D;s__Haemophilus_D sp905205995	Cellular Processes	Cell growth and death	18
MAG1014	d__Bacteria;p__Pseudomonadota;c__Gammaproteobacteria;o__Enterobacterales_A;f__Pasteurellaceae;g__Haemophilus_D;s__Haemophilus_D sp905205995	Cellular Processes	Cell motility	5
MAG1014	d__Bacteria;p__Pseudomonadota;c__Gammaproteobacteria;o__Enterobacterales_A;f__Pasteurellaceae;g__Haemophilus_D;s__Haemophilus_D sp905205995	Cellular Processes	Transport and catabolism	3
MAG1014	d__Bacteria;p__Pseudomonadota;c__Gammaproteobacteria;o__Enterobacterales_A;f__Pasteurellaceae;g__Haemophilus_D;s__Haemophilus_D sp905205995	Cellular Processes	Cellular community - prokaryotes	81
MAG1015	d__Bacteria;p__Bacillota_A;c__Clostridia;o__Lachnospirales;f__Lachnospiraceae;g__Mediterraneibacter;s__Mediterraneibacter torques	Cellular Processes	Cell motility	3
MAG1015	d__Bacteria;p__Bacillota_A;c__Clostridia;o__Lachnospirales;f__Lachnospiraceae;g__Mediterraneibacter;s__Mediterraneibacter torques	Cellular Processes	Transport and catabolism	26
MAG1015	d__Bacteria;p__Bacillota_A;c__Clostridia;o__Lachnospirales;f__Lachnospiraceae;g__Mediterraneibacter;s__Mediterraneibacter torques	Cellular Processes	Cellular community - prokaryotes	47
MAG1015	d__Bacteria;p__Bacillota_A;c__Clostridia;o__Lachnospirales;f__Lachnospiraceae;g__Mediterraneibacter;s__Mediterraneibacter torques	Cellular Processes	Cell growth and death	21
MAG1016	d__Bacteria;p__Bacillota_A;c__Clostridia;o__Oscillospirales;f__Acutalibacteraceae;g__Fimenecus;s__Fimenecus sp000432435	Cellular Processes	Cell growth and death	17
MAG1016	d__Bacteria;p__Bacillota_A;c__Clostridia;o__Oscillospirales;f__Acutalibacteraceae;g__Fimenecus;s__Fimenecus sp000432435	Cellular Processes	Cellular community - prokaryotes	34
MAG1016	d__Bacteria;p__Bacillota_A;c__Clostridia;o__Oscillospirales;f__Acutalibacteraceae;g__Fimenecus;s__Fimenecus sp000432435	Cellular Processes	Transport and catabolism	9
MAG1016	d__Bacteria;p__Bacillota_A;c__Clostridia;o__Oscillospirales;f__Acutalibacteraceae;g__Fimenecus;s__Fimenecus sp000432435	Cellular Processes	Cell motility	1
MAG1017	d__Bacteria;p__Bacillota_A;c__Clostridia;o__Lachnospirales;f__Lachnospiraceae;g__Coprococcus_A;s__Coprococcus_A catus_A	Cellular Processes	Transport and catabolism	6
MAG1017	d__Bacteria;p__Bacillota_A;c__Clostridia;o__Lachnospirales;f__Lachnospiraceae;g__Coprococcus_A;s__Coprococcus_A catus_A	Cellular Processes	Cell growth and death	20
MAG1017	d__Bacteria;p__Bacillota_A;c__Clostridia;o__Lachnospirales;f__Lachnospiraceae;g__Coprococcus_A;s__Coprococcus_A catus_A	Cellular Processes	Cellular community - prokaryotes	82
MAG1017	d__Bacteria;p__Bacillota_A;c__Clostridia;o__Lachnospirales;f__Lachnospiraceae;g__Coprococcus_A;s__Coprococcus_A catus_A	Cellular Processes	Cell motility	8
MAG1018	d__Bacteria;p__Bacillota_A;c__Clostridia;o__Oscillospirales;f__Ruminococcaceae;g__Faecalibacterium;s__Unclassified	Cellular Processes	Cellular community - prokaryotes	47
MAG1018	d__Bacteria;p__Bacillota_A;c__Clostridia;o__Oscillospirales;f__Ruminococcaceae;g__Faecalibacterium;s__Unclassified	Cellular Processes	Cell growth and death	16
MAG1018	d__Bacteria;p__Bacillota_A;c__Clostridia;o__Oscillospirales;f__Ruminococcaceae;g__Faecalibacterium;s__Unclassified	Cellular Processes	Transport and catabolism	3
MAG1018	d__Bacteria;p__Bacillota_A;c__Clostridia;o__Oscillospirales;f__Ruminococcaceae;g__Faecalibacterium;s__Unclassified	Cellular Processes	Cell motility	3
MAG1019	d__Bacteria;p__Actinomycetota;c__Actinomycetia;o__Actinomycetales;f__Bifidobacteriaceae;g__Bifidobacterium;s__Bifidobacterium longum	Cellular Processes	Cellular community - prokaryotes	49
MAG1019	d__Bacteria;p__Actinomycetota;c__Actinomycetia;o__Actinomycetales;f__Bifidobacteriaceae;g__Bifidobacterium;s__Bifidobacterium longum	Cellular Processes	Transport and catabolism	6
MAG1019	d__Bacteria;p__Actinomycetota;c__Actinomycetia;o__Actinomycetales;f__Bifidobacteriaceae;g__Bifidobacterium;s__Bifidobacterium longum	Cellular Processes	Cell growth and death	18
MAG1019	d__Bacteria;p__Actinomycetota;c__Actinomycetia;o__Actinomycetales;f__Bifidobacteriaceae;g__Bifidobacterium;s__Bifidobacterium longum	Cellular Processes	Cell motility	1
MAG102	d__Bacteria;p__Bacillota;c__Bacilli;o__Erysipelotrichales;f__Erysipelotrichaceae;g__Holdemanella;s__Holdemanella biformis	Cellular Processes	Cell growth and death	15
MAG102	d__Bacteria;p__Bacillota;c__Bacilli;o__Erysipelotrichales;f__Erysipelotrichaceae;g__Holdemanella;s__Holdemanella biformis	Cellular Processes	Transport and catabolism	5
MAG102	d__Bacteria;p__Bacillota;c__Bacilli;o__Erysipelotrichales;f__Erysipelotrichaceae;g__Holdemanella;s__Holdemanella biformis	Cellular Processes	Cellular community - prokaryotes	93
MAG102	d__Bacteria;p__Bacillota;c__Bacilli;o__Erysipelotrichales;f__Erysipelotrichaceae;g__Holdemanella;s__Holdemanella biformis	Cellular Processes	Cell motility	5
MAG1020	d__Bacteria;p__Bacillota_A;c__Clostridia;o__Oscillospirales;f__Oscillospiraceae;g__Vescimonas;s__Vescimonas sp900551995	Cellular Processes	Cell motility	6
MAG1020	d__Bacteria;p__Bacillota_A;c__Clostridia;o__Oscillospirales;f__Oscillospiraceae;g__Vescimonas;s__Vescimonas sp900551995	Cellular Processes	Cellular community - prokaryotes	31
MAG1020	d__Bacteria;p__Bacillota_A;c__Clostridia;o__Oscillospirales;f__Oscillospiraceae;g__Vescimonas;s__Vescimonas sp900551995	Cellular Processes	Cell growth and death	15
MAG1020	d__Bacteria;p__Bacillota_A;c__Clostridia;o__Oscillospirales;f__Oscillospiraceae;g__Vescimonas;s__Vescimonas sp900551995	Cellular Processes	Transport and catabolism	4
MAG1021	d__Bacteria;p__Bacillota;c__Bacilli;o__RF39;f__UBA660;g__CAG-433;s__CAG-433 sp900546245	Cellular Processes	Transport and catabolism	3
MAG1021	d__Bacteria;p__Bacillota;c__Bacilli;o__RF39;f__UBA660;g__CAG-433;s__CAG-433 sp900546245	Cellular Processes	Cell motility	3
MAG1021	d__Bacteria;p__Bacillota;c__Bacilli;o__RF39;f__UBA660;g__CAG-433;s__CAG-433 sp900546245	Cellular Processes	Cellular community - prokaryotes	23
MAG1021	d__Bacteria;p__Bacillota;c__Bacilli;o__RF39;f__UBA660;g__CAG-433;s__CAG-433 sp900546245	Cellular Processes	Cell growth and death	13
MAG1022	d__Bacteria;p__Bacteroidota;c__Bacteroidia;o__Bacteroidales;f__Rikenellaceae;g__Alistipes_A;s__Alistipes_A pullistercoris	Cellular Processes	Cell motility	9
MAG1022	d__Bacteria;p__Bacteroidota;c__Bacteroidia;o__Bacteroidales;f__Rikenellaceae;g__Alistipes_A;s__Alistipes_A pullistercoris	Cellular Processes	Cell growth and death	24
MAG1022	d__Bacteria;p__Bacteroidota;c__Bacteroidia;o__Bacteroidales;f__Rikenellaceae;g__Alistipes_A;s__Alistipes_A pullistercoris	Cellular Processes	Cellular community - prokaryotes	47
MAG1022	d__Bacteria;p__Bacteroidota;c__Bacteroidia;o__Bacteroidales;f__Rikenellaceae;g__Alistipes_A;s__Alistipes_A pullistercoris	Cellular Processes	Transport and catabolism	14
MAG1023	d__Bacteria;p__Bacillota_A;c__Clostridia;o__Lachnospirales;f__Lachnospiraceae;g__Coprococcus_A;s__Coprococcus_A catus_A	Cellular Processes	Cell growth and death	20
MAG1023	d__Bacteria;p__Bacillota_A;c__Clostridia;o__Lachnospirales;f__Lachnospiraceae;g__Coprococcus_A;s__Coprococcus_A catus_A	Cellular Processes	Cell motility	2
MAG1023	d__Bacteria;p__Bacillota_A;c__Clostridia;o__Lachnospirales;f__Lachnospiraceae;g__Coprococcus_A;s__Coprococcus_A catus_A	Cellular Processes	Transport and catabolism	5
MAG1023	d__Bacteria;p__Bacillota_A;c__Clostridia;o__Lachnospirales;f__Lachnospiraceae;g__Coprococcus_A;s__Coprococcus_A catus_A	Cellular Processes	Cellular community - prokaryotes	77
MAG1024	d__Bacteria;p__Actinomycetota;c__Coriobacteriia;o__Coriobacteriales;f__Coriobacteriaceae;g__Collinsella;s__Unclassified	Cellular Processes	Transport and catabolism	2
MAG1024	d__Bacteria;p__Actinomycetota;c__Coriobacteriia;o__Coriobacteriales;f__Coriobacteriaceae;g__Collinsella;s__Unclassified	Cellular Processes	Cell motility	1
MAG1024	d__Bacteria;p__Actinomycetota;c__Coriobacteriia;o__Coriobacteriales;f__Coriobacteriaceae;g__Collinsella;s__Unclassified	Cellular Processes	Cell growth and death	19
MAG1024	d__Bacteria;p__Actinomycetota;c__Coriobacteriia;o__Coriobacteriales;f__Coriobacteriaceae;g__Collinsella;s__Unclassified	Cellular Processes	Cellular community - prokaryotes	67
MAG1025	d__Bacteria;p__Bacillota_A;c__Clostridia;o__Oscillospirales;f__Acutalibacteraceae;g__Ruminococcus_E;s__Ruminococcus_E bromii_B	Cellular Processes	Cellular community - prokaryotes	35
MAG1025	d__Bacteria;p__Bacillota_A;c__Clostridia;o__Oscillospirales;f__Acutalibacteraceae;g__Ruminococcus_E;s__Ruminococcus_E bromii_B	Cellular Processes	Cell motility	1
MAG1025	d__Bacteria;p__Bacillota_A;c__Clostridia;o__Oscillospirales;f__Acutalibacteraceae;g__Ruminococcus_E;s__Ruminococcus_E bromii_B	Cellular Processes	Cell growth and death	19
MAG1025	d__Bacteria;p__Bacillota_A;c__Clostridia;o__Oscillospirales;f__Acutalibacteraceae;g__Ruminococcus_E;s__Ruminococcus_E bromii_B	Cellular Processes	Transport and catabolism	3
MAG1026	d__Bacteria;p__Bacillota_A;c__Clostridia;o__Lachnospirales;f__Lachnospiraceae;g__Agathobacter;s__Agathobacter faecis	Cellular Processes	Cell growth and death	15
MAG1026	d__Bacteria;p__Bacillota_A;c__Clostridia;o__Lachnospirales;f__Lachnospiraceae;g__Agathobacter;s__Agathobacter faecis	Cellular Processes	Transport and catabolism	6
MAG1026	d__Bacteria;p__Bacillota_A;c__Clostridia;o__Lachnospirales;f__Lachnospiraceae;g__Agathobacter;s__Agathobacter faecis	Cellular Processes	Cell motility	40
MAG1026	d__Bacteria;p__Bacillota_A;c__Clostridia;o__Lachnospirales;f__Lachnospiraceae;g__Agathobacter;s__Agathobacter faecis	Cellular Processes	Cellular community - prokaryotes	61
MAG1027	d__Bacteria;p__Bacillota;c__Bacilli;o__Erysipelotrichales;f__Coprobacillaceae;g__Catenibacterium;s__Catenibacterium sp000437715	Cellular Processes	Cellular community - prokaryotes	50
MAG1027	d__Bacteria;p__Bacillota;c__Bacilli;o__Erysipelotrichales;f__Coprobacillaceae;g__Catenibacterium;s__Catenibacterium sp000437715	Cellular Processes	Transport and catabolism	7
MAG1027	d__Bacteria;p__Bacillota;c__Bacilli;o__Erysipelotrichales;f__Coprobacillaceae;g__Catenibacterium;s__Catenibacterium sp000437715	Cellular Processes	Cell growth and death	12
MAG1027	d__Bacteria;p__Bacillota;c__Bacilli;o__Erysipelotrichales;f__Coprobacillaceae;g__Catenibacterium;s__Catenibacterium sp000437715	Cellular Processes	Cell motility	5
MAG1028	d__Bacteria;p__Bacillota_A;c__Clostridia;o__Lachnospirales;f__Lachnospiraceae;g__Coprococcus_A;s__Coprococcus_A catus_A	Cellular Processes	Transport and catabolism	6
MAG1028	d__Bacteria;p__Bacillota_A;c__Clostridia;o__Lachnospirales;f__Lachnospiraceae;g__Coprococcus_A;s__Coprococcus_A catus_A	Cellular Processes	Cellular community - prokaryotes	84
MAG1028	d__Bacteria;p__Bacillota_A;c__Clostridia;o__Lachnospirales;f__Lachnospiraceae;g__Coprococcus_A;s__Coprococcus_A catus_A	Cellular Processes	Cell growth and death	19
MAG1028	d__Bacteria;p__Bacillota_A;c__Clostridia;o__Lachnospirales;f__Lachnospiraceae;g__Coprococcus_A;s__Coprococcus_A catus_A	Cellular Processes	Cell motility	3
MAG1029	d__Bacteria;p__Pseudomonadota;c__Gammaproteobacteria;o__Enterobacterales;f__Enterobacteriaceae;g__Escherichia;s__Escherichia coli	Cellular Processes	Cell motility	56
MAG1029	d__Bacteria;p__Pseudomonadota;c__Gammaproteobacteria;o__Enterobacterales;f__Enterobacteriaceae;g__Escherichia;s__Escherichia coli	Cellular Processes	Cell growth and death	21
MAG1029	d__Bacteria;p__Pseudomonadota;c__Gammaproteobacteria;o__Enterobacterales;f__Enterobacteriaceae;g__Escherichia;s__Escherichia coli	Cellular Processes	Cellular community - prokaryotes	172
MAG1029	d__Bacteria;p__Pseudomonadota;c__Gammaproteobacteria;o__Enterobacterales;f__Enterobacteriaceae;g__Escherichia;s__Escherichia coli	Cellular Processes	Transport and catabolism	7
MAG103	d__Bacteria;p__Bacillota_A;c__Clostridia;o__Lachnospirales;f__Lachnospiraceae;g__Blautia_A;s__Blautia_A sp000436615	Cellular Processes	Cellular community - prokaryotes	44
MAG103	d__Bacteria;p__Bacillota_A;c__Clostridia;o__Lachnospirales;f__Lachnospiraceae;g__Blautia_A;s__Blautia_A sp000436615	Cellular Processes	Cell motility	7
MAG103	d__Bacteria;p__Bacillota_A;c__Clostridia;o__Lachnospirales;f__Lachnospiraceae;g__Blautia_A;s__Blautia_A sp000436615	Cellular Processes	Cell growth and death	19
MAG103	d__Bacteria;p__Bacillota_A;c__Clostridia;o__Lachnospirales;f__Lachnospiraceae;g__Blautia_A;s__Blautia_A sp000436615	Cellular Processes	Transport and catabolism	5
MAG1030	d__Bacteria;p__Bacillota_A;c__Clostridia;o__Lachnospirales;f__Lachnospiraceae;g__Coprococcus;s__Coprococcus sp000154245	Cellular Processes	Cell growth and death	27
MAG1030	d__Bacteria;p__Bacillota_A;c__Clostridia;o__Lachnospirales;f__Lachnospiraceae;g__Coprococcus;s__Coprococcus sp000154245	Cellular Processes	Cell motility	9
MAG1030	d__Bacteria;p__Bacillota_A;c__Clostridia;o__Lachnospirales;f__Lachnospiraceae;g__Coprococcus;s__Coprococcus sp000154245	Cellular Processes	Cellular community - prokaryotes	56
MAG1030	d__Bacteria;p__Bacillota_A;c__Clostridia;o__Lachnospirales;f__Lachnospiraceae;g__Coprococcus;s__Coprococcus sp000154245	Cellular Processes	Transport and catabolism	8
MAG1031	d__Bacteria;p__Bacillota_A;c__Clostridia;o__Oscillospirales;f__Ruminococcaceae;g__Faecalibacterium;s__Faecalibacterium duncaniae	Cellular Processes	Cell growth and death	23
MAG1031	d__Bacteria;p__Bacillota_A;c__Clostridia;o__Oscillospirales;f__Ruminococcaceae;g__Faecalibacterium;s__Faecalibacterium duncaniae	Cellular Processes	Cellular community - prokaryotes	74
MAG1031	d__Bacteria;p__Bacillota_A;c__Clostridia;o__Oscillospirales;f__Ruminococcaceae;g__Faecalibacterium;s__Faecalibacterium duncaniae	Cellular Processes	Transport and catabolism	9
MAG1031	d__Bacteria;p__Bacillota_A;c__Clostridia;o__Oscillospirales;f__Ruminococcaceae;g__Faecalibacterium;s__Faecalibacterium duncaniae	Cellular Processes	Cell motility	6
MAG1032	d__Bacteria;p__Bacillota_A;c__Clostridia;o__Oscillospirales;f__Oscillospiraceae;g__Evtepia;s__Evtepia sp004556345	Cellular Processes	Cell growth and death	15
MAG1032	d__Bacteria;p__Bacillota_A;c__Clostridia;o__Oscillospirales;f__Oscillospiraceae;g__Evtepia;s__Evtepia sp004556345	Cellular Processes	Transport and catabolism	4
MAG1032	d__Bacteria;p__Bacillota_A;c__Clostridia;o__Oscillospirales;f__Oscillospiraceae;g__Evtepia;s__Evtepia sp004556345	Cellular Processes	Cell motility	2
MAG1032	d__Bacteria;p__Bacillota_A;c__Clostridia;o__Oscillospirales;f__Oscillospiraceae;g__Evtepia;s__Evtepia sp004556345	Cellular Processes	Cellular community - prokaryotes	67
MAG1033	d__Bacteria;p__Actinomycetota;c__Coriobacteriia;o__Coriobacteriales;f__Eggerthellaceae;g__Eggerthella;s__Eggerthella lenta	Cellular Processes	Cell growth and death	17
MAG1033	d__Bacteria;p__Actinomycetota;c__Coriobacteriia;o__Coriobacteriales;f__Eggerthellaceae;g__Eggerthella;s__Eggerthella lenta	Cellular Processes	Transport and catabolism	9
MAG1033	d__Bacteria;p__Actinomycetota;c__Coriobacteriia;o__Coriobacteriales;f__Eggerthellaceae;g__Eggerthella;s__Eggerthella lenta	Cellular Processes	Cellular community - prokaryotes	101
MAG1033	d__Bacteria;p__Actinomycetota;c__Coriobacteriia;o__Coriobacteriales;f__Eggerthellaceae;g__Eggerthella;s__Eggerthella lenta	Cellular Processes	Cell motility	7
MAG1034	d__Bacteria;p__Bacillota_A;c__Clostridia;o__Oscillospirales;f__Ruminococcaceae;g__Gemmiger;s__Gemmiger formicilis	Cellular Processes	Cellular community - prokaryotes	49
MAG1034	d__Bacteria;p__Bacillota_A;c__Clostridia;o__Oscillospirales;f__Ruminococcaceae;g__Gemmiger;s__Gemmiger formicilis	Cellular Processes	Cell motility	5
MAG1034	d__Bacteria;p__Bacillota_A;c__Clostridia;o__Oscillospirales;f__Ruminococcaceae;g__Gemmiger;s__Gemmiger formicilis	Cellular Processes	Cell growth and death	16
MAG1034	d__Bacteria;p__Bacillota_A;c__Clostridia;o__Oscillospirales;f__Ruminococcaceae;g__Gemmiger;s__Gemmiger formicilis	Cellular Processes	Transport and catabolism	6
MAG1035	d__Bacteria;p__Bacillota_A;c__Clostridia;o__Lachnospirales;f__Lachnospiraceae;g__Anaerostipes;s__Anaerostipes hadrus_A	Cellular Processes	Cellular community - prokaryotes	48
MAG1035	d__Bacteria;p__Bacillota_A;c__Clostridia;o__Lachnospirales;f__Lachnospiraceae;g__Anaerostipes;s__Anaerostipes hadrus_A	Cellular Processes	Cell growth and death	20
MAG1035	d__Bacteria;p__Bacillota_A;c__Clostridia;o__Lachnospirales;f__Lachnospiraceae;g__Anaerostipes;s__Anaerostipes hadrus_A	Cellular Processes	Transport and catabolism	8
MAG1035	d__Bacteria;p__Bacillota_A;c__Clostridia;o__Lachnospirales;f__Lachnospiraceae;g__Anaerostipes;s__Anaerostipes hadrus_A	Cellular Processes	Cell motility	4
MAG1036	d__Bacteria;p__Bacillota_A;c__Clostridia;o__Lachnospirales;f__Lachnospiraceae;g__Agathobacter;s__Agathobacter faecis	Cellular Processes	Cell motility	83
MAG1036	d__Bacteria;p__Bacillota_A;c__Clostridia;o__Lachnospirales;f__Lachnospiraceae;g__Agathobacter;s__Agathobacter faecis	Cellular Processes	Cell growth and death	24
MAG1036	d__Bacteria;p__Bacillota_A;c__Clostridia;o__Lachnospirales;f__Lachnospiraceae;g__Agathobacter;s__Agathobacter faecis	Cellular Processes	Transport and catabolism	8
MAG1036	d__Bacteria;p__Bacillota_A;c__Clostridia;o__Lachnospirales;f__Lachnospiraceae;g__Agathobacter;s__Agathobacter faecis	Cellular Processes	Cellular community - prokaryotes	88
MAG1037	d__Bacteria;p__Actinomycetota;c__Coriobacteriia;o__Coriobacteriales;f__Eggerthellaceae;g__Anaerotardibacter;s__Anaerotardibacter sp000435675	Cellular Processes	Cell motility	1
MAG1037	d__Bacteria;p__Actinomycetota;c__Coriobacteriia;o__Coriobacteriales;f__Eggerthellaceae;g__Anaerotardibacter;s__Anaerotardibacter sp000435675	Cellular Processes	Cellular community - prokaryotes	28
MAG1037	d__Bacteria;p__Actinomycetota;c__Coriobacteriia;o__Coriobacteriales;f__Eggerthellaceae;g__Anaerotardibacter;s__Anaerotardibacter sp000435675	Cellular Processes	Cell growth and death	17
MAG1037	d__Bacteria;p__Actinomycetota;c__Coriobacteriia;o__Coriobacteriales;f__Eggerthellaceae;g__Anaerotardibacter;s__Anaerotardibacter sp000435675	Cellular Processes	Transport and catabolism	3
MAG1038	d__Bacteria;p__Bacillota_A;c__Clostridia;o__Lachnospirales;f__Lachnospiraceae;g__Coprococcus;s__Coprococcus sp900066115	Cellular Processes	Cell motility	9
MAG1038	d__Bacteria;p__Bacillota_A;c__Clostridia;o__Lachnospirales;f__Lachnospiraceae;g__Coprococcus;s__Coprococcus sp900066115	Cellular Processes	Cell growth and death	26
MAG1038	d__Bacteria;p__Bacillota_A;c__Clostridia;o__Lachnospirales;f__Lachnospiraceae;g__Coprococcus;s__Coprococcus sp900066115	Cellular Processes	Cellular community - prokaryotes	56
MAG1038	d__Bacteria;p__Bacillota_A;c__Clostridia;o__Lachnospirales;f__Lachnospiraceae;g__Coprococcus;s__Coprococcus sp900066115	Cellular Processes	Transport and catabolism	9
MAG1039	d__Bacteria;p__Bacillota_A;c__Clostridia;o__Oscillospirales;f__Butyricicoccaceae;g__Agathobaculum;s__Unclassified	Cellular Processes	Cell growth and death	14
MAG1039	d__Bacteria;p__Bacillota_A;c__Clostridia;o__Oscillospirales;f__Butyricicoccaceae;g__Agathobaculum;s__Unclassified	Cellular Processes	Cell motility	21
MAG1039	d__Bacteria;p__Bacillota_A;c__Clostridia;o__Oscillospirales;f__Butyricicoccaceae;g__Agathobaculum;s__Unclassified	Cellular Processes	Transport and catabolism	2
MAG1039	d__Bacteria;p__Bacillota_A;c__Clostridia;o__Oscillospirales;f__Butyricicoccaceae;g__Agathobaculum;s__Unclassified	Cellular Processes	Cellular community - prokaryotes	38
MAG104	d__Bacteria;p__Bacillota_A;c__Clostridia;o__Lachnospirales;f__Lachnospiraceae;g__Blautia_A;s__Blautia_A faecis	Cellular Processes	Cell motility	9
MAG104	d__Bacteria;p__Bacillota_A;c__Clostridia;o__Lachnospirales;f__Lachnospiraceae;g__Blautia_A;s__Blautia_A faecis	Cellular Processes	Cellular community - prokaryotes	78
MAG104	d__Bacteria;p__Bacillota_A;c__Clostridia;o__Lachnospirales;f__Lachnospiraceae;g__Blautia_A;s__Blautia_A faecis	Cellular Processes	Cell growth and death	23
MAG104	d__Bacteria;p__Bacillota_A;c__Clostridia;o__Lachnospirales;f__Lachnospiraceae;g__Blautia_A;s__Blautia_A faecis	Cellular Processes	Transport and catabolism	3
MAG1040	d__Bacteria;p__Bacillota_A;c__Clostridia;o__Lachnospirales;f__Lachnospiraceae;g__Mediterraneibacter;s__Mediterraneibacter torques	Cellular Processes	Cellular community - prokaryotes	50
MAG1040	d__Bacteria;p__Bacillota_A;c__Clostridia;o__Lachnospirales;f__Lachnospiraceae;g__Mediterraneibacter;s__Mediterraneibacter torques	Cellular Processes	Cell motility	4
MAG1040	d__Bacteria;p__Bacillota_A;c__Clostridia;o__Lachnospirales;f__Lachnospiraceae;g__Mediterraneibacter;s__Mediterraneibacter torques	Cellular Processes	Transport and catabolism	23
MAG1040	d__Bacteria;p__Bacillota_A;c__Clostridia;o__Lachnospirales;f__Lachnospiraceae;g__Mediterraneibacter;s__Mediterraneibacter torques	Cellular Processes	Cell growth and death	15
MAG1041	d__Bacteria;p__Bacillota_A;c__Clostridia;o__Lachnospirales;f__Lachnospiraceae;g__Dorea;s__Dorea formicigenerans	Cellular Processes	Cell growth and death	29
MAG1041	d__Bacteria;p__Bacillota_A;c__Clostridia;o__Lachnospirales;f__Lachnospiraceae;g__Dorea;s__Dorea formicigenerans	Cellular Processes	Cell motility	17
MAG1041	d__Bacteria;p__Bacillota_A;c__Clostridia;o__Lachnospirales;f__Lachnospiraceae;g__Dorea;s__Dorea formicigenerans	Cellular Processes	Transport and catabolism	6
MAG1041	d__Bacteria;p__Bacillota_A;c__Clostridia;o__Lachnospirales;f__Lachnospiraceae;g__Dorea;s__Dorea formicigenerans	Cellular Processes	Cellular community - prokaryotes	65
MAG1042	d__Bacteria;p__Bacillota_A;c__Clostridia;o__Lachnospirales;f__Lachnospiraceae;g__Clostridium_Q;s__Clostridium_Q fessum	Cellular Processes	Transport and catabolism	6
MAG1042	d__Bacteria;p__Bacillota_A;c__Clostridia;o__Lachnospirales;f__Lachnospiraceae;g__Clostridium_Q;s__Clostridium_Q fessum	Cellular Processes	Cell growth and death	20
MAG1042	d__Bacteria;p__Bacillota_A;c__Clostridia;o__Lachnospirales;f__Lachnospiraceae;g__Clostridium_Q;s__Clostridium_Q fessum	Cellular Processes	Cellular community - prokaryotes	50
MAG1042	d__Bacteria;p__Bacillota_A;c__Clostridia;o__Lachnospirales;f__Lachnospiraceae;g__Clostridium_Q;s__Clostridium_Q fessum	Cellular Processes	Cell motility	7
MAG1043	d__Bacteria;p__Bacillota_A;c__Clostridia;o__Lachnospirales;f__Lachnospiraceae;g__Fusicatenibacter;s__Fusicatenibacter saccharivorans	Cellular Processes	Transport and catabolism	14
MAG1043	d__Bacteria;p__Bacillota_A;c__Clostridia;o__Lachnospirales;f__Lachnospiraceae;g__Fusicatenibacter;s__Fusicatenibacter saccharivorans	Cellular Processes	Cellular community - prokaryotes	86
MAG1043	d__Bacteria;p__Bacillota_A;c__Clostridia;o__Lachnospirales;f__Lachnospiraceae;g__Fusicatenibacter;s__Fusicatenibacter saccharivorans	Cellular Processes	Cell motility	7
MAG1043	d__Bacteria;p__Bacillota_A;c__Clostridia;o__Lachnospirales;f__Lachnospiraceae;g__Fusicatenibacter;s__Fusicatenibacter saccharivorans	Cellular Processes	Cell growth and death	23
MAG1044	d__Bacteria;p__Bacillota_A;c__Clostridia;o__Lachnospirales;f__Lachnospiraceae;g__Coprococcus;s__Coprococcus eutactus_A	Cellular Processes	Cell growth and death	21
MAG1044	d__Bacteria;p__Bacillota_A;c__Clostridia;o__Lachnospirales;f__Lachnospiraceae;g__Coprococcus;s__Coprococcus eutactus_A	Cellular Processes	Cellular community - prokaryotes	61
MAG1044	d__Bacteria;p__Bacillota_A;c__Clostridia;o__Lachnospirales;f__Lachnospiraceae;g__Coprococcus;s__Coprococcus eutactus_A	Cellular Processes	Cell motility	8
MAG1044	d__Bacteria;p__Bacillota_A;c__Clostridia;o__Lachnospirales;f__Lachnospiraceae;g__Coprococcus;s__Coprococcus eutactus_A	Cellular Processes	Transport and catabolism	6
MAG1045	d__Bacteria;p__Bacillota_A;c__Clostridia;o__Oscillospirales;f__Acutalibacteraceae;g__Ruminococcus_E;s__Ruminococcus_E sp934476515	Cellular Processes	Cell growth and death	21
MAG1045	d__Bacteria;p__Bacillota_A;c__Clostridia;o__Oscillospirales;f__Acutalibacteraceae;g__Ruminococcus_E;s__Ruminococcus_E sp934476515	Cellular Processes	Cell motility	2
MAG1045	d__Bacteria;p__Bacillota_A;c__Clostridia;o__Oscillospirales;f__Acutalibacteraceae;g__Ruminococcus_E;s__Ruminococcus_E sp934476515	Cellular Processes	Cellular community - prokaryotes	40
MAG1045	d__Bacteria;p__Bacillota_A;c__Clostridia;o__Oscillospirales;f__Acutalibacteraceae;g__Ruminococcus_E;s__Ruminococcus_E sp934476515	Cellular Processes	Transport and catabolism	4
MAG1046	d__Bacteria;p__Bacillota_A;c__Clostridia;o__Oscillospirales;f__Ruminococcaceae;g__Faecalibacterium;s__Faecalibacterium duncaniae	Cellular Processes	Cellular community - prokaryotes	40
MAG1046	d__Bacteria;p__Bacillota_A;c__Clostridia;o__Oscillospirales;f__Ruminococcaceae;g__Faecalibacterium;s__Faecalibacterium duncaniae	Cellular Processes	Cell motility	3
MAG1046	d__Bacteria;p__Bacillota_A;c__Clostridia;o__Oscillospirales;f__Ruminococcaceae;g__Faecalibacterium;s__Faecalibacterium duncaniae	Cellular Processes	Transport and catabolism	4
MAG1046	d__Bacteria;p__Bacillota_A;c__Clostridia;o__Oscillospirales;f__Ruminococcaceae;g__Faecalibacterium;s__Faecalibacterium duncaniae	Cellular Processes	Cell growth and death	16
MAG1047	d__Bacteria;p__Bacillota_A;c__Clostridia;o__Peptostreptococcales;f__Anaerovoracaceae;g__Lentihominibacter;s__Lentihominibacter faecis	Cellular Processes	Cell growth and death	20
MAG1047	d__Bacteria;p__Bacillota_A;c__Clostridia;o__Peptostreptococcales;f__Anaerovoracaceae;g__Lentihominibacter;s__Lentihominibacter faecis	Cellular Processes	Cell motility	4
MAG1047	d__Bacteria;p__Bacillota_A;c__Clostridia;o__Peptostreptococcales;f__Anaerovoracaceae;g__Lentihominibacter;s__Lentihominibacter faecis	Cellular Processes	Cellular community - prokaryotes	33
MAG1047	d__Bacteria;p__Bacillota_A;c__Clostridia;o__Peptostreptococcales;f__Anaerovoracaceae;g__Lentihominibacter;s__Lentihominibacter faecis	Cellular Processes	Transport and catabolism	11
MAG1048	d__Bacteria;p__Bacillota_A;c__Clostridia;o__Lachnospirales;f__Lachnospiraceae;g__Dorea_A;s__Dorea_A longicatena_B	Cellular Processes	Cell growth and death	22
MAG1048	d__Bacteria;p__Bacillota_A;c__Clostridia;o__Lachnospirales;f__Lachnospiraceae;g__Dorea_A;s__Dorea_A longicatena_B	Cellular Processes	Cellular community - prokaryotes	48
MAG1048	d__Bacteria;p__Bacillota_A;c__Clostridia;o__Lachnospirales;f__Lachnospiraceae;g__Dorea_A;s__Dorea_A longicatena_B	Cellular Processes	Transport and catabolism	4
MAG1048	d__Bacteria;p__Bacillota_A;c__Clostridia;o__Lachnospirales;f__Lachnospiraceae;g__Dorea_A;s__Dorea_A longicatena_B	Cellular Processes	Cell motility	6
MAG1049	d__Bacteria;p__Bacillota_A;c__Clostridia;o__Lachnospirales;f__Lachnospiraceae;g__Blautia_A;s__Blautia_A faecis	Cellular Processes	Cell growth and death	28
MAG1049	d__Bacteria;p__Bacillota_A;c__Clostridia;o__Lachnospirales;f__Lachnospiraceae;g__Blautia_A;s__Blautia_A faecis	Cellular Processes	Transport and catabolism	5
MAG1049	d__Bacteria;p__Bacillota_A;c__Clostridia;o__Lachnospirales;f__Lachnospiraceae;g__Blautia_A;s__Blautia_A faecis	Cellular Processes	Cell motility	11
MAG1049	d__Bacteria;p__Bacillota_A;c__Clostridia;o__Lachnospirales;f__Lachnospiraceae;g__Blautia_A;s__Blautia_A faecis	Cellular Processes	Cellular community - prokaryotes	97
MAG105	d__Bacteria;p__Actinomycetota;c__Coriobacteriia;o__Coriobacteriales;f__Eggerthellaceae;g__Adlercreutzia;s__Adlercreutzia equolifaciens	Cellular Processes	Transport and catabolism	2
MAG105	d__Bacteria;p__Actinomycetota;c__Coriobacteriia;o__Coriobacteriales;f__Eggerthellaceae;g__Adlercreutzia;s__Adlercreutzia equolifaciens	Cellular Processes	Cell motility	1
MAG105	d__Bacteria;p__Actinomycetota;c__Coriobacteriia;o__Coriobacteriales;f__Eggerthellaceae;g__Adlercreutzia;s__Adlercreutzia equolifaciens	Cellular Processes	Cell growth and death	11
MAG105	d__Bacteria;p__Actinomycetota;c__Coriobacteriia;o__Coriobacteriales;f__Eggerthellaceae;g__Adlercreutzia;s__Adlercreutzia equolifaciens	Cellular Processes	Cellular community - prokaryotes	71
MAG1050	d__Bacteria;p__Bacillota_A;c__Clostridia;o__Lachnospirales;f__Lachnospiraceae;g__Lachnoclostridium_B;s__Lachnoclostridium_B sp900066555	Cellular Processes	Cell motility	8
MAG1050	d__Bacteria;p__Bacillota_A;c__Clostridia;o__Lachnospirales;f__Lachnospiraceae;g__Lachnoclostridium_B;s__Lachnoclostridium_B sp900066555	Cellular Processes	Cellular community - prokaryotes	54
MAG1050	d__Bacteria;p__Bacillota_A;c__Clostridia;o__Lachnospirales;f__Lachnospiraceae;g__Lachnoclostridium_B;s__Lachnoclostridium_B sp900066555	Cellular Processes	Transport and catabolism	5
MAG1050	d__Bacteria;p__Bacillota_A;c__Clostridia;o__Lachnospirales;f__Lachnospiraceae;g__Lachnoclostridium_B;s__Lachnoclostridium_B sp900066555	Cellular Processes	Cell growth and death	21
MAG1051	d__Bacteria;p__Bacillota_A;c__Clostridia;o__Clostridiales;f__Clostridiaceae;g__Sarcina;s__Sarcina perfringens	Cellular Processes	Cell motility	5
MAG1051	d__Bacteria;p__Bacillota_A;c__Clostridia;o__Clostridiales;f__Clostridiaceae;g__Sarcina;s__Sarcina perfringens	Cellular Processes	Transport and catabolism	20
MAG1051	d__Bacteria;p__Bacillota_A;c__Clostridia;o__Clostridiales;f__Clostridiaceae;g__Sarcina;s__Sarcina perfringens	Cellular Processes	Cell growth and death	13
MAG1051	d__Bacteria;p__Bacillota_A;c__Clostridia;o__Clostridiales;f__Clostridiaceae;g__Sarcina;s__Sarcina perfringens	Cellular Processes	Cellular community - prokaryotes	34
MAG1052	d__Bacteria;p__Actinomycetota;c__Coriobacteriia;o__Coriobacteriales;f__Coriobacteriaceae;g__Collinsella;s__Collinsella aerofaciens_AF	Cellular Processes	Transport and catabolism	2
MAG1052	d__Bacteria;p__Actinomycetota;c__Coriobacteriia;o__Coriobacteriales;f__Coriobacteriaceae;g__Collinsella;s__Collinsella aerofaciens_AF	Cellular Processes	Cell growth and death	17
MAG1052	d__Bacteria;p__Actinomycetota;c__Coriobacteriia;o__Coriobacteriales;f__Coriobacteriaceae;g__Collinsella;s__Collinsella aerofaciens_AF	Cellular Processes	Cell motility	1
MAG1052	d__Bacteria;p__Actinomycetota;c__Coriobacteriia;o__Coriobacteriales;f__Coriobacteriaceae;g__Collinsella;s__Collinsella aerofaciens_AF	Cellular Processes	Cellular community - prokaryotes	55
MAG1053	d__Bacteria;p__Actinomycetota;c__Coriobacteriia;o__Coriobacteriales;f__Eggerthellaceae;g__Senegalimassilia;s__Senegalimassilia anaerobia	Cellular Processes	Cellular community - prokaryotes	45
MAG1053	d__Bacteria;p__Actinomycetota;c__Coriobacteriia;o__Coriobacteriales;f__Eggerthellaceae;g__Senegalimassilia;s__Senegalimassilia anaerobia	Cellular Processes	Cell growth and death	15
MAG1053	d__Bacteria;p__Actinomycetota;c__Coriobacteriia;o__Coriobacteriales;f__Eggerthellaceae;g__Senegalimassilia;s__Senegalimassilia anaerobia	Cellular Processes	Transport and catabolism	3
MAG1053	d__Bacteria;p__Actinomycetota;c__Coriobacteriia;o__Coriobacteriales;f__Eggerthellaceae;g__Senegalimassilia;s__Senegalimassilia anaerobia	Cellular Processes	Cell motility	1
MAG1054	d__Bacteria;p__Bacillota_A;c__Clostridia;o__Oscillospirales;f__Acutalibacteraceae;g__UBA1417;s__UBA1417 sp003531055	Cellular Processes	Cellular community - prokaryotes	29
MAG1054	d__Bacteria;p__Bacillota_A;c__Clostridia;o__Oscillospirales;f__Acutalibacteraceae;g__UBA1417;s__UBA1417 sp003531055	Cellular Processes	Cell motility	5
MAG1054	d__Bacteria;p__Bacillota_A;c__Clostridia;o__Oscillospirales;f__Acutalibacteraceae;g__UBA1417;s__UBA1417 sp003531055	Cellular Processes	Transport and catabolism	11
MAG1054	d__Bacteria;p__Bacillota_A;c__Clostridia;o__Oscillospirales;f__Acutalibacteraceae;g__UBA1417;s__UBA1417 sp003531055	Cellular Processes	Cell growth and death	19
MAG1055	d__Bacteria;p__Bacillota_A;c__Clostridia;o__Oscillospirales;f__Acutalibacteraceae;g__CAG-177;s__CAG-177 sp003538135	Cellular Processes	Cell motility	4
MAG1055	d__Bacteria;p__Bacillota_A;c__Clostridia;o__Oscillospirales;f__Acutalibacteraceae;g__CAG-177;s__CAG-177 sp003538135	Cellular Processes	Cellular community - prokaryotes	42
MAG1055	d__Bacteria;p__Bacillota_A;c__Clostridia;o__Oscillospirales;f__Acutalibacteraceae;g__CAG-177;s__CAG-177 sp003538135	Cellular Processes	Cell growth and death	21
MAG1055	d__Bacteria;p__Bacillota_A;c__Clostridia;o__Oscillospirales;f__Acutalibacteraceae;g__CAG-177;s__CAG-177 sp003538135	Cellular Processes	Transport and catabolism	15
MAG1056	d__Bacteria;p__Bacillota_A;c__Clostridia;o__Lachnospirales;f__Lachnospiraceae;g__Copromonas;s__Copromonas sp000435795	Cellular Processes	Cellular community - prokaryotes	110
MAG1056	d__Bacteria;p__Bacillota_A;c__Clostridia;o__Lachnospirales;f__Lachnospiraceae;g__Copromonas;s__Copromonas sp000435795	Cellular Processes	Cell growth and death	19
MAG1056	d__Bacteria;p__Bacillota_A;c__Clostridia;o__Lachnospirales;f__Lachnospiraceae;g__Copromonas;s__Copromonas sp000435795	Cellular Processes	Transport and catabolism	3
MAG1056	d__Bacteria;p__Bacillota_A;c__Clostridia;o__Lachnospirales;f__Lachnospiraceae;g__Copromonas;s__Copromonas sp000435795	Cellular Processes	Cell motility	8
MAG1057	d__Bacteria;p__Bacillota_A;c__Clostridia;o__Lachnospirales;f__Lachnospiraceae;g__Hominisplanchenecus;s__Hominisplanchenecus faecis	Cellular Processes	Cell motility	7
MAG1057	d__Bacteria;p__Bacillota_A;c__Clostridia;o__Lachnospirales;f__Lachnospiraceae;g__Hominisplanchenecus;s__Hominisplanchenecus faecis	Cellular Processes	Transport and catabolism	15
MAG1057	d__Bacteria;p__Bacillota_A;c__Clostridia;o__Lachnospirales;f__Lachnospiraceae;g__Hominisplanchenecus;s__Hominisplanchenecus faecis	Cellular Processes	Cellular community - prokaryotes	70
MAG1057	d__Bacteria;p__Bacillota_A;c__Clostridia;o__Lachnospirales;f__Lachnospiraceae;g__Hominisplanchenecus;s__Hominisplanchenecus faecis	Cellular Processes	Cell growth and death	22
MAG1058	d__Bacteria;p__Bacillota_A;c__Clostridia;o__Oscillospirales;f__Oscillospiraceae;g__CAG-103;s__CAG-103 sp900543625	Cellular Processes	Transport and catabolism	6
MAG1058	d__Bacteria;p__Bacillota_A;c__Clostridia;o__Oscillospirales;f__Oscillospiraceae;g__CAG-103;s__CAG-103 sp900543625	Cellular Processes	Cell growth and death	17
MAG1058	d__Bacteria;p__Bacillota_A;c__Clostridia;o__Oscillospirales;f__Oscillospiraceae;g__CAG-103;s__CAG-103 sp900543625	Cellular Processes	Cell motility	2
MAG1058	d__Bacteria;p__Bacillota_A;c__Clostridia;o__Oscillospirales;f__Oscillospiraceae;g__CAG-103;s__CAG-103 sp900543625	Cellular Processes	Cellular community - prokaryotes	56
MAG1059	d__Bacteria;p__Bacillota_A;c__Clostridia;o__Lachnospirales;f__Lachnospiraceae;g__Roseburia;s__Roseburia inulinivorans	Cellular Processes	Cellular community - prokaryotes	102
MAG1059	d__Bacteria;p__Bacillota_A;c__Clostridia;o__Lachnospirales;f__Lachnospiraceae;g__Roseburia;s__Roseburia inulinivorans	Cellular Processes	Transport and catabolism	7
MAG1059	d__Bacteria;p__Bacillota_A;c__Clostridia;o__Lachnospirales;f__Lachnospiraceae;g__Roseburia;s__Roseburia inulinivorans	Cellular Processes	Cell growth and death	24
MAG1059	d__Bacteria;p__Bacillota_A;c__Clostridia;o__Lachnospirales;f__Lachnospiraceae;g__Roseburia;s__Roseburia inulinivorans	Cellular Processes	Cell motility	69
MAG106	d__Bacteria;p__Bacillota_A;c__Clostridia;o__Oscillospirales;f__Acutalibacteraceae;g__Ruminococcus_E;s__Ruminococcus_E bromii_B	Cellular Processes	Cell growth and death	17
MAG106	d__Bacteria;p__Bacillota_A;c__Clostridia;o__Oscillospirales;f__Acutalibacteraceae;g__Ruminococcus_E;s__Ruminococcus_E bromii_B	Cellular Processes	Cellular community - prokaryotes	46
MAG106	d__Bacteria;p__Bacillota_A;c__Clostridia;o__Oscillospirales;f__Acutalibacteraceae;g__Ruminococcus_E;s__Ruminococcus_E bromii_B	Cellular Processes	Cell motility	2
MAG106	d__Bacteria;p__Bacillota_A;c__Clostridia;o__Oscillospirales;f__Acutalibacteraceae;g__Ruminococcus_E;s__Ruminococcus_E bromii_B	Cellular Processes	Transport and catabolism	3
MAG1060	d__Bacteria;p__Bacillota_A;c__Clostridia;o__Lachnospirales;f__Anaerotignaceae;g__Anaerotignum;s__Anaerotignum faecicola	Cellular Processes	Cell growth and death	21
MAG1060	d__Bacteria;p__Bacillota_A;c__Clostridia;o__Lachnospirales;f__Anaerotignaceae;g__Anaerotignum;s__Anaerotignum faecicola	Cellular Processes	Transport and catabolism	4
MAG1060	d__Bacteria;p__Bacillota_A;c__Clostridia;o__Lachnospirales;f__Anaerotignaceae;g__Anaerotignum;s__Anaerotignum faecicola	Cellular Processes	Cell motility	3
MAG1060	d__Bacteria;p__Bacillota_A;c__Clostridia;o__Lachnospirales;f__Anaerotignaceae;g__Anaerotignum;s__Anaerotignum faecicola	Cellular Processes	Cellular community - prokaryotes	42
MAG1061	d__Bacteria;p__Bacillota;c__Bacilli;o__Haloplasmatales;f__Turicibacteraceae;g__Turicibacter;s__Turicibacter bilis	Cellular Processes	Cellular community - prokaryotes	63
MAG1061	d__Bacteria;p__Bacillota;c__Bacilli;o__Haloplasmatales;f__Turicibacteraceae;g__Turicibacter;s__Turicibacter bilis	Cellular Processes	Cell growth and death	19
MAG1061	d__Bacteria;p__Bacillota;c__Bacilli;o__Haloplasmatales;f__Turicibacteraceae;g__Turicibacter;s__Turicibacter bilis	Cellular Processes	Transport and catabolism	2
MAG1061	d__Bacteria;p__Bacillota;c__Bacilli;o__Haloplasmatales;f__Turicibacteraceae;g__Turicibacter;s__Turicibacter bilis	Cellular Processes	Cell motility	3
MAG1062	d__Bacteria;p__Actinomycetota;c__Actinomycetia;o__Actinomycetales;f__Dermabacteraceae;g__Brachybacterium;s__Unclassified	Cellular Processes	Cell growth and death	29
MAG1062	d__Bacteria;p__Actinomycetota;c__Actinomycetia;o__Actinomycetales;f__Dermabacteraceae;g__Brachybacterium;s__Unclassified	Cellular Processes	Transport and catabolism	23
MAG1062	d__Bacteria;p__Actinomycetota;c__Actinomycetia;o__Actinomycetales;f__Dermabacteraceae;g__Brachybacterium;s__Unclassified	Cellular Processes	Cellular community - prokaryotes	79
MAG1062	d__Bacteria;p__Actinomycetota;c__Actinomycetia;o__Actinomycetales;f__Dermabacteraceae;g__Brachybacterium;s__Unclassified	Cellular Processes	Cell motility	1
MAG1063	d__Bacteria;p__Bacillota_A;c__Clostridia;o__Oscillospirales;f__Acutalibacteraceae;g__Ruminococcus_E;s__Ruminococcus_E sp003526955	Cellular Processes	Cellular community - prokaryotes	33
MAG1063	d__Bacteria;p__Bacillota_A;c__Clostridia;o__Oscillospirales;f__Acutalibacteraceae;g__Ruminococcus_E;s__Ruminococcus_E sp003526955	Cellular Processes	Cell motility	1
MAG1063	d__Bacteria;p__Bacillota_A;c__Clostridia;o__Oscillospirales;f__Acutalibacteraceae;g__Ruminococcus_E;s__Ruminococcus_E sp003526955	Cellular Processes	Transport and catabolism	9
MAG1063	d__Bacteria;p__Bacillota_A;c__Clostridia;o__Oscillospirales;f__Acutalibacteraceae;g__Ruminococcus_E;s__Ruminococcus_E sp003526955	Cellular Processes	Cell growth and death	15
MAG1064	d__Bacteria;p__Bacteroidota;c__Bacteroidia;o__Bacteroidales;f__Bacteroidaceae;g__Bacteroides;s__Bacteroides thetaiotaomicron	Cellular Processes	Cellular community - eukaryotes	1
MAG1064	d__Bacteria;p__Bacteroidota;c__Bacteroidia;o__Bacteroidales;f__Bacteroidaceae;g__Bacteroides;s__Bacteroides thetaiotaomicron	Cellular Processes	Cell growth and death	23
MAG1064	d__Bacteria;p__Bacteroidota;c__Bacteroidia;o__Bacteroidales;f__Bacteroidaceae;g__Bacteroides;s__Bacteroides thetaiotaomicron	Cellular Processes	Cell motility	10
MAG1064	d__Bacteria;p__Bacteroidota;c__Bacteroidia;o__Bacteroidales;f__Bacteroidaceae;g__Bacteroides;s__Bacteroides thetaiotaomicron	Cellular Processes	Transport and catabolism	62
MAG1064	d__Bacteria;p__Bacteroidota;c__Bacteroidia;o__Bacteroidales;f__Bacteroidaceae;g__Bacteroides;s__Bacteroides thetaiotaomicron	Cellular Processes	Cellular community - prokaryotes	81
MAG1065	d__Bacteria;p__Bacteroidota;c__Bacteroidia;o__Bacteroidales;f__Rikenellaceae;g__Alistipes;s__Alistipes putredinis	Cellular Processes	Cellular community - prokaryotes	29
MAG1065	d__Bacteria;p__Bacteroidota;c__Bacteroidia;o__Bacteroidales;f__Rikenellaceae;g__Alistipes;s__Alistipes putredinis	Cellular Processes	Cell growth and death	22
MAG1065	d__Bacteria;p__Bacteroidota;c__Bacteroidia;o__Bacteroidales;f__Rikenellaceae;g__Alistipes;s__Alistipes putredinis	Cellular Processes	Cell motility	5
MAG1065	d__Bacteria;p__Bacteroidota;c__Bacteroidia;o__Bacteroidales;f__Rikenellaceae;g__Alistipes;s__Alistipes putredinis	Cellular Processes	Transport and catabolism	6
MAG1066	d__Bacteria;p__Bacillota_A;c__Clostridia;o__Lachnospirales;f__Lachnospiraceae;g__Anaerobutyricum;s__Anaerobutyricum hallii	Cellular Processes	Transport and catabolism	5
MAG1066	d__Bacteria;p__Bacillota_A;c__Clostridia;o__Lachnospirales;f__Lachnospiraceae;g__Anaerobutyricum;s__Anaerobutyricum hallii	Cellular Processes	Cell growth and death	24
MAG1066	d__Bacteria;p__Bacillota_A;c__Clostridia;o__Lachnospirales;f__Lachnospiraceae;g__Anaerobutyricum;s__Anaerobutyricum hallii	Cellular Processes	Cellular community - prokaryotes	78
MAG1066	d__Bacteria;p__Bacillota_A;c__Clostridia;o__Lachnospirales;f__Lachnospiraceae;g__Anaerobutyricum;s__Anaerobutyricum hallii	Cellular Processes	Cell motility	11
MAG1067	d__Bacteria;p__Bacillota;c__Bacilli;o__Erysipelotrichales;f__Coprobacillaceae;g__Faecalibacillus;s__Faecalibacillus intestinalis	Cellular Processes	Cell growth and death	17
MAG1067	d__Bacteria;p__Bacillota;c__Bacilli;o__Erysipelotrichales;f__Coprobacillaceae;g__Faecalibacillus;s__Faecalibacillus intestinalis	Cellular Processes	Transport and catabolism	10
MAG1067	d__Bacteria;p__Bacillota;c__Bacilli;o__Erysipelotrichales;f__Coprobacillaceae;g__Faecalibacillus;s__Faecalibacillus intestinalis	Cellular Processes	Cellular community - prokaryotes	92
MAG1067	d__Bacteria;p__Bacillota;c__Bacilli;o__Erysipelotrichales;f__Coprobacillaceae;g__Faecalibacillus;s__Faecalibacillus intestinalis	Cellular Processes	Cell motility	4
MAG1068	d__Bacteria;p__Bacillota_A;c__Clostridia;o__Oscillospirales;f__Ruminococcaceae;g__Gemmiger;s__Gemmiger sp900539695	Cellular Processes	Cell motility	6
MAG1068	d__Bacteria;p__Bacillota_A;c__Clostridia;o__Oscillospirales;f__Ruminococcaceae;g__Gemmiger;s__Gemmiger sp900539695	Cellular Processes	Cellular community - prokaryotes	53
MAG1068	d__Bacteria;p__Bacillota_A;c__Clostridia;o__Oscillospirales;f__Ruminococcaceae;g__Gemmiger;s__Gemmiger sp900539695	Cellular Processes	Cell growth and death	18
MAG1068	d__Bacteria;p__Bacillota_A;c__Clostridia;o__Oscillospirales;f__Ruminococcaceae;g__Gemmiger;s__Gemmiger sp900539695	Cellular Processes	Transport and catabolism	7
MAG1069	d__Bacteria;p__Bacillota_A;c__Clostridia;o__Lachnospirales;f__Lachnospiraceae;g__Hominisplanchenecus;s__Hominisplanchenecus faecis	Cellular Processes	Cellular community - prokaryotes	64
MAG1069	d__Bacteria;p__Bacillota_A;c__Clostridia;o__Lachnospirales;f__Lachnospiraceae;g__Hominisplanchenecus;s__Hominisplanchenecus faecis	Cellular Processes	Cell motility	7
MAG1069	d__Bacteria;p__Bacillota_A;c__Clostridia;o__Lachnospirales;f__Lachnospiraceae;g__Hominisplanchenecus;s__Hominisplanchenecus faecis	Cellular Processes	Cell growth and death	21
MAG1069	d__Bacteria;p__Bacillota_A;c__Clostridia;o__Lachnospirales;f__Lachnospiraceae;g__Hominisplanchenecus;s__Hominisplanchenecus faecis	Cellular Processes	Transport and catabolism	13
MAG107	d__Bacteria;p__Bacillota_A;c__Clostridia;o__Oscillospirales;f__Ruminococcaceae;g__Faecalibacterium;s__Faecalibacterium longum	Cellular Processes	Transport and catabolism	9
MAG107	d__Bacteria;p__Bacillota_A;c__Clostridia;o__Oscillospirales;f__Ruminococcaceae;g__Faecalibacterium;s__Faecalibacterium longum	Cellular Processes	Cell growth and death	27
MAG107	d__Bacteria;p__Bacillota_A;c__Clostridia;o__Oscillospirales;f__Ruminococcaceae;g__Faecalibacterium;s__Faecalibacterium longum	Cellular Processes	Cell motility	6
MAG107	d__Bacteria;p__Bacillota_A;c__Clostridia;o__Oscillospirales;f__Ruminococcaceae;g__Faecalibacterium;s__Faecalibacterium longum	Cellular Processes	Cellular community - prokaryotes	73
MAG1070	d__Bacteria;p__Bacillota_A;c__Clostridia;o__Lachnospirales;f__Lachnospiraceae;g__Blautia_A;s__Blautia_A intestinalis	Cellular Processes	Cellular community - prokaryotes	50
MAG1070	d__Bacteria;p__Bacillota_A;c__Clostridia;o__Lachnospirales;f__Lachnospiraceae;g__Blautia_A;s__Blautia_A intestinalis	Cellular Processes	Transport and catabolism	1
MAG1070	d__Bacteria;p__Bacillota_A;c__Clostridia;o__Lachnospirales;f__Lachnospiraceae;g__Blautia_A;s__Blautia_A intestinalis	Cellular Processes	Cell growth and death	11
MAG1071	d__Bacteria;p__Bacillota_A;c__Clostridia;o__Lachnospirales;f__Lachnospiraceae;g__Anaerobutyricum;s__Unclassified	Cellular Processes	Transport and catabolism	6
MAG1071	d__Bacteria;p__Bacillota_A;c__Clostridia;o__Lachnospirales;f__Lachnospiraceae;g__Anaerobutyricum;s__Unclassified	Cellular Processes	Cell growth and death	32
MAG1071	d__Bacteria;p__Bacillota_A;c__Clostridia;o__Lachnospirales;f__Lachnospiraceae;g__Anaerobutyricum;s__Unclassified	Cellular Processes	Cellular community - eukaryotes	1
MAG1071	d__Bacteria;p__Bacillota_A;c__Clostridia;o__Lachnospirales;f__Lachnospiraceae;g__Anaerobutyricum;s__Unclassified	Cellular Processes	Cell motility	14
MAG1071	d__Bacteria;p__Bacillota_A;c__Clostridia;o__Lachnospirales;f__Lachnospiraceae;g__Anaerobutyricum;s__Unclassified	Cellular Processes	Cellular community - prokaryotes	56
MAG1072	d__Bacteria;p__Bacillota_A;c__Clostridia;o__Oscillospirales;f__Ruminococcaceae;g__Ruminococcus_C;s__Ruminococcus_C sp000433635	Cellular Processes	Cellular community - prokaryotes	42
MAG1072	d__Bacteria;p__Bacillota_A;c__Clostridia;o__Oscillospirales;f__Ruminococcaceae;g__Ruminococcus_C;s__Ruminococcus_C sp000433635	Cellular Processes	Cell motility	1
MAG1072	d__Bacteria;p__Bacillota_A;c__Clostridia;o__Oscillospirales;f__Ruminococcaceae;g__Ruminococcus_C;s__Ruminococcus_C sp000433635	Cellular Processes	Cell growth and death	24
MAG1072	d__Bacteria;p__Bacillota_A;c__Clostridia;o__Oscillospirales;f__Ruminococcaceae;g__Ruminococcus_C;s__Ruminococcus_C sp000433635	Cellular Processes	Transport and catabolism	5
MAG1073	d__Bacteria;p__Bacillota_A;c__Clostridia;o__Lachnospirales;f__Lachnospiraceae;g__UBA11957;s__UBA11957 sp019420465	Cellular Processes	Cell growth and death	18
MAG1073	d__Bacteria;p__Bacillota_A;c__Clostridia;o__Lachnospirales;f__Lachnospiraceae;g__UBA11957;s__UBA11957 sp019420465	Cellular Processes	Cellular community - prokaryotes	53
MAG1073	d__Bacteria;p__Bacillota_A;c__Clostridia;o__Lachnospirales;f__Lachnospiraceae;g__UBA11957;s__UBA11957 sp019420465	Cellular Processes	Cell motility	6
MAG1073	d__Bacteria;p__Bacillota_A;c__Clostridia;o__Lachnospirales;f__Lachnospiraceae;g__UBA11957;s__UBA11957 sp019420465	Cellular Processes	Transport and catabolism	4
MAG1074	d__Bacteria;p__Bacillota_A;c__Clostridia;o__Oscillospirales;f__Ruminococcaceae;g__Ruminococcus_D;s__Ruminococcus_D bicirculans	Cellular Processes	Cellular community - prokaryotes	72
MAG1074	d__Bacteria;p__Bacillota_A;c__Clostridia;o__Oscillospirales;f__Ruminococcaceae;g__Ruminococcus_D;s__Ruminococcus_D bicirculans	Cellular Processes	Cell motility	12
MAG1074	d__Bacteria;p__Bacillota_A;c__Clostridia;o__Oscillospirales;f__Ruminococcaceae;g__Ruminococcus_D;s__Ruminococcus_D bicirculans	Cellular Processes	Cell growth and death	30
MAG1074	d__Bacteria;p__Bacillota_A;c__Clostridia;o__Oscillospirales;f__Ruminococcaceae;g__Ruminococcus_D;s__Ruminococcus_D bicirculans	Cellular Processes	Transport and catabolism	15
MAG1075	d__Bacteria;p__Bacteroidota;c__Bacteroidia;o__Bacteroidales;f__Bacteroidaceae;g__Prevotella;s__Prevotella sp002265625	Cellular Processes	Cell motility	7
MAG1075	d__Bacteria;p__Bacteroidota;c__Bacteroidia;o__Bacteroidales;f__Bacteroidaceae;g__Prevotella;s__Prevotella sp002265625	Cellular Processes	Cellular community - prokaryotes	49
MAG1075	d__Bacteria;p__Bacteroidota;c__Bacteroidia;o__Bacteroidales;f__Bacteroidaceae;g__Prevotella;s__Prevotella sp002265625	Cellular Processes	Transport and catabolism	27
MAG1075	d__Bacteria;p__Bacteroidota;c__Bacteroidia;o__Bacteroidales;f__Bacteroidaceae;g__Prevotella;s__Prevotella sp002265625	Cellular Processes	Cell growth and death	26
MAG1076	d__Bacteria;p__Bacillota;c__Bacilli;o__Lactobacillales;f__Streptococcaceae;g__Streptococcus;s__Streptococcus parasanguinis_E	Cellular Processes	Cell growth and death	12
MAG1076	d__Bacteria;p__Bacillota;c__Bacilli;o__Lactobacillales;f__Streptococcaceae;g__Streptococcus;s__Streptococcus parasanguinis_E	Cellular Processes	Cell motility	3
MAG1076	d__Bacteria;p__Bacillota;c__Bacilli;o__Lactobacillales;f__Streptococcaceae;g__Streptococcus;s__Streptococcus parasanguinis_E	Cellular Processes	Transport and catabolism	8
MAG1076	d__Bacteria;p__Bacillota;c__Bacilli;o__Lactobacillales;f__Streptococcaceae;g__Streptococcus;s__Streptococcus parasanguinis_E	Cellular Processes	Cellular community - prokaryotes	48
MAG1077	d__Bacteria;p__Bacteroidota;c__Bacteroidia;o__Bacteroidales;f__Muribaculaceae;g__Limisoma;s__Limisoma sp000437795	Cellular Processes	Cell growth and death	16
MAG1077	d__Bacteria;p__Bacteroidota;c__Bacteroidia;o__Bacteroidales;f__Muribaculaceae;g__Limisoma;s__Limisoma sp000437795	Cellular Processes	Transport and catabolism	6
MAG1077	d__Bacteria;p__Bacteroidota;c__Bacteroidia;o__Bacteroidales;f__Muribaculaceae;g__Limisoma;s__Limisoma sp000437795	Cellular Processes	Cellular community - prokaryotes	39
MAG1077	d__Bacteria;p__Bacteroidota;c__Bacteroidia;o__Bacteroidales;f__Muribaculaceae;g__Limisoma;s__Limisoma sp000437795	Cellular Processes	Cell motility	3
MAG1078	d__Bacteria;p__Bacillota_A;c__Clostridia;o__Lachnospirales;f__Lachnospiraceae;g__Eubacterium_I;s__Eubacterium_I ramulus_A	Cellular Processes	Cell motility	9
MAG1078	d__Bacteria;p__Bacillota_A;c__Clostridia;o__Lachnospirales;f__Lachnospiraceae;g__Eubacterium_I;s__Eubacterium_I ramulus_A	Cellular Processes	Transport and catabolism	8
MAG1078	d__Bacteria;p__Bacillota_A;c__Clostridia;o__Lachnospirales;f__Lachnospiraceae;g__Eubacterium_I;s__Eubacterium_I ramulus_A	Cellular Processes	Cell growth and death	27
MAG1078	d__Bacteria;p__Bacillota_A;c__Clostridia;o__Lachnospirales;f__Lachnospiraceae;g__Eubacterium_I;s__Eubacterium_I ramulus_A	Cellular Processes	Cellular community - prokaryotes	69
MAG1079	d__Bacteria;p__Bacillota_A;c__Clostridia;o__Lachnospirales;f__Lachnospiraceae;g__Marvinbryantia;s__Marvinbryantia shaoxingensis	Cellular Processes	Cell motility	15
MAG1079	d__Bacteria;p__Bacillota_A;c__Clostridia;o__Lachnospirales;f__Lachnospiraceae;g__Marvinbryantia;s__Marvinbryantia shaoxingensis	Cellular Processes	Transport and catabolism	3
MAG1079	d__Bacteria;p__Bacillota_A;c__Clostridia;o__Lachnospirales;f__Lachnospiraceae;g__Marvinbryantia;s__Marvinbryantia shaoxingensis	Cellular Processes	Cell growth and death	35
MAG1079	d__Bacteria;p__Bacillota_A;c__Clostridia;o__Lachnospirales;f__Lachnospiraceae;g__Marvinbryantia;s__Marvinbryantia shaoxingensis	Cellular Processes	Cellular community - prokaryotes	82
MAG108	d__Bacteria;p__Bacillota;c__Bacilli;o__Erysipelotrichales;f__Coprobacillaceae;g__Faecalibacillus;s__Faecalibacillus faecis	Cellular Processes	Cellular community - prokaryotes	63
MAG108	d__Bacteria;p__Bacillota;c__Bacilli;o__Erysipelotrichales;f__Coprobacillaceae;g__Faecalibacillus;s__Faecalibacillus faecis	Cellular Processes	Cell growth and death	16
MAG108	d__Bacteria;p__Bacillota;c__Bacilli;o__Erysipelotrichales;f__Coprobacillaceae;g__Faecalibacillus;s__Faecalibacillus faecis	Cellular Processes	Transport and catabolism	11
MAG108	d__Bacteria;p__Bacillota;c__Bacilli;o__Erysipelotrichales;f__Coprobacillaceae;g__Faecalibacillus;s__Faecalibacillus faecis	Cellular Processes	Cell motility	3
MAG1080	d__Bacteria;p__Bacillota_A;c__Clostridia;o__Lachnospirales;f__Lachnospiraceae;g__Anaerostipes;s__Anaerostipes hadrus	Cellular Processes	Transport and catabolism	4
MAG1080	d__Bacteria;p__Bacillota_A;c__Clostridia;o__Lachnospirales;f__Lachnospiraceae;g__Anaerostipes;s__Anaerostipes hadrus	Cellular Processes	Cellular community - prokaryotes	41
MAG1080	d__Bacteria;p__Bacillota_A;c__Clostridia;o__Lachnospirales;f__Lachnospiraceae;g__Anaerostipes;s__Anaerostipes hadrus	Cellular Processes	Cell motility	5
MAG1080	d__Bacteria;p__Bacillota_A;c__Clostridia;o__Lachnospirales;f__Lachnospiraceae;g__Anaerostipes;s__Anaerostipes hadrus	Cellular Processes	Cell growth and death	15
MAG1081	d__Bacteria;p__Bacillota_A;c__Clostridia;o__Lachnospirales;f__Lachnospiraceae;g__Agathobacter;s__Agathobacter rectalis	Cellular Processes	Cellular community - prokaryotes	53
MAG1081	d__Bacteria;p__Bacillota_A;c__Clostridia;o__Lachnospirales;f__Lachnospiraceae;g__Agathobacter;s__Agathobacter rectalis	Cellular Processes	Cell growth and death	26
MAG1081	d__Bacteria;p__Bacillota_A;c__Clostridia;o__Lachnospirales;f__Lachnospiraceae;g__Agathobacter;s__Agathobacter rectalis	Cellular Processes	Transport and catabolism	6
MAG1081	d__Bacteria;p__Bacillota_A;c__Clostridia;o__Lachnospirales;f__Lachnospiraceae;g__Agathobacter;s__Agathobacter rectalis	Cellular Processes	Cell motility	69
MAG1082	d__Bacteria;p__Bacillota_A;c__Clostridia;o__Oscillospirales;f__Acutalibacteraceae;g__Fimenecus;s__Fimenecus sp000432435	Cellular Processes	Cell growth and death	14
MAG1082	d__Bacteria;p__Bacillota_A;c__Clostridia;o__Oscillospirales;f__Acutalibacteraceae;g__Fimenecus;s__Fimenecus sp000432435	Cellular Processes	Cellular community - prokaryotes	29
MAG1082	d__Bacteria;p__Bacillota_A;c__Clostridia;o__Oscillospirales;f__Acutalibacteraceae;g__Fimenecus;s__Fimenecus sp000432435	Cellular Processes	Cell motility	1
MAG1082	d__Bacteria;p__Bacillota_A;c__Clostridia;o__Oscillospirales;f__Acutalibacteraceae;g__Fimenecus;s__Fimenecus sp000432435	Cellular Processes	Transport and catabolism	8
MAG1083	d__Bacteria;p__Bacillota_A;c__Clostridia;o__Lachnospirales;f__Lachnospiraceae;g__Mediterraneibacter;s__Unclassified	Cellular Processes	Cell motility	7
MAG1083	d__Bacteria;p__Bacillota_A;c__Clostridia;o__Lachnospirales;f__Lachnospiraceae;g__Mediterraneibacter;s__Unclassified	Cellular Processes	Cellular community - prokaryotes	69
MAG1083	d__Bacteria;p__Bacillota_A;c__Clostridia;o__Lachnospirales;f__Lachnospiraceae;g__Mediterraneibacter;s__Unclassified	Cellular Processes	Cell growth and death	11
MAG1083	d__Bacteria;p__Bacillota_A;c__Clostridia;o__Lachnospirales;f__Lachnospiraceae;g__Mediterraneibacter;s__Unclassified	Cellular Processes	Transport and catabolism	1
MAG1084	d__Bacteria;p__Bacillota_A;c__Clostridia;o__Lachnospirales;f__Lachnospiraceae;g__Blautia;s__Blautia hansenii	Cellular Processes	Cell growth and death	22
MAG1084	d__Bacteria;p__Bacillota_A;c__Clostridia;o__Lachnospirales;f__Lachnospiraceae;g__Blautia;s__Blautia hansenii	Cellular Processes	Transport and catabolism	6
MAG1084	d__Bacteria;p__Bacillota_A;c__Clostridia;o__Lachnospirales;f__Lachnospiraceae;g__Blautia;s__Blautia hansenii	Cellular Processes	Cell motility	8
MAG1084	d__Bacteria;p__Bacillota_A;c__Clostridia;o__Lachnospirales;f__Lachnospiraceae;g__Blautia;s__Blautia hansenii	Cellular Processes	Cellular community - prokaryotes	55
MAG1085	d__Bacteria;p__Bacillota_A;c__Clostridia;o__Lachnospirales;f__Lachnospiraceae;g__Blautia_A;s__Blautia_A sp000436615	Cellular Processes	Cell motility	10
MAG1085	d__Bacteria;p__Bacillota_A;c__Clostridia;o__Lachnospirales;f__Lachnospiraceae;g__Blautia_A;s__Blautia_A sp000436615	Cellular Processes	Transport and catabolism	6
MAG1085	d__Bacteria;p__Bacillota_A;c__Clostridia;o__Lachnospirales;f__Lachnospiraceae;g__Blautia_A;s__Blautia_A sp000436615	Cellular Processes	Cell growth and death	12
MAG1085	d__Bacteria;p__Bacillota_A;c__Clostridia;o__Lachnospirales;f__Lachnospiraceae;g__Blautia_A;s__Blautia_A sp000436615	Cellular Processes	Cellular community - prokaryotes	37
MAG1086	d__Bacteria;p__Bacillota_A;c__Clostridia;o__Lachnospirales;f__Lachnospiraceae;g__Fusicatenibacter;s__Fusicatenibacter saccharivorans	Cellular Processes	Cellular community - prokaryotes	74
MAG1086	d__Bacteria;p__Bacillota_A;c__Clostridia;o__Lachnospirales;f__Lachnospiraceae;g__Fusicatenibacter;s__Fusicatenibacter saccharivorans	Cellular Processes	Cell motility	6
MAG1086	d__Bacteria;p__Bacillota_A;c__Clostridia;o__Lachnospirales;f__Lachnospiraceae;g__Fusicatenibacter;s__Fusicatenibacter saccharivorans	Cellular Processes	Cell growth and death	22
MAG1086	d__Bacteria;p__Bacillota_A;c__Clostridia;o__Lachnospirales;f__Lachnospiraceae;g__Fusicatenibacter;s__Fusicatenibacter saccharivorans	Cellular Processes	Transport and catabolism	12
MAG1087	d__Bacteria;p__Actinomycetota;c__Actinomycetia;o__Actinomycetales;f__Bifidobacteriaceae;g__Bifidobacterium;s__Bifidobacterium adolescentis	Cellular Processes	Cell motility	1
MAG1087	d__Bacteria;p__Actinomycetota;c__Actinomycetia;o__Actinomycetales;f__Bifidobacteriaceae;g__Bifidobacterium;s__Bifidobacterium adolescentis	Cellular Processes	Cellular community - prokaryotes	64
MAG1087	d__Bacteria;p__Actinomycetota;c__Actinomycetia;o__Actinomycetales;f__Bifidobacteriaceae;g__Bifidobacterium;s__Bifidobacterium adolescentis	Cellular Processes	Transport and catabolism	10
MAG1087	d__Bacteria;p__Actinomycetota;c__Actinomycetia;o__Actinomycetales;f__Bifidobacteriaceae;g__Bifidobacterium;s__Bifidobacterium adolescentis	Cellular Processes	Cell growth and death	21
MAG1088	d__Bacteria;p__Bacillota_A;c__Clostridia;o__Lachnospirales;f__Lachnospiraceae;g__Dorea_A;s__Dorea_A longicatena_B	Cellular Processes	Cellular community - prokaryotes	73
MAG1088	d__Bacteria;p__Bacillota_A;c__Clostridia;o__Lachnospirales;f__Lachnospiraceae;g__Dorea_A;s__Dorea_A longicatena_B	Cellular Processes	Cell growth and death	28
MAG1088	d__Bacteria;p__Bacillota_A;c__Clostridia;o__Lachnospirales;f__Lachnospiraceae;g__Dorea_A;s__Dorea_A longicatena_B	Cellular Processes	Transport and catabolism	6
MAG1088	d__Bacteria;p__Bacillota_A;c__Clostridia;o__Lachnospirales;f__Lachnospiraceae;g__Dorea_A;s__Dorea_A longicatena_B	Cellular Processes	Cell motility	10
MAG1089	d__Bacteria;p__Bacillota_A;c__Clostridia;o__UBA1381;f__UBA1381;g__CAG-41;s__CAG-41 sp900066215	Cellular Processes	Transport and catabolism	4
MAG1089	d__Bacteria;p__Bacillota_A;c__Clostridia;o__UBA1381;f__UBA1381;g__CAG-41;s__CAG-41 sp900066215	Cellular Processes	Cell motility	1
MAG1089	d__Bacteria;p__Bacillota_A;c__Clostridia;o__UBA1381;f__UBA1381;g__CAG-41;s__CAG-41 sp900066215	Cellular Processes	Cell growth and death	18
MAG1089	d__Bacteria;p__Bacillota_A;c__Clostridia;o__UBA1381;f__UBA1381;g__CAG-41;s__CAG-41 sp900066215	Cellular Processes	Cellular community - prokaryotes	62
MAG109	d__Bacteria;p__Actinomycetota;c__Coriobacteriia;o__Coriobacteriales;f__Coriobacteriaceae;g__Collinsella;s__Collinsella sp902405995	Cellular Processes	Cellular community - prokaryotes	62
MAG109	d__Bacteria;p__Actinomycetota;c__Coriobacteriia;o__Coriobacteriales;f__Coriobacteriaceae;g__Collinsella;s__Collinsella sp902405995	Cellular Processes	Cell growth and death	18
MAG109	d__Bacteria;p__Actinomycetota;c__Coriobacteriia;o__Coriobacteriales;f__Coriobacteriaceae;g__Collinsella;s__Collinsella sp902405995	Cellular Processes	Cell motility	1
MAG109	d__Bacteria;p__Actinomycetota;c__Coriobacteriia;o__Coriobacteriales;f__Coriobacteriaceae;g__Collinsella;s__Collinsella sp902405995	Cellular Processes	Transport and catabolism	2
MAG1090	d__Bacteria;p__Bacillota_A;c__Clostridia;o__Oscillospirales;f__Ruminococcaceae;g__Faecalibacterium;s__Faecalibacterium prausnitzii_D	Cellular Processes	Cellular community - prokaryotes	65
MAG1090	d__Bacteria;p__Bacillota_A;c__Clostridia;o__Oscillospirales;f__Ruminococcaceae;g__Faecalibacterium;s__Faecalibacterium prausnitzii_D	Cellular Processes	Cell motility	4
MAG1090	d__Bacteria;p__Bacillota_A;c__Clostridia;o__Oscillospirales;f__Ruminococcaceae;g__Faecalibacterium;s__Faecalibacterium prausnitzii_D	Cellular Processes	Cell growth and death	23
MAG1090	d__Bacteria;p__Bacillota_A;c__Clostridia;o__Oscillospirales;f__Ruminococcaceae;g__Faecalibacterium;s__Faecalibacterium prausnitzii_D	Cellular Processes	Transport and catabolism	6
MAG1091	d__Bacteria;p__Bacillota_A;c__Clostridia;o__Oscillospirales;f__Ruminococcaceae;g__Gemmiger;s__Gemmiger qucibialis	Cellular Processes	Transport and catabolism	4
MAG1091	d__Bacteria;p__Bacillota_A;c__Clostridia;o__Oscillospirales;f__Ruminococcaceae;g__Gemmiger;s__Gemmiger qucibialis	Cellular Processes	Cell growth and death	20
MAG1091	d__Bacteria;p__Bacillota_A;c__Clostridia;o__Oscillospirales;f__Ruminococcaceae;g__Gemmiger;s__Gemmiger qucibialis	Cellular Processes	Cell motility	2
MAG1091	d__Bacteria;p__Bacillota_A;c__Clostridia;o__Oscillospirales;f__Ruminococcaceae;g__Gemmiger;s__Gemmiger qucibialis	Cellular Processes	Cellular community - prokaryotes	53
MAG1092	d__Bacteria;p__Bacillota_A;c__Clostridia;o__Clostridiales;f__Clostridiaceae;g__Clostridium;s__Clostridium sp001916075	Cellular Processes	Cellular community - prokaryotes	63
MAG1092	d__Bacteria;p__Bacillota_A;c__Clostridia;o__Clostridiales;f__Clostridiaceae;g__Clostridium;s__Clostridium sp001916075	Cellular Processes	Cell growth and death	26
MAG1092	d__Bacteria;p__Bacillota_A;c__Clostridia;o__Clostridiales;f__Clostridiaceae;g__Clostridium;s__Clostridium sp001916075	Cellular Processes	Cell motility	48
MAG1092	d__Bacteria;p__Bacillota_A;c__Clostridia;o__Clostridiales;f__Clostridiaceae;g__Clostridium;s__Clostridium sp001916075	Cellular Processes	Transport and catabolism	5
MAG1093	d__Bacteria;p__Bacillota_A;c__Clostridia;o__Oscillospirales;f__Ruminococcaceae;g__Faecalibacterium;s__Faecalibacterium prausnitzii_D	Cellular Processes	Cellular community - prokaryotes	63
MAG1093	d__Bacteria;p__Bacillota_A;c__Clostridia;o__Oscillospirales;f__Ruminococcaceae;g__Faecalibacterium;s__Faecalibacterium prausnitzii_D	Cellular Processes	Cell growth and death	25
MAG1093	d__Bacteria;p__Bacillota_A;c__Clostridia;o__Oscillospirales;f__Ruminococcaceae;g__Faecalibacterium;s__Faecalibacterium prausnitzii_D	Cellular Processes	Cell motility	5
MAG1093	d__Bacteria;p__Bacillota_A;c__Clostridia;o__Oscillospirales;f__Ruminococcaceae;g__Faecalibacterium;s__Faecalibacterium prausnitzii_D	Cellular Processes	Transport and catabolism	5
MAG1094	d__Bacteria;p__Actinomycetota;c__Coriobacteriia;o__Coriobacteriales;f__Eggerthellaceae;g__Eggerthella;s__Eggerthella lenta	Cellular Processes	Transport and catabolism	7
MAG1094	d__Bacteria;p__Actinomycetota;c__Coriobacteriia;o__Coriobacteriales;f__Eggerthellaceae;g__Eggerthella;s__Eggerthella lenta	Cellular Processes	Cell growth and death	19
MAG1094	d__Bacteria;p__Actinomycetota;c__Coriobacteriia;o__Coriobacteriales;f__Eggerthellaceae;g__Eggerthella;s__Eggerthella lenta	Cellular Processes	Cell motility	10
MAG1094	d__Bacteria;p__Actinomycetota;c__Coriobacteriia;o__Coriobacteriales;f__Eggerthellaceae;g__Eggerthella;s__Eggerthella lenta	Cellular Processes	Cellular community - prokaryotes	95
MAG1095	d__Bacteria;p__Bacillota_A;c__Clostridia;o__Oscillospirales;f__Oscillospiraceae;g__Faecousia;s__Faecousia sp900540635	Cellular Processes	Transport and catabolism	4
MAG1095	d__Bacteria;p__Bacillota_A;c__Clostridia;o__Oscillospirales;f__Oscillospiraceae;g__Faecousia;s__Faecousia sp900540635	Cellular Processes	Cell growth and death	12
MAG1095	d__Bacteria;p__Bacillota_A;c__Clostridia;o__Oscillospirales;f__Oscillospiraceae;g__Faecousia;s__Faecousia sp900540635	Cellular Processes	Cell motility	4
MAG1095	d__Bacteria;p__Bacillota_A;c__Clostridia;o__Oscillospirales;f__Oscillospiraceae;g__Faecousia;s__Faecousia sp900540635	Cellular Processes	Cellular community - prokaryotes	39
MAG1096	d__Bacteria;p__Bacillota_A;c__Clostridia;o__Oscillospirales;f__Ruminococcaceae;g__Faecalibacterium;s__Faecalibacterium duncaniae	Cellular Processes	Cell motility	6
MAG1096	d__Bacteria;p__Bacillota_A;c__Clostridia;o__Oscillospirales;f__Ruminococcaceae;g__Faecalibacterium;s__Faecalibacterium duncaniae	Cellular Processes	Cell growth and death	25
MAG1096	d__Bacteria;p__Bacillota_A;c__Clostridia;o__Oscillospirales;f__Ruminococcaceae;g__Faecalibacterium;s__Faecalibacterium duncaniae	Cellular Processes	Cellular community - prokaryotes	70
MAG1096	d__Bacteria;p__Bacillota_A;c__Clostridia;o__Oscillospirales;f__Ruminococcaceae;g__Faecalibacterium;s__Faecalibacterium duncaniae	Cellular Processes	Transport and catabolism	9
MAG1097	d__Bacteria;p__Bacillota_A;c__Clostridia;o__Lachnospirales;f__Lachnospiraceae;g__Blautia_A;s__Blautia_A sp900066335	Cellular Processes	Cell motility	7
MAG1097	d__Bacteria;p__Bacillota_A;c__Clostridia;o__Lachnospirales;f__Lachnospiraceae;g__Blautia_A;s__Blautia_A sp900066335	Cellular Processes	Cellular community - prokaryotes	67
MAG1097	d__Bacteria;p__Bacillota_A;c__Clostridia;o__Lachnospirales;f__Lachnospiraceae;g__Blautia_A;s__Blautia_A sp900066335	Cellular Processes	Cell growth and death	24
MAG1097	d__Bacteria;p__Bacillota_A;c__Clostridia;o__Lachnospirales;f__Lachnospiraceae;g__Blautia_A;s__Blautia_A sp900066335	Cellular Processes	Transport and catabolism	8
MAG1098	d__Bacteria;p__Actinomycetota;c__Coriobacteriia;o__Coriobacteriales;f__Coriobacteriaceae;g__Collinsella;s__Unclassified	Cellular Processes	Cell motility	1
MAG1098	d__Bacteria;p__Actinomycetota;c__Coriobacteriia;o__Coriobacteriales;f__Coriobacteriaceae;g__Collinsella;s__Unclassified	Cellular Processes	Cell growth and death	13
MAG1098	d__Bacteria;p__Actinomycetota;c__Coriobacteriia;o__Coriobacteriales;f__Coriobacteriaceae;g__Collinsella;s__Unclassified	Cellular Processes	Transport and catabolism	1
MAG1098	d__Bacteria;p__Actinomycetota;c__Coriobacteriia;o__Coriobacteriales;f__Coriobacteriaceae;g__Collinsella;s__Unclassified	Cellular Processes	Cellular community - prokaryotes	61
MAG1099	d__Bacteria;p__Bacillota_A;c__Clostridia;o__Oscillospirales;f__Acutalibacteraceae;g__Fimivicinus;s__Fimivicinus sp900544375	Cellular Processes	Cell growth and death	18
MAG1099	d__Bacteria;p__Bacillota_A;c__Clostridia;o__Oscillospirales;f__Acutalibacteraceae;g__Fimivicinus;s__Fimivicinus sp900544375	Cellular Processes	Cell motility	2
MAG1099	d__Bacteria;p__Bacillota_A;c__Clostridia;o__Oscillospirales;f__Acutalibacteraceae;g__Fimivicinus;s__Fimivicinus sp900544375	Cellular Processes	Transport and catabolism	29
MAG1099	d__Bacteria;p__Bacillota_A;c__Clostridia;o__Oscillospirales;f__Acutalibacteraceae;g__Fimivicinus;s__Fimivicinus sp900544375	Cellular Processes	Cellular community - prokaryotes	42
MAG11	d__Bacteria;p__Bacillota_A;c__Clostridia;o__Lachnospirales;f__Lachnospiraceae;g__Agathobacter;s__Agathobacter rectalis	Cellular Processes	Cellular community - prokaryotes	78
MAG11	d__Bacteria;p__Bacillota_A;c__Clostridia;o__Lachnospirales;f__Lachnospiraceae;g__Agathobacter;s__Agathobacter rectalis	Cellular Processes	Cell motility	66
MAG11	d__Bacteria;p__Bacillota_A;c__Clostridia;o__Lachnospirales;f__Lachnospiraceae;g__Agathobacter;s__Agathobacter rectalis	Cellular Processes	Transport and catabolism	7
MAG11	d__Bacteria;p__Bacillota_A;c__Clostridia;o__Lachnospirales;f__Lachnospiraceae;g__Agathobacter;s__Agathobacter rectalis	Cellular Processes	Cell growth and death	27
MAG110	d__Bacteria;p__Bacillota_A;c__Clostridia;o__Lachnospirales;f__Lachnospiraceae;g__Lachnoclostridium_B;s__Lachnoclostridium_B sp900066555	Cellular Processes	Cellular community - prokaryotes	46
MAG110	d__Bacteria;p__Bacillota_A;c__Clostridia;o__Lachnospirales;f__Lachnospiraceae;g__Lachnoclostridium_B;s__Lachnoclostridium_B sp900066555	Cellular Processes	Transport and catabolism	2
MAG110	d__Bacteria;p__Bacillota_A;c__Clostridia;o__Lachnospirales;f__Lachnospiraceae;g__Lachnoclostridium_B;s__Lachnoclostridium_B sp900066555	Cellular Processes	Cell growth and death	21
MAG110	d__Bacteria;p__Bacillota_A;c__Clostridia;o__Lachnospirales;f__Lachnospiraceae;g__Lachnoclostridium_B;s__Lachnoclostridium_B sp900066555	Cellular Processes	Cell motility	8
MAG1100	d__Bacteria;p__Bacillota_A;c__Clostridia;o__Lachnospirales;f__Lachnospiraceae;g__Agathobacter;s__Agathobacter faecis	Cellular Processes	Cell motility	50
MAG1100	d__Bacteria;p__Bacillota_A;c__Clostridia;o__Lachnospirales;f__Lachnospiraceae;g__Agathobacter;s__Agathobacter faecis	Cellular Processes	Cellular community - prokaryotes	58
MAG1100	d__Bacteria;p__Bacillota_A;c__Clostridia;o__Lachnospirales;f__Lachnospiraceae;g__Agathobacter;s__Agathobacter faecis	Cellular Processes	Cell growth and death	18
MAG1100	d__Bacteria;p__Bacillota_A;c__Clostridia;o__Lachnospirales;f__Lachnospiraceae;g__Agathobacter;s__Agathobacter faecis	Cellular Processes	Transport and catabolism	3
MAG1101	d__Bacteria;p__Actinomycetota;c__Actinomycetia;o__Actinomycetales;f__Micrococcaceae;g__Rothia;s__Rothia mucilaginosa_B	Cellular Processes	Transport and catabolism	6
MAG1101	d__Bacteria;p__Actinomycetota;c__Actinomycetia;o__Actinomycetales;f__Micrococcaceae;g__Rothia;s__Rothia mucilaginosa_B	Cellular Processes	Cell motility	3
MAG1101	d__Bacteria;p__Actinomycetota;c__Actinomycetia;o__Actinomycetales;f__Micrococcaceae;g__Rothia;s__Rothia mucilaginosa_B	Cellular Processes	Cell growth and death	21
MAG1101	d__Bacteria;p__Actinomycetota;c__Actinomycetia;o__Actinomycetales;f__Micrococcaceae;g__Rothia;s__Rothia mucilaginosa_B	Cellular Processes	Cellular community - prokaryotes	31
MAG1102	d__Bacteria;p__Actinomycetota;c__Coriobacteriia;o__Coriobacteriales;f__Eggerthellaceae;g__Adlercreutzia;s__Adlercreutzia equolifaciens	Cellular Processes	Cellular community - prokaryotes	77
MAG1102	d__Bacteria;p__Actinomycetota;c__Coriobacteriia;o__Coriobacteriales;f__Eggerthellaceae;g__Adlercreutzia;s__Adlercreutzia equolifaciens	Cellular Processes	Transport and catabolism	2
MAG1102	d__Bacteria;p__Actinomycetota;c__Coriobacteriia;o__Coriobacteriales;f__Eggerthellaceae;g__Adlercreutzia;s__Adlercreutzia equolifaciens	Cellular Processes	Cell growth and death	15
MAG1102	d__Bacteria;p__Actinomycetota;c__Coriobacteriia;o__Coriobacteriales;f__Eggerthellaceae;g__Adlercreutzia;s__Adlercreutzia equolifaciens	Cellular Processes	Cell motility	1
MAG1103	d__Bacteria;p__Bacillota_A;c__Clostridia;o__Lachnospirales;f__Lachnospiraceae;g__Coprococcus_A;s__Coprococcus_A catus_A	Cellular Processes	Transport and catabolism	6
MAG1103	d__Bacteria;p__Bacillota_A;c__Clostridia;o__Lachnospirales;f__Lachnospiraceae;g__Coprococcus_A;s__Coprococcus_A catus_A	Cellular Processes	Cell growth and death	23
MAG1103	d__Bacteria;p__Bacillota_A;c__Clostridia;o__Lachnospirales;f__Lachnospiraceae;g__Coprococcus_A;s__Coprococcus_A catus_A	Cellular Processes	Cell motility	5
MAG1103	d__Bacteria;p__Bacillota_A;c__Clostridia;o__Lachnospirales;f__Lachnospiraceae;g__Coprococcus_A;s__Coprococcus_A catus_A	Cellular Processes	Cellular community - prokaryotes	99
MAG1104	d__Bacteria;p__Bacillota_A;c__Clostridia;o__Oscillospirales;f__Butyricicoccaceae;g__Agathobaculum;s__Agathobaculum butyriciproducens	Cellular Processes	Cell motility	10
MAG1104	d__Bacteria;p__Bacillota_A;c__Clostridia;o__Oscillospirales;f__Butyricicoccaceae;g__Agathobaculum;s__Agathobaculum butyriciproducens	Cellular Processes	Cellular community - prokaryotes	72
MAG1104	d__Bacteria;p__Bacillota_A;c__Clostridia;o__Oscillospirales;f__Butyricicoccaceae;g__Agathobaculum;s__Agathobaculum butyriciproducens	Cellular Processes	Transport and catabolism	3
MAG1104	d__Bacteria;p__Bacillota_A;c__Clostridia;o__Oscillospirales;f__Butyricicoccaceae;g__Agathobaculum;s__Agathobaculum butyriciproducens	Cellular Processes	Cell growth and death	18
MAG1105	d__Bacteria;p__Actinomycetota;c__Coriobacteriia;o__Coriobacteriales;f__Coriobacteriaceae;g__Collinsella;s__Collinsella sp905208635	Cellular Processes	Cell motility	1
MAG1105	d__Bacteria;p__Actinomycetota;c__Coriobacteriia;o__Coriobacteriales;f__Coriobacteriaceae;g__Collinsella;s__Collinsella sp905208635	Cellular Processes	Cell growth and death	16
MAG1105	d__Bacteria;p__Actinomycetota;c__Coriobacteriia;o__Coriobacteriales;f__Coriobacteriaceae;g__Collinsella;s__Collinsella sp905208635	Cellular Processes	Transport and catabolism	2
MAG1105	d__Bacteria;p__Actinomycetota;c__Coriobacteriia;o__Coriobacteriales;f__Coriobacteriaceae;g__Collinsella;s__Collinsella sp905208635	Cellular Processes	Cellular community - prokaryotes	65
MAG1106	d__Bacteria;p__Bacillota_A;c__Clostridia;o__Peptostreptococcales;f__Anaerovoracaceae;g__Lentihominibacter;s__Lentihominibacter excrementipullorum	Cellular Processes	Cell motility	3
MAG1106	d__Bacteria;p__Bacillota_A;c__Clostridia;o__Peptostreptococcales;f__Anaerovoracaceae;g__Lentihominibacter;s__Lentihominibacter excrementipullorum	Cellular Processes	Cell growth and death	17
MAG1106	d__Bacteria;p__Bacillota_A;c__Clostridia;o__Peptostreptococcales;f__Anaerovoracaceae;g__Lentihominibacter;s__Lentihominibacter excrementipullorum	Cellular Processes	Cellular community - prokaryotes	31
MAG1106	d__Bacteria;p__Bacillota_A;c__Clostridia;o__Peptostreptococcales;f__Anaerovoracaceae;g__Lentihominibacter;s__Lentihominibacter excrementipullorum	Cellular Processes	Transport and catabolism	8
MAG1107	d__Bacteria;p__Actinomycetota;c__Actinomycetia;o__Actinomycetales;f__Bifidobacteriaceae;g__Bifidobacterium;s__Bifidobacterium longum	Cellular Processes	Transport and catabolism	9
MAG1107	d__Bacteria;p__Actinomycetota;c__Actinomycetia;o__Actinomycetales;f__Bifidobacteriaceae;g__Bifidobacterium;s__Bifidobacterium longum	Cellular Processes	Cellular community - prokaryotes	42
MAG1107	d__Bacteria;p__Actinomycetota;c__Actinomycetia;o__Actinomycetales;f__Bifidobacteriaceae;g__Bifidobacterium;s__Bifidobacterium longum	Cellular Processes	Cell motility	1
MAG1107	d__Bacteria;p__Actinomycetota;c__Actinomycetia;o__Actinomycetales;f__Bifidobacteriaceae;g__Bifidobacterium;s__Bifidobacterium longum	Cellular Processes	Cell growth and death	16
MAG1108	d__Bacteria;p__Bacillota_A;c__Clostridia;o__Lachnospirales;f__Lachnospiraceae;g__RUG115;s__RUG115 sp900066395	Cellular Processes	Cell growth and death	26
MAG1108	d__Bacteria;p__Bacillota_A;c__Clostridia;o__Lachnospirales;f__Lachnospiraceae;g__RUG115;s__RUG115 sp900066395	Cellular Processes	Transport and catabolism	6
MAG1108	d__Bacteria;p__Bacillota_A;c__Clostridia;o__Lachnospirales;f__Lachnospiraceae;g__RUG115;s__RUG115 sp900066395	Cellular Processes	Cell motility	58
MAG1108	d__Bacteria;p__Bacillota_A;c__Clostridia;o__Lachnospirales;f__Lachnospiraceae;g__RUG115;s__RUG115 sp900066395	Cellular Processes	Cellular community - prokaryotes	61
MAG1109	d__Bacteria;p__Actinomycetota;c__Coriobacteriia;o__Coriobacteriales;f__Coriobacteriaceae;g__Collinsella;s__Unclassified	Cellular Processes	Cellular community - prokaryotes	63
MAG1109	d__Bacteria;p__Actinomycetota;c__Coriobacteriia;o__Coriobacteriales;f__Coriobacteriaceae;g__Collinsella;s__Unclassified	Cellular Processes	Cell motility	1
MAG1109	d__Bacteria;p__Actinomycetota;c__Coriobacteriia;o__Coriobacteriales;f__Coriobacteriaceae;g__Collinsella;s__Unclassified	Cellular Processes	Transport and catabolism	1
MAG1109	d__Bacteria;p__Actinomycetota;c__Coriobacteriia;o__Coriobacteriales;f__Coriobacteriaceae;g__Collinsella;s__Unclassified	Cellular Processes	Cell growth and death	15
MAG111	d__Bacteria;p__Pseudomonadota;c__Gammaproteobacteria;o__Enterobacterales;f__Enterobacteriaceae;g__Escherichia;s__Escherichia coli	Cellular Processes	Cell growth and death	21
MAG111	d__Bacteria;p__Pseudomonadota;c__Gammaproteobacteria;o__Enterobacterales;f__Enterobacteriaceae;g__Escherichia;s__Escherichia coli	Cellular Processes	Cell motility	53
MAG111	d__Bacteria;p__Pseudomonadota;c__Gammaproteobacteria;o__Enterobacterales;f__Enterobacteriaceae;g__Escherichia;s__Escherichia coli	Cellular Processes	Transport and catabolism	10
MAG111	d__Bacteria;p__Pseudomonadota;c__Gammaproteobacteria;o__Enterobacterales;f__Enterobacteriaceae;g__Escherichia;s__Escherichia coli	Cellular Processes	Cellular community - prokaryotes	151
MAG1110	d__Bacteria;p__Bacillota_A;c__Clostridia;o__Lachnospirales;f__Lachnospiraceae;g__Roseburia;s__Roseburia hominis	Cellular Processes	Cell motility	75
MAG1110	d__Bacteria;p__Bacillota_A;c__Clostridia;o__Lachnospirales;f__Lachnospiraceae;g__Roseburia;s__Roseburia hominis	Cellular Processes	Cell growth and death	23
MAG1110	d__Bacteria;p__Bacillota_A;c__Clostridia;o__Lachnospirales;f__Lachnospiraceae;g__Roseburia;s__Roseburia hominis	Cellular Processes	Transport and catabolism	8
MAG1110	d__Bacteria;p__Bacillota_A;c__Clostridia;o__Lachnospirales;f__Lachnospiraceae;g__Roseburia;s__Roseburia hominis	Cellular Processes	Cellular community - prokaryotes	87
MAG1111	d__Bacteria;p__Bacillota_A;c__Clostridia;o__Oscillospirales;f__Ruminococcaceae;g__Gemmiger;s__Gemmiger formicilis	Cellular Processes	Transport and catabolism	3
MAG1111	d__Bacteria;p__Bacillota_A;c__Clostridia;o__Oscillospirales;f__Ruminococcaceae;g__Gemmiger;s__Gemmiger formicilis	Cellular Processes	Cellular community - prokaryotes	48
MAG1111	d__Bacteria;p__Bacillota_A;c__Clostridia;o__Oscillospirales;f__Ruminococcaceae;g__Gemmiger;s__Gemmiger formicilis	Cellular Processes	Cell motility	4
MAG1111	d__Bacteria;p__Bacillota_A;c__Clostridia;o__Oscillospirales;f__Ruminococcaceae;g__Gemmiger;s__Gemmiger formicilis	Cellular Processes	Cell growth and death	19
MAG1112	d__Bacteria;p__Bacillota_A;c__Clostridia;o__Lachnospirales;f__Lachnospiraceae;g__Acetatifactor;s__Acetatifactor intestinalis	Cellular Processes	Cell growth and death	29
MAG1112	d__Bacteria;p__Bacillota_A;c__Clostridia;o__Lachnospirales;f__Lachnospiraceae;g__Acetatifactor;s__Acetatifactor intestinalis	Cellular Processes	Cell motility	73
MAG1112	d__Bacteria;p__Bacillota_A;c__Clostridia;o__Lachnospirales;f__Lachnospiraceae;g__Acetatifactor;s__Acetatifactor intestinalis	Cellular Processes	Transport and catabolism	6
MAG1112	d__Bacteria;p__Bacillota_A;c__Clostridia;o__Lachnospirales;f__Lachnospiraceae;g__Acetatifactor;s__Acetatifactor intestinalis	Cellular Processes	Cellular community - prokaryotes	91
MAG1113	d__Bacteria;p__Actinomycetota;c__Coriobacteriia;o__Coriobacteriales;f__Eggerthellaceae;g__Senegalimassilia;s__Senegalimassilia anaerobia	Cellular Processes	Transport and catabolism	3
MAG1113	d__Bacteria;p__Actinomycetota;c__Coriobacteriia;o__Coriobacteriales;f__Eggerthellaceae;g__Senegalimassilia;s__Senegalimassilia anaerobia	Cellular Processes	Cell growth and death	15
MAG1113	d__Bacteria;p__Actinomycetota;c__Coriobacteriia;o__Coriobacteriales;f__Eggerthellaceae;g__Senegalimassilia;s__Senegalimassilia anaerobia	Cellular Processes	Cell motility	1
MAG1113	d__Bacteria;p__Actinomycetota;c__Coriobacteriia;o__Coriobacteriales;f__Eggerthellaceae;g__Senegalimassilia;s__Senegalimassilia anaerobia	Cellular Processes	Cellular community - prokaryotes	44
MAG1114	d__Bacteria;p__Bacillota_A;c__Clostridia;o__Oscillospirales;f__Ruminococcaceae;g__Faecalibacterium;s__Faecalibacterium prausnitzii	Cellular Processes	Cell motility	6
MAG1114	d__Bacteria;p__Bacillota_A;c__Clostridia;o__Oscillospirales;f__Ruminococcaceae;g__Faecalibacterium;s__Faecalibacterium prausnitzii	Cellular Processes	Cellular community - prokaryotes	55
MAG1114	d__Bacteria;p__Bacillota_A;c__Clostridia;o__Oscillospirales;f__Ruminococcaceae;g__Faecalibacterium;s__Faecalibacterium prausnitzii	Cellular Processes	Cell growth and death	23
MAG1114	d__Bacteria;p__Bacillota_A;c__Clostridia;o__Oscillospirales;f__Ruminococcaceae;g__Faecalibacterium;s__Faecalibacterium prausnitzii	Cellular Processes	Transport and catabolism	5
MAG1115	d__Bacteria;p__Bacillota_A;c__Clostridia;o__Oscillospirales;f__Acutalibacteraceae;g__Eubacterium_R;s__Eubacterium_R sp900539325	Cellular Processes	Cell growth and death	16
MAG1115	d__Bacteria;p__Bacillota_A;c__Clostridia;o__Oscillospirales;f__Acutalibacteraceae;g__Eubacterium_R;s__Eubacterium_R sp900539325	Cellular Processes	Transport and catabolism	7
MAG1115	d__Bacteria;p__Bacillota_A;c__Clostridia;o__Oscillospirales;f__Acutalibacteraceae;g__Eubacterium_R;s__Eubacterium_R sp900539325	Cellular Processes	Cell motility	4
MAG1115	d__Bacteria;p__Bacillota_A;c__Clostridia;o__Oscillospirales;f__Acutalibacteraceae;g__Eubacterium_R;s__Eubacterium_R sp900539325	Cellular Processes	Cellular community - prokaryotes	32
MAG1116	d__Bacteria;p__Bacillota_A;c__Clostridia;o__TANB77;f__CAG-508;g__CAG-269;s__CAG-269 sp001916005	Cellular Processes	Transport and catabolism	1
MAG1116	d__Bacteria;p__Bacillota_A;c__Clostridia;o__TANB77;f__CAG-508;g__CAG-269;s__CAG-269 sp001916005	Cellular Processes	Cell motility	2
MAG1116	d__Bacteria;p__Bacillota_A;c__Clostridia;o__TANB77;f__CAG-508;g__CAG-269;s__CAG-269 sp001916005	Cellular Processes	Cellular community - prokaryotes	20
MAG1116	d__Bacteria;p__Bacillota_A;c__Clostridia;o__TANB77;f__CAG-508;g__CAG-269;s__CAG-269 sp001916005	Cellular Processes	Cell growth and death	12
MAG1117	d__Bacteria;p__Bacillota_A;c__Clostridia;o__Oscillospirales;f__Ruminococcaceae;g__Faecalibacterium;s__Faecalibacterium prausnitzii_E	Cellular Processes	Cellular community - prokaryotes	43
MAG1117	d__Bacteria;p__Bacillota_A;c__Clostridia;o__Oscillospirales;f__Ruminococcaceae;g__Faecalibacterium;s__Faecalibacterium prausnitzii_E	Cellular Processes	Cell motility	5
MAG1117	d__Bacteria;p__Bacillota_A;c__Clostridia;o__Oscillospirales;f__Ruminococcaceae;g__Faecalibacterium;s__Faecalibacterium prausnitzii_E	Cellular Processes	Cell growth and death	18
MAG1117	d__Bacteria;p__Bacillota_A;c__Clostridia;o__Oscillospirales;f__Ruminococcaceae;g__Faecalibacterium;s__Faecalibacterium prausnitzii_E	Cellular Processes	Transport and catabolism	8
MAG1118	d__Bacteria;p__Actinomycetota;c__Coriobacteriia;o__Coriobacteriales;f__Eggerthellaceae;g__Eggerthella;s__Eggerthella lenta	Cellular Processes	Transport and catabolism	7
MAG1118	d__Bacteria;p__Actinomycetota;c__Coriobacteriia;o__Coriobacteriales;f__Eggerthellaceae;g__Eggerthella;s__Eggerthella lenta	Cellular Processes	Cell growth and death	13
MAG1118	d__Bacteria;p__Actinomycetota;c__Coriobacteriia;o__Coriobacteriales;f__Eggerthellaceae;g__Eggerthella;s__Eggerthella lenta	Cellular Processes	Cell motility	6
MAG1118	d__Bacteria;p__Actinomycetota;c__Coriobacteriia;o__Coriobacteriales;f__Eggerthellaceae;g__Eggerthella;s__Eggerthella lenta	Cellular Processes	Cellular community - prokaryotes	87
MAG1119	d__Bacteria;p__Bacteroidota;c__Bacteroidia;o__Bacteroidales;f__Bacteroidaceae;g__Prevotella;s__Prevotella copri_A	Cellular Processes	Cell motility	9
MAG1119	d__Bacteria;p__Bacteroidota;c__Bacteroidia;o__Bacteroidales;f__Bacteroidaceae;g__Prevotella;s__Prevotella copri_A	Cellular Processes	Cell growth and death	26
MAG1119	d__Bacteria;p__Bacteroidota;c__Bacteroidia;o__Bacteroidales;f__Bacteroidaceae;g__Prevotella;s__Prevotella copri_A	Cellular Processes	Cellular community - prokaryotes	47
MAG1119	d__Bacteria;p__Bacteroidota;c__Bacteroidia;o__Bacteroidales;f__Bacteroidaceae;g__Prevotella;s__Prevotella copri_A	Cellular Processes	Transport and catabolism	15
MAG112	d__Bacteria;p__Bacillota_A;c__Clostridia;o__Oscillospirales;f__Oscillospiraceae;g__Faecousia;s__Faecousia sp900540635	Cellular Processes	Cell motility	6
MAG112	d__Bacteria;p__Bacillota_A;c__Clostridia;o__Oscillospirales;f__Oscillospiraceae;g__Faecousia;s__Faecousia sp900540635	Cellular Processes	Cell growth and death	21
MAG112	d__Bacteria;p__Bacillota_A;c__Clostridia;o__Oscillospirales;f__Oscillospiraceae;g__Faecousia;s__Faecousia sp900540635	Cellular Processes	Transport and catabolism	3
MAG112	d__Bacteria;p__Bacillota_A;c__Clostridia;o__Oscillospirales;f__Oscillospiraceae;g__Faecousia;s__Faecousia sp900540635	Cellular Processes	Cellular community - prokaryotes	52
MAG1120	d__Bacteria;p__Bacillota_A;c__Clostridia;o__Christensenellales;f__CAG-138;g__PeH17;s__PeH17 sp000435055	Cellular Processes	Cell motility	1
MAG1120	d__Bacteria;p__Bacillota_A;c__Clostridia;o__Christensenellales;f__CAG-138;g__PeH17;s__PeH17 sp000435055	Cellular Processes	Transport and catabolism	4
MAG1120	d__Bacteria;p__Bacillota_A;c__Clostridia;o__Christensenellales;f__CAG-138;g__PeH17;s__PeH17 sp000435055	Cellular Processes	Cell growth and death	18
MAG1120	d__Bacteria;p__Bacillota_A;c__Clostridia;o__Christensenellales;f__CAG-138;g__PeH17;s__PeH17 sp000435055	Cellular Processes	Cellular community - prokaryotes	36
MAG1121	d__Bacteria;p__Bacillota_A;c__Clostridia;o__Lachnospirales;f__Lachnospiraceae;g__Blautia;s__Blautia stercoris	Cellular Processes	Cell motility	9
MAG1121	d__Bacteria;p__Bacillota_A;c__Clostridia;o__Lachnospirales;f__Lachnospiraceae;g__Blautia;s__Blautia stercoris	Cellular Processes	Cell growth and death	27
MAG1121	d__Bacteria;p__Bacillota_A;c__Clostridia;o__Lachnospirales;f__Lachnospiraceae;g__Blautia;s__Blautia stercoris	Cellular Processes	Cellular community - prokaryotes	70
MAG1121	d__Bacteria;p__Bacillota_A;c__Clostridia;o__Lachnospirales;f__Lachnospiraceae;g__Blautia;s__Blautia stercoris	Cellular Processes	Transport and catabolism	6
MAG1122	d__Bacteria;p__Bacillota_A;c__Clostridia;o__Lachnospirales;f__Lachnospiraceae;g__Blautia_A;s__Blautia_A obeum	Cellular Processes	Transport and catabolism	7
MAG1122	d__Bacteria;p__Bacillota_A;c__Clostridia;o__Lachnospirales;f__Lachnospiraceae;g__Blautia_A;s__Blautia_A obeum	Cellular Processes	Cell growth and death	25
MAG1122	d__Bacteria;p__Bacillota_A;c__Clostridia;o__Lachnospirales;f__Lachnospiraceae;g__Blautia_A;s__Blautia_A obeum	Cellular Processes	Cellular community - prokaryotes	53
MAG1122	d__Bacteria;p__Bacillota_A;c__Clostridia;o__Lachnospirales;f__Lachnospiraceae;g__Blautia_A;s__Blautia_A obeum	Cellular Processes	Cell motility	12
MAG1123	d__Bacteria;p__Actinomycetota;c__Actinomycetia;o__Actinomycetales;f__Bifidobacteriaceae;g__Bifidobacterium;s__Bifidobacterium longum	Cellular Processes	Transport and catabolism	11
MAG1123	d__Bacteria;p__Actinomycetota;c__Actinomycetia;o__Actinomycetales;f__Bifidobacteriaceae;g__Bifidobacterium;s__Bifidobacterium longum	Cellular Processes	Cell motility	1
MAG1123	d__Bacteria;p__Actinomycetota;c__Actinomycetia;o__Actinomycetales;f__Bifidobacteriaceae;g__Bifidobacterium;s__Bifidobacterium longum	Cellular Processes	Cell growth and death	24
MAG1123	d__Bacteria;p__Actinomycetota;c__Actinomycetia;o__Actinomycetales;f__Bifidobacteriaceae;g__Bifidobacterium;s__Bifidobacterium longum	Cellular Processes	Cellular community - prokaryotes	60
MAG1124	d__Bacteria;p__Bacillota_A;c__Clostridia;o__Lachnospirales;f__Lachnospiraceae;g__Acetatifactor;s__Acetatifactor intestinalis	Cellular Processes	Cell growth and death	28
MAG1124	d__Bacteria;p__Bacillota_A;c__Clostridia;o__Lachnospirales;f__Lachnospiraceae;g__Acetatifactor;s__Acetatifactor intestinalis	Cellular Processes	Cell motility	73
MAG1124	d__Bacteria;p__Bacillota_A;c__Clostridia;o__Lachnospirales;f__Lachnospiraceae;g__Acetatifactor;s__Acetatifactor intestinalis	Cellular Processes	Cellular community - prokaryotes	89
MAG1124	d__Bacteria;p__Bacillota_A;c__Clostridia;o__Lachnospirales;f__Lachnospiraceae;g__Acetatifactor;s__Acetatifactor intestinalis	Cellular Processes	Transport and catabolism	5
MAG1125	d__Bacteria;p__Bacillota_A;c__Clostridia;o__Oscillospirales;f__Ruminococcaceae;g__Faecalibacterium;s__Faecalibacterium duncaniae	Cellular Processes	Transport and catabolism	8
MAG1125	d__Bacteria;p__Bacillota_A;c__Clostridia;o__Oscillospirales;f__Ruminococcaceae;g__Faecalibacterium;s__Faecalibacterium duncaniae	Cellular Processes	Cellular community - prokaryotes	62
MAG1125	d__Bacteria;p__Bacillota_A;c__Clostridia;o__Oscillospirales;f__Ruminococcaceae;g__Faecalibacterium;s__Faecalibacterium duncaniae	Cellular Processes	Cell motility	8
MAG1125	d__Bacteria;p__Bacillota_A;c__Clostridia;o__Oscillospirales;f__Ruminococcaceae;g__Faecalibacterium;s__Faecalibacterium duncaniae	Cellular Processes	Cell growth and death	22
MAG1126	d__Bacteria;p__Bacillota_A;c__Clostridia;o__Lachnospirales;f__Lachnospiraceae;g__Eubacterium_F;s__Eubacterium_F sp003491505	Cellular Processes	Cell growth and death	28
MAG1126	d__Bacteria;p__Bacillota_A;c__Clostridia;o__Lachnospirales;f__Lachnospiraceae;g__Eubacterium_F;s__Eubacterium_F sp003491505	Cellular Processes	Transport and catabolism	12
MAG1126	d__Bacteria;p__Bacillota_A;c__Clostridia;o__Lachnospirales;f__Lachnospiraceae;g__Eubacterium_F;s__Eubacterium_F sp003491505	Cellular Processes	Cellular community - prokaryotes	57
MAG1126	d__Bacteria;p__Bacillota_A;c__Clostridia;o__Lachnospirales;f__Lachnospiraceae;g__Eubacterium_F;s__Eubacterium_F sp003491505	Cellular Processes	Cell motility	58
MAG1127	d__Bacteria;p__Bacillota_A;c__Clostridia;o__Oscillospirales;f__Ruminococcaceae;g__Gemmiger;s__Gemmiger formicilis	Cellular Processes	Cell motility	2
MAG1127	d__Bacteria;p__Bacillota_A;c__Clostridia;o__Oscillospirales;f__Ruminococcaceae;g__Gemmiger;s__Gemmiger formicilis	Cellular Processes	Cellular community - prokaryotes	61
MAG1127	d__Bacteria;p__Bacillota_A;c__Clostridia;o__Oscillospirales;f__Ruminococcaceae;g__Gemmiger;s__Gemmiger formicilis	Cellular Processes	Transport and catabolism	1
MAG1127	d__Bacteria;p__Bacillota_A;c__Clostridia;o__Oscillospirales;f__Ruminococcaceae;g__Gemmiger;s__Gemmiger formicilis	Cellular Processes	Cell growth and death	14
MAG1128	d__Bacteria;p__Bacteroidota;c__Bacteroidia;o__Bacteroidales;f__Bacteroidaceae;g__Phocaeicola;s__Phocaeicola dorei	Cellular Processes	Cellular community - prokaryotes	67
MAG1128	d__Bacteria;p__Bacteroidota;c__Bacteroidia;o__Bacteroidales;f__Bacteroidaceae;g__Phocaeicola;s__Phocaeicola dorei	Cellular Processes	Cell growth and death	22
MAG1128	d__Bacteria;p__Bacteroidota;c__Bacteroidia;o__Bacteroidales;f__Bacteroidaceae;g__Phocaeicola;s__Phocaeicola dorei	Cellular Processes	Transport and catabolism	37
MAG1128	d__Bacteria;p__Bacteroidota;c__Bacteroidia;o__Bacteroidales;f__Bacteroidaceae;g__Phocaeicola;s__Phocaeicola dorei	Cellular Processes	Cell motility	5
MAG1129	d__Bacteria;p__Bacillota_A;c__Clostridia;o__Lachnospirales;f__Lachnospiraceae;g__Schaedlerella;s__Schaedlerella sp900066545	Cellular Processes	Transport and catabolism	3
MAG1129	d__Bacteria;p__Bacillota_A;c__Clostridia;o__Lachnospirales;f__Lachnospiraceae;g__Schaedlerella;s__Schaedlerella sp900066545	Cellular Processes	Cellular community - prokaryotes	77
MAG1129	d__Bacteria;p__Bacillota_A;c__Clostridia;o__Lachnospirales;f__Lachnospiraceae;g__Schaedlerella;s__Schaedlerella sp900066545	Cellular Processes	Cell growth and death	16
MAG1129	d__Bacteria;p__Bacillota_A;c__Clostridia;o__Lachnospirales;f__Lachnospiraceae;g__Schaedlerella;s__Schaedlerella sp900066545	Cellular Processes	Cell motility	7
MAG113	d__Bacteria;p__Bacillota_A;c__Clostridia;o__Lachnospirales;f__Lachnospiraceae;g__Anaerostipes;s__Anaerostipes sp900066705	Cellular Processes	Cellular community - prokaryotes	64
MAG113	d__Bacteria;p__Bacillota_A;c__Clostridia;o__Lachnospirales;f__Lachnospiraceae;g__Anaerostipes;s__Anaerostipes sp900066705	Cellular Processes	Cell growth and death	23
MAG113	d__Bacteria;p__Bacillota_A;c__Clostridia;o__Lachnospirales;f__Lachnospiraceae;g__Anaerostipes;s__Anaerostipes sp900066705	Cellular Processes	Cell motility	3
MAG113	d__Bacteria;p__Bacillota_A;c__Clostridia;o__Lachnospirales;f__Lachnospiraceae;g__Anaerostipes;s__Anaerostipes sp900066705	Cellular Processes	Transport and catabolism	8
MAG1130	d__Bacteria;p__Bacillota;c__Bacilli;o__Erysipelotrichales;f__Erysipelotrichaceae;g__Holdemanella;s__Holdemanella porci	Cellular Processes	Transport and catabolism	4
MAG1130	d__Bacteria;p__Bacillota;c__Bacilli;o__Erysipelotrichales;f__Erysipelotrichaceae;g__Holdemanella;s__Holdemanella porci	Cellular Processes	Cell motility	4
MAG1130	d__Bacteria;p__Bacillota;c__Bacilli;o__Erysipelotrichales;f__Erysipelotrichaceae;g__Holdemanella;s__Holdemanella porci	Cellular Processes	Cellular community - prokaryotes	82
MAG1130	d__Bacteria;p__Bacillota;c__Bacilli;o__Erysipelotrichales;f__Erysipelotrichaceae;g__Holdemanella;s__Holdemanella porci	Cellular Processes	Cell growth and death	15
MAG1131	d__Bacteria;p__Bacillota_A;c__Clostridia;o__UBA1381;f__UBA1381;g__CAG-41;s__CAG-41 sp900066215	Cellular Processes	Transport and catabolism	5
MAG1131	d__Bacteria;p__Bacillota_A;c__Clostridia;o__UBA1381;f__UBA1381;g__CAG-41;s__CAG-41 sp900066215	Cellular Processes	Cell growth and death	20
MAG1131	d__Bacteria;p__Bacillota_A;c__Clostridia;o__UBA1381;f__UBA1381;g__CAG-41;s__CAG-41 sp900066215	Cellular Processes	Cell motility	1
MAG1131	d__Bacteria;p__Bacillota_A;c__Clostridia;o__UBA1381;f__UBA1381;g__CAG-41;s__CAG-41 sp900066215	Cellular Processes	Cellular community - prokaryotes	61
MAG1132	d__Bacteria;p__Pseudomonadota;c__Gammaproteobacteria;o__Enterobacterales;f__Enterobacteriaceae;g__Klebsiella;s__Unclassified	Cellular Processes	Cellular community - prokaryotes	143
MAG1132	d__Bacteria;p__Pseudomonadota;c__Gammaproteobacteria;o__Enterobacterales;f__Enterobacteriaceae;g__Klebsiella;s__Unclassified	Cellular Processes	Cell growth and death	22
MAG1132	d__Bacteria;p__Pseudomonadota;c__Gammaproteobacteria;o__Enterobacterales;f__Enterobacteriaceae;g__Klebsiella;s__Unclassified	Cellular Processes	Cell motility	38
MAG1132	d__Bacteria;p__Pseudomonadota;c__Gammaproteobacteria;o__Enterobacterales;f__Enterobacteriaceae;g__Klebsiella;s__Unclassified	Cellular Processes	Transport and catabolism	12
MAG1133	d__Bacteria;p__Actinomycetota;c__Actinomycetia;o__Actinomycetales;f__Bifidobacteriaceae;g__Bifidobacterium;s__Bifidobacterium pseudocatenulatum	Cellular Processes	Transport and catabolism	10
MAG1133	d__Bacteria;p__Actinomycetota;c__Actinomycetia;o__Actinomycetales;f__Bifidobacteriaceae;g__Bifidobacterium;s__Bifidobacterium pseudocatenulatum	Cellular Processes	Cell motility	2
MAG1133	d__Bacteria;p__Actinomycetota;c__Actinomycetia;o__Actinomycetales;f__Bifidobacteriaceae;g__Bifidobacterium;s__Bifidobacterium pseudocatenulatum	Cellular Processes	Cell growth and death	20
MAG1133	d__Bacteria;p__Actinomycetota;c__Actinomycetia;o__Actinomycetales;f__Bifidobacteriaceae;g__Bifidobacterium;s__Bifidobacterium pseudocatenulatum	Cellular Processes	Cellular community - prokaryotes	74
MAG1134	d__Bacteria;p__Bacillota_A;c__Clostridia;o__Clostridiales;f__Clostridiaceae;g__Clostridium;s__Clostridium sp900540255	Cellular Processes	Transport and catabolism	5
MAG1134	d__Bacteria;p__Bacillota_A;c__Clostridia;o__Clostridiales;f__Clostridiaceae;g__Clostridium;s__Clostridium sp900540255	Cellular Processes	Cell motility	38
MAG1134	d__Bacteria;p__Bacillota_A;c__Clostridia;o__Clostridiales;f__Clostridiaceae;g__Clostridium;s__Clostridium sp900540255	Cellular Processes	Cell growth and death	23
MAG1134	d__Bacteria;p__Bacillota_A;c__Clostridia;o__Clostridiales;f__Clostridiaceae;g__Clostridium;s__Clostridium sp900540255	Cellular Processes	Cellular community - eukaryotes	1
MAG1134	d__Bacteria;p__Bacillota_A;c__Clostridia;o__Clostridiales;f__Clostridiaceae;g__Clostridium;s__Clostridium sp900540255	Cellular Processes	Cellular community - prokaryotes	68
MAG1135	d__Bacteria;p__Bacillota_A;c__Clostridia;o__Lachnospirales;f__Lachnospiraceae;g__Agathobacter;s__Agathobacter rectalis	Cellular Processes	Transport and catabolism	6
MAG1135	d__Bacteria;p__Bacillota_A;c__Clostridia;o__Lachnospirales;f__Lachnospiraceae;g__Agathobacter;s__Agathobacter rectalis	Cellular Processes	Cell motility	67
MAG1135	d__Bacteria;p__Bacillota_A;c__Clostridia;o__Lachnospirales;f__Lachnospiraceae;g__Agathobacter;s__Agathobacter rectalis	Cellular Processes	Cellular community - prokaryotes	84
MAG1135	d__Bacteria;p__Bacillota_A;c__Clostridia;o__Lachnospirales;f__Lachnospiraceae;g__Agathobacter;s__Agathobacter rectalis	Cellular Processes	Cell growth and death	26
MAG1136	d__Bacteria;p__Bacillota_A;c__Clostridia;o__Lachnospirales;f__Lachnospiraceae;g__Acetatifactor;s__Acetatifactor intestinalis	Cellular Processes	Cellular community - prokaryotes	91
MAG1136	d__Bacteria;p__Bacillota_A;c__Clostridia;o__Lachnospirales;f__Lachnospiraceae;g__Acetatifactor;s__Acetatifactor intestinalis	Cellular Processes	Cell motility	73
MAG1136	d__Bacteria;p__Bacillota_A;c__Clostridia;o__Lachnospirales;f__Lachnospiraceae;g__Acetatifactor;s__Acetatifactor intestinalis	Cellular Processes	Transport and catabolism	7
MAG1136	d__Bacteria;p__Bacillota_A;c__Clostridia;o__Lachnospirales;f__Lachnospiraceae;g__Acetatifactor;s__Acetatifactor intestinalis	Cellular Processes	Cell growth and death	30
MAG1137	d__Bacteria;p__Bacillota_A;c__Clostridia;o__Oscillospirales;f__Butyricicoccaceae;g__Agathobaculum;s__Agathobaculum butyriciproducens	Cellular Processes	Transport and catabolism	2
MAG1137	d__Bacteria;p__Bacillota_A;c__Clostridia;o__Oscillospirales;f__Butyricicoccaceae;g__Agathobaculum;s__Agathobaculum butyriciproducens	Cellular Processes	Cellular community - prokaryotes	72
MAG1137	d__Bacteria;p__Bacillota_A;c__Clostridia;o__Oscillospirales;f__Butyricicoccaceae;g__Agathobaculum;s__Agathobaculum butyriciproducens	Cellular Processes	Cell motility	11
MAG1137	d__Bacteria;p__Bacillota_A;c__Clostridia;o__Oscillospirales;f__Butyricicoccaceae;g__Agathobaculum;s__Agathobaculum butyriciproducens	Cellular Processes	Cell growth and death	21
MAG1138	d__Bacteria;p__Bacillota_A;c__Clostridia;o__Oscillospirales;f__Acutalibacteraceae;g__Eubacterium_R;s__Eubacterium_R sp900540235	Cellular Processes	Cell growth and death	13
MAG1138	d__Bacteria;p__Bacillota_A;c__Clostridia;o__Oscillospirales;f__Acutalibacteraceae;g__Eubacterium_R;s__Eubacterium_R sp900540235	Cellular Processes	Cellular community - prokaryotes	41
MAG1138	d__Bacteria;p__Bacillota_A;c__Clostridia;o__Oscillospirales;f__Acutalibacteraceae;g__Eubacterium_R;s__Eubacterium_R sp900540235	Cellular Processes	Transport and catabolism	8
MAG1139	d__Bacteria;p__Actinomycetota;c__Coriobacteriia;o__Coriobacteriales;f__Eggerthellaceae;g__Adlercreutzia;s__Adlercreutzia equolifaciens	Cellular Processes	Cell motility	1
MAG1139	d__Bacteria;p__Actinomycetota;c__Coriobacteriia;o__Coriobacteriales;f__Eggerthellaceae;g__Adlercreutzia;s__Adlercreutzia equolifaciens	Cellular Processes	Cell growth and death	11
MAG1139	d__Bacteria;p__Actinomycetota;c__Coriobacteriia;o__Coriobacteriales;f__Eggerthellaceae;g__Adlercreutzia;s__Adlercreutzia equolifaciens	Cellular Processes	Transport and catabolism	1
MAG1139	d__Bacteria;p__Actinomycetota;c__Coriobacteriia;o__Coriobacteriales;f__Eggerthellaceae;g__Adlercreutzia;s__Adlercreutzia equolifaciens	Cellular Processes	Cellular community - prokaryotes	60
MAG114	d__Bacteria;p__Bacillota_A;c__Clostridia;o__Oscillospirales;f__Oscillospiraceae;g__Flavonifractor;s__Flavonifractor plautii	Cellular Processes	Cell growth and death	24
MAG114	d__Bacteria;p__Bacillota_A;c__Clostridia;o__Oscillospirales;f__Oscillospiraceae;g__Flavonifractor;s__Flavonifractor plautii	Cellular Processes	Cellular community - prokaryotes	68
MAG114	d__Bacteria;p__Bacillota_A;c__Clostridia;o__Oscillospirales;f__Oscillospiraceae;g__Flavonifractor;s__Flavonifractor plautii	Cellular Processes	Transport and catabolism	5
MAG114	d__Bacteria;p__Bacillota_A;c__Clostridia;o__Oscillospirales;f__Oscillospiraceae;g__Flavonifractor;s__Flavonifractor plautii	Cellular Processes	Cell motility	10
MAG1140	d__Bacteria;p__Bacillota;c__Bacilli;o__Staphylococcales;f__Gemellaceae;g__Gemella;s__Gemella sanguinis	Cellular Processes	Transport and catabolism	4
MAG1140	d__Bacteria;p__Bacillota;c__Bacilli;o__Staphylococcales;f__Gemellaceae;g__Gemella;s__Gemella sanguinis	Cellular Processes	Cell growth and death	18
MAG1140	d__Bacteria;p__Bacillota;c__Bacilli;o__Staphylococcales;f__Gemellaceae;g__Gemella;s__Gemella sanguinis	Cellular Processes	Cellular community - eukaryotes	1
MAG1140	d__Bacteria;p__Bacillota;c__Bacilli;o__Staphylococcales;f__Gemellaceae;g__Gemella;s__Gemella sanguinis	Cellular Processes	Cellular community - prokaryotes	52
MAG1140	d__Bacteria;p__Bacillota;c__Bacilli;o__Staphylococcales;f__Gemellaceae;g__Gemella;s__Gemella sanguinis	Cellular Processes	Cell motility	4
MAG1141	d__Bacteria;p__Bacillota_A;c__Clostridia;o__Oscillospirales;f__Acutalibacteraceae;g__UMGS1071;s__UMGS1071 sp934476545	Cellular Processes	Cell growth and death	19
MAG1141	d__Bacteria;p__Bacillota_A;c__Clostridia;o__Oscillospirales;f__Acutalibacteraceae;g__UMGS1071;s__UMGS1071 sp934476545	Cellular Processes	Cell motility	2
MAG1141	d__Bacteria;p__Bacillota_A;c__Clostridia;o__Oscillospirales;f__Acutalibacteraceae;g__UMGS1071;s__UMGS1071 sp934476545	Cellular Processes	Cellular community - prokaryotes	57
MAG1141	d__Bacteria;p__Bacillota_A;c__Clostridia;o__Oscillospirales;f__Acutalibacteraceae;g__UMGS1071;s__UMGS1071 sp934476545	Cellular Processes	Transport and catabolism	5
MAG1142	d__Bacteria;p__Bacillota_A;c__Clostridia;o__Lachnospirales;f__Lachnospiraceae;g__Eisenbergiella;s__Eisenbergiella sp900066775	Cellular Processes	Cell motility	4
MAG1142	d__Bacteria;p__Bacillota_A;c__Clostridia;o__Lachnospirales;f__Lachnospiraceae;g__Eisenbergiella;s__Eisenbergiella sp900066775	Cellular Processes	Cellular community - prokaryotes	68
MAG1142	d__Bacteria;p__Bacillota_A;c__Clostridia;o__Lachnospirales;f__Lachnospiraceae;g__Eisenbergiella;s__Eisenbergiella sp900066775	Cellular Processes	Transport and catabolism	18
MAG1142	d__Bacteria;p__Bacillota_A;c__Clostridia;o__Lachnospirales;f__Lachnospiraceae;g__Eisenbergiella;s__Eisenbergiella sp900066775	Cellular Processes	Cell growth and death	23
MAG1143	d__Bacteria;p__Bacillota_A;c__Clostridia;o__Lachnospirales;f__Lachnospiraceae;g__Mediterraneibacter;s__Mediterraneibacter faecis	Cellular Processes	Cell motility	4
MAG1143	d__Bacteria;p__Bacillota_A;c__Clostridia;o__Lachnospirales;f__Lachnospiraceae;g__Mediterraneibacter;s__Mediterraneibacter faecis	Cellular Processes	Cell growth and death	17
MAG1143	d__Bacteria;p__Bacillota_A;c__Clostridia;o__Lachnospirales;f__Lachnospiraceae;g__Mediterraneibacter;s__Mediterraneibacter faecis	Cellular Processes	Cellular community - prokaryotes	44
MAG1143	d__Bacteria;p__Bacillota_A;c__Clostridia;o__Lachnospirales;f__Lachnospiraceae;g__Mediterraneibacter;s__Mediterraneibacter faecis	Cellular Processes	Transport and catabolism	7
MAG1144	d__Bacteria;p__Bacillota;c__Bacilli;o__Lactobacillales;f__Lactobacillaceae;g__Lactobacillus;s__Lactobacillus amylovorus	Cellular Processes	Transport and catabolism	2
MAG1144	d__Bacteria;p__Bacillota;c__Bacilli;o__Lactobacillales;f__Lactobacillaceae;g__Lactobacillus;s__Lactobacillus amylovorus	Cellular Processes	Cell motility	1
MAG1144	d__Bacteria;p__Bacillota;c__Bacilli;o__Lactobacillales;f__Lactobacillaceae;g__Lactobacillus;s__Lactobacillus amylovorus	Cellular Processes	Cellular community - prokaryotes	62
MAG1144	d__Bacteria;p__Bacillota;c__Bacilli;o__Lactobacillales;f__Lactobacillaceae;g__Lactobacillus;s__Lactobacillus amylovorus	Cellular Processes	Cell growth and death	13
MAG1145	d__Bacteria;p__Bacillota_A;c__Clostridia;o__Oscillospirales;f__Acutalibacteraceae;g__UMGS1491;s__Unclassified	Cellular Processes	Cellular community - prokaryotes	15
MAG1145	d__Bacteria;p__Bacillota_A;c__Clostridia;o__Oscillospirales;f__Acutalibacteraceae;g__UMGS1491;s__Unclassified	Cellular Processes	Cell growth and death	18
MAG1145	d__Bacteria;p__Bacillota_A;c__Clostridia;o__Oscillospirales;f__Acutalibacteraceae;g__UMGS1491;s__Unclassified	Cellular Processes	Cellular community - eukaryotes	1
MAG1145	d__Bacteria;p__Bacillota_A;c__Clostridia;o__Oscillospirales;f__Acutalibacteraceae;g__UMGS1491;s__Unclassified	Cellular Processes	Transport and catabolism	3
MAG1145	d__Bacteria;p__Bacillota_A;c__Clostridia;o__Oscillospirales;f__Acutalibacteraceae;g__UMGS1491;s__Unclassified	Cellular Processes	Cell motility	1
MAG1146	d__Bacteria;p__Bacillota_A;c__Clostridia;o__Lachnospirales;f__Lachnospiraceae;g__Roseburia;s__Unclassified	Cellular Processes	Cell motility	55
MAG1146	d__Bacteria;p__Bacillota_A;c__Clostridia;o__Lachnospirales;f__Lachnospiraceae;g__Roseburia;s__Unclassified	Cellular Processes	Cell growth and death	22
MAG1146	d__Bacteria;p__Bacillota_A;c__Clostridia;o__Lachnospirales;f__Lachnospiraceae;g__Roseburia;s__Unclassified	Cellular Processes	Transport and catabolism	7
MAG1146	d__Bacteria;p__Bacillota_A;c__Clostridia;o__Lachnospirales;f__Lachnospiraceae;g__Roseburia;s__Unclassified	Cellular Processes	Cellular community - prokaryotes	86
MAG1147	d__Bacteria;p__Actinomycetota;c__Actinomycetia;o__Actinomycetales;f__Micrococcaceae;g__Rothia;s__Rothia mucilaginosa_B	Cellular Processes	Cell growth and death	20
MAG1147	d__Bacteria;p__Actinomycetota;c__Actinomycetia;o__Actinomycetales;f__Micrococcaceae;g__Rothia;s__Rothia mucilaginosa_B	Cellular Processes	Cellular community - prokaryotes	41
MAG1147	d__Bacteria;p__Actinomycetota;c__Actinomycetia;o__Actinomycetales;f__Micrococcaceae;g__Rothia;s__Rothia mucilaginosa_B	Cellular Processes	Cell motility	3
MAG1147	d__Bacteria;p__Actinomycetota;c__Actinomycetia;o__Actinomycetales;f__Micrococcaceae;g__Rothia;s__Rothia mucilaginosa_B	Cellular Processes	Transport and catabolism	8
MAG1148	d__Bacteria;p__Bacillota_C;c__Negativicutes;o__Veillonellales;f__Dialisteraceae;g__Dialister;s__Dialister succinatiphilus	Cellular Processes	Transport and catabolism	6
MAG1148	d__Bacteria;p__Bacillota_C;c__Negativicutes;o__Veillonellales;f__Dialisteraceae;g__Dialister;s__Dialister succinatiphilus	Cellular Processes	Cell motility	6
MAG1148	d__Bacteria;p__Bacillota_C;c__Negativicutes;o__Veillonellales;f__Dialisteraceae;g__Dialister;s__Dialister succinatiphilus	Cellular Processes	Cell growth and death	20
MAG1148	d__Bacteria;p__Bacillota_C;c__Negativicutes;o__Veillonellales;f__Dialisteraceae;g__Dialister;s__Dialister succinatiphilus	Cellular Processes	Cellular community - prokaryotes	56
MAG1149	d__Bacteria;p__Bacillota_A;c__Clostridia;o__Peptostreptococcales;f__Anaerovoracaceae;g__Lentihominibacter;s__Lentihominibacter faecis	Cellular Processes	Cell growth and death	22
MAG1149	d__Bacteria;p__Bacillota_A;c__Clostridia;o__Peptostreptococcales;f__Anaerovoracaceae;g__Lentihominibacter;s__Lentihominibacter faecis	Cellular Processes	Cell motility	3
MAG1149	d__Bacteria;p__Bacillota_A;c__Clostridia;o__Peptostreptococcales;f__Anaerovoracaceae;g__Lentihominibacter;s__Lentihominibacter faecis	Cellular Processes	Cellular community - prokaryotes	34
MAG1149	d__Bacteria;p__Bacillota_A;c__Clostridia;o__Peptostreptococcales;f__Anaerovoracaceae;g__Lentihominibacter;s__Lentihominibacter faecis	Cellular Processes	Transport and catabolism	10
MAG115	d__Bacteria;p__Bacillota;c__Bacilli;o__RF39;f__UBA660;g__CAG-582;s__CAG-582 sp000435515	Cellular Processes	Cell growth and death	14
MAG115	d__Bacteria;p__Bacillota;c__Bacilli;o__RF39;f__UBA660;g__CAG-582;s__CAG-582 sp000435515	Cellular Processes	Cell motility	1
MAG115	d__Bacteria;p__Bacillota;c__Bacilli;o__RF39;f__UBA660;g__CAG-582;s__CAG-582 sp000435515	Cellular Processes	Cellular community - prokaryotes	16
MAG115	d__Bacteria;p__Bacillota;c__Bacilli;o__RF39;f__UBA660;g__CAG-582;s__CAG-582 sp000435515	Cellular Processes	Transport and catabolism	1
MAG1150	d__Bacteria;p__Bacillota_A;c__Clostridia;o__UBA1381;f__UBA1381;g__CAG-41;s__CAG-41 sp900066215	Cellular Processes	Transport and catabolism	3
MAG1150	d__Bacteria;p__Bacillota_A;c__Clostridia;o__UBA1381;f__UBA1381;g__CAG-41;s__CAG-41 sp900066215	Cellular Processes	Cell growth and death	19
MAG1150	d__Bacteria;p__Bacillota_A;c__Clostridia;o__UBA1381;f__UBA1381;g__CAG-41;s__CAG-41 sp900066215	Cellular Processes	Cellular community - prokaryotes	55
MAG1150	d__Bacteria;p__Bacillota_A;c__Clostridia;o__UBA1381;f__UBA1381;g__CAG-41;s__CAG-41 sp900066215	Cellular Processes	Cell motility	2
MAG1151	d__Bacteria;p__Bacillota;c__Bacilli;o__RF39;f__UBA660;g__Ventrenecus;s__Ventrenecus sp905205665	Cellular Processes	Cell growth and death	13
MAG1151	d__Bacteria;p__Bacillota;c__Bacilli;o__RF39;f__UBA660;g__Ventrenecus;s__Ventrenecus sp905205665	Cellular Processes	Cellular community - prokaryotes	16
MAG1151	d__Bacteria;p__Bacillota;c__Bacilli;o__RF39;f__UBA660;g__Ventrenecus;s__Ventrenecus sp905205665	Cellular Processes	Cell motility	2
MAG1152	d__Bacteria;p__Bacillota_A;c__Clostridia;o__UBA1381;f__UBA1381;g__CAG-41;s__CAG-41 sp900066215	Cellular Processes	Cell growth and death	17
MAG1152	d__Bacteria;p__Bacillota_A;c__Clostridia;o__UBA1381;f__UBA1381;g__CAG-41;s__CAG-41 sp900066215	Cellular Processes	Cell motility	1
MAG1152	d__Bacteria;p__Bacillota_A;c__Clostridia;o__UBA1381;f__UBA1381;g__CAG-41;s__CAG-41 sp900066215	Cellular Processes	Cellular community - prokaryotes	49
MAG1152	d__Bacteria;p__Bacillota_A;c__Clostridia;o__UBA1381;f__UBA1381;g__CAG-41;s__CAG-41 sp900066215	Cellular Processes	Transport and catabolism	3
MAG1153	d__Bacteria;p__Bacteroidota;c__Bacteroidia;o__Bacteroidales;f__Bacteroidaceae;g__Prevotella;s__Prevotella copri_B	Cellular Processes	Cell motility	8
MAG1153	d__Bacteria;p__Bacteroidota;c__Bacteroidia;o__Bacteroidales;f__Bacteroidaceae;g__Prevotella;s__Prevotella copri_B	Cellular Processes	Cell growth and death	25
MAG1153	d__Bacteria;p__Bacteroidota;c__Bacteroidia;o__Bacteroidales;f__Bacteroidaceae;g__Prevotella;s__Prevotella copri_B	Cellular Processes	Cellular community - prokaryotes	54
MAG1153	d__Bacteria;p__Bacteroidota;c__Bacteroidia;o__Bacteroidales;f__Bacteroidaceae;g__Prevotella;s__Prevotella copri_B	Cellular Processes	Transport and catabolism	7
MAG1154	d__Bacteria;p__Bacillota_A;c__Clostridia;o__Lachnospirales;f__Lachnospiraceae;g__Blautia_A;s__Blautia_A faecis	Cellular Processes	Cell growth and death	31
MAG1154	d__Bacteria;p__Bacillota_A;c__Clostridia;o__Lachnospirales;f__Lachnospiraceae;g__Blautia_A;s__Blautia_A faecis	Cellular Processes	Cellular community - prokaryotes	105
MAG1154	d__Bacteria;p__Bacillota_A;c__Clostridia;o__Lachnospirales;f__Lachnospiraceae;g__Blautia_A;s__Blautia_A faecis	Cellular Processes	Cell motility	11
MAG1154	d__Bacteria;p__Bacillota_A;c__Clostridia;o__Lachnospirales;f__Lachnospiraceae;g__Blautia_A;s__Blautia_A faecis	Cellular Processes	Transport and catabolism	11
MAG1155	d__Bacteria;p__Actinomycetota;c__Coriobacteriia;o__Coriobacteriales;f__Eggerthellaceae;g__Adlercreutzia;s__Adlercreutzia equolifaciens	Cellular Processes	Transport and catabolism	4
MAG1155	d__Bacteria;p__Actinomycetota;c__Coriobacteriia;o__Coriobacteriales;f__Eggerthellaceae;g__Adlercreutzia;s__Adlercreutzia equolifaciens	Cellular Processes	Cell growth and death	18
MAG1155	d__Bacteria;p__Actinomycetota;c__Coriobacteriia;o__Coriobacteriales;f__Eggerthellaceae;g__Adlercreutzia;s__Adlercreutzia equolifaciens	Cellular Processes	Cellular community - prokaryotes	73
MAG1155	d__Bacteria;p__Actinomycetota;c__Coriobacteriia;o__Coriobacteriales;f__Eggerthellaceae;g__Adlercreutzia;s__Adlercreutzia equolifaciens	Cellular Processes	Cell motility	1
MAG1156	d__Bacteria;p__Bacillota_A;c__Clostridia;o__Lachnospirales;f__Lachnospiraceae;g__Dorea;s__Dorea formicigenerans	Cellular Processes	Transport and catabolism	5
MAG1156	d__Bacteria;p__Bacillota_A;c__Clostridia;o__Lachnospirales;f__Lachnospiraceae;g__Dorea;s__Dorea formicigenerans	Cellular Processes	Cellular community - prokaryotes	60
MAG1156	d__Bacteria;p__Bacillota_A;c__Clostridia;o__Lachnospirales;f__Lachnospiraceae;g__Dorea;s__Dorea formicigenerans	Cellular Processes	Cell growth and death	27
MAG1156	d__Bacteria;p__Bacillota_A;c__Clostridia;o__Lachnospirales;f__Lachnospiraceae;g__Dorea;s__Dorea formicigenerans	Cellular Processes	Cell motility	7
MAG1157	d__Bacteria;p__Bacillota_A;c__Clostridia;o__Oscillospirales;f__Acutalibacteraceae;g__Eubacterium_R;s__Eubacterium_R sp000436835	Cellular Processes	Cellular community - prokaryotes	43
MAG1157	d__Bacteria;p__Bacillota_A;c__Clostridia;o__Oscillospirales;f__Acutalibacteraceae;g__Eubacterium_R;s__Eubacterium_R sp000436835	Cellular Processes	Cell motility	3
MAG1157	d__Bacteria;p__Bacillota_A;c__Clostridia;o__Oscillospirales;f__Acutalibacteraceae;g__Eubacterium_R;s__Eubacterium_R sp000436835	Cellular Processes	Transport and catabolism	9
MAG1157	d__Bacteria;p__Bacillota_A;c__Clostridia;o__Oscillospirales;f__Acutalibacteraceae;g__Eubacterium_R;s__Eubacterium_R sp000436835	Cellular Processes	Cell growth and death	17
MAG1158	d__Bacteria;p__Bacillota_A;c__Clostridia;o__Lachnospirales;f__Lachnospiraceae;g__Blautia_A;s__Blautia_A massiliensis	Cellular Processes	Cell motility	11
MAG1158	d__Bacteria;p__Bacillota_A;c__Clostridia;o__Lachnospirales;f__Lachnospiraceae;g__Blautia_A;s__Blautia_A massiliensis	Cellular Processes	Cell growth and death	19
MAG1158	d__Bacteria;p__Bacillota_A;c__Clostridia;o__Lachnospirales;f__Lachnospiraceae;g__Blautia_A;s__Blautia_A massiliensis	Cellular Processes	Transport and catabolism	10
MAG1158	d__Bacteria;p__Bacillota_A;c__Clostridia;o__Lachnospirales;f__Lachnospiraceae;g__Blautia_A;s__Blautia_A massiliensis	Cellular Processes	Cellular community - prokaryotes	72
MAG1159	d__Bacteria;p__Bacillota_A;c__Clostridia;o__Lachnospirales;f__Lachnospiraceae;g__Blautia_A;s__Blautia_A sp000436615	Cellular Processes	Cell growth and death	23
MAG1159	d__Bacteria;p__Bacillota_A;c__Clostridia;o__Lachnospirales;f__Lachnospiraceae;g__Blautia_A;s__Blautia_A sp000436615	Cellular Processes	Cellular community - prokaryotes	55
MAG1159	d__Bacteria;p__Bacillota_A;c__Clostridia;o__Lachnospirales;f__Lachnospiraceae;g__Blautia_A;s__Blautia_A sp000436615	Cellular Processes	Cell motility	11
MAG1159	d__Bacteria;p__Bacillota_A;c__Clostridia;o__Lachnospirales;f__Lachnospiraceae;g__Blautia_A;s__Blautia_A sp000436615	Cellular Processes	Transport and catabolism	5
MAG116	d__Bacteria;p__Bacillota_A;c__Clostridia;o__Oscillospirales;f__Ruminococcaceae;g__Faecalibacterium;s__Faecalibacterium prausnitzii_D	Cellular Processes	Cellular community - prokaryotes	54
MAG116	d__Bacteria;p__Bacillota_A;c__Clostridia;o__Oscillospirales;f__Ruminococcaceae;g__Faecalibacterium;s__Faecalibacterium prausnitzii_D	Cellular Processes	Transport and catabolism	8
MAG116	d__Bacteria;p__Bacillota_A;c__Clostridia;o__Oscillospirales;f__Ruminococcaceae;g__Faecalibacterium;s__Faecalibacterium prausnitzii_D	Cellular Processes	Cell growth and death	21
MAG116	d__Bacteria;p__Bacillota_A;c__Clostridia;o__Oscillospirales;f__Ruminococcaceae;g__Faecalibacterium;s__Faecalibacterium prausnitzii_D	Cellular Processes	Cell motility	3
MAG1160	d__Bacteria;p__Bacillota_A;c__Clostridia;o__Lachnospirales;f__Lachnospiraceae;g__Oliverpabstia;s__Oliverpabstia intestinalis	Cellular Processes	Transport and catabolism	6
MAG1160	d__Bacteria;p__Bacillota_A;c__Clostridia;o__Lachnospirales;f__Lachnospiraceae;g__Oliverpabstia;s__Oliverpabstia intestinalis	Cellular Processes	Cell motility	3
MAG1160	d__Bacteria;p__Bacillota_A;c__Clostridia;o__Lachnospirales;f__Lachnospiraceae;g__Oliverpabstia;s__Oliverpabstia intestinalis	Cellular Processes	Cell growth and death	16
MAG1160	d__Bacteria;p__Bacillota_A;c__Clostridia;o__Lachnospirales;f__Lachnospiraceae;g__Oliverpabstia;s__Oliverpabstia intestinalis	Cellular Processes	Cellular community - prokaryotes	43
MAG1161	d__Bacteria;p__Bacillota_A;c__Clostridia;o__Lachnospirales;f__Lachnospiraceae;g__Blautia_A;s__Blautia_A faecis	Cellular Processes	Cell motility	10
MAG1161	d__Bacteria;p__Bacillota_A;c__Clostridia;o__Lachnospirales;f__Lachnospiraceae;g__Blautia_A;s__Blautia_A faecis	Cellular Processes	Cellular community - prokaryotes	118
MAG1161	d__Bacteria;p__Bacillota_A;c__Clostridia;o__Lachnospirales;f__Lachnospiraceae;g__Blautia_A;s__Blautia_A faecis	Cellular Processes	Cell growth and death	30
MAG1161	d__Bacteria;p__Bacillota_A;c__Clostridia;o__Lachnospirales;f__Lachnospiraceae;g__Blautia_A;s__Blautia_A faecis	Cellular Processes	Transport and catabolism	12
MAG1162	d__Bacteria;p__Bacillota_A;c__Clostridia;o__Oscillospirales;f__Ruminococcaceae;g__Faecalibacterium;s__Faecalibacterium prausnitzii_D	Cellular Processes	Cell growth and death	26
MAG1162	d__Bacteria;p__Bacillota_A;c__Clostridia;o__Oscillospirales;f__Ruminococcaceae;g__Faecalibacterium;s__Faecalibacterium prausnitzii_D	Cellular Processes	Transport and catabolism	6
MAG1162	d__Bacteria;p__Bacillota_A;c__Clostridia;o__Oscillospirales;f__Ruminococcaceae;g__Faecalibacterium;s__Faecalibacterium prausnitzii_D	Cellular Processes	Cell motility	6
MAG1162	d__Bacteria;p__Bacillota_A;c__Clostridia;o__Oscillospirales;f__Ruminococcaceae;g__Faecalibacterium;s__Faecalibacterium prausnitzii_D	Cellular Processes	Cellular community - prokaryotes	67
MAG1163	d__Bacteria;p__Actinomycetota;c__Coriobacteriia;o__Coriobacteriales;f__Coriobacteriaceae;g__Collinsella;s__Collinsella sp905208635	Cellular Processes	Cell growth and death	15
MAG1163	d__Bacteria;p__Actinomycetota;c__Coriobacteriia;o__Coriobacteriales;f__Coriobacteriaceae;g__Collinsella;s__Collinsella sp905208635	Cellular Processes	Cellular community - prokaryotes	63
MAG1163	d__Bacteria;p__Actinomycetota;c__Coriobacteriia;o__Coriobacteriales;f__Coriobacteriaceae;g__Collinsella;s__Collinsella sp905208635	Cellular Processes	Cell motility	1
MAG1163	d__Bacteria;p__Actinomycetota;c__Coriobacteriia;o__Coriobacteriales;f__Coriobacteriaceae;g__Collinsella;s__Collinsella sp905208635	Cellular Processes	Transport and catabolism	2
MAG1164	d__Bacteria;p__Actinomycetota;c__Coriobacteriia;o__Coriobacteriales;f__Eggerthellaceae;g__Slackia_A;s__Slackia_A isoflavoniconvertens	Cellular Processes	Cell motility	2
MAG1164	d__Bacteria;p__Actinomycetota;c__Coriobacteriia;o__Coriobacteriales;f__Eggerthellaceae;g__Slackia_A;s__Slackia_A isoflavoniconvertens	Cellular Processes	Cellular community - prokaryotes	53
MAG1164	d__Bacteria;p__Actinomycetota;c__Coriobacteriia;o__Coriobacteriales;f__Eggerthellaceae;g__Slackia_A;s__Slackia_A isoflavoniconvertens	Cellular Processes	Transport and catabolism	2
MAG1164	d__Bacteria;p__Actinomycetota;c__Coriobacteriia;o__Coriobacteriales;f__Eggerthellaceae;g__Slackia_A;s__Slackia_A isoflavoniconvertens	Cellular Processes	Cell growth and death	17
MAG1165	d__Bacteria;p__Actinomycetota;c__Coriobacteriia;o__Coriobacteriales;f__Eggerthellaceae;g__Aphodovivens;s__Aphodovivens avicola	Cellular Processes	Transport and catabolism	1
MAG1165	d__Bacteria;p__Actinomycetota;c__Coriobacteriia;o__Coriobacteriales;f__Eggerthellaceae;g__Aphodovivens;s__Aphodovivens avicola	Cellular Processes	Cellular community - prokaryotes	39
MAG1165	d__Bacteria;p__Actinomycetota;c__Coriobacteriia;o__Coriobacteriales;f__Eggerthellaceae;g__Aphodovivens;s__Aphodovivens avicola	Cellular Processes	Cell growth and death	13
MAG1165	d__Bacteria;p__Actinomycetota;c__Coriobacteriia;o__Coriobacteriales;f__Eggerthellaceae;g__Aphodovivens;s__Aphodovivens avicola	Cellular Processes	Cell motility	2
MAG1166	d__Bacteria;p__Bacillota;c__Bacilli;o__RF39;f__UBA660;g__CAG-302;s__CAG-302 sp934162325	Cellular Processes	Cellular community - prokaryotes	22
MAG1166	d__Bacteria;p__Bacillota;c__Bacilli;o__RF39;f__UBA660;g__CAG-302;s__CAG-302 sp934162325	Cellular Processes	Cell motility	2
MAG1166	d__Bacteria;p__Bacillota;c__Bacilli;o__RF39;f__UBA660;g__CAG-302;s__CAG-302 sp934162325	Cellular Processes	Cell growth and death	20
MAG1166	d__Bacteria;p__Bacillota;c__Bacilli;o__RF39;f__UBA660;g__CAG-302;s__CAG-302 sp934162325	Cellular Processes	Transport and catabolism	8
MAG1167	d__Bacteria;p__Bacteroidota;c__Bacteroidia;o__Bacteroidales;f__Bacteroidaceae;g__Bacteroides;s__Bacteroides thetaiotaomicron	Cellular Processes	Cell motility	5
MAG1167	d__Bacteria;p__Bacteroidota;c__Bacteroidia;o__Bacteroidales;f__Bacteroidaceae;g__Bacteroides;s__Bacteroides thetaiotaomicron	Cellular Processes	Transport and catabolism	41
MAG1167	d__Bacteria;p__Bacteroidota;c__Bacteroidia;o__Bacteroidales;f__Bacteroidaceae;g__Bacteroides;s__Bacteroides thetaiotaomicron	Cellular Processes	Cell growth and death	19
MAG1167	d__Bacteria;p__Bacteroidota;c__Bacteroidia;o__Bacteroidales;f__Bacteroidaceae;g__Bacteroides;s__Bacteroides thetaiotaomicron	Cellular Processes	Cellular community - prokaryotes	65
MAG1168	d__Bacteria;p__Bacillota_A;c__Clostridia;o__Oscillospirales;f__Oscillospiraceae;g__CAG-170;s__CAG-170 sp003516765	Cellular Processes	Cell motility	9
MAG1168	d__Bacteria;p__Bacillota_A;c__Clostridia;o__Oscillospirales;f__Oscillospiraceae;g__CAG-170;s__CAG-170 sp003516765	Cellular Processes	Cellular community - prokaryotes	83
MAG1168	d__Bacteria;p__Bacillota_A;c__Clostridia;o__Oscillospirales;f__Oscillospiraceae;g__CAG-170;s__CAG-170 sp003516765	Cellular Processes	Cell growth and death	23
MAG1168	d__Bacteria;p__Bacillota_A;c__Clostridia;o__Oscillospirales;f__Oscillospiraceae;g__CAG-170;s__CAG-170 sp003516765	Cellular Processes	Transport and catabolism	4
MAG1169	d__Bacteria;p__Bacillota_A;c__Clostridia;o__Lachnospirales;f__Lachnospiraceae;g__Oliverpabstia;s__Oliverpabstia intestinalis	Cellular Processes	Cellular community - prokaryotes	77
MAG1169	d__Bacteria;p__Bacillota_A;c__Clostridia;o__Lachnospirales;f__Lachnospiraceae;g__Oliverpabstia;s__Oliverpabstia intestinalis	Cellular Processes	Transport and catabolism	9
MAG1169	d__Bacteria;p__Bacillota_A;c__Clostridia;o__Lachnospirales;f__Lachnospiraceae;g__Oliverpabstia;s__Oliverpabstia intestinalis	Cellular Processes	Cell growth and death	23
MAG1169	d__Bacteria;p__Bacillota_A;c__Clostridia;o__Lachnospirales;f__Lachnospiraceae;g__Oliverpabstia;s__Oliverpabstia intestinalis	Cellular Processes	Cell motility	6
MAG117	d__Bacteria;p__Bacillota_A;c__Clostridia;o__Lachnospirales;f__Lachnospiraceae;g__Blautia_A;s__Blautia_A sp934364795	Cellular Processes	Cell growth and death	25
MAG117	d__Bacteria;p__Bacillota_A;c__Clostridia;o__Lachnospirales;f__Lachnospiraceae;g__Blautia_A;s__Blautia_A sp934364795	Cellular Processes	Transport and catabolism	12
MAG117	d__Bacteria;p__Bacillota_A;c__Clostridia;o__Lachnospirales;f__Lachnospiraceae;g__Blautia_A;s__Blautia_A sp934364795	Cellular Processes	Cell motility	19
MAG117	d__Bacteria;p__Bacillota_A;c__Clostridia;o__Lachnospirales;f__Lachnospiraceae;g__Blautia_A;s__Blautia_A sp934364795	Cellular Processes	Cellular community - prokaryotes	130
MAG1170	d__Bacteria;p__Bacillota_A;c__Clostridia;o__Lachnospirales;f__Lachnospiraceae;g__Limivivens;s__Limivivens sp905214955	Cellular Processes	Cell motility	8
MAG1170	d__Bacteria;p__Bacillota_A;c__Clostridia;o__Lachnospirales;f__Lachnospiraceae;g__Limivivens;s__Limivivens sp905214955	Cellular Processes	Cellular community - prokaryotes	125
MAG1170	d__Bacteria;p__Bacillota_A;c__Clostridia;o__Lachnospirales;f__Lachnospiraceae;g__Limivivens;s__Limivivens sp905214955	Cellular Processes	Cell growth and death	22
MAG1170	d__Bacteria;p__Bacillota_A;c__Clostridia;o__Lachnospirales;f__Lachnospiraceae;g__Limivivens;s__Limivivens sp905214955	Cellular Processes	Transport and catabolism	13
MAG1171	d__Bacteria;p__Bacillota;c__Bacilli;o__Haloplasmatales;f__Turicibacteraceae;g__Turicibacter;s__Turicibacter bilis	Cellular Processes	Cell growth and death	16
MAG1171	d__Bacteria;p__Bacillota;c__Bacilli;o__Haloplasmatales;f__Turicibacteraceae;g__Turicibacter;s__Turicibacter bilis	Cellular Processes	Cellular community - prokaryotes	55
MAG1171	d__Bacteria;p__Bacillota;c__Bacilli;o__Haloplasmatales;f__Turicibacteraceae;g__Turicibacter;s__Turicibacter bilis	Cellular Processes	Cell motility	3
MAG1171	d__Bacteria;p__Bacillota;c__Bacilli;o__Haloplasmatales;f__Turicibacteraceae;g__Turicibacter;s__Turicibacter bilis	Cellular Processes	Transport and catabolism	2
MAG1172	d__Bacteria;p__Bacillota_A;c__Clostridia;o__Oscillospirales;f__Ruminococcaceae;g__Ruminococcus;s__Ruminococcus sp002438605	Cellular Processes	Cell motility	1
MAG1172	d__Bacteria;p__Bacillota_A;c__Clostridia;o__Oscillospirales;f__Ruminococcaceae;g__Ruminococcus;s__Ruminococcus sp002438605	Cellular Processes	Transport and catabolism	5
MAG1172	d__Bacteria;p__Bacillota_A;c__Clostridia;o__Oscillospirales;f__Ruminococcaceae;g__Ruminococcus;s__Ruminococcus sp002438605	Cellular Processes	Cell growth and death	30
MAG1172	d__Bacteria;p__Bacillota_A;c__Clostridia;o__Oscillospirales;f__Ruminococcaceae;g__Ruminococcus;s__Ruminococcus sp002438605	Cellular Processes	Cellular community - prokaryotes	78
MAG1173	d__Bacteria;p__Bacillota_A;c__Clostridia;o__Lachnospirales;f__Lachnospiraceae;g__Dorea_A;s__Dorea_A longicatena_B	Cellular Processes	Cell motility	9
MAG1173	d__Bacteria;p__Bacillota_A;c__Clostridia;o__Lachnospirales;f__Lachnospiraceae;g__Dorea_A;s__Dorea_A longicatena_B	Cellular Processes	Transport and catabolism	4
MAG1173	d__Bacteria;p__Bacillota_A;c__Clostridia;o__Lachnospirales;f__Lachnospiraceae;g__Dorea_A;s__Dorea_A longicatena_B	Cellular Processes	Cell growth and death	25
MAG1173	d__Bacteria;p__Bacillota_A;c__Clostridia;o__Lachnospirales;f__Lachnospiraceae;g__Dorea_A;s__Dorea_A longicatena_B	Cellular Processes	Cellular community - prokaryotes	44
MAG1174	d__Bacteria;p__Bacillota_A;c__Clostridia;o__Lachnospirales;f__Lachnospiraceae;g__Acetatifactor;s__Acetatifactor sp900066565	Cellular Processes	Transport and catabolism	8
MAG1174	d__Bacteria;p__Bacillota_A;c__Clostridia;o__Lachnospirales;f__Lachnospiraceae;g__Acetatifactor;s__Acetatifactor sp900066565	Cellular Processes	Cell motility	71
MAG1174	d__Bacteria;p__Bacillota_A;c__Clostridia;o__Lachnospirales;f__Lachnospiraceae;g__Acetatifactor;s__Acetatifactor sp900066565	Cellular Processes	Cell growth and death	28
MAG1174	d__Bacteria;p__Bacillota_A;c__Clostridia;o__Lachnospirales;f__Lachnospiraceae;g__Acetatifactor;s__Acetatifactor sp900066565	Cellular Processes	Cellular community - prokaryotes	85
MAG1175	d__Bacteria;p__Bacillota_A;c__Clostridia;o__Oscillospirales;f__Ruminococcaceae;g__Ruminococcus_C;s__Ruminococcus_C callidus	Cellular Processes	Cellular community - prokaryotes	47
MAG1175	d__Bacteria;p__Bacillota_A;c__Clostridia;o__Oscillospirales;f__Ruminococcaceae;g__Ruminococcus_C;s__Ruminococcus_C callidus	Cellular Processes	Cell growth and death	18
MAG1175	d__Bacteria;p__Bacillota_A;c__Clostridia;o__Oscillospirales;f__Ruminococcaceae;g__Ruminococcus_C;s__Ruminococcus_C callidus	Cellular Processes	Transport and catabolism	5
MAG1175	d__Bacteria;p__Bacillota_A;c__Clostridia;o__Oscillospirales;f__Ruminococcaceae;g__Ruminococcus_C;s__Ruminococcus_C callidus	Cellular Processes	Cell motility	2
MAG1176	d__Bacteria;p__Bacillota_A;c__Clostridia;o__Oscillospirales;f__Ruminococcaceae;g__Gemmiger;s__Gemmiger formicilis	Cellular Processes	Cell motility	4
MAG1176	d__Bacteria;p__Bacillota_A;c__Clostridia;o__Oscillospirales;f__Ruminococcaceae;g__Gemmiger;s__Gemmiger formicilis	Cellular Processes	Cell growth and death	19
MAG1176	d__Bacteria;p__Bacillota_A;c__Clostridia;o__Oscillospirales;f__Ruminococcaceae;g__Gemmiger;s__Gemmiger formicilis	Cellular Processes	Transport and catabolism	3
MAG1176	d__Bacteria;p__Bacillota_A;c__Clostridia;o__Oscillospirales;f__Ruminococcaceae;g__Gemmiger;s__Gemmiger formicilis	Cellular Processes	Cellular community - prokaryotes	65
MAG1177	d__Bacteria;p__Bacillota_A;c__Clostridia;o__Lachnospirales;f__Lachnospiraceae;g__Lachnospira;s__Lachnospira eligens_A	Cellular Processes	Cellular community - prokaryotes	74
MAG1177	d__Bacteria;p__Bacillota_A;c__Clostridia;o__Lachnospirales;f__Lachnospiraceae;g__Lachnospira;s__Lachnospira eligens_A	Cellular Processes	Cell growth and death	26
MAG1177	d__Bacteria;p__Bacillota_A;c__Clostridia;o__Lachnospirales;f__Lachnospiraceae;g__Lachnospira;s__Lachnospira eligens_A	Cellular Processes	Cell motility	53
MAG1177	d__Bacteria;p__Bacillota_A;c__Clostridia;o__Lachnospirales;f__Lachnospiraceae;g__Lachnospira;s__Lachnospira eligens_A	Cellular Processes	Transport and catabolism	5
MAG1178	d__Bacteria;p__Actinomycetota;c__Coriobacteriia;o__Coriobacteriales;f__Eggerthellaceae;g__Aphodovivens;s__Aphodovivens avicola	Cellular Processes	Transport and catabolism	2
MAG1178	d__Bacteria;p__Actinomycetota;c__Coriobacteriia;o__Coriobacteriales;f__Eggerthellaceae;g__Aphodovivens;s__Aphodovivens avicola	Cellular Processes	Cellular community - prokaryotes	32
MAG1178	d__Bacteria;p__Actinomycetota;c__Coriobacteriia;o__Coriobacteriales;f__Eggerthellaceae;g__Aphodovivens;s__Aphodovivens avicola	Cellular Processes	Cell motility	1
MAG1178	d__Bacteria;p__Actinomycetota;c__Coriobacteriia;o__Coriobacteriales;f__Eggerthellaceae;g__Aphodovivens;s__Aphodovivens avicola	Cellular Processes	Cell growth and death	8
MAG1179	d__Bacteria;p__Bacillota_A;c__Clostridia;o__Oscillospirales;f__Ruminococcaceae;g__Gemmiger;s__Gemmiger formicilis	Cellular Processes	Cell growth and death	14
MAG1179	d__Bacteria;p__Bacillota_A;c__Clostridia;o__Oscillospirales;f__Ruminococcaceae;g__Gemmiger;s__Gemmiger formicilis	Cellular Processes	Transport and catabolism	3
MAG1179	d__Bacteria;p__Bacillota_A;c__Clostridia;o__Oscillospirales;f__Ruminococcaceae;g__Gemmiger;s__Gemmiger formicilis	Cellular Processes	Cell motility	4
MAG1179	d__Bacteria;p__Bacillota_A;c__Clostridia;o__Oscillospirales;f__Ruminococcaceae;g__Gemmiger;s__Gemmiger formicilis	Cellular Processes	Cellular community - prokaryotes	41
MAG118	d__Bacteria;p__Bacillota_A;c__Clostridia;o__Oscillospirales;f__Ruminococcaceae;g__Ruminococcus_C;s__Ruminococcus_C callidus	Cellular Processes	Cellular community - prokaryotes	44
MAG118	d__Bacteria;p__Bacillota_A;c__Clostridia;o__Oscillospirales;f__Ruminococcaceae;g__Ruminococcus_C;s__Ruminococcus_C callidus	Cellular Processes	Transport and catabolism	4
MAG118	d__Bacteria;p__Bacillota_A;c__Clostridia;o__Oscillospirales;f__Ruminococcaceae;g__Ruminococcus_C;s__Ruminococcus_C callidus	Cellular Processes	Cell growth and death	17
MAG118	d__Bacteria;p__Bacillota_A;c__Clostridia;o__Oscillospirales;f__Ruminococcaceae;g__Ruminococcus_C;s__Ruminococcus_C callidus	Cellular Processes	Cell motility	1
MAG1180	d__Bacteria;p__Bacillota_A;c__Clostridia;o__Lachnospirales;f__Lachnospiraceae;g__Anaerostipes;s__Anaerostipes hadrus	Cellular Processes	Cell growth and death	17
MAG1180	d__Bacteria;p__Bacillota_A;c__Clostridia;o__Lachnospirales;f__Lachnospiraceae;g__Anaerostipes;s__Anaerostipes hadrus	Cellular Processes	Cell motility	7
MAG1180	d__Bacteria;p__Bacillota_A;c__Clostridia;o__Lachnospirales;f__Lachnospiraceae;g__Anaerostipes;s__Anaerostipes hadrus	Cellular Processes	Transport and catabolism	5
MAG1180	d__Bacteria;p__Bacillota_A;c__Clostridia;o__Lachnospirales;f__Lachnospiraceae;g__Anaerostipes;s__Anaerostipes hadrus	Cellular Processes	Cellular community - prokaryotes	40
MAG1181	d__Bacteria;p__Bacteroidota;c__Bacteroidia;o__Bacteroidales;f__Muribaculaceae;g__CAG-485;s__CAG-485 sp002493515	Cellular Processes	Cell motility	6
MAG1181	d__Bacteria;p__Bacteroidota;c__Bacteroidia;o__Bacteroidales;f__Muribaculaceae;g__CAG-485;s__CAG-485 sp002493515	Cellular Processes	Transport and catabolism	12
MAG1181	d__Bacteria;p__Bacteroidota;c__Bacteroidia;o__Bacteroidales;f__Muribaculaceae;g__CAG-485;s__CAG-485 sp002493515	Cellular Processes	Cellular community - prokaryotes	46
MAG1181	d__Bacteria;p__Bacteroidota;c__Bacteroidia;o__Bacteroidales;f__Muribaculaceae;g__CAG-485;s__CAG-485 sp002493515	Cellular Processes	Cell growth and death	29
MAG1182	d__Bacteria;p__Bacillota_A;c__Clostridia;o__Oscillospirales;f__Oscillospiraceae;g__Faecousia;s__Faecousia sp900549705	Cellular Processes	Cell motility	7
MAG1182	d__Bacteria;p__Bacillota_A;c__Clostridia;o__Oscillospirales;f__Oscillospiraceae;g__Faecousia;s__Faecousia sp900549705	Cellular Processes	Transport and catabolism	4
MAG1182	d__Bacteria;p__Bacillota_A;c__Clostridia;o__Oscillospirales;f__Oscillospiraceae;g__Faecousia;s__Faecousia sp900549705	Cellular Processes	Cell growth and death	25
MAG1182	d__Bacteria;p__Bacillota_A;c__Clostridia;o__Oscillospirales;f__Oscillospiraceae;g__Faecousia;s__Faecousia sp900549705	Cellular Processes	Cellular community - prokaryotes	67
MAG1183	d__Bacteria;p__Bacillota_A;c__Clostridia;o__Lachnospirales;f__Lachnospiraceae;g__Blautia_A;s__Blautia_A wexlerae	Cellular Processes	Cellular community - prokaryotes	74
MAG1183	d__Bacteria;p__Bacillota_A;c__Clostridia;o__Lachnospirales;f__Lachnospiraceae;g__Blautia_A;s__Blautia_A wexlerae	Cellular Processes	Transport and catabolism	6
MAG1183	d__Bacteria;p__Bacillota_A;c__Clostridia;o__Lachnospirales;f__Lachnospiraceae;g__Blautia_A;s__Blautia_A wexlerae	Cellular Processes	Cell motility	7
MAG1183	d__Bacteria;p__Bacillota_A;c__Clostridia;o__Lachnospirales;f__Lachnospiraceae;g__Blautia_A;s__Blautia_A wexlerae	Cellular Processes	Cell growth and death	25
MAG1184	d__Bacteria;p__Bacillota_A;c__Clostridia;o__Lachnospirales;f__Lachnospiraceae;g__Dorea_A;s__Dorea_A longicatena_B	Cellular Processes	Cell motility	8
MAG1184	d__Bacteria;p__Bacillota_A;c__Clostridia;o__Lachnospirales;f__Lachnospiraceae;g__Dorea_A;s__Dorea_A longicatena_B	Cellular Processes	Cellular community - prokaryotes	51
MAG1184	d__Bacteria;p__Bacillota_A;c__Clostridia;o__Lachnospirales;f__Lachnospiraceae;g__Dorea_A;s__Dorea_A longicatena_B	Cellular Processes	Cell growth and death	20
MAG1184	d__Bacteria;p__Bacillota_A;c__Clostridia;o__Lachnospirales;f__Lachnospiraceae;g__Dorea_A;s__Dorea_A longicatena_B	Cellular Processes	Transport and catabolism	6
MAG1185	d__Bacteria;p__Bacillota_A;c__Clostridia;o__Lachnospirales;f__Lachnospiraceae;g__Agathobacter;s__Agathobacter rectalis	Cellular Processes	Cellular community - prokaryotes	84
MAG1185	d__Bacteria;p__Bacillota_A;c__Clostridia;o__Lachnospirales;f__Lachnospiraceae;g__Agathobacter;s__Agathobacter rectalis	Cellular Processes	Transport and catabolism	6
MAG1185	d__Bacteria;p__Bacillota_A;c__Clostridia;o__Lachnospirales;f__Lachnospiraceae;g__Agathobacter;s__Agathobacter rectalis	Cellular Processes	Cell motility	70
MAG1185	d__Bacteria;p__Bacillota_A;c__Clostridia;o__Lachnospirales;f__Lachnospiraceae;g__Agathobacter;s__Agathobacter rectalis	Cellular Processes	Cell growth and death	26
MAG1186	d__Bacteria;p__Actinomycetota;c__Coriobacteriia;o__Coriobacteriales;f__Coriobacteriaceae;g__Collinsella;s__Collinsella sp902405995	Cellular Processes	Cell growth and death	14
MAG1186	d__Bacteria;p__Actinomycetota;c__Coriobacteriia;o__Coriobacteriales;f__Coriobacteriaceae;g__Collinsella;s__Collinsella sp902405995	Cellular Processes	Cell motility	1
MAG1186	d__Bacteria;p__Actinomycetota;c__Coriobacteriia;o__Coriobacteriales;f__Coriobacteriaceae;g__Collinsella;s__Collinsella sp902405995	Cellular Processes	Cellular community - prokaryotes	50
MAG1186	d__Bacteria;p__Actinomycetota;c__Coriobacteriia;o__Coriobacteriales;f__Coriobacteriaceae;g__Collinsella;s__Collinsella sp902405995	Cellular Processes	Transport and catabolism	2
MAG1187	d__Bacteria;p__Actinomycetota;c__Actinomycetia;o__Actinomycetales;f__Bifidobacteriaceae;g__Bifidobacterium;s__Bifidobacterium longum	Cellular Processes	Transport and catabolism	8
MAG1187	d__Bacteria;p__Actinomycetota;c__Actinomycetia;o__Actinomycetales;f__Bifidobacteriaceae;g__Bifidobacterium;s__Bifidobacterium longum	Cellular Processes	Cellular community - prokaryotes	48
MAG1187	d__Bacteria;p__Actinomycetota;c__Actinomycetia;o__Actinomycetales;f__Bifidobacteriaceae;g__Bifidobacterium;s__Bifidobacterium longum	Cellular Processes	Cell growth and death	17
MAG1187	d__Bacteria;p__Actinomycetota;c__Actinomycetia;o__Actinomycetales;f__Bifidobacteriaceae;g__Bifidobacterium;s__Bifidobacterium longum	Cellular Processes	Cell motility	1
MAG1188	d__Bacteria;p__Bacillota_A;c__Clostridia;o__Lachnospirales;f__Lachnospiraceae;g__Fusicatenibacter;s__Fusicatenibacter saccharivorans	Cellular Processes	Cell motility	7
MAG1188	d__Bacteria;p__Bacillota_A;c__Clostridia;o__Lachnospirales;f__Lachnospiraceae;g__Fusicatenibacter;s__Fusicatenibacter saccharivorans	Cellular Processes	Cell growth and death	22
MAG1188	d__Bacteria;p__Bacillota_A;c__Clostridia;o__Lachnospirales;f__Lachnospiraceae;g__Fusicatenibacter;s__Fusicatenibacter saccharivorans	Cellular Processes	Cellular community - prokaryotes	85
MAG1188	d__Bacteria;p__Bacillota_A;c__Clostridia;o__Lachnospirales;f__Lachnospiraceae;g__Fusicatenibacter;s__Fusicatenibacter saccharivorans	Cellular Processes	Transport and catabolism	14
MAG1189	d__Bacteria;p__Bacillota_A;c__Clostridia;o__Oscillospirales;f__Acutalibacteraceae;g__UBA737;s__UBA737 sp900549055	Cellular Processes	Cell growth and death	11
MAG1189	d__Bacteria;p__Bacillota_A;c__Clostridia;o__Oscillospirales;f__Acutalibacteraceae;g__UBA737;s__UBA737 sp900549055	Cellular Processes	Cell motility	3
MAG1189	d__Bacteria;p__Bacillota_A;c__Clostridia;o__Oscillospirales;f__Acutalibacteraceae;g__UBA737;s__UBA737 sp900549055	Cellular Processes	Cellular community - prokaryotes	41
MAG1189	d__Bacteria;p__Bacillota_A;c__Clostridia;o__Oscillospirales;f__Acutalibacteraceae;g__UBA737;s__UBA737 sp900549055	Cellular Processes	Transport and catabolism	8
MAG119	d__Bacteria;p__Bacillota_A;c__Clostridia;o__Lachnospirales;f__Lachnospiraceae;g__Bariatricus;s__Bariatricus comes	Cellular Processes	Cellular community - prokaryotes	44
MAG119	d__Bacteria;p__Bacillota_A;c__Clostridia;o__Lachnospirales;f__Lachnospiraceae;g__Bariatricus;s__Bariatricus comes	Cellular Processes	Transport and catabolism	2
MAG119	d__Bacteria;p__Bacillota_A;c__Clostridia;o__Lachnospirales;f__Lachnospiraceae;g__Bariatricus;s__Bariatricus comes	Cellular Processes	Cell motility	3
MAG119	d__Bacteria;p__Bacillota_A;c__Clostridia;o__Lachnospirales;f__Lachnospiraceae;g__Bariatricus;s__Bariatricus comes	Cellular Processes	Cell growth and death	18
MAG1190	d__Bacteria;p__Bacillota;c__Bacilli;o__RF39;f__UBA660;g__CAG-302;s__CAG-302 sp934162325	Cellular Processes	Cell growth and death	15
MAG1190	d__Bacteria;p__Bacillota;c__Bacilli;o__RF39;f__UBA660;g__CAG-302;s__CAG-302 sp934162325	Cellular Processes	Cellular community - prokaryotes	13
MAG1190	d__Bacteria;p__Bacillota;c__Bacilli;o__RF39;f__UBA660;g__CAG-302;s__CAG-302 sp934162325	Cellular Processes	Transport and catabolism	7
MAG1190	d__Bacteria;p__Bacillota;c__Bacilli;o__RF39;f__UBA660;g__CAG-302;s__CAG-302 sp934162325	Cellular Processes	Cell motility	1
MAG1191	d__Bacteria;p__Bacillota;c__Bacilli;o__RF39;f__UBA660;g__UBA6448;s__UBA6448 sp000437315	Cellular Processes	Cell growth and death	18
MAG1191	d__Bacteria;p__Bacillota;c__Bacilli;o__RF39;f__UBA660;g__UBA6448;s__UBA6448 sp000437315	Cellular Processes	Cell motility	2
MAG1191	d__Bacteria;p__Bacillota;c__Bacilli;o__RF39;f__UBA660;g__UBA6448;s__UBA6448 sp000437315	Cellular Processes	Transport and catabolism	4
MAG1191	d__Bacteria;p__Bacillota;c__Bacilli;o__RF39;f__UBA660;g__UBA6448;s__UBA6448 sp000437315	Cellular Processes	Cellular community - prokaryotes	27
MAG1192	d__Bacteria;p__Bacillota;c__Bacilli;o__Lactobacillales;f__Streptococcaceae;g__Streptococcus;s__Streptococcus pasteurianus	Cellular Processes	Cell growth and death	13
MAG1192	d__Bacteria;p__Bacillota;c__Bacilli;o__Lactobacillales;f__Streptococcaceae;g__Streptococcus;s__Streptococcus pasteurianus	Cellular Processes	Transport and catabolism	6
MAG1192	d__Bacteria;p__Bacillota;c__Bacilli;o__Lactobacillales;f__Streptococcaceae;g__Streptococcus;s__Streptococcus pasteurianus	Cellular Processes	Cellular community - prokaryotes	74
MAG1192	d__Bacteria;p__Bacillota;c__Bacilli;o__Lactobacillales;f__Streptococcaceae;g__Streptococcus;s__Streptococcus pasteurianus	Cellular Processes	Cell motility	4
MAG1193	d__Bacteria;p__Bacillota_A;c__Clostridia;o__Oscillospirales;f__Ruminococcaceae;g__Gemmiger;s__Gemmiger sp900539695	Cellular Processes	Cell motility	5
MAG1193	d__Bacteria;p__Bacillota_A;c__Clostridia;o__Oscillospirales;f__Ruminococcaceae;g__Gemmiger;s__Gemmiger sp900539695	Cellular Processes	Transport and catabolism	5
MAG1193	d__Bacteria;p__Bacillota_A;c__Clostridia;o__Oscillospirales;f__Ruminococcaceae;g__Gemmiger;s__Gemmiger sp900539695	Cellular Processes	Cellular community - prokaryotes	58
MAG1193	d__Bacteria;p__Bacillota_A;c__Clostridia;o__Oscillospirales;f__Ruminococcaceae;g__Gemmiger;s__Gemmiger sp900539695	Cellular Processes	Cell growth and death	14
MAG1194	d__Bacteria;p__Bacillota_A;c__Clostridia;o__UBA1381;f__UBA1381;g__CAG-41;s__CAG-41 sp900066215	Cellular Processes	Transport and catabolism	3
MAG1194	d__Bacteria;p__Bacillota_A;c__Clostridia;o__UBA1381;f__UBA1381;g__CAG-41;s__CAG-41 sp900066215	Cellular Processes	Cell growth and death	21
MAG1194	d__Bacteria;p__Bacillota_A;c__Clostridia;o__UBA1381;f__UBA1381;g__CAG-41;s__CAG-41 sp900066215	Cellular Processes	Cell motility	2
MAG1194	d__Bacteria;p__Bacillota_A;c__Clostridia;o__UBA1381;f__UBA1381;g__CAG-41;s__CAG-41 sp900066215	Cellular Processes	Cellular community - prokaryotes	49
MAG1195	d__Bacteria;p__Bacillota_A;c__Clostridia;o__Lachnospirales;f__Lachnospiraceae;g__Roseburia;s__Roseburia sp003470905	Cellular Processes	Cellular community - prokaryotes	111
MAG1195	d__Bacteria;p__Bacillota_A;c__Clostridia;o__Lachnospirales;f__Lachnospiraceae;g__Roseburia;s__Roseburia sp003470905	Cellular Processes	Transport and catabolism	13
MAG1195	d__Bacteria;p__Bacillota_A;c__Clostridia;o__Lachnospirales;f__Lachnospiraceae;g__Roseburia;s__Roseburia sp003470905	Cellular Processes	Cell growth and death	21
MAG1195	d__Bacteria;p__Bacillota_A;c__Clostridia;o__Lachnospirales;f__Lachnospiraceae;g__Roseburia;s__Roseburia sp003470905	Cellular Processes	Cell motility	78
MAG1196	d__Bacteria;p__Bacillota_A;c__Clostridia;o__Oscillospirales;f__Butyricicoccaceae;g__Agathobaculum;s__Unclassified	Cellular Processes	Cellular community - prokaryotes	60
MAG1196	d__Bacteria;p__Bacillota_A;c__Clostridia;o__Oscillospirales;f__Butyricicoccaceae;g__Agathobaculum;s__Unclassified	Cellular Processes	Transport and catabolism	3
MAG1196	d__Bacteria;p__Bacillota_A;c__Clostridia;o__Oscillospirales;f__Butyricicoccaceae;g__Agathobaculum;s__Unclassified	Cellular Processes	Cell growth and death	26
MAG1196	d__Bacteria;p__Bacillota_A;c__Clostridia;o__Oscillospirales;f__Butyricicoccaceae;g__Agathobaculum;s__Unclassified	Cellular Processes	Cell motility	14
MAG1197	d__Bacteria;p__Bacillota_A;c__Clostridia;o__Oscillospirales;f__Acutalibacteraceae;g__Eubacterium_R;s__Eubacterium_R sp000436835	Cellular Processes	Cellular community - prokaryotes	44
MAG1197	d__Bacteria;p__Bacillota_A;c__Clostridia;o__Oscillospirales;f__Acutalibacteraceae;g__Eubacterium_R;s__Eubacterium_R sp000436835	Cellular Processes	Cell growth and death	17
MAG1197	d__Bacteria;p__Bacillota_A;c__Clostridia;o__Oscillospirales;f__Acutalibacteraceae;g__Eubacterium_R;s__Eubacterium_R sp000436835	Cellular Processes	Cell motility	3
MAG1197	d__Bacteria;p__Bacillota_A;c__Clostridia;o__Oscillospirales;f__Acutalibacteraceae;g__Eubacterium_R;s__Eubacterium_R sp000436835	Cellular Processes	Transport and catabolism	8
MAG1198	d__Bacteria;p__Actinomycetota;c__Coriobacteriia;o__Coriobacteriales;f__Eggerthellaceae;g__Adlercreutzia;s__Adlercreutzia equolifaciens	Cellular Processes	Cell motility	2
MAG1198	d__Bacteria;p__Actinomycetota;c__Coriobacteriia;o__Coriobacteriales;f__Eggerthellaceae;g__Adlercreutzia;s__Adlercreutzia equolifaciens	Cellular Processes	Cellular community - prokaryotes	68
MAG1198	d__Bacteria;p__Actinomycetota;c__Coriobacteriia;o__Coriobacteriales;f__Eggerthellaceae;g__Adlercreutzia;s__Adlercreutzia equolifaciens	Cellular Processes	Transport and catabolism	4
MAG1198	d__Bacteria;p__Actinomycetota;c__Coriobacteriia;o__Coriobacteriales;f__Eggerthellaceae;g__Adlercreutzia;s__Adlercreutzia equolifaciens	Cellular Processes	Cell growth and death	20
MAG1199	d__Bacteria;p__Bacillota_A;c__Clostridia;o__Lachnospirales;f__Lachnospiraceae;g__Mediterraneibacter;s__Mediterraneibacter faecis	Cellular Processes	Cell motility	3
MAG1199	d__Bacteria;p__Bacillota_A;c__Clostridia;o__Lachnospirales;f__Lachnospiraceae;g__Mediterraneibacter;s__Mediterraneibacter faecis	Cellular Processes	Transport and catabolism	5
MAG1199	d__Bacteria;p__Bacillota_A;c__Clostridia;o__Lachnospirales;f__Lachnospiraceae;g__Mediterraneibacter;s__Mediterraneibacter faecis	Cellular Processes	Cell growth and death	16
MAG1199	d__Bacteria;p__Bacillota_A;c__Clostridia;o__Lachnospirales;f__Lachnospiraceae;g__Mediterraneibacter;s__Mediterraneibacter faecis	Cellular Processes	Cellular community - prokaryotes	50
MAG12	d__Bacteria;p__Bacillota_A;c__Clostridia;o__Oscillospirales;f__Acutalibacteraceae;g__Fimenecus;s__Fimenecus sp000432435	Cellular Processes	Cell motility	1
MAG12	d__Bacteria;p__Bacillota_A;c__Clostridia;o__Oscillospirales;f__Acutalibacteraceae;g__Fimenecus;s__Fimenecus sp000432435	Cellular Processes	Cell growth and death	15
MAG12	d__Bacteria;p__Bacillota_A;c__Clostridia;o__Oscillospirales;f__Acutalibacteraceae;g__Fimenecus;s__Fimenecus sp000432435	Cellular Processes	Transport and catabolism	6
MAG12	d__Bacteria;p__Bacillota_A;c__Clostridia;o__Oscillospirales;f__Acutalibacteraceae;g__Fimenecus;s__Fimenecus sp000432435	Cellular Processes	Cellular community - prokaryotes	28
MAG120	d__Bacteria;p__Bacillota;c__Bacilli;o__Lactobacillales;f__Streptococcaceae;g__Streptococcus;s__Streptococcus sp001556435	Cellular Processes	Cell growth and death	11
MAG120	d__Bacteria;p__Bacillota;c__Bacilli;o__Lactobacillales;f__Streptococcaceae;g__Streptococcus;s__Streptococcus sp001556435	Cellular Processes	Transport and catabolism	2
MAG120	d__Bacteria;p__Bacillota;c__Bacilli;o__Lactobacillales;f__Streptococcaceae;g__Streptococcus;s__Streptococcus sp001556435	Cellular Processes	Cell motility	3
MAG120	d__Bacteria;p__Bacillota;c__Bacilli;o__Lactobacillales;f__Streptococcaceae;g__Streptococcus;s__Streptococcus sp001556435	Cellular Processes	Cellular community - prokaryotes	55
MAG1200	d__Bacteria;p__Actinomycetota;c__Actinomycetia;o__Actinomycetales;f__Dermabacteraceae;g__Brachybacterium;s__Unclassified	Cellular Processes	Transport and catabolism	25
MAG1200	d__Bacteria;p__Actinomycetota;c__Actinomycetia;o__Actinomycetales;f__Dermabacteraceae;g__Brachybacterium;s__Unclassified	Cellular Processes	Cell motility	2
MAG1200	d__Bacteria;p__Actinomycetota;c__Actinomycetia;o__Actinomycetales;f__Dermabacteraceae;g__Brachybacterium;s__Unclassified	Cellular Processes	Cellular community - prokaryotes	65
MAG1200	d__Bacteria;p__Actinomycetota;c__Actinomycetia;o__Actinomycetales;f__Dermabacteraceae;g__Brachybacterium;s__Unclassified	Cellular Processes	Cell growth and death	22
MAG1201	d__Bacteria;p__Bacillota_A;c__Clostridia;o__Lachnospirales;f__Lachnospiraceae;g__Dorea;s__Dorea formicigenerans	Cellular Processes	Cellular community - prokaryotes	61
MAG1201	d__Bacteria;p__Bacillota_A;c__Clostridia;o__Lachnospirales;f__Lachnospiraceae;g__Dorea;s__Dorea formicigenerans	Cellular Processes	Cell growth and death	31
MAG1201	d__Bacteria;p__Bacillota_A;c__Clostridia;o__Lachnospirales;f__Lachnospiraceae;g__Dorea;s__Dorea formicigenerans	Cellular Processes	Cell motility	10
MAG1201	d__Bacteria;p__Bacillota_A;c__Clostridia;o__Lachnospirales;f__Lachnospiraceae;g__Dorea;s__Dorea formicigenerans	Cellular Processes	Transport and catabolism	6
MAG1202	d__Bacteria;p__Bacteroidota;c__Bacteroidia;o__Bacteroidales;f__Muribaculaceae;g__Limisoma;s__Limisoma sp000437795	Cellular Processes	Transport and catabolism	6
MAG1202	d__Bacteria;p__Bacteroidota;c__Bacteroidia;o__Bacteroidales;f__Muribaculaceae;g__Limisoma;s__Limisoma sp000437795	Cellular Processes	Cell motility	3
MAG1202	d__Bacteria;p__Bacteroidota;c__Bacteroidia;o__Bacteroidales;f__Muribaculaceae;g__Limisoma;s__Limisoma sp000437795	Cellular Processes	Cell growth and death	19
MAG1202	d__Bacteria;p__Bacteroidota;c__Bacteroidia;o__Bacteroidales;f__Muribaculaceae;g__Limisoma;s__Limisoma sp000437795	Cellular Processes	Cellular community - prokaryotes	42
MAG1203	d__Bacteria;p__Pseudomonadota;c__Gammaproteobacteria;o__Enterobacterales;f__Enterobacteriaceae;g__Escherichia;s__Escherichia coli	Cellular Processes	Cellular community - prokaryotes	175
MAG1203	d__Bacteria;p__Pseudomonadota;c__Gammaproteobacteria;o__Enterobacterales;f__Enterobacteriaceae;g__Escherichia;s__Escherichia coli	Cellular Processes	Cell growth and death	23
MAG1203	d__Bacteria;p__Pseudomonadota;c__Gammaproteobacteria;o__Enterobacterales;f__Enterobacteriaceae;g__Escherichia;s__Escherichia coli	Cellular Processes	Transport and catabolism	10
MAG1203	d__Bacteria;p__Pseudomonadota;c__Gammaproteobacteria;o__Enterobacterales;f__Enterobacteriaceae;g__Escherichia;s__Escherichia coli	Cellular Processes	Cell motility	71
MAG1204	d__Bacteria;p__Bacillota_A;c__Clostridia;o__Oscillospirales;f__Ruminococcaceae;g__Faecalibacterium;s__Faecalibacterium prausnitzii_I	Cellular Processes	Transport and catabolism	5
MAG1204	d__Bacteria;p__Bacillota_A;c__Clostridia;o__Oscillospirales;f__Ruminococcaceae;g__Faecalibacterium;s__Faecalibacterium prausnitzii_I	Cellular Processes	Cell motility	8
MAG1204	d__Bacteria;p__Bacillota_A;c__Clostridia;o__Oscillospirales;f__Ruminococcaceae;g__Faecalibacterium;s__Faecalibacterium prausnitzii_I	Cellular Processes	Cell growth and death	24
MAG1204	d__Bacteria;p__Bacillota_A;c__Clostridia;o__Oscillospirales;f__Ruminococcaceae;g__Faecalibacterium;s__Faecalibacterium prausnitzii_I	Cellular Processes	Cellular community - prokaryotes	76
MAG1205	d__Bacteria;p__Bacillota_A;c__Clostridia;o__Lachnospirales;f__Lachnospiraceae;g__Blautia_A;s__Unclassified	Cellular Processes	Transport and catabolism	10
MAG1205	d__Bacteria;p__Bacillota_A;c__Clostridia;o__Lachnospirales;f__Lachnospiraceae;g__Blautia_A;s__Unclassified	Cellular Processes	Cell growth and death	20
MAG1205	d__Bacteria;p__Bacillota_A;c__Clostridia;o__Lachnospirales;f__Lachnospiraceae;g__Blautia_A;s__Unclassified	Cellular Processes	Cell motility	13
MAG1205	d__Bacteria;p__Bacillota_A;c__Clostridia;o__Lachnospirales;f__Lachnospiraceae;g__Blautia_A;s__Unclassified	Cellular Processes	Cellular community - prokaryotes	68
MAG1206	d__Bacteria;p__Bacillota_A;c__Clostridia;o__Oscillospirales;f__Butyricicoccaceae;g__Agathobaculum;s__Agathobaculum butyriciproducens	Cellular Processes	Cell motility	13
MAG1206	d__Bacteria;p__Bacillota_A;c__Clostridia;o__Oscillospirales;f__Butyricicoccaceae;g__Agathobaculum;s__Agathobaculum butyriciproducens	Cellular Processes	Cellular community - prokaryotes	74
MAG1206	d__Bacteria;p__Bacillota_A;c__Clostridia;o__Oscillospirales;f__Butyricicoccaceae;g__Agathobaculum;s__Agathobaculum butyriciproducens	Cellular Processes	Transport and catabolism	2
MAG1206	d__Bacteria;p__Bacillota_A;c__Clostridia;o__Oscillospirales;f__Butyricicoccaceae;g__Agathobaculum;s__Agathobaculum butyriciproducens	Cellular Processes	Cell growth and death	19
MAG1207	d__Bacteria;p__Bacillota_A;c__Clostridia;o__TANB77;f__CAG-508;g__CAG-245;s__CAG-245 sp000434195	Cellular Processes	Cell growth and death	18
MAG1207	d__Bacteria;p__Bacillota_A;c__Clostridia;o__TANB77;f__CAG-508;g__CAG-245;s__CAG-245 sp000434195	Cellular Processes	Transport and catabolism	4
MAG1207	d__Bacteria;p__Bacillota_A;c__Clostridia;o__TANB77;f__CAG-508;g__CAG-245;s__CAG-245 sp000434195	Cellular Processes	Cell motility	1
MAG1207	d__Bacteria;p__Bacillota_A;c__Clostridia;o__TANB77;f__CAG-508;g__CAG-245;s__CAG-245 sp000434195	Cellular Processes	Cellular community - prokaryotes	21
MAG1208	d__Bacteria;p__Bacillota_A;c__Clostridia;o__Lachnospirales;f__Lachnospiraceae;g__Anaerostipes;s__Anaerostipes hadrus	Cellular Processes	Cell motility	6
MAG1208	d__Bacteria;p__Bacillota_A;c__Clostridia;o__Lachnospirales;f__Lachnospiraceae;g__Anaerostipes;s__Anaerostipes hadrus	Cellular Processes	Cell growth and death	25
MAG1208	d__Bacteria;p__Bacillota_A;c__Clostridia;o__Lachnospirales;f__Lachnospiraceae;g__Anaerostipes;s__Anaerostipes hadrus	Cellular Processes	Cellular community - prokaryotes	56
MAG1208	d__Bacteria;p__Bacillota_A;c__Clostridia;o__Lachnospirales;f__Lachnospiraceae;g__Anaerostipes;s__Anaerostipes hadrus	Cellular Processes	Transport and catabolism	7
MAG1209	d__Bacteria;p__Bacillota_A;c__Clostridia;o__Lachnospirales;f__Lachnospiraceae;g__Wujia;s__Wujia chipingensis	Cellular Processes	Cell motility	66
MAG1209	d__Bacteria;p__Bacillota_A;c__Clostridia;o__Lachnospirales;f__Lachnospiraceae;g__Wujia;s__Wujia chipingensis	Cellular Processes	Cell growth and death	25
MAG1209	d__Bacteria;p__Bacillota_A;c__Clostridia;o__Lachnospirales;f__Lachnospiraceae;g__Wujia;s__Wujia chipingensis	Cellular Processes	Cellular community - prokaryotes	75
MAG1209	d__Bacteria;p__Bacillota_A;c__Clostridia;o__Lachnospirales;f__Lachnospiraceae;g__Wujia;s__Wujia chipingensis	Cellular Processes	Transport and catabolism	3
MAG121	d__Bacteria;p__Bacillota_A;c__Clostridia;o__Lachnospirales;f__Lachnospiraceae;g__Mediterraneibacter;s__Mediterraneibacter lactaris	Cellular Processes	Cell motility	10
MAG121	d__Bacteria;p__Bacillota_A;c__Clostridia;o__Lachnospirales;f__Lachnospiraceae;g__Mediterraneibacter;s__Mediterraneibacter lactaris	Cellular Processes	Cell growth and death	23
MAG121	d__Bacteria;p__Bacillota_A;c__Clostridia;o__Lachnospirales;f__Lachnospiraceae;g__Mediterraneibacter;s__Mediterraneibacter lactaris	Cellular Processes	Transport and catabolism	14
MAG121	d__Bacteria;p__Bacillota_A;c__Clostridia;o__Lachnospirales;f__Lachnospiraceae;g__Mediterraneibacter;s__Mediterraneibacter lactaris	Cellular Processes	Cellular community - prokaryotes	38
MAG1210	d__Archaea;p__Methanobacteriota;c__Methanobacteria;o__Methanobacteriales;f__Methanobacteriaceae;g__Methanobrevibacter_A;s__Methanobrevibacter_A smithii	Cellular Processes	Cellular community - eukaryotes	2
MAG1210	d__Archaea;p__Methanobacteriota;c__Methanobacteria;o__Methanobacteriales;f__Methanobacteriaceae;g__Methanobrevibacter_A;s__Methanobrevibacter_A smithii	Cellular Processes	Cell growth and death	8
MAG1210	d__Archaea;p__Methanobacteriota;c__Methanobacteria;o__Methanobacteriales;f__Methanobacteriaceae;g__Methanobrevibacter_A;s__Methanobrevibacter_A smithii	Cellular Processes	Cellular community - prokaryotes	22
MAG1210	d__Archaea;p__Methanobacteriota;c__Methanobacteria;o__Methanobacteriales;f__Methanobacteriaceae;g__Methanobrevibacter_A;s__Methanobrevibacter_A smithii	Cellular Processes	Transport and catabolism	9
MAG1211	d__Bacteria;p__Bacillota_A;c__Clostridia;o__Peptostreptococcales;f__Peptostreptococcaceae;g__Terrisporobacter;s__Terrisporobacter sp900557165	Cellular Processes	Cell growth and death	24
MAG1211	d__Bacteria;p__Bacillota_A;c__Clostridia;o__Peptostreptococcales;f__Peptostreptococcaceae;g__Terrisporobacter;s__Terrisporobacter sp900557165	Cellular Processes	Cell motility	5
MAG1211	d__Bacteria;p__Bacillota_A;c__Clostridia;o__Peptostreptococcales;f__Peptostreptococcaceae;g__Terrisporobacter;s__Terrisporobacter sp900557165	Cellular Processes	Transport and catabolism	5
MAG1211	d__Bacteria;p__Bacillota_A;c__Clostridia;o__Peptostreptococcales;f__Peptostreptococcaceae;g__Terrisporobacter;s__Terrisporobacter sp900557165	Cellular Processes	Cellular community - prokaryotes	57
MAG1212	d__Bacteria;p__Bacillota_A;c__Clostridia;o__Oscillospirales;f__Oscillospiraceae;g__ER4;s__ER4 sp000765235	Cellular Processes	Cell motility	2
MAG1212	d__Bacteria;p__Bacillota_A;c__Clostridia;o__Oscillospirales;f__Oscillospiraceae;g__ER4;s__ER4 sp000765235	Cellular Processes	Cell growth and death	17
MAG1212	d__Bacteria;p__Bacillota_A;c__Clostridia;o__Oscillospirales;f__Oscillospiraceae;g__ER4;s__ER4 sp000765235	Cellular Processes	Transport and catabolism	3
MAG1212	d__Bacteria;p__Bacillota_A;c__Clostridia;o__Oscillospirales;f__Oscillospiraceae;g__ER4;s__ER4 sp000765235	Cellular Processes	Cellular community - prokaryotes	62
MAG1213	d__Bacteria;p__Bacillota_A;c__Clostridia;o__Oscillospirales;f__Acutalibacteraceae;g__Ruminococcus_E;s__Ruminococcus_E sp003526955	Cellular Processes	Cell growth and death	18
MAG1213	d__Bacteria;p__Bacillota_A;c__Clostridia;o__Oscillospirales;f__Acutalibacteraceae;g__Ruminococcus_E;s__Ruminococcus_E sp003526955	Cellular Processes	Cellular community - prokaryotes	28
MAG1213	d__Bacteria;p__Bacillota_A;c__Clostridia;o__Oscillospirales;f__Acutalibacteraceae;g__Ruminococcus_E;s__Ruminococcus_E sp003526955	Cellular Processes	Cell motility	1
MAG1213	d__Bacteria;p__Bacillota_A;c__Clostridia;o__Oscillospirales;f__Acutalibacteraceae;g__Ruminococcus_E;s__Ruminococcus_E sp003526955	Cellular Processes	Transport and catabolism	9
MAG1214	d__Bacteria;p__Bacteroidota;c__Bacteroidia;o__Bacteroidales;f__Bacteroidaceae;g__Prevotella;s__Prevotella sp000436915	Cellular Processes	Transport and catabolism	20
MAG1214	d__Bacteria;p__Bacteroidota;c__Bacteroidia;o__Bacteroidales;f__Bacteroidaceae;g__Prevotella;s__Prevotella sp000436915	Cellular Processes	Cell growth and death	29
MAG1214	d__Bacteria;p__Bacteroidota;c__Bacteroidia;o__Bacteroidales;f__Bacteroidaceae;g__Prevotella;s__Prevotella sp000436915	Cellular Processes	Cell motility	10
MAG1214	d__Bacteria;p__Bacteroidota;c__Bacteroidia;o__Bacteroidales;f__Bacteroidaceae;g__Prevotella;s__Prevotella sp000436915	Cellular Processes	Cellular community - prokaryotes	55
MAG1215	d__Bacteria;p__Bacillota;c__Bacilli;o__Erysipelotrichales;f__Coprobacillaceae;g__Faecalibacillus;s__Faecalibacillus intestinalis	Cellular Processes	Cell motility	6
MAG1215	d__Bacteria;p__Bacillota;c__Bacilli;o__Erysipelotrichales;f__Coprobacillaceae;g__Faecalibacillus;s__Faecalibacillus intestinalis	Cellular Processes	Cell growth and death	16
MAG1215	d__Bacteria;p__Bacillota;c__Bacilli;o__Erysipelotrichales;f__Coprobacillaceae;g__Faecalibacillus;s__Faecalibacillus intestinalis	Cellular Processes	Transport and catabolism	7
MAG1215	d__Bacteria;p__Bacillota;c__Bacilli;o__Erysipelotrichales;f__Coprobacillaceae;g__Faecalibacillus;s__Faecalibacillus intestinalis	Cellular Processes	Cellular community - prokaryotes	91
MAG1216	d__Bacteria;p__Pseudomonadota;c__Gammaproteobacteria;o__Enterobacterales;f__Enterobacteriaceae;g__Proteus;s__Proteus mirabilis	Cellular Processes	Cell growth and death	20
MAG1216	d__Bacteria;p__Pseudomonadota;c__Gammaproteobacteria;o__Enterobacterales;f__Enterobacteriaceae;g__Proteus;s__Proteus mirabilis	Cellular Processes	Cell motility	65
MAG1216	d__Bacteria;p__Pseudomonadota;c__Gammaproteobacteria;o__Enterobacterales;f__Enterobacteriaceae;g__Proteus;s__Proteus mirabilis	Cellular Processes	Cellular community - prokaryotes	118
MAG1216	d__Bacteria;p__Pseudomonadota;c__Gammaproteobacteria;o__Enterobacterales;f__Enterobacteriaceae;g__Proteus;s__Proteus mirabilis	Cellular Processes	Transport and catabolism	13
MAG1217	d__Bacteria;p__Bacillota_A;c__Clostridia;o__Oscillospirales;f__Acutalibacteraceae;g__CAG-488;s__CAG-488 sp000434915	Cellular Processes	Transport and catabolism	13
MAG1217	d__Bacteria;p__Bacillota_A;c__Clostridia;o__Oscillospirales;f__Acutalibacteraceae;g__CAG-488;s__CAG-488 sp000434915	Cellular Processes	Cell growth and death	28
MAG1217	d__Bacteria;p__Bacillota_A;c__Clostridia;o__Oscillospirales;f__Acutalibacteraceae;g__CAG-488;s__CAG-488 sp000434915	Cellular Processes	Cell motility	3
MAG1217	d__Bacteria;p__Bacillota_A;c__Clostridia;o__Oscillospirales;f__Acutalibacteraceae;g__CAG-488;s__CAG-488 sp000434915	Cellular Processes	Cellular community - prokaryotes	42
MAG1218	d__Bacteria;p__Bacteroidota;c__Bacteroidia;o__Bacteroidales;f__Bacteroidaceae;g__Prevotella;s__Prevotella stercorea	Cellular Processes	Cell growth and death	17
MAG1218	d__Bacteria;p__Bacteroidota;c__Bacteroidia;o__Bacteroidales;f__Bacteroidaceae;g__Prevotella;s__Prevotella stercorea	Cellular Processes	Cell motility	10
MAG1218	d__Bacteria;p__Bacteroidota;c__Bacteroidia;o__Bacteroidales;f__Bacteroidaceae;g__Prevotella;s__Prevotella stercorea	Cellular Processes	Transport and catabolism	23
MAG1218	d__Bacteria;p__Bacteroidota;c__Bacteroidia;o__Bacteroidales;f__Bacteroidaceae;g__Prevotella;s__Prevotella stercorea	Cellular Processes	Cellular community - prokaryotes	35
MAG1219	d__Bacteria;p__Bacillota;c__Bacilli;o__Erysipelotrichales;f__Erysipelotrichaceae;g__Holdemanella;s__Holdemanella biformis	Cellular Processes	Cell growth and death	12
MAG1219	d__Bacteria;p__Bacillota;c__Bacilli;o__Erysipelotrichales;f__Erysipelotrichaceae;g__Holdemanella;s__Holdemanella biformis	Cellular Processes	Cell motility	3
MAG1219	d__Bacteria;p__Bacillota;c__Bacilli;o__Erysipelotrichales;f__Erysipelotrichaceae;g__Holdemanella;s__Holdemanella biformis	Cellular Processes	Transport and catabolism	1
MAG1219	d__Bacteria;p__Bacillota;c__Bacilli;o__Erysipelotrichales;f__Erysipelotrichaceae;g__Holdemanella;s__Holdemanella biformis	Cellular Processes	Cellular community - prokaryotes	61
MAG122	d__Bacteria;p__Bacillota_A;c__Clostridia;o__Lachnospirales;f__Lachnospiraceae;g__Blautia_A;s__Blautia_A wexlerae	Cellular Processes	Transport and catabolism	6
MAG122	d__Bacteria;p__Bacillota_A;c__Clostridia;o__Lachnospirales;f__Lachnospiraceae;g__Blautia_A;s__Blautia_A wexlerae	Cellular Processes	Cell growth and death	18
MAG122	d__Bacteria;p__Bacillota_A;c__Clostridia;o__Lachnospirales;f__Lachnospiraceae;g__Blautia_A;s__Blautia_A wexlerae	Cellular Processes	Cell motility	6
MAG122	d__Bacteria;p__Bacillota_A;c__Clostridia;o__Lachnospirales;f__Lachnospiraceae;g__Blautia_A;s__Blautia_A wexlerae	Cellular Processes	Cellular community - prokaryotes	49
MAG1220	d__Bacteria;p__Bacillota_A;c__Clostridia;o__Oscillospirales;f__Ruminococcaceae;g__Faecalibacterium;s__Faecalibacterium sp900539945	Cellular Processes	Cellular community - prokaryotes	50
MAG1220	d__Bacteria;p__Bacillota_A;c__Clostridia;o__Oscillospirales;f__Ruminococcaceae;g__Faecalibacterium;s__Faecalibacterium sp900539945	Cellular Processes	Cell growth and death	23
MAG1220	d__Bacteria;p__Bacillota_A;c__Clostridia;o__Oscillospirales;f__Ruminococcaceae;g__Faecalibacterium;s__Faecalibacterium sp900539945	Cellular Processes	Cell motility	4
MAG1220	d__Bacteria;p__Bacillota_A;c__Clostridia;o__Oscillospirales;f__Ruminococcaceae;g__Faecalibacterium;s__Faecalibacterium sp900539945	Cellular Processes	Transport and catabolism	9
MAG1221	d__Bacteria;p__Bacillota;c__Bacilli;o__Erysipelotrichales;f__Erysipelotrichaceae;g__Longicatena;s__Longicatena caecimuris	Cellular Processes	Cell growth and death	22
MAG1221	d__Bacteria;p__Bacillota;c__Bacilli;o__Erysipelotrichales;f__Erysipelotrichaceae;g__Longicatena;s__Longicatena caecimuris	Cellular Processes	Transport and catabolism	3
MAG1221	d__Bacteria;p__Bacillota;c__Bacilli;o__Erysipelotrichales;f__Erysipelotrichaceae;g__Longicatena;s__Longicatena caecimuris	Cellular Processes	Cellular community - prokaryotes	77
MAG1221	d__Bacteria;p__Bacillota;c__Bacilli;o__Erysipelotrichales;f__Erysipelotrichaceae;g__Longicatena;s__Longicatena caecimuris	Cellular Processes	Cell motility	21
MAG1222	d__Bacteria;p__Bacillota_A;c__Clostridia;o__Oscillospirales;f__Ruminococcaceae;g__Faecalibacterium;s__Faecalibacterium duncaniae	Cellular Processes	Cell motility	5
MAG1222	d__Bacteria;p__Bacillota_A;c__Clostridia;o__Oscillospirales;f__Ruminococcaceae;g__Faecalibacterium;s__Faecalibacterium duncaniae	Cellular Processes	Transport and catabolism	8
MAG1222	d__Bacteria;p__Bacillota_A;c__Clostridia;o__Oscillospirales;f__Ruminococcaceae;g__Faecalibacterium;s__Faecalibacterium duncaniae	Cellular Processes	Cell growth and death	20
MAG1222	d__Bacteria;p__Bacillota_A;c__Clostridia;o__Oscillospirales;f__Ruminococcaceae;g__Faecalibacterium;s__Faecalibacterium duncaniae	Cellular Processes	Cellular community - prokaryotes	70
MAG1223	d__Bacteria;p__Bacillota;c__Bacilli;o__Haloplasmatales;f__Turicibacteraceae;g__Turicibacter;s__Turicibacter bilis	Cellular Processes	Cellular community - prokaryotes	33
MAG1223	d__Bacteria;p__Bacillota;c__Bacilli;o__Haloplasmatales;f__Turicibacteraceae;g__Turicibacter;s__Turicibacter bilis	Cellular Processes	Cell motility	6
MAG1223	d__Bacteria;p__Bacillota;c__Bacilli;o__Haloplasmatales;f__Turicibacteraceae;g__Turicibacter;s__Turicibacter bilis	Cellular Processes	Cell growth and death	12
MAG1224	d__Bacteria;p__Bacillota_A;c__Clostridia;o__Oscillospirales;f__Acutalibacteraceae;g__Eubacterium_R;s__Eubacterium_R sp000436835	Cellular Processes	Cell growth and death	14
MAG1224	d__Bacteria;p__Bacillota_A;c__Clostridia;o__Oscillospirales;f__Acutalibacteraceae;g__Eubacterium_R;s__Eubacterium_R sp000436835	Cellular Processes	Cellular community - prokaryotes	37
MAG1224	d__Bacteria;p__Bacillota_A;c__Clostridia;o__Oscillospirales;f__Acutalibacteraceae;g__Eubacterium_R;s__Eubacterium_R sp000436835	Cellular Processes	Cell motility	2
MAG1224	d__Bacteria;p__Bacillota_A;c__Clostridia;o__Oscillospirales;f__Acutalibacteraceae;g__Eubacterium_R;s__Eubacterium_R sp000436835	Cellular Processes	Transport and catabolism	8
MAG1225	d__Bacteria;p__Bacillota_A;c__Clostridia;o__Oscillospirales;f__Butyricicoccaceae;g__Agathobaculum;s__Agathobaculum butyriciproducens	Cellular Processes	Cell motility	13
MAG1225	d__Bacteria;p__Bacillota_A;c__Clostridia;o__Oscillospirales;f__Butyricicoccaceae;g__Agathobaculum;s__Agathobaculum butyriciproducens	Cellular Processes	Cell growth and death	19
MAG1225	d__Bacteria;p__Bacillota_A;c__Clostridia;o__Oscillospirales;f__Butyricicoccaceae;g__Agathobaculum;s__Agathobaculum butyriciproducens	Cellular Processes	Cellular community - prokaryotes	79
MAG1225	d__Bacteria;p__Bacillota_A;c__Clostridia;o__Oscillospirales;f__Butyricicoccaceae;g__Agathobaculum;s__Agathobaculum butyriciproducens	Cellular Processes	Transport and catabolism	1
MAG1226	d__Bacteria;p__Bacteroidota;c__Bacteroidia;o__Bacteroidales;f__Bacteroidaceae;g__Prevotella;s__Prevotella sp900290275	Cellular Processes	Cellular community - prokaryotes	45
MAG1226	d__Bacteria;p__Bacteroidota;c__Bacteroidia;o__Bacteroidales;f__Bacteroidaceae;g__Prevotella;s__Prevotella sp900290275	Cellular Processes	Cell growth and death	24
MAG1226	d__Bacteria;p__Bacteroidota;c__Bacteroidia;o__Bacteroidales;f__Bacteroidaceae;g__Prevotella;s__Prevotella sp900290275	Cellular Processes	Transport and catabolism	24
MAG1226	d__Bacteria;p__Bacteroidota;c__Bacteroidia;o__Bacteroidales;f__Bacteroidaceae;g__Prevotella;s__Prevotella sp900290275	Cellular Processes	Cell motility	9
MAG1227	d__Bacteria;p__Bacillota_A;c__Clostridia;o__Oscillospirales;f__Ruminococcaceae;g__Gemmiger;s__Gemmiger sp900539695	Cellular Processes	Transport and catabolism	4
MAG1227	d__Bacteria;p__Bacillota_A;c__Clostridia;o__Oscillospirales;f__Ruminococcaceae;g__Gemmiger;s__Gemmiger sp900539695	Cellular Processes	Cell growth and death	16
MAG1227	d__Bacteria;p__Bacillota_A;c__Clostridia;o__Oscillospirales;f__Ruminococcaceae;g__Gemmiger;s__Gemmiger sp900539695	Cellular Processes	Cell motility	3
MAG1227	d__Bacteria;p__Bacillota_A;c__Clostridia;o__Oscillospirales;f__Ruminococcaceae;g__Gemmiger;s__Gemmiger sp900539695	Cellular Processes	Cellular community - prokaryotes	34
MAG1228	d__Bacteria;p__Bacillota_A;c__Clostridia;o__Lachnospirales;f__Lachnospiraceae;g__Acetatifactor;s__Acetatifactor sp900066565	Cellular Processes	Cell growth and death	30
MAG1228	d__Bacteria;p__Bacillota_A;c__Clostridia;o__Lachnospirales;f__Lachnospiraceae;g__Acetatifactor;s__Acetatifactor sp900066565	Cellular Processes	Cellular community - prokaryotes	96
MAG1228	d__Bacteria;p__Bacillota_A;c__Clostridia;o__Lachnospirales;f__Lachnospiraceae;g__Acetatifactor;s__Acetatifactor sp900066565	Cellular Processes	Transport and catabolism	8
MAG1228	d__Bacteria;p__Bacillota_A;c__Clostridia;o__Lachnospirales;f__Lachnospiraceae;g__Acetatifactor;s__Acetatifactor sp900066565	Cellular Processes	Cell motility	73
MAG1229	d__Bacteria;p__Bacillota_A;c__Clostridia;o__Oscillospirales;f__Oscillospiraceae;g__CAG-103;s__CAG-103 sp000432375	Cellular Processes	Cellular community - prokaryotes	39
MAG1229	d__Bacteria;p__Bacillota_A;c__Clostridia;o__Oscillospirales;f__Oscillospiraceae;g__CAG-103;s__CAG-103 sp000432375	Cellular Processes	Transport and catabolism	5
MAG1229	d__Bacteria;p__Bacillota_A;c__Clostridia;o__Oscillospirales;f__Oscillospiraceae;g__CAG-103;s__CAG-103 sp000432375	Cellular Processes	Cell growth and death	20
MAG1229	d__Bacteria;p__Bacillota_A;c__Clostridia;o__Oscillospirales;f__Oscillospiraceae;g__CAG-103;s__CAG-103 sp000432375	Cellular Processes	Cell motility	2
MAG123	d__Bacteria;p__Bacillota_A;c__Clostridia;o__Lachnospirales;f__Lachnospiraceae;g__Dorea;s__Dorea formicigenerans	Cellular Processes	Transport and catabolism	7
MAG123	d__Bacteria;p__Bacillota_A;c__Clostridia;o__Lachnospirales;f__Lachnospiraceae;g__Dorea;s__Dorea formicigenerans	Cellular Processes	Cellular community - prokaryotes	73
MAG123	d__Bacteria;p__Bacillota_A;c__Clostridia;o__Lachnospirales;f__Lachnospiraceae;g__Dorea;s__Dorea formicigenerans	Cellular Processes	Cell motility	9
MAG123	d__Bacteria;p__Bacillota_A;c__Clostridia;o__Lachnospirales;f__Lachnospiraceae;g__Dorea;s__Dorea formicigenerans	Cellular Processes	Cell growth and death	28
MAG1230	d__Bacteria;p__Bacillota_A;c__Clostridia;o__Lachnospirales;f__Lachnospiraceae;g__Blautia_A;s__Blautia_A sp000436615	Cellular Processes	Transport and catabolism	11
MAG1230	d__Bacteria;p__Bacillota_A;c__Clostridia;o__Lachnospirales;f__Lachnospiraceae;g__Blautia_A;s__Blautia_A sp000436615	Cellular Processes	Cell growth and death	23
MAG1230	d__Bacteria;p__Bacillota_A;c__Clostridia;o__Lachnospirales;f__Lachnospiraceae;g__Blautia_A;s__Blautia_A sp000436615	Cellular Processes	Cellular community - prokaryotes	33
MAG1230	d__Bacteria;p__Bacillota_A;c__Clostridia;o__Lachnospirales;f__Lachnospiraceae;g__Blautia_A;s__Blautia_A sp000436615	Cellular Processes	Cell motility	7
MAG1231	d__Bacteria;p__Bacillota_A;c__Clostridia;o__Lachnospirales;f__Lachnospiraceae;g__Lachnospira;s__Lachnospira eligens_A	Cellular Processes	Cell growth and death	24
MAG1231	d__Bacteria;p__Bacillota_A;c__Clostridia;o__Lachnospirales;f__Lachnospiraceae;g__Lachnospira;s__Lachnospira eligens_A	Cellular Processes	Cell motility	65
MAG1231	d__Bacteria;p__Bacillota_A;c__Clostridia;o__Lachnospirales;f__Lachnospiraceae;g__Lachnospira;s__Lachnospira eligens_A	Cellular Processes	Transport and catabolism	5
MAG1231	d__Bacteria;p__Bacillota_A;c__Clostridia;o__Lachnospirales;f__Lachnospiraceae;g__Lachnospira;s__Lachnospira eligens_A	Cellular Processes	Cellular community - prokaryotes	73
MAG1232	d__Bacteria;p__Bacteroidota;c__Bacteroidia;o__Bacteroidales;f__Bacteroidaceae;g__Phocaeicola;s__Phocaeicola coprocola	Cellular Processes	Cellular community - prokaryotes	39
MAG1232	d__Bacteria;p__Bacteroidota;c__Bacteroidia;o__Bacteroidales;f__Bacteroidaceae;g__Phocaeicola;s__Phocaeicola coprocola	Cellular Processes	Cell growth and death	22
MAG1232	d__Bacteria;p__Bacteroidota;c__Bacteroidia;o__Bacteroidales;f__Bacteroidaceae;g__Phocaeicola;s__Phocaeicola coprocola	Cellular Processes	Transport and catabolism	29
MAG1232	d__Bacteria;p__Bacteroidota;c__Bacteroidia;o__Bacteroidales;f__Bacteroidaceae;g__Phocaeicola;s__Phocaeicola coprocola	Cellular Processes	Cell motility	3
MAG1233	d__Bacteria;p__Bacillota_A;c__Clostridia;o__Lachnospirales;f__Lachnospiraceae;g__Anaerostipes;s__Anaerostipes sp900066705	Cellular Processes	Cellular community - prokaryotes	49
MAG1233	d__Bacteria;p__Bacillota_A;c__Clostridia;o__Lachnospirales;f__Lachnospiraceae;g__Anaerostipes;s__Anaerostipes sp900066705	Cellular Processes	Cell growth and death	21
MAG1233	d__Bacteria;p__Bacillota_A;c__Clostridia;o__Lachnospirales;f__Lachnospiraceae;g__Anaerostipes;s__Anaerostipes sp900066705	Cellular Processes	Transport and catabolism	8
MAG1233	d__Bacteria;p__Bacillota_A;c__Clostridia;o__Lachnospirales;f__Lachnospiraceae;g__Anaerostipes;s__Anaerostipes sp900066705	Cellular Processes	Cell motility	3
MAG1234	d__Bacteria;p__Bacillota_A;c__Clostridia;o__Lachnospirales;f__Lachnospiraceae;g__Blautia_A;s__Blautia_A massiliensis	Cellular Processes	Cellular community - prokaryotes	43
MAG1234	d__Bacteria;p__Bacillota_A;c__Clostridia;o__Lachnospirales;f__Lachnospiraceae;g__Blautia_A;s__Blautia_A massiliensis	Cellular Processes	Cell motility	3
MAG1234	d__Bacteria;p__Bacillota_A;c__Clostridia;o__Lachnospirales;f__Lachnospiraceae;g__Blautia_A;s__Blautia_A massiliensis	Cellular Processes	Transport and catabolism	7
MAG1234	d__Bacteria;p__Bacillota_A;c__Clostridia;o__Lachnospirales;f__Lachnospiraceae;g__Blautia_A;s__Blautia_A massiliensis	Cellular Processes	Cell growth and death	12
MAG1235	d__Bacteria;p__Bacillota_A;c__Clostridia;o__Lachnospirales;f__Lachnospiraceae;g__Limivivens;s__Limivivens sp905214955	Cellular Processes	Cellular community - prokaryotes	131
MAG1235	d__Bacteria;p__Bacillota_A;c__Clostridia;o__Lachnospirales;f__Lachnospiraceae;g__Limivivens;s__Limivivens sp905214955	Cellular Processes	Transport and catabolism	17
MAG1235	d__Bacteria;p__Bacillota_A;c__Clostridia;o__Lachnospirales;f__Lachnospiraceae;g__Limivivens;s__Limivivens sp905214955	Cellular Processes	Cell growth and death	22
MAG1235	d__Bacteria;p__Bacillota_A;c__Clostridia;o__Lachnospirales;f__Lachnospiraceae;g__Limivivens;s__Limivivens sp905214955	Cellular Processes	Cell motility	9
MAG1236	d__Bacteria;p__Pseudomonadota;c__Gammaproteobacteria;o__Enterobacterales;f__Enterobacteriaceae;g__Escherichia;s__Escherichia coli	Cellular Processes	Cell motility	70
MAG1236	d__Bacteria;p__Pseudomonadota;c__Gammaproteobacteria;o__Enterobacterales;f__Enterobacteriaceae;g__Escherichia;s__Escherichia coli	Cellular Processes	Cellular community - prokaryotes	160
MAG1236	d__Bacteria;p__Pseudomonadota;c__Gammaproteobacteria;o__Enterobacterales;f__Enterobacteriaceae;g__Escherichia;s__Escherichia coli	Cellular Processes	Cell growth and death	23
MAG1236	d__Bacteria;p__Pseudomonadota;c__Gammaproteobacteria;o__Enterobacterales;f__Enterobacteriaceae;g__Escherichia;s__Escherichia coli	Cellular Processes	Transport and catabolism	9
MAG1237	d__Bacteria;p__Bacillota_A;c__Clostridia;o__Lachnospirales;f__Lachnospiraceae;g__Dorea_A;s__Dorea_A longicatena_B	Cellular Processes	Cell growth and death	23
MAG1237	d__Bacteria;p__Bacillota_A;c__Clostridia;o__Lachnospirales;f__Lachnospiraceae;g__Dorea_A;s__Dorea_A longicatena_B	Cellular Processes	Cellular community - prokaryotes	42
MAG1237	d__Bacteria;p__Bacillota_A;c__Clostridia;o__Lachnospirales;f__Lachnospiraceae;g__Dorea_A;s__Dorea_A longicatena_B	Cellular Processes	Cell motility	6
MAG1237	d__Bacteria;p__Bacillota_A;c__Clostridia;o__Lachnospirales;f__Lachnospiraceae;g__Dorea_A;s__Dorea_A longicatena_B	Cellular Processes	Transport and catabolism	3
MAG1238	d__Bacteria;p__Bacillota_A;c__Clostridia;o__Lachnospirales;f__Lachnospiraceae;g__Anaerobutyricum;s__Anaerobutyricum hallii	Cellular Processes	Cell motility	9
MAG1238	d__Bacteria;p__Bacillota_A;c__Clostridia;o__Lachnospirales;f__Lachnospiraceae;g__Anaerobutyricum;s__Anaerobutyricum hallii	Cellular Processes	Cell growth and death	21
MAG1238	d__Bacteria;p__Bacillota_A;c__Clostridia;o__Lachnospirales;f__Lachnospiraceae;g__Anaerobutyricum;s__Anaerobutyricum hallii	Cellular Processes	Cellular community - prokaryotes	67
MAG1238	d__Bacteria;p__Bacillota_A;c__Clostridia;o__Lachnospirales;f__Lachnospiraceae;g__Anaerobutyricum;s__Anaerobutyricum hallii	Cellular Processes	Transport and catabolism	4
MAG1239	d__Bacteria;p__Bacillota_A;c__Clostridia;o__Oscillospirales;f__Oscillospiraceae;g__CAG-103;s__CAG-103 sp900543625	Cellular Processes	Transport and catabolism	6
MAG1239	d__Bacteria;p__Bacillota_A;c__Clostridia;o__Oscillospirales;f__Oscillospiraceae;g__CAG-103;s__CAG-103 sp900543625	Cellular Processes	Cell growth and death	16
MAG1239	d__Bacteria;p__Bacillota_A;c__Clostridia;o__Oscillospirales;f__Oscillospiraceae;g__CAG-103;s__CAG-103 sp900543625	Cellular Processes	Cell motility	2
MAG1239	d__Bacteria;p__Bacillota_A;c__Clostridia;o__Oscillospirales;f__Oscillospiraceae;g__CAG-103;s__CAG-103 sp900543625	Cellular Processes	Cellular community - prokaryotes	57
MAG124	d__Bacteria;p__Bacteroidota;c__Bacteroidia;o__Bacteroidales;f__Bacteroidaceae;g__Prevotella;s__Prevotella sp900767615	Cellular Processes	Cell growth and death	19
MAG124	d__Bacteria;p__Bacteroidota;c__Bacteroidia;o__Bacteroidales;f__Bacteroidaceae;g__Prevotella;s__Prevotella sp900767615	Cellular Processes	Cellular community - prokaryotes	40
MAG124	d__Bacteria;p__Bacteroidota;c__Bacteroidia;o__Bacteroidales;f__Bacteroidaceae;g__Prevotella;s__Prevotella sp900767615	Cellular Processes	Cell motility	5
MAG124	d__Bacteria;p__Bacteroidota;c__Bacteroidia;o__Bacteroidales;f__Bacteroidaceae;g__Prevotella;s__Prevotella sp900767615	Cellular Processes	Transport and catabolism	20
MAG1240	d__Bacteria;p__Bacillota_A;c__Clostridia;o__Oscillospirales;f__Ruminococcaceae;g__Gemmiger;s__Gemmiger formicilis	Cellular Processes	Cell growth and death	14
MAG1240	d__Bacteria;p__Bacillota_A;c__Clostridia;o__Oscillospirales;f__Ruminococcaceae;g__Gemmiger;s__Gemmiger formicilis	Cellular Processes	Cellular community - prokaryotes	59
MAG1240	d__Bacteria;p__Bacillota_A;c__Clostridia;o__Oscillospirales;f__Ruminococcaceae;g__Gemmiger;s__Gemmiger formicilis	Cellular Processes	Transport and catabolism	4
MAG1240	d__Bacteria;p__Bacillota_A;c__Clostridia;o__Oscillospirales;f__Ruminococcaceae;g__Gemmiger;s__Gemmiger formicilis	Cellular Processes	Cell motility	5
MAG1241	d__Bacteria;p__Bacillota_A;c__Clostridia;o__Oscillospirales;f__Ruminococcaceae;g__Faecalibacterium;s__Faecalibacterium prausnitzii_E	Cellular Processes	Cell motility	7
MAG1241	d__Bacteria;p__Bacillota_A;c__Clostridia;o__Oscillospirales;f__Ruminococcaceae;g__Faecalibacterium;s__Faecalibacterium prausnitzii_E	Cellular Processes	Cell growth and death	28
MAG1241	d__Bacteria;p__Bacillota_A;c__Clostridia;o__Oscillospirales;f__Ruminococcaceae;g__Faecalibacterium;s__Faecalibacterium prausnitzii_E	Cellular Processes	Transport and catabolism	10
MAG1241	d__Bacteria;p__Bacillota_A;c__Clostridia;o__Oscillospirales;f__Ruminococcaceae;g__Faecalibacterium;s__Faecalibacterium prausnitzii_E	Cellular Processes	Cellular community - prokaryotes	64
MAG1242	d__Bacteria;p__Bacillota_A;c__Clostridia;o__Lachnospirales;f__Lachnospiraceae;g__Blautia_A;s__Blautia_A obeum	Cellular Processes	Cell growth and death	19
MAG1242	d__Bacteria;p__Bacillota_A;c__Clostridia;o__Lachnospirales;f__Lachnospiraceae;g__Blautia_A;s__Blautia_A obeum	Cellular Processes	Transport and catabolism	7
MAG1242	d__Bacteria;p__Bacillota_A;c__Clostridia;o__Lachnospirales;f__Lachnospiraceae;g__Blautia_A;s__Blautia_A obeum	Cellular Processes	Cellular community - prokaryotes	43
MAG1242	d__Bacteria;p__Bacillota_A;c__Clostridia;o__Lachnospirales;f__Lachnospiraceae;g__Blautia_A;s__Blautia_A obeum	Cellular Processes	Cell motility	14
MAG1243	d__Bacteria;p__Bacillota_A;c__Clostridia;o__Lachnospirales;f__CAG-274;g__CAG-274;s__CAG-274 sp900545305	Cellular Processes	Cell growth and death	15
MAG1243	d__Bacteria;p__Bacillota_A;c__Clostridia;o__Lachnospirales;f__CAG-274;g__CAG-274;s__CAG-274 sp900545305	Cellular Processes	Transport and catabolism	2
MAG1243	d__Bacteria;p__Bacillota_A;c__Clostridia;o__Lachnospirales;f__CAG-274;g__CAG-274;s__CAG-274 sp900545305	Cellular Processes	Cellular community - prokaryotes	39
MAG1244	d__Bacteria;p__Bacillota_A;c__Clostridia;o__Lachnospirales;f__Lachnospiraceae;g__Roseburia;s__Roseburia hominis	Cellular Processes	Cell growth and death	23
MAG1244	d__Bacteria;p__Bacillota_A;c__Clostridia;o__Lachnospirales;f__Lachnospiraceae;g__Roseburia;s__Roseburia hominis	Cellular Processes	Cellular community - prokaryotes	100
MAG1244	d__Bacteria;p__Bacillota_A;c__Clostridia;o__Lachnospirales;f__Lachnospiraceae;g__Roseburia;s__Roseburia hominis	Cellular Processes	Cell motility	84
MAG1244	d__Bacteria;p__Bacillota_A;c__Clostridia;o__Lachnospirales;f__Lachnospiraceae;g__Roseburia;s__Roseburia hominis	Cellular Processes	Transport and catabolism	7
MAG1245	d__Bacteria;p__Bacillota_A;c__Clostridia;o__Peptostreptococcales;f__Peptostreptococcaceae;g__Romboutsia;s__Romboutsia timonensis	Cellular Processes	Transport and catabolism	4
MAG1245	d__Bacteria;p__Bacillota_A;c__Clostridia;o__Peptostreptococcales;f__Peptostreptococcaceae;g__Romboutsia;s__Romboutsia timonensis	Cellular Processes	Cell motility	12
MAG1245	d__Bacteria;p__Bacillota_A;c__Clostridia;o__Peptostreptococcales;f__Peptostreptococcaceae;g__Romboutsia;s__Romboutsia timonensis	Cellular Processes	Cellular community - eukaryotes	1
MAG1245	d__Bacteria;p__Bacillota_A;c__Clostridia;o__Peptostreptococcales;f__Peptostreptococcaceae;g__Romboutsia;s__Romboutsia timonensis	Cellular Processes	Cell growth and death	13
MAG1245	d__Bacteria;p__Bacillota_A;c__Clostridia;o__Peptostreptococcales;f__Peptostreptococcaceae;g__Romboutsia;s__Romboutsia timonensis	Cellular Processes	Cellular community - prokaryotes	52
MAG1246	d__Bacteria;p__Bacillota_A;c__Clostridia;o__Lachnospirales;f__Lachnospiraceae;g__Dorea;s__Dorea formicigenerans	Cellular Processes	Transport and catabolism	6
MAG1246	d__Bacteria;p__Bacillota_A;c__Clostridia;o__Lachnospirales;f__Lachnospiraceae;g__Dorea;s__Dorea formicigenerans	Cellular Processes	Cell growth and death	27
MAG1246	d__Bacteria;p__Bacillota_A;c__Clostridia;o__Lachnospirales;f__Lachnospiraceae;g__Dorea;s__Dorea formicigenerans	Cellular Processes	Cell motility	8
MAG1246	d__Bacteria;p__Bacillota_A;c__Clostridia;o__Lachnospirales;f__Lachnospiraceae;g__Dorea;s__Dorea formicigenerans	Cellular Processes	Cellular community - prokaryotes	64
MAG1247	d__Bacteria;p__Bacillota_A;c__Clostridia;o__Lachnospirales;f__Lachnospiraceae;g__Blautia_A;s__Blautia_A obeum	Cellular Processes	Transport and catabolism	3
MAG1247	d__Bacteria;p__Bacillota_A;c__Clostridia;o__Lachnospirales;f__Lachnospiraceae;g__Blautia_A;s__Blautia_A obeum	Cellular Processes	Cell motility	10
MAG1247	d__Bacteria;p__Bacillota_A;c__Clostridia;o__Lachnospirales;f__Lachnospiraceae;g__Blautia_A;s__Blautia_A obeum	Cellular Processes	Cellular community - prokaryotes	47
MAG1247	d__Bacteria;p__Bacillota_A;c__Clostridia;o__Lachnospirales;f__Lachnospiraceae;g__Blautia_A;s__Blautia_A obeum	Cellular Processes	Cell growth and death	13
MAG1248	d__Bacteria;p__Actinomycetota;c__Coriobacteriia;o__Coriobacteriales;f__Eggerthellaceae;g__Adlercreutzia;s__Adlercreutzia equolifaciens	Cellular Processes	Cell motility	1
MAG1248	d__Bacteria;p__Actinomycetota;c__Coriobacteriia;o__Coriobacteriales;f__Eggerthellaceae;g__Adlercreutzia;s__Adlercreutzia equolifaciens	Cellular Processes	Cellular community - prokaryotes	74
MAG1248	d__Bacteria;p__Actinomycetota;c__Coriobacteriia;o__Coriobacteriales;f__Eggerthellaceae;g__Adlercreutzia;s__Adlercreutzia equolifaciens	Cellular Processes	Transport and catabolism	2
MAG1248	d__Bacteria;p__Actinomycetota;c__Coriobacteriia;o__Coriobacteriales;f__Eggerthellaceae;g__Adlercreutzia;s__Adlercreutzia equolifaciens	Cellular Processes	Cell growth and death	18
MAG1249	d__Bacteria;p__Bacillota_A;c__Clostridia;o__Lachnospirales;f__Lachnospiraceae;g__Wujia;s__Wujia chipingensis	Cellular Processes	Cell growth and death	22
MAG1249	d__Bacteria;p__Bacillota_A;c__Clostridia;o__Lachnospirales;f__Lachnospiraceae;g__Wujia;s__Wujia chipingensis	Cellular Processes	Cellular community - prokaryotes	70
MAG1249	d__Bacteria;p__Bacillota_A;c__Clostridia;o__Lachnospirales;f__Lachnospiraceae;g__Wujia;s__Wujia chipingensis	Cellular Processes	Transport and catabolism	5
MAG1249	d__Bacteria;p__Bacillota_A;c__Clostridia;o__Lachnospirales;f__Lachnospiraceae;g__Wujia;s__Wujia chipingensis	Cellular Processes	Cell motility	67
MAG125	d__Bacteria;p__Bacillota_A;c__Clostridia;o__Lachnospirales;f__Lachnospiraceae;g__Lachnospira;s__Lachnospira sp000436475	Cellular Processes	Cell motility	72
MAG125	d__Bacteria;p__Bacillota_A;c__Clostridia;o__Lachnospirales;f__Lachnospiraceae;g__Lachnospira;s__Lachnospira sp000436475	Cellular Processes	Cell growth and death	28
MAG125	d__Bacteria;p__Bacillota_A;c__Clostridia;o__Lachnospirales;f__Lachnospiraceae;g__Lachnospira;s__Lachnospira sp000436475	Cellular Processes	Cellular community - prokaryotes	73
MAG125	d__Bacteria;p__Bacillota_A;c__Clostridia;o__Lachnospirales;f__Lachnospiraceae;g__Lachnospira;s__Lachnospira sp000436475	Cellular Processes	Transport and catabolism	5
MAG1250	d__Bacteria;p__Bacillota_A;c__Clostridia;o__Lachnospirales;f__Lachnospiraceae;g__Schaedlerella;s__Schaedlerella sp900066545	Cellular Processes	Cell motility	8
MAG1250	d__Bacteria;p__Bacillota_A;c__Clostridia;o__Lachnospirales;f__Lachnospiraceae;g__Schaedlerella;s__Schaedlerella sp900066545	Cellular Processes	Cellular community - prokaryotes	75
MAG1250	d__Bacteria;p__Bacillota_A;c__Clostridia;o__Lachnospirales;f__Lachnospiraceae;g__Schaedlerella;s__Schaedlerella sp900066545	Cellular Processes	Cell growth and death	25
MAG1250	d__Bacteria;p__Bacillota_A;c__Clostridia;o__Lachnospirales;f__Lachnospiraceae;g__Schaedlerella;s__Schaedlerella sp900066545	Cellular Processes	Transport and catabolism	3
MAG1251	d__Bacteria;p__Bacillota_A;c__Clostridia;o__Lachnospirales;f__Lachnospiraceae;g__Clostridium_Q;s__Clostridium_Q fessum	Cellular Processes	Transport and catabolism	1
MAG1251	d__Bacteria;p__Bacillota_A;c__Clostridia;o__Lachnospirales;f__Lachnospiraceae;g__Clostridium_Q;s__Clostridium_Q fessum	Cellular Processes	Cell growth and death	16
MAG1251	d__Bacteria;p__Bacillota_A;c__Clostridia;o__Lachnospirales;f__Lachnospiraceae;g__Clostridium_Q;s__Clostridium_Q fessum	Cellular Processes	Cell motility	4
MAG1251	d__Bacteria;p__Bacillota_A;c__Clostridia;o__Lachnospirales;f__Lachnospiraceae;g__Clostridium_Q;s__Clostridium_Q fessum	Cellular Processes	Cellular community - prokaryotes	42
MAG1252	d__Bacteria;p__Bacillota_A;c__Clostridia;o__Lachnospirales;f__Lachnospiraceae;g__Agathobacter;s__Agathobacter faecis	Cellular Processes	Cellular community - prokaryotes	76
MAG1252	d__Bacteria;p__Bacillota_A;c__Clostridia;o__Lachnospirales;f__Lachnospiraceae;g__Agathobacter;s__Agathobacter faecis	Cellular Processes	Cell growth and death	24
MAG1252	d__Bacteria;p__Bacillota_A;c__Clostridia;o__Lachnospirales;f__Lachnospiraceae;g__Agathobacter;s__Agathobacter faecis	Cellular Processes	Transport and catabolism	8
MAG1252	d__Bacteria;p__Bacillota_A;c__Clostridia;o__Lachnospirales;f__Lachnospiraceae;g__Agathobacter;s__Agathobacter faecis	Cellular Processes	Cell motility	76
MAG1253	d__Bacteria;p__Bacillota_A;c__Clostridia;o__Oscillospirales;f__Ruminococcaceae;g__Gemmiger;s__Gemmiger qucibialis	Cellular Processes	Cell motility	3
MAG1253	d__Bacteria;p__Bacillota_A;c__Clostridia;o__Oscillospirales;f__Ruminococcaceae;g__Gemmiger;s__Gemmiger qucibialis	Cellular Processes	Cell growth and death	18
MAG1253	d__Bacteria;p__Bacillota_A;c__Clostridia;o__Oscillospirales;f__Ruminococcaceae;g__Gemmiger;s__Gemmiger qucibialis	Cellular Processes	Cellular community - prokaryotes	58
MAG1253	d__Bacteria;p__Bacillota_A;c__Clostridia;o__Oscillospirales;f__Ruminococcaceae;g__Gemmiger;s__Gemmiger qucibialis	Cellular Processes	Transport and catabolism	3
MAG1254	d__Bacteria;p__Actinomycetota;c__Actinomycetia;o__Actinomycetales;f__Actinomycetaceae;g__Actinomyces;s__Actinomyces naeslundii	Cellular Processes	Cellular community - prokaryotes	68
MAG1254	d__Bacteria;p__Actinomycetota;c__Actinomycetia;o__Actinomycetales;f__Actinomycetaceae;g__Actinomyces;s__Actinomyces naeslundii	Cellular Processes	Transport and catabolism	15
MAG1254	d__Bacteria;p__Actinomycetota;c__Actinomycetia;o__Actinomycetales;f__Actinomycetaceae;g__Actinomyces;s__Actinomyces naeslundii	Cellular Processes	Cell motility	5
MAG1254	d__Bacteria;p__Actinomycetota;c__Actinomycetia;o__Actinomycetales;f__Actinomycetaceae;g__Actinomyces;s__Actinomyces naeslundii	Cellular Processes	Cell growth and death	28
MAG1255	d__Bacteria;p__Bacillota_A;c__Clostridia;o__Lachnospirales;f__Lachnospiraceae;g__Blautia_A;s__Blautia_A faecis	Cellular Processes	Transport and catabolism	4
MAG1255	d__Bacteria;p__Bacillota_A;c__Clostridia;o__Lachnospirales;f__Lachnospiraceae;g__Blautia_A;s__Blautia_A faecis	Cellular Processes	Cell growth and death	24
MAG1255	d__Bacteria;p__Bacillota_A;c__Clostridia;o__Lachnospirales;f__Lachnospiraceae;g__Blautia_A;s__Blautia_A faecis	Cellular Processes	Cellular community - prokaryotes	71
MAG1255	d__Bacteria;p__Bacillota_A;c__Clostridia;o__Lachnospirales;f__Lachnospiraceae;g__Blautia_A;s__Blautia_A faecis	Cellular Processes	Cell motility	9
MAG1256	d__Bacteria;p__Bacillota_A;c__Clostridia;o__Peptostreptococcales;f__Peptostreptococcaceae;g__Romboutsia;s__Romboutsia timonensis	Cellular Processes	Transport and catabolism	2
MAG1256	d__Bacteria;p__Bacillota_A;c__Clostridia;o__Peptostreptococcales;f__Peptostreptococcaceae;g__Romboutsia;s__Romboutsia timonensis	Cellular Processes	Cellular community - prokaryotes	26
MAG1256	d__Bacteria;p__Bacillota_A;c__Clostridia;o__Peptostreptococcales;f__Peptostreptococcaceae;g__Romboutsia;s__Romboutsia timonensis	Cellular Processes	Cell motility	27
MAG1256	d__Bacteria;p__Bacillota_A;c__Clostridia;o__Peptostreptococcales;f__Peptostreptococcaceae;g__Romboutsia;s__Romboutsia timonensis	Cellular Processes	Cell growth and death	8
MAG1257	d__Bacteria;p__Pseudomonadota;c__Gammaproteobacteria;o__Burkholderiales;f__Burkholderiaceae_A;g__Parasutterella;s__Unclassified	Cellular Processes	Cell growth and death	27
MAG1257	d__Bacteria;p__Pseudomonadota;c__Gammaproteobacteria;o__Burkholderiales;f__Burkholderiaceae_A;g__Parasutterella;s__Unclassified	Cellular Processes	Cell motility	2
MAG1257	d__Bacteria;p__Pseudomonadota;c__Gammaproteobacteria;o__Burkholderiales;f__Burkholderiaceae_A;g__Parasutterella;s__Unclassified	Cellular Processes	Transport and catabolism	12
MAG1257	d__Bacteria;p__Pseudomonadota;c__Gammaproteobacteria;o__Burkholderiales;f__Burkholderiaceae_A;g__Parasutterella;s__Unclassified	Cellular Processes	Cellular community - prokaryotes	54
MAG1258	d__Bacteria;p__Bacillota_A;c__Clostridia;o__Lachnospirales;f__Lachnospiraceae;g__Bariatricus;s__Bariatricus comes	Cellular Processes	Transport and catabolism	4
MAG1258	d__Bacteria;p__Bacillota_A;c__Clostridia;o__Lachnospirales;f__Lachnospiraceae;g__Bariatricus;s__Bariatricus comes	Cellular Processes	Cellular community - prokaryotes	47
MAG1258	d__Bacteria;p__Bacillota_A;c__Clostridia;o__Lachnospirales;f__Lachnospiraceae;g__Bariatricus;s__Bariatricus comes	Cellular Processes	Cell growth and death	20
MAG1258	d__Bacteria;p__Bacillota_A;c__Clostridia;o__Lachnospirales;f__Lachnospiraceae;g__Bariatricus;s__Bariatricus comes	Cellular Processes	Cell motility	4
MAG1259	d__Bacteria;p__Actinomycetota;c__Actinomycetia;o__Actinomycetales;f__Dermabacteraceae;g__Brachybacterium;s__Unclassified	Cellular Processes	Cell motility	3
MAG1259	d__Bacteria;p__Actinomycetota;c__Actinomycetia;o__Actinomycetales;f__Dermabacteraceae;g__Brachybacterium;s__Unclassified	Cellular Processes	Cell growth and death	21
MAG1259	d__Bacteria;p__Actinomycetota;c__Actinomycetia;o__Actinomycetales;f__Dermabacteraceae;g__Brachybacterium;s__Unclassified	Cellular Processes	Cellular community - prokaryotes	53
MAG1259	d__Bacteria;p__Actinomycetota;c__Actinomycetia;o__Actinomycetales;f__Dermabacteraceae;g__Brachybacterium;s__Unclassified	Cellular Processes	Transport and catabolism	18
MAG126	d__Bacteria;p__Bacillota_A;c__Clostridia;o__Lachnospirales;f__Lachnospiraceae;g__Coprococcus_A;s__Coprococcus_A catus_A	Cellular Processes	Cell motility	3
MAG126	d__Bacteria;p__Bacillota_A;c__Clostridia;o__Lachnospirales;f__Lachnospiraceae;g__Coprococcus_A;s__Coprococcus_A catus_A	Cellular Processes	Cell growth and death	22
MAG126	d__Bacteria;p__Bacillota_A;c__Clostridia;o__Lachnospirales;f__Lachnospiraceae;g__Coprococcus_A;s__Coprococcus_A catus_A	Cellular Processes	Transport and catabolism	6
MAG126	d__Bacteria;p__Bacillota_A;c__Clostridia;o__Lachnospirales;f__Lachnospiraceae;g__Coprococcus_A;s__Coprococcus_A catus_A	Cellular Processes	Cellular community - prokaryotes	88
MAG1260	d__Bacteria;p__Bacillota_A;c__Clostridia;o__Oscillospirales;f__Ruminococcaceae;g__Ruminococcus_C;s__Ruminococcus_C callidus	Cellular Processes	Cell motility	2
MAG1260	d__Bacteria;p__Bacillota_A;c__Clostridia;o__Oscillospirales;f__Ruminococcaceae;g__Ruminococcus_C;s__Ruminococcus_C callidus	Cellular Processes	Cellular community - prokaryotes	43
MAG1260	d__Bacteria;p__Bacillota_A;c__Clostridia;o__Oscillospirales;f__Ruminococcaceae;g__Ruminococcus_C;s__Ruminococcus_C callidus	Cellular Processes	Cell growth and death	24
MAG1260	d__Bacteria;p__Bacillota_A;c__Clostridia;o__Oscillospirales;f__Ruminococcaceae;g__Ruminococcus_C;s__Ruminococcus_C callidus	Cellular Processes	Transport and catabolism	6
MAG1261	d__Bacteria;p__Bacillota_A;c__Clostridia;o__Lachnospirales;f__Lachnospiraceae;g__Lachnospira;s__Lachnospira rogosae	Cellular Processes	Cell motility	50
MAG1261	d__Bacteria;p__Bacillota_A;c__Clostridia;o__Lachnospirales;f__Lachnospiraceae;g__Lachnospira;s__Lachnospira rogosae	Cellular Processes	Cell growth and death	14
MAG1261	d__Bacteria;p__Bacillota_A;c__Clostridia;o__Lachnospirales;f__Lachnospiraceae;g__Lachnospira;s__Lachnospira rogosae	Cellular Processes	Cellular community - prokaryotes	41
MAG1261	d__Bacteria;p__Bacillota_A;c__Clostridia;o__Lachnospirales;f__Lachnospiraceae;g__Lachnospira;s__Lachnospira rogosae	Cellular Processes	Transport and catabolism	2
MAG1262	d__Bacteria;p__Bacillota_A;c__Clostridia;o__Lachnospirales;f__Lachnospiraceae;g__Anaerobutyricum;s__Anaerobutyricum soehngenii	Cellular Processes	Cellular community - prokaryotes	65
MAG1262	d__Bacteria;p__Bacillota_A;c__Clostridia;o__Lachnospirales;f__Lachnospiraceae;g__Anaerobutyricum;s__Anaerobutyricum soehngenii	Cellular Processes	Cell growth and death	21
MAG1262	d__Bacteria;p__Bacillota_A;c__Clostridia;o__Lachnospirales;f__Lachnospiraceae;g__Anaerobutyricum;s__Anaerobutyricum soehngenii	Cellular Processes	Cell motility	4
MAG1262	d__Bacteria;p__Bacillota_A;c__Clostridia;o__Lachnospirales;f__Lachnospiraceae;g__Anaerobutyricum;s__Anaerobutyricum soehngenii	Cellular Processes	Transport and catabolism	5
MAG1263	d__Bacteria;p__Bacillota_A;c__Clostridia;o__Lachnospirales;f__Lachnospiraceae;g__Eubacterium_G;s__Eubacterium_G ventriosum	Cellular Processes	Transport and catabolism	10
MAG1263	d__Bacteria;p__Bacillota_A;c__Clostridia;o__Lachnospirales;f__Lachnospiraceae;g__Eubacterium_G;s__Eubacterium_G ventriosum	Cellular Processes	Cellular community - prokaryotes	60
MAG1263	d__Bacteria;p__Bacillota_A;c__Clostridia;o__Lachnospirales;f__Lachnospiraceae;g__Eubacterium_G;s__Eubacterium_G ventriosum	Cellular Processes	Cell motility	6
MAG1263	d__Bacteria;p__Bacillota_A;c__Clostridia;o__Lachnospirales;f__Lachnospiraceae;g__Eubacterium_G;s__Eubacterium_G ventriosum	Cellular Processes	Cell growth and death	21
MAG1264	d__Bacteria;p__Bacillota_A;c__Clostridia;o__Oscillospirales;f__Acutalibacteraceae;g__UBA737;s__UBA737 sp900543215	Cellular Processes	Cellular community - prokaryotes	40
MAG1264	d__Bacteria;p__Bacillota_A;c__Clostridia;o__Oscillospirales;f__Acutalibacteraceae;g__UBA737;s__UBA737 sp900543215	Cellular Processes	Transport and catabolism	2
MAG1264	d__Bacteria;p__Bacillota_A;c__Clostridia;o__Oscillospirales;f__Acutalibacteraceae;g__UBA737;s__UBA737 sp900543215	Cellular Processes	Cell growth and death	18
MAG1264	d__Bacteria;p__Bacillota_A;c__Clostridia;o__Oscillospirales;f__Acutalibacteraceae;g__UBA737;s__UBA737 sp900543215	Cellular Processes	Cell motility	3
MAG1265	d__Bacteria;p__Bacillota_A;c__Clostridia;o__Lachnospirales;f__Lachnospiraceae;g__Eubacterium_I;s__Eubacterium_I ramulus	Cellular Processes	Cell growth and death	15
MAG1265	d__Bacteria;p__Bacillota_A;c__Clostridia;o__Lachnospirales;f__Lachnospiraceae;g__Eubacterium_I;s__Eubacterium_I ramulus	Cellular Processes	Cellular community - prokaryotes	29
MAG1265	d__Bacteria;p__Bacillota_A;c__Clostridia;o__Lachnospirales;f__Lachnospiraceae;g__Eubacterium_I;s__Eubacterium_I ramulus	Cellular Processes	Transport and catabolism	3
MAG1265	d__Bacteria;p__Bacillota_A;c__Clostridia;o__Lachnospirales;f__Lachnospiraceae;g__Eubacterium_I;s__Eubacterium_I ramulus	Cellular Processes	Cell motility	3
MAG1266	d__Bacteria;p__Bacillota_A;c__Clostridia;o__Oscillospirales;f__Oscillospiraceae;g__Evtepia;s__Evtepia excrementipullorum	Cellular Processes	Transport and catabolism	7
MAG1266	d__Bacteria;p__Bacillota_A;c__Clostridia;o__Oscillospirales;f__Oscillospiraceae;g__Evtepia;s__Evtepia excrementipullorum	Cellular Processes	Cell motility	2
MAG1266	d__Bacteria;p__Bacillota_A;c__Clostridia;o__Oscillospirales;f__Oscillospiraceae;g__Evtepia;s__Evtepia excrementipullorum	Cellular Processes	Cell growth and death	16
MAG1266	d__Bacteria;p__Bacillota_A;c__Clostridia;o__Oscillospirales;f__Oscillospiraceae;g__Evtepia;s__Evtepia excrementipullorum	Cellular Processes	Cellular community - prokaryotes	65
MAG1267	d__Bacteria;p__Bacillota_A;c__Clostridia;o__Lachnospirales;f__Lachnospiraceae;g__Blautia;s__Blautia stercoris	Cellular Processes	Cell motility	7
MAG1267	d__Bacteria;p__Bacillota_A;c__Clostridia;o__Lachnospirales;f__Lachnospiraceae;g__Blautia;s__Blautia stercoris	Cellular Processes	Cellular community - prokaryotes	93
MAG1267	d__Bacteria;p__Bacillota_A;c__Clostridia;o__Lachnospirales;f__Lachnospiraceae;g__Blautia;s__Blautia stercoris	Cellular Processes	Cell growth and death	22
MAG1267	d__Bacteria;p__Bacillota_A;c__Clostridia;o__Lachnospirales;f__Lachnospiraceae;g__Blautia;s__Blautia stercoris	Cellular Processes	Transport and catabolism	6
MAG1268	d__Bacteria;p__Bacteroidota;c__Bacteroidia;o__Bacteroidales;f__UBA932;g__Cryptobacteroides;s__Cryptobacteroides sp000433355	Cellular Processes	Transport and catabolism	29
MAG1268	d__Bacteria;p__Bacteroidota;c__Bacteroidia;o__Bacteroidales;f__UBA932;g__Cryptobacteroides;s__Cryptobacteroides sp000433355	Cellular Processes	Cell growth and death	24
MAG1268	d__Bacteria;p__Bacteroidota;c__Bacteroidia;o__Bacteroidales;f__UBA932;g__Cryptobacteroides;s__Cryptobacteroides sp000433355	Cellular Processes	Cell motility	5
MAG1268	d__Bacteria;p__Bacteroidota;c__Bacteroidia;o__Bacteroidales;f__UBA932;g__Cryptobacteroides;s__Cryptobacteroides sp000433355	Cellular Processes	Cellular community - prokaryotes	31
MAG1269	d__Bacteria;p__Bacillota_A;c__Clostridia;o__Oscillospirales;f__Ruminococcaceae;g__Ruminococcus_C;s__Ruminococcus_C callidus	Cellular Processes	Cellular community - prokaryotes	50
MAG1269	d__Bacteria;p__Bacillota_A;c__Clostridia;o__Oscillospirales;f__Ruminococcaceae;g__Ruminococcus_C;s__Ruminococcus_C callidus	Cellular Processes	Transport and catabolism	5
MAG1269	d__Bacteria;p__Bacillota_A;c__Clostridia;o__Oscillospirales;f__Ruminococcaceae;g__Ruminococcus_C;s__Ruminococcus_C callidus	Cellular Processes	Cell motility	3
MAG1269	d__Bacteria;p__Bacillota_A;c__Clostridia;o__Oscillospirales;f__Ruminococcaceae;g__Ruminococcus_C;s__Ruminococcus_C callidus	Cellular Processes	Cell growth and death	23
MAG127	d__Bacteria;p__Pseudomonadota;c__Gammaproteobacteria;o__Enterobacterales;f__Enterobacteriaceae;g__Enterobacter;s__Enterobacter hormaechei_A	Cellular Processes	Cell motility	61
MAG127	d__Bacteria;p__Pseudomonadota;c__Gammaproteobacteria;o__Enterobacterales;f__Enterobacteriaceae;g__Enterobacter;s__Enterobacter hormaechei_A	Cellular Processes	Transport and catabolism	13
MAG127	d__Bacteria;p__Pseudomonadota;c__Gammaproteobacteria;o__Enterobacterales;f__Enterobacteriaceae;g__Enterobacter;s__Enterobacter hormaechei_A	Cellular Processes	Cellular community - prokaryotes	169
MAG127	d__Bacteria;p__Pseudomonadota;c__Gammaproteobacteria;o__Enterobacterales;f__Enterobacteriaceae;g__Enterobacter;s__Enterobacter hormaechei_A	Cellular Processes	Cell growth and death	25
MAG1270	d__Bacteria;p__Bacillota_A;c__Clostridia;o__Oscillospirales;f__Acutalibacteraceae;g__Ruminococcus_E;s__Ruminococcus_E sp003526955	Cellular Processes	Cell growth and death	19
MAG1270	d__Bacteria;p__Bacillota_A;c__Clostridia;o__Oscillospirales;f__Acutalibacteraceae;g__Ruminococcus_E;s__Ruminococcus_E sp003526955	Cellular Processes	Transport and catabolism	9
MAG1270	d__Bacteria;p__Bacillota_A;c__Clostridia;o__Oscillospirales;f__Acutalibacteraceae;g__Ruminococcus_E;s__Ruminococcus_E sp003526955	Cellular Processes	Cellular community - prokaryotes	35
MAG1270	d__Bacteria;p__Bacillota_A;c__Clostridia;o__Oscillospirales;f__Acutalibacteraceae;g__Ruminococcus_E;s__Ruminococcus_E sp003526955	Cellular Processes	Cell motility	1
MAG1271	d__Bacteria;p__Bacillota_B;c__Peptococcia;o__Peptococcales;f__Peptococcaceae;g__UMGS1590;s__UMGS1590 sp900552455	Cellular Processes	Cell growth and death	20
MAG1271	d__Bacteria;p__Bacillota_B;c__Peptococcia;o__Peptococcales;f__Peptococcaceae;g__UMGS1590;s__UMGS1590 sp900552455	Cellular Processes	Cellular community - prokaryotes	89
MAG1271	d__Bacteria;p__Bacillota_B;c__Peptococcia;o__Peptococcales;f__Peptococcaceae;g__UMGS1590;s__UMGS1590 sp900552455	Cellular Processes	Cell motility	3
MAG1271	d__Bacteria;p__Bacillota_B;c__Peptococcia;o__Peptococcales;f__Peptococcaceae;g__UMGS1590;s__UMGS1590 sp900552455	Cellular Processes	Transport and catabolism	5
MAG1272	d__Bacteria;p__Bacillota_C;c__Negativicutes;o__Selenomonadales;f__Selenomonadaceae;g__Megamonas;s__Megamonas funiformis	Cellular Processes	Cell growth and death	16
MAG1272	d__Bacteria;p__Bacillota_C;c__Negativicutes;o__Selenomonadales;f__Selenomonadaceae;g__Megamonas;s__Megamonas funiformis	Cellular Processes	Transport and catabolism	1
MAG1272	d__Bacteria;p__Bacillota_C;c__Negativicutes;o__Selenomonadales;f__Selenomonadaceae;g__Megamonas;s__Megamonas funiformis	Cellular Processes	Cell motility	2
MAG1272	d__Bacteria;p__Bacillota_C;c__Negativicutes;o__Selenomonadales;f__Selenomonadaceae;g__Megamonas;s__Megamonas funiformis	Cellular Processes	Cellular community - prokaryotes	44
MAG1273	d__Bacteria;p__Bacillota_A;c__Clostridia;o__Oscillospirales;f__Ruminococcaceae;g__Faecalibacterium;s__Faecalibacterium duncaniae	Cellular Processes	Cellular community - prokaryotes	70
MAG1273	d__Bacteria;p__Bacillota_A;c__Clostridia;o__Oscillospirales;f__Ruminococcaceae;g__Faecalibacterium;s__Faecalibacterium duncaniae	Cellular Processes	Cell motility	6
MAG1273	d__Bacteria;p__Bacillota_A;c__Clostridia;o__Oscillospirales;f__Ruminococcaceae;g__Faecalibacterium;s__Faecalibacterium duncaniae	Cellular Processes	Transport and catabolism	8
MAG1273	d__Bacteria;p__Bacillota_A;c__Clostridia;o__Oscillospirales;f__Ruminococcaceae;g__Faecalibacterium;s__Faecalibacterium duncaniae	Cellular Processes	Cell growth and death	22
MAG1274	d__Bacteria;p__Bacillota_A;c__Clostridia;o__Lachnospirales;f__Lachnospiraceae;g__Agathobacter;s__Agathobacter faecis	Cellular Processes	Cellular community - prokaryotes	82
MAG1274	d__Bacteria;p__Bacillota_A;c__Clostridia;o__Lachnospirales;f__Lachnospiraceae;g__Agathobacter;s__Agathobacter faecis	Cellular Processes	Cell growth and death	23
MAG1274	d__Bacteria;p__Bacillota_A;c__Clostridia;o__Lachnospirales;f__Lachnospiraceae;g__Agathobacter;s__Agathobacter faecis	Cellular Processes	Cell motility	84
MAG1274	d__Bacteria;p__Bacillota_A;c__Clostridia;o__Lachnospirales;f__Lachnospiraceae;g__Agathobacter;s__Agathobacter faecis	Cellular Processes	Transport and catabolism	5
MAG1275	d__Bacteria;p__Bacillota_A;c__Clostridia;o__Oscillospirales;f__Ruminococcaceae;g__Faecalibacterium;s__Faecalibacterium duncaniae	Cellular Processes	Cellular community - prokaryotes	62
MAG1275	d__Bacteria;p__Bacillota_A;c__Clostridia;o__Oscillospirales;f__Ruminococcaceae;g__Faecalibacterium;s__Faecalibacterium duncaniae	Cellular Processes	Cell motility	7
MAG1275	d__Bacteria;p__Bacillota_A;c__Clostridia;o__Oscillospirales;f__Ruminococcaceae;g__Faecalibacterium;s__Faecalibacterium duncaniae	Cellular Processes	Transport and catabolism	8
MAG1275	d__Bacteria;p__Bacillota_A;c__Clostridia;o__Oscillospirales;f__Ruminococcaceae;g__Faecalibacterium;s__Faecalibacterium duncaniae	Cellular Processes	Cell growth and death	20
MAG1276	d__Bacteria;p__Bacillota_A;c__Clostridia;o__Lachnospirales;f__Lachnospiraceae;g__Agathobacter;s__Agathobacter faecis	Cellular Processes	Cellular community - prokaryotes	85
MAG1276	d__Bacteria;p__Bacillota_A;c__Clostridia;o__Lachnospirales;f__Lachnospiraceae;g__Agathobacter;s__Agathobacter faecis	Cellular Processes	Cell motility	78
MAG1276	d__Bacteria;p__Bacillota_A;c__Clostridia;o__Lachnospirales;f__Lachnospiraceae;g__Agathobacter;s__Agathobacter faecis	Cellular Processes	Transport and catabolism	8
MAG1276	d__Bacteria;p__Bacillota_A;c__Clostridia;o__Lachnospirales;f__Lachnospiraceae;g__Agathobacter;s__Agathobacter faecis	Cellular Processes	Cell growth and death	23
MAG1277	d__Bacteria;p__Bacillota_A;c__Clostridia;o__Lachnospirales;f__Lachnospiraceae;g__Mediterraneibacter;s__Mediterraneibacter lactaris	Cellular Processes	Cell motility	7
MAG1277	d__Bacteria;p__Bacillota_A;c__Clostridia;o__Lachnospirales;f__Lachnospiraceae;g__Mediterraneibacter;s__Mediterraneibacter lactaris	Cellular Processes	Transport and catabolism	12
MAG1277	d__Bacteria;p__Bacillota_A;c__Clostridia;o__Lachnospirales;f__Lachnospiraceae;g__Mediterraneibacter;s__Mediterraneibacter lactaris	Cellular Processes	Cellular community - prokaryotes	38
MAG1277	d__Bacteria;p__Bacillota_A;c__Clostridia;o__Lachnospirales;f__Lachnospiraceae;g__Mediterraneibacter;s__Mediterraneibacter lactaris	Cellular Processes	Cell growth and death	20
MAG1278	d__Bacteria;p__Bacillota_A;c__Clostridia;o__Oscillospirales;f__Ruminococcaceae;g__Faecalibacterium;s__Faecalibacterium prausnitzii	Cellular Processes	Cell motility	5
MAG1278	d__Bacteria;p__Bacillota_A;c__Clostridia;o__Oscillospirales;f__Ruminococcaceae;g__Faecalibacterium;s__Faecalibacterium prausnitzii	Cellular Processes	Transport and catabolism	7
MAG1278	d__Bacteria;p__Bacillota_A;c__Clostridia;o__Oscillospirales;f__Ruminococcaceae;g__Faecalibacterium;s__Faecalibacterium prausnitzii	Cellular Processes	Cell growth and death	28
MAG1278	d__Bacteria;p__Bacillota_A;c__Clostridia;o__Oscillospirales;f__Ruminococcaceae;g__Faecalibacterium;s__Faecalibacterium prausnitzii	Cellular Processes	Cellular community - prokaryotes	59
MAG1279	d__Bacteria;p__Bacillota_A;c__Clostridia;o__Lachnospirales;f__Lachnospiraceae;g__Lachnospira;s__Lachnospira sp000436475	Cellular Processes	Cell motility	75
MAG1279	d__Bacteria;p__Bacillota_A;c__Clostridia;o__Lachnospirales;f__Lachnospiraceae;g__Lachnospira;s__Lachnospira sp000436475	Cellular Processes	Transport and catabolism	7
MAG1279	d__Bacteria;p__Bacillota_A;c__Clostridia;o__Lachnospirales;f__Lachnospiraceae;g__Lachnospira;s__Lachnospira sp000436475	Cellular Processes	Cell growth and death	26
MAG1279	d__Bacteria;p__Bacillota_A;c__Clostridia;o__Lachnospirales;f__Lachnospiraceae;g__Lachnospira;s__Lachnospira sp000436475	Cellular Processes	Cellular community - prokaryotes	79
MAG128	d__Bacteria;p__Bacillota;c__Bacilli;o__Lactobacillales;f__Streptococcaceae;g__Streptococcus;s__Streptococcus sp001556435	Cellular Processes	Cell growth and death	11
MAG128	d__Bacteria;p__Bacillota;c__Bacilli;o__Lactobacillales;f__Streptococcaceae;g__Streptococcus;s__Streptococcus sp001556435	Cellular Processes	Cell motility	4
MAG128	d__Bacteria;p__Bacillota;c__Bacilli;o__Lactobacillales;f__Streptococcaceae;g__Streptococcus;s__Streptococcus sp001556435	Cellular Processes	Transport and catabolism	10
MAG128	d__Bacteria;p__Bacillota;c__Bacilli;o__Lactobacillales;f__Streptococcaceae;g__Streptococcus;s__Streptococcus sp001556435	Cellular Processes	Cellular community - prokaryotes	85
MAG1280	d__Bacteria;p__Verrucomicrobiota;c__Verrucomicrobiae;o__Verrucomicrobiales;f__Akkermansiaceae;g__Akkermansia;s__Akkermansia muciniphila	Cellular Processes	Cellular community - eukaryotes	1
MAG1280	d__Bacteria;p__Verrucomicrobiota;c__Verrucomicrobiae;o__Verrucomicrobiales;f__Akkermansiaceae;g__Akkermansia;s__Akkermansia muciniphila	Cellular Processes	Cell motility	3
MAG1280	d__Bacteria;p__Verrucomicrobiota;c__Verrucomicrobiae;o__Verrucomicrobiales;f__Akkermansiaceae;g__Akkermansia;s__Akkermansia muciniphila	Cellular Processes	Cellular community - prokaryotes	50
MAG1280	d__Bacteria;p__Verrucomicrobiota;c__Verrucomicrobiae;o__Verrucomicrobiales;f__Akkermansiaceae;g__Akkermansia;s__Akkermansia muciniphila	Cellular Processes	Transport and catabolism	53
MAG1280	d__Bacteria;p__Verrucomicrobiota;c__Verrucomicrobiae;o__Verrucomicrobiales;f__Akkermansiaceae;g__Akkermansia;s__Akkermansia muciniphila	Cellular Processes	Cell growth and death	22
MAG1281	d__Bacteria;p__Bacillota_A;c__Clostridia;o__Lachnospirales;f__Lachnospiraceae;g__Roseburia;s__Roseburia intestinalis	Cellular Processes	Cell growth and death	23
MAG1281	d__Bacteria;p__Bacillota_A;c__Clostridia;o__Lachnospirales;f__Lachnospiraceae;g__Roseburia;s__Roseburia intestinalis	Cellular Processes	Transport and catabolism	12
MAG1281	d__Bacteria;p__Bacillota_A;c__Clostridia;o__Lachnospirales;f__Lachnospiraceae;g__Roseburia;s__Roseburia intestinalis	Cellular Processes	Cellular community - prokaryotes	108
MAG1281	d__Bacteria;p__Bacillota_A;c__Clostridia;o__Lachnospirales;f__Lachnospiraceae;g__Roseburia;s__Roseburia intestinalis	Cellular Processes	Cell motility	87
MAG1282	d__Bacteria;p__Bacillota_A;c__Clostridia;o__Oscillospirales;f__Ruminococcaceae;g__Faecalibacterium;s__Faecalibacterium duncaniae	Cellular Processes	Cell growth and death	21
MAG1282	d__Bacteria;p__Bacillota_A;c__Clostridia;o__Oscillospirales;f__Ruminococcaceae;g__Faecalibacterium;s__Faecalibacterium duncaniae	Cellular Processes	Transport and catabolism	8
MAG1282	d__Bacteria;p__Bacillota_A;c__Clostridia;o__Oscillospirales;f__Ruminococcaceae;g__Faecalibacterium;s__Faecalibacterium duncaniae	Cellular Processes	Cellular community - prokaryotes	72
MAG1282	d__Bacteria;p__Bacillota_A;c__Clostridia;o__Oscillospirales;f__Ruminococcaceae;g__Faecalibacterium;s__Faecalibacterium duncaniae	Cellular Processes	Cell motility	6
MAG1283	d__Bacteria;p__Actinomycetota;c__Coriobacteriia;o__Coriobacteriales;f__Eggerthellaceae;g__Eggerthella;s__Eggerthella lenta	Cellular Processes	Cell motility	8
MAG1283	d__Bacteria;p__Actinomycetota;c__Coriobacteriia;o__Coriobacteriales;f__Eggerthellaceae;g__Eggerthella;s__Eggerthella lenta	Cellular Processes	Transport and catabolism	6
MAG1283	d__Bacteria;p__Actinomycetota;c__Coriobacteriia;o__Coriobacteriales;f__Eggerthellaceae;g__Eggerthella;s__Eggerthella lenta	Cellular Processes	Cell growth and death	13
MAG1283	d__Bacteria;p__Actinomycetota;c__Coriobacteriia;o__Coriobacteriales;f__Eggerthellaceae;g__Eggerthella;s__Eggerthella lenta	Cellular Processes	Cellular community - prokaryotes	87
MAG1284	d__Bacteria;p__Bacillota_A;c__Clostridia;o__Lachnospirales;f__Lachnospiraceae;g__Eubacterium_G;s__Eubacterium_G ventriosum	Cellular Processes	Cellular community - prokaryotes	51
MAG1284	d__Bacteria;p__Bacillota_A;c__Clostridia;o__Lachnospirales;f__Lachnospiraceae;g__Eubacterium_G;s__Eubacterium_G ventriosum	Cellular Processes	Cell motility	5
MAG1284	d__Bacteria;p__Bacillota_A;c__Clostridia;o__Lachnospirales;f__Lachnospiraceae;g__Eubacterium_G;s__Eubacterium_G ventriosum	Cellular Processes	Cell growth and death	22
MAG1284	d__Bacteria;p__Bacillota_A;c__Clostridia;o__Lachnospirales;f__Lachnospiraceae;g__Eubacterium_G;s__Eubacterium_G ventriosum	Cellular Processes	Transport and catabolism	10
MAG1285	d__Bacteria;p__Bacillota_A;c__Clostridia;o__Oscillospirales;f__Ruminococcaceae;g__Gemmiger;s__Gemmiger qucibialis	Cellular Processes	Cell motility	2
MAG1285	d__Bacteria;p__Bacillota_A;c__Clostridia;o__Oscillospirales;f__Ruminococcaceae;g__Gemmiger;s__Gemmiger qucibialis	Cellular Processes	Cellular community - prokaryotes	52
MAG1285	d__Bacteria;p__Bacillota_A;c__Clostridia;o__Oscillospirales;f__Ruminococcaceae;g__Gemmiger;s__Gemmiger qucibialis	Cellular Processes	Cell growth and death	16
MAG1285	d__Bacteria;p__Bacillota_A;c__Clostridia;o__Oscillospirales;f__Ruminococcaceae;g__Gemmiger;s__Gemmiger qucibialis	Cellular Processes	Transport and catabolism	2
MAG1286	d__Bacteria;p__Bacteroidota;c__Bacteroidia;o__Bacteroidales;f__Bacteroidaceae;g__Phocaeicola;s__Phocaeicola plebeius_A	Cellular Processes	Cell motility	6
MAG1286	d__Bacteria;p__Bacteroidota;c__Bacteroidia;o__Bacteroidales;f__Bacteroidaceae;g__Phocaeicola;s__Phocaeicola plebeius_A	Cellular Processes	Cell growth and death	26
MAG1286	d__Bacteria;p__Bacteroidota;c__Bacteroidia;o__Bacteroidales;f__Bacteroidaceae;g__Phocaeicola;s__Phocaeicola plebeius_A	Cellular Processes	Transport and catabolism	35
MAG1286	d__Bacteria;p__Bacteroidota;c__Bacteroidia;o__Bacteroidales;f__Bacteroidaceae;g__Phocaeicola;s__Phocaeicola plebeius_A	Cellular Processes	Cellular community - prokaryotes	54
MAG1287	d__Bacteria;p__Actinomycetota;c__Actinomycetia;o__Actinomycetales;f__Bifidobacteriaceae;g__Bifidobacterium;s__Bifidobacterium pseudocatenulatum	Cellular Processes	Cell growth and death	19
MAG1287	d__Bacteria;p__Actinomycetota;c__Actinomycetia;o__Actinomycetales;f__Bifidobacteriaceae;g__Bifidobacterium;s__Bifidobacterium pseudocatenulatum	Cellular Processes	Cell motility	3
MAG1287	d__Bacteria;p__Actinomycetota;c__Actinomycetia;o__Actinomycetales;f__Bifidobacteriaceae;g__Bifidobacterium;s__Bifidobacterium pseudocatenulatum	Cellular Processes	Cellular community - prokaryotes	78
MAG1287	d__Bacteria;p__Actinomycetota;c__Actinomycetia;o__Actinomycetales;f__Bifidobacteriaceae;g__Bifidobacterium;s__Bifidobacterium pseudocatenulatum	Cellular Processes	Transport and catabolism	11
MAG1288	d__Bacteria;p__Bacteroidota;c__Bacteroidia;o__Bacteroidales;f__Tannerellaceae;g__Parabacteroides;s__Parabacteroides distasonis	Cellular Processes	Cell growth and death	36
MAG1288	d__Bacteria;p__Bacteroidota;c__Bacteroidia;o__Bacteroidales;f__Tannerellaceae;g__Parabacteroides;s__Parabacteroides distasonis	Cellular Processes	Transport and catabolism	43
MAG1288	d__Bacteria;p__Bacteroidota;c__Bacteroidia;o__Bacteroidales;f__Tannerellaceae;g__Parabacteroides;s__Parabacteroides distasonis	Cellular Processes	Cellular community - prokaryotes	99
MAG1288	d__Bacteria;p__Bacteroidota;c__Bacteroidia;o__Bacteroidales;f__Tannerellaceae;g__Parabacteroides;s__Parabacteroides distasonis	Cellular Processes	Cell motility	11
MAG1289	d__Bacteria;p__Bacillota_A;c__Clostridia;o__Lachnospirales;f__Lachnospiraceae;g__Blautia_A;s__Blautia_A faecis	Cellular Processes	Cell motility	13
MAG1289	d__Bacteria;p__Bacillota_A;c__Clostridia;o__Lachnospirales;f__Lachnospiraceae;g__Blautia_A;s__Blautia_A faecis	Cellular Processes	Transport and catabolism	9
MAG1289	d__Bacteria;p__Bacillota_A;c__Clostridia;o__Lachnospirales;f__Lachnospiraceae;g__Blautia_A;s__Blautia_A faecis	Cellular Processes	Cell growth and death	21
MAG1289	d__Bacteria;p__Bacillota_A;c__Clostridia;o__Lachnospirales;f__Lachnospiraceae;g__Blautia_A;s__Blautia_A faecis	Cellular Processes	Cellular community - prokaryotes	97
MAG129	d__Bacteria;p__Bacillota_A;c__Clostridia;o__Christensenellales;f__CAG-74;g__UBA11524;s__UBA11524 sp000437595	Cellular Processes	Cell motility	6
MAG129	d__Bacteria;p__Bacillota_A;c__Clostridia;o__Christensenellales;f__CAG-74;g__UBA11524;s__UBA11524 sp000437595	Cellular Processes	Cell growth and death	21
MAG129	d__Bacteria;p__Bacillota_A;c__Clostridia;o__Christensenellales;f__CAG-74;g__UBA11524;s__UBA11524 sp000437595	Cellular Processes	Cellular community - prokaryotes	76
MAG129	d__Bacteria;p__Bacillota_A;c__Clostridia;o__Christensenellales;f__CAG-74;g__UBA11524;s__UBA11524 sp000437595	Cellular Processes	Transport and catabolism	10
MAG1290	d__Bacteria;p__Bacillota_A;c__Clostridia;o__Lachnospirales;f__Lachnospiraceae;g__Fusicatenibacter;s__Fusicatenibacter saccharivorans	Cellular Processes	Transport and catabolism	16
MAG1290	d__Bacteria;p__Bacillota_A;c__Clostridia;o__Lachnospirales;f__Lachnospiraceae;g__Fusicatenibacter;s__Fusicatenibacter saccharivorans	Cellular Processes	Cell motility	6
MAG1290	d__Bacteria;p__Bacillota_A;c__Clostridia;o__Lachnospirales;f__Lachnospiraceae;g__Fusicatenibacter;s__Fusicatenibacter saccharivorans	Cellular Processes	Cellular community - prokaryotes	89
MAG1290	d__Bacteria;p__Bacillota_A;c__Clostridia;o__Lachnospirales;f__Lachnospiraceae;g__Fusicatenibacter;s__Fusicatenibacter saccharivorans	Cellular Processes	Cell growth and death	23
MAG1291	d__Bacteria;p__Bacillota_C;c__Negativicutes;o__Veillonellales;f__Megasphaeraceae;g__Megasphaera;s__Megasphaera sp000417505	Cellular Processes	Cellular community - prokaryotes	43
MAG1291	d__Bacteria;p__Bacillota_C;c__Negativicutes;o__Veillonellales;f__Megasphaeraceae;g__Megasphaera;s__Megasphaera sp000417505	Cellular Processes	Cell growth and death	21
MAG1291	d__Bacteria;p__Bacillota_C;c__Negativicutes;o__Veillonellales;f__Megasphaeraceae;g__Megasphaera;s__Megasphaera sp000417505	Cellular Processes	Cell motility	3
MAG1291	d__Bacteria;p__Bacillota_C;c__Negativicutes;o__Veillonellales;f__Megasphaeraceae;g__Megasphaera;s__Megasphaera sp000417505	Cellular Processes	Transport and catabolism	4
MAG1292	d__Bacteria;p__Bacillota_A;c__Clostridia;o__Oscillospirales;f__Ruminococcaceae;g__Gemmiger;s__Gemmiger sp900539695	Cellular Processes	Cellular community - prokaryotes	42
MAG1292	d__Bacteria;p__Bacillota_A;c__Clostridia;o__Oscillospirales;f__Ruminococcaceae;g__Gemmiger;s__Gemmiger sp900539695	Cellular Processes	Cell growth and death	12
MAG1292	d__Bacteria;p__Bacillota_A;c__Clostridia;o__Oscillospirales;f__Ruminococcaceae;g__Gemmiger;s__Gemmiger sp900539695	Cellular Processes	Transport and catabolism	5
MAG1292	d__Bacteria;p__Bacillota_A;c__Clostridia;o__Oscillospirales;f__Ruminococcaceae;g__Gemmiger;s__Gemmiger sp900539695	Cellular Processes	Cell motility	10
MAG1293	d__Bacteria;p__Actinomycetota;c__Actinomycetia;o__Actinomycetales;f__Bifidobacteriaceae;g__Bifidobacterium;s__Bifidobacterium pseudocatenulatum	Cellular Processes	Cell motility	3
MAG1293	d__Bacteria;p__Actinomycetota;c__Actinomycetia;o__Actinomycetales;f__Bifidobacteriaceae;g__Bifidobacterium;s__Bifidobacterium pseudocatenulatum	Cellular Processes	Transport and catabolism	13
MAG1293	d__Bacteria;p__Actinomycetota;c__Actinomycetia;o__Actinomycetales;f__Bifidobacteriaceae;g__Bifidobacterium;s__Bifidobacterium pseudocatenulatum	Cellular Processes	Cell growth and death	23
MAG1293	d__Bacteria;p__Actinomycetota;c__Actinomycetia;o__Actinomycetales;f__Bifidobacteriaceae;g__Bifidobacterium;s__Bifidobacterium pseudocatenulatum	Cellular Processes	Cellular community - prokaryotes	76
MAG1294	d__Bacteria;p__Bacteroidota;c__Bacteroidia;o__Bacteroidales;f__Bacteroidaceae;g__Prevotella;s__Prevotella sp900313215	Cellular Processes	Transport and catabolism	7
MAG1294	d__Bacteria;p__Bacteroidota;c__Bacteroidia;o__Bacteroidales;f__Bacteroidaceae;g__Prevotella;s__Prevotella sp900313215	Cellular Processes	Cell growth and death	23
MAG1294	d__Bacteria;p__Bacteroidota;c__Bacteroidia;o__Bacteroidales;f__Bacteroidaceae;g__Prevotella;s__Prevotella sp900313215	Cellular Processes	Cell motility	10
MAG1294	d__Bacteria;p__Bacteroidota;c__Bacteroidia;o__Bacteroidales;f__Bacteroidaceae;g__Prevotella;s__Prevotella sp900313215	Cellular Processes	Cellular community - prokaryotes	48
MAG1295	d__Bacteria;p__Bacillota_A;c__Clostridia;o__Lachnospirales;f__Lachnospiraceae;g__Blautia_A;s__Blautia_A sp003471165	Cellular Processes	Cell growth and death	24
MAG1295	d__Bacteria;p__Bacillota_A;c__Clostridia;o__Lachnospirales;f__Lachnospiraceae;g__Blautia_A;s__Blautia_A sp003471165	Cellular Processes	Cellular community - prokaryotes	107
MAG1295	d__Bacteria;p__Bacillota_A;c__Clostridia;o__Lachnospirales;f__Lachnospiraceae;g__Blautia_A;s__Blautia_A sp003471165	Cellular Processes	Cellular community - eukaryotes	1
MAG1295	d__Bacteria;p__Bacillota_A;c__Clostridia;o__Lachnospirales;f__Lachnospiraceae;g__Blautia_A;s__Blautia_A sp003471165	Cellular Processes	Cell motility	16
MAG1295	d__Bacteria;p__Bacillota_A;c__Clostridia;o__Lachnospirales;f__Lachnospiraceae;g__Blautia_A;s__Blautia_A sp003471165	Cellular Processes	Transport and catabolism	8
MAG1296	d__Bacteria;p__Actinomycetota;c__Coriobacteriia;o__Coriobacteriales;f__Eggerthellaceae;g__Senegalimassilia;s__Senegalimassilia anaerobia	Cellular Processes	Cell growth and death	13
MAG1296	d__Bacteria;p__Actinomycetota;c__Coriobacteriia;o__Coriobacteriales;f__Eggerthellaceae;g__Senegalimassilia;s__Senegalimassilia anaerobia	Cellular Processes	Cell motility	1
MAG1296	d__Bacteria;p__Actinomycetota;c__Coriobacteriia;o__Coriobacteriales;f__Eggerthellaceae;g__Senegalimassilia;s__Senegalimassilia anaerobia	Cellular Processes	Cellular community - prokaryotes	37
MAG1296	d__Bacteria;p__Actinomycetota;c__Coriobacteriia;o__Coriobacteriales;f__Eggerthellaceae;g__Senegalimassilia;s__Senegalimassilia anaerobia	Cellular Processes	Transport and catabolism	2
MAG1297	d__Bacteria;p__Bacillota_A;c__Clostridia;o__Christensenellales;f__CAG-74;g__UBA11524;s__UBA11524 sp000437595	Cellular Processes	Transport and catabolism	7
MAG1297	d__Bacteria;p__Bacillota_A;c__Clostridia;o__Christensenellales;f__CAG-74;g__UBA11524;s__UBA11524 sp000437595	Cellular Processes	Cellular community - prokaryotes	68
MAG1297	d__Bacteria;p__Bacillota_A;c__Clostridia;o__Christensenellales;f__CAG-74;g__UBA11524;s__UBA11524 sp000437595	Cellular Processes	Cell growth and death	18
MAG1297	d__Bacteria;p__Bacillota_A;c__Clostridia;o__Christensenellales;f__CAG-74;g__UBA11524;s__UBA11524 sp000437595	Cellular Processes	Cell motility	7
MAG1298	d__Archaea;p__Methanobacteriota;c__Methanobacteria;o__Methanobacteriales;f__Methanobacteriaceae;g__Methanobrevibacter_A;s__Methanobrevibacter_A smithii	Cellular Processes	Transport and catabolism	7
MAG1298	d__Archaea;p__Methanobacteriota;c__Methanobacteria;o__Methanobacteriales;f__Methanobacteriaceae;g__Methanobrevibacter_A;s__Methanobrevibacter_A smithii	Cellular Processes	Cellular community - prokaryotes	23
MAG1298	d__Archaea;p__Methanobacteriota;c__Methanobacteria;o__Methanobacteriales;f__Methanobacteriaceae;g__Methanobrevibacter_A;s__Methanobrevibacter_A smithii	Cellular Processes	Cell growth and death	8
MAG1298	d__Archaea;p__Methanobacteriota;c__Methanobacteria;o__Methanobacteriales;f__Methanobacteriaceae;g__Methanobrevibacter_A;s__Methanobrevibacter_A smithii	Cellular Processes	Cellular community - eukaryotes	1
MAG1299	d__Bacteria;p__Actinomycetota;c__Actinomycetia;o__Actinomycetales;f__Bifidobacteriaceae;g__Bifidobacterium;s__Bifidobacterium pseudocatenulatum	Cellular Processes	Cell motility	2
MAG1299	d__Bacteria;p__Actinomycetota;c__Actinomycetia;o__Actinomycetales;f__Bifidobacteriaceae;g__Bifidobacterium;s__Bifidobacterium pseudocatenulatum	Cellular Processes	Cellular community - prokaryotes	66
MAG1299	d__Bacteria;p__Actinomycetota;c__Actinomycetia;o__Actinomycetales;f__Bifidobacteriaceae;g__Bifidobacterium;s__Bifidobacterium pseudocatenulatum	Cellular Processes	Cell growth and death	21
MAG1299	d__Bacteria;p__Actinomycetota;c__Actinomycetia;o__Actinomycetales;f__Bifidobacteriaceae;g__Bifidobacterium;s__Bifidobacterium pseudocatenulatum	Cellular Processes	Transport and catabolism	9
MAG13	d__Bacteria;p__Bacillota_A;c__Clostridia;o__Lachnospirales;f__Lachnospiraceae;g__Lachnospira;s__Lachnospira eligens_A	Cellular Processes	Cellular community - prokaryotes	70
MAG13	d__Bacteria;p__Bacillota_A;c__Clostridia;o__Lachnospirales;f__Lachnospiraceae;g__Lachnospira;s__Lachnospira eligens_A	Cellular Processes	Transport and catabolism	5
MAG13	d__Bacteria;p__Bacillota_A;c__Clostridia;o__Lachnospirales;f__Lachnospiraceae;g__Lachnospira;s__Lachnospira eligens_A	Cellular Processes	Cell motility	63
MAG13	d__Bacteria;p__Bacillota_A;c__Clostridia;o__Lachnospirales;f__Lachnospiraceae;g__Lachnospira;s__Lachnospira eligens_A	Cellular Processes	Cell growth and death	26
MAG130	d__Bacteria;p__Bacillota_A;c__Clostridia;o__Lachnospirales;f__Lachnospiraceae;g__Choladousia;s__Choladousia sp902363135	Cellular Processes	Transport and catabolism	4
MAG130	d__Bacteria;p__Bacillota_A;c__Clostridia;o__Lachnospirales;f__Lachnospiraceae;g__Choladousia;s__Choladousia sp902363135	Cellular Processes	Cell growth and death	16
MAG130	d__Bacteria;p__Bacillota_A;c__Clostridia;o__Lachnospirales;f__Lachnospiraceae;g__Choladousia;s__Choladousia sp902363135	Cellular Processes	Cellular community - prokaryotes	95
MAG130	d__Bacteria;p__Bacillota_A;c__Clostridia;o__Lachnospirales;f__Lachnospiraceae;g__Choladousia;s__Choladousia sp902363135	Cellular Processes	Cell motility	8
MAG1300	d__Bacteria;p__Bacillota_A;c__Clostridia;o__Oscillospirales;f__Ruminococcaceae;g__Ruminococcus_C;s__Ruminococcus_C sp000433635	Cellular Processes	Cell growth and death	21
MAG1300	d__Bacteria;p__Bacillota_A;c__Clostridia;o__Oscillospirales;f__Ruminococcaceae;g__Ruminococcus_C;s__Ruminococcus_C sp000433635	Cellular Processes	Cell motility	1
MAG1300	d__Bacteria;p__Bacillota_A;c__Clostridia;o__Oscillospirales;f__Ruminococcaceae;g__Ruminococcus_C;s__Ruminococcus_C sp000433635	Cellular Processes	Transport and catabolism	4
MAG1300	d__Bacteria;p__Bacillota_A;c__Clostridia;o__Oscillospirales;f__Ruminococcaceae;g__Ruminococcus_C;s__Ruminococcus_C sp000433635	Cellular Processes	Cellular community - prokaryotes	37
MAG1301	d__Bacteria;p__Actinomycetota;c__Coriobacteriia;o__Coriobacteriales;f__Eggerthellaceae;g__Anaerotardibacter;s__Anaerotardibacter sp000435675	Cellular Processes	Cell growth and death	12
MAG1301	d__Bacteria;p__Actinomycetota;c__Coriobacteriia;o__Coriobacteriales;f__Eggerthellaceae;g__Anaerotardibacter;s__Anaerotardibacter sp000435675	Cellular Processes	Cellular community - prokaryotes	27
MAG1301	d__Bacteria;p__Actinomycetota;c__Coriobacteriia;o__Coriobacteriales;f__Eggerthellaceae;g__Anaerotardibacter;s__Anaerotardibacter sp000435675	Cellular Processes	Transport and catabolism	4
MAG1301	d__Bacteria;p__Actinomycetota;c__Coriobacteriia;o__Coriobacteriales;f__Eggerthellaceae;g__Anaerotardibacter;s__Anaerotardibacter sp000435675	Cellular Processes	Cell motility	1
MAG1302	d__Bacteria;p__Bacillota_A;c__Clostridia;o__Lachnospirales;f__CAG-274;g__CAG-274;s__CAG-274 sp000432155	Cellular Processes	Cell growth and death	15
MAG1302	d__Bacteria;p__Bacillota_A;c__Clostridia;o__Lachnospirales;f__CAG-274;g__CAG-274;s__CAG-274 sp000432155	Cellular Processes	Transport and catabolism	2
MAG1302	d__Bacteria;p__Bacillota_A;c__Clostridia;o__Lachnospirales;f__CAG-274;g__CAG-274;s__CAG-274 sp000432155	Cellular Processes	Cell motility	1
MAG1302	d__Bacteria;p__Bacillota_A;c__Clostridia;o__Lachnospirales;f__CAG-274;g__CAG-274;s__CAG-274 sp000432155	Cellular Processes	Cellular community - prokaryotes	43
MAG1303	d__Bacteria;p__Bacillota_A;c__Clostridia;o__Lachnospirales;f__Lachnospiraceae;g__Agathobacter;s__Agathobacter rectalis	Cellular Processes	Cellular community - prokaryotes	69
MAG1303	d__Bacteria;p__Bacillota_A;c__Clostridia;o__Lachnospirales;f__Lachnospiraceae;g__Agathobacter;s__Agathobacter rectalis	Cellular Processes	Cell motility	72
MAG1303	d__Bacteria;p__Bacillota_A;c__Clostridia;o__Lachnospirales;f__Lachnospiraceae;g__Agathobacter;s__Agathobacter rectalis	Cellular Processes	Cell growth and death	28
MAG1303	d__Bacteria;p__Bacillota_A;c__Clostridia;o__Lachnospirales;f__Lachnospiraceae;g__Agathobacter;s__Agathobacter rectalis	Cellular Processes	Transport and catabolism	8
MAG1304	d__Bacteria;p__Actinomycetota;c__Actinomycetia;o__Actinomycetales;f__Micrococcaceae;g__Rothia;s__Rothia mucilaginosa_B	Cellular Processes	Cell growth and death	23
MAG1304	d__Bacteria;p__Actinomycetota;c__Actinomycetia;o__Actinomycetales;f__Micrococcaceae;g__Rothia;s__Rothia mucilaginosa_B	Cellular Processes	Cell motility	3
MAG1304	d__Bacteria;p__Actinomycetota;c__Actinomycetia;o__Actinomycetales;f__Micrococcaceae;g__Rothia;s__Rothia mucilaginosa_B	Cellular Processes	Cellular community - prokaryotes	45
MAG1304	d__Bacteria;p__Actinomycetota;c__Actinomycetia;o__Actinomycetales;f__Micrococcaceae;g__Rothia;s__Rothia mucilaginosa_B	Cellular Processes	Transport and catabolism	6
MAG1305	d__Bacteria;p__Actinomycetota;c__Coriobacteriia;o__Coriobacteriales;f__Eggerthellaceae;g__Senegalimassilia;s__Senegalimassilia anaerobia	Cellular Processes	Cellular community - prokaryotes	44
MAG1305	d__Bacteria;p__Actinomycetota;c__Coriobacteriia;o__Coriobacteriales;f__Eggerthellaceae;g__Senegalimassilia;s__Senegalimassilia anaerobia	Cellular Processes	Cell growth and death	12
MAG1305	d__Bacteria;p__Actinomycetota;c__Coriobacteriia;o__Coriobacteriales;f__Eggerthellaceae;g__Senegalimassilia;s__Senegalimassilia anaerobia	Cellular Processes	Cell motility	1
MAG1305	d__Bacteria;p__Actinomycetota;c__Coriobacteriia;o__Coriobacteriales;f__Eggerthellaceae;g__Senegalimassilia;s__Senegalimassilia anaerobia	Cellular Processes	Transport and catabolism	2
MAG1306	d__Bacteria;p__Bacillota_A;c__Clostridia;o__Lachnospirales;f__Lachnospiraceae;g__Anaerostipes;s__Anaerostipes hadrus	Cellular Processes	Cellular community - prokaryotes	61
MAG1306	d__Bacteria;p__Bacillota_A;c__Clostridia;o__Lachnospirales;f__Lachnospiraceae;g__Anaerostipes;s__Anaerostipes hadrus	Cellular Processes	Transport and catabolism	8
MAG1306	d__Bacteria;p__Bacillota_A;c__Clostridia;o__Lachnospirales;f__Lachnospiraceae;g__Anaerostipes;s__Anaerostipes hadrus	Cellular Processes	Cell growth and death	20
MAG1306	d__Bacteria;p__Bacillota_A;c__Clostridia;o__Lachnospirales;f__Lachnospiraceae;g__Anaerostipes;s__Anaerostipes hadrus	Cellular Processes	Cell motility	5
MAG1307	d__Bacteria;p__Bacillota_A;c__Clostridia;o__Lachnospirales;f__Lachnospiraceae;g__Anaerostipes;s__Anaerostipes hadrus	Cellular Processes	Cell growth and death	19
MAG1307	d__Bacteria;p__Bacillota_A;c__Clostridia;o__Lachnospirales;f__Lachnospiraceae;g__Anaerostipes;s__Anaerostipes hadrus	Cellular Processes	Transport and catabolism	3
MAG1307	d__Bacteria;p__Bacillota_A;c__Clostridia;o__Lachnospirales;f__Lachnospiraceae;g__Anaerostipes;s__Anaerostipes hadrus	Cellular Processes	Cell motility	4
MAG1307	d__Bacteria;p__Bacillota_A;c__Clostridia;o__Lachnospirales;f__Lachnospiraceae;g__Anaerostipes;s__Anaerostipes hadrus	Cellular Processes	Cellular community - prokaryotes	42
MAG1308	d__Bacteria;p__Bacillota_A;c__Clostridia;o__Oscillospirales;f__Ruminococcaceae;g__Gemmiger;s__Gemmiger qucibialis	Cellular Processes	Cellular community - prokaryotes	59
MAG1308	d__Bacteria;p__Bacillota_A;c__Clostridia;o__Oscillospirales;f__Ruminococcaceae;g__Gemmiger;s__Gemmiger qucibialis	Cellular Processes	Cell growth and death	19
MAG1308	d__Bacteria;p__Bacillota_A;c__Clostridia;o__Oscillospirales;f__Ruminococcaceae;g__Gemmiger;s__Gemmiger qucibialis	Cellular Processes	Cell motility	2
MAG1308	d__Bacteria;p__Bacillota_A;c__Clostridia;o__Oscillospirales;f__Ruminococcaceae;g__Gemmiger;s__Gemmiger qucibialis	Cellular Processes	Transport and catabolism	2
MAG1309	d__Bacteria;p__Bacillota_A;c__Clostridia;o__Oscillospirales;f__Ruminococcaceae;g__Faecalibacterium;s__Faecalibacterium prausnitzii_D	Cellular Processes	Cell motility	7
MAG1309	d__Bacteria;p__Bacillota_A;c__Clostridia;o__Oscillospirales;f__Ruminococcaceae;g__Faecalibacterium;s__Faecalibacterium prausnitzii_D	Cellular Processes	Cell growth and death	26
MAG1309	d__Bacteria;p__Bacillota_A;c__Clostridia;o__Oscillospirales;f__Ruminococcaceae;g__Faecalibacterium;s__Faecalibacterium prausnitzii_D	Cellular Processes	Cellular community - prokaryotes	69
MAG1309	d__Bacteria;p__Bacillota_A;c__Clostridia;o__Oscillospirales;f__Ruminococcaceae;g__Faecalibacterium;s__Faecalibacterium prausnitzii_D	Cellular Processes	Transport and catabolism	6
MAG131	d__Bacteria;p__Bacillota_A;c__Clostridia;o__Lachnospirales;f__Lachnospiraceae;g__Dorea;s__Dorea formicigenerans	Cellular Processes	Cell growth and death	24
MAG131	d__Bacteria;p__Bacillota_A;c__Clostridia;o__Lachnospirales;f__Lachnospiraceae;g__Dorea;s__Dorea formicigenerans	Cellular Processes	Cell motility	9
MAG131	d__Bacteria;p__Bacillota_A;c__Clostridia;o__Lachnospirales;f__Lachnospiraceae;g__Dorea;s__Dorea formicigenerans	Cellular Processes	Transport and catabolism	3
MAG131	d__Bacteria;p__Bacillota_A;c__Clostridia;o__Lachnospirales;f__Lachnospiraceae;g__Dorea;s__Dorea formicigenerans	Cellular Processes	Cellular community - prokaryotes	53
MAG1310	d__Bacteria;p__Bacillota_A;c__Clostridia;o__Oscillospirales;f__Acutalibacteraceae;g__CAG-217;s__CAG-217 sp000436335	Cellular Processes	Cell motility	1
MAG1310	d__Bacteria;p__Bacillota_A;c__Clostridia;o__Oscillospirales;f__Acutalibacteraceae;g__CAG-217;s__CAG-217 sp000436335	Cellular Processes	Transport and catabolism	8
MAG1310	d__Bacteria;p__Bacillota_A;c__Clostridia;o__Oscillospirales;f__Acutalibacteraceae;g__CAG-217;s__CAG-217 sp000436335	Cellular Processes	Cellular community - prokaryotes	31
MAG1310	d__Bacteria;p__Bacillota_A;c__Clostridia;o__Oscillospirales;f__Acutalibacteraceae;g__CAG-217;s__CAG-217 sp000436335	Cellular Processes	Cell growth and death	18
MAG1311	d__Bacteria;p__Bacillota_A;c__Clostridia;o__UBA1381;f__UBA1381;g__CAG-41;s__CAG-41 sp900066215	Cellular Processes	Cell motility	1
MAG1311	d__Bacteria;p__Bacillota_A;c__Clostridia;o__UBA1381;f__UBA1381;g__CAG-41;s__CAG-41 sp900066215	Cellular Processes	Cell growth and death	23
MAG1311	d__Bacteria;p__Bacillota_A;c__Clostridia;o__UBA1381;f__UBA1381;g__CAG-41;s__CAG-41 sp900066215	Cellular Processes	Cellular community - prokaryotes	55
MAG1311	d__Bacteria;p__Bacillota_A;c__Clostridia;o__UBA1381;f__UBA1381;g__CAG-41;s__CAG-41 sp900066215	Cellular Processes	Transport and catabolism	4
MAG1312	d__Bacteria;p__Bacillota_A;c__Clostridia;o__Lachnospirales;f__Lachnospiraceae;g__Agathobacter;s__Agathobacter rectalis	Cellular Processes	Cell growth and death	28
MAG1312	d__Bacteria;p__Bacillota_A;c__Clostridia;o__Lachnospirales;f__Lachnospiraceae;g__Agathobacter;s__Agathobacter rectalis	Cellular Processes	Cell motility	70
MAG1312	d__Bacteria;p__Bacillota_A;c__Clostridia;o__Lachnospirales;f__Lachnospiraceae;g__Agathobacter;s__Agathobacter rectalis	Cellular Processes	Transport and catabolism	7
MAG1312	d__Bacteria;p__Bacillota_A;c__Clostridia;o__Lachnospirales;f__Lachnospiraceae;g__Agathobacter;s__Agathobacter rectalis	Cellular Processes	Cellular community - prokaryotes	73
MAG1313	d__Bacteria;p__Bacillota;c__Bacilli;o__Erysipelotrichales;f__Coprobacillaceae;g__Faecalibacillus;s__Faecalibacillus faecis	Cellular Processes	Cell motility	3
MAG1313	d__Bacteria;p__Bacillota;c__Bacilli;o__Erysipelotrichales;f__Coprobacillaceae;g__Faecalibacillus;s__Faecalibacillus faecis	Cellular Processes	Transport and catabolism	11
MAG1313	d__Bacteria;p__Bacillota;c__Bacilli;o__Erysipelotrichales;f__Coprobacillaceae;g__Faecalibacillus;s__Faecalibacillus faecis	Cellular Processes	Cellular community - prokaryotes	67
MAG1313	d__Bacteria;p__Bacillota;c__Bacilli;o__Erysipelotrichales;f__Coprobacillaceae;g__Faecalibacillus;s__Faecalibacillus faecis	Cellular Processes	Cell growth and death	19
MAG1314	d__Bacteria;p__Bacillota_A;c__Clostridia;o__Lachnospirales;f__Lachnospiraceae;g__Agathobacter;s__Agathobacter rectalis	Cellular Processes	Cell motility	65
MAG1314	d__Bacteria;p__Bacillota_A;c__Clostridia;o__Lachnospirales;f__Lachnospiraceae;g__Agathobacter;s__Agathobacter rectalis	Cellular Processes	Transport and catabolism	4
MAG1314	d__Bacteria;p__Bacillota_A;c__Clostridia;o__Lachnospirales;f__Lachnospiraceae;g__Agathobacter;s__Agathobacter rectalis	Cellular Processes	Cellular community - prokaryotes	86
MAG1314	d__Bacteria;p__Bacillota_A;c__Clostridia;o__Lachnospirales;f__Lachnospiraceae;g__Agathobacter;s__Agathobacter rectalis	Cellular Processes	Cell growth and death	25
MAG1315	d__Bacteria;p__Bacillota_A;c__Clostridia;o__Lachnospirales;f__Lachnospiraceae;g__Dorea_A;s__Dorea_A longicatena_B	Cellular Processes	Cellular community - prokaryotes	56
MAG1315	d__Bacteria;p__Bacillota_A;c__Clostridia;o__Lachnospirales;f__Lachnospiraceae;g__Dorea_A;s__Dorea_A longicatena_B	Cellular Processes	Cell motility	10
MAG1315	d__Bacteria;p__Bacillota_A;c__Clostridia;o__Lachnospirales;f__Lachnospiraceae;g__Dorea_A;s__Dorea_A longicatena_B	Cellular Processes	Transport and catabolism	5
MAG1315	d__Bacteria;p__Bacillota_A;c__Clostridia;o__Lachnospirales;f__Lachnospiraceae;g__Dorea_A;s__Dorea_A longicatena_B	Cellular Processes	Cell growth and death	21
MAG1316	d__Bacteria;p__Bacillota_A;c__Clostridia;o__Oscillospirales;f__Acutalibacteraceae;g__Ruminococcus_E;s__Ruminococcus_E sp003438075	Cellular Processes	Cellular community - prokaryotes	32
MAG1316	d__Bacteria;p__Bacillota_A;c__Clostridia;o__Oscillospirales;f__Acutalibacteraceae;g__Ruminococcus_E;s__Ruminococcus_E sp003438075	Cellular Processes	Cell motility	1
MAG1316	d__Bacteria;p__Bacillota_A;c__Clostridia;o__Oscillospirales;f__Acutalibacteraceae;g__Ruminococcus_E;s__Ruminococcus_E sp003438075	Cellular Processes	Transport and catabolism	8
MAG1316	d__Bacteria;p__Bacillota_A;c__Clostridia;o__Oscillospirales;f__Acutalibacteraceae;g__Ruminococcus_E;s__Ruminococcus_E sp003438075	Cellular Processes	Cell growth and death	19
MAG1317	d__Bacteria;p__Bacillota_A;c__Clostridia;o__Oscillospirales;f__Ruminococcaceae;g__Faecalibacterium;s__Faecalibacterium prausnitzii	Cellular Processes	Cellular community - prokaryotes	56
MAG1317	d__Bacteria;p__Bacillota_A;c__Clostridia;o__Oscillospirales;f__Ruminococcaceae;g__Faecalibacterium;s__Faecalibacterium prausnitzii	Cellular Processes	Cell motility	8
MAG1317	d__Bacteria;p__Bacillota_A;c__Clostridia;o__Oscillospirales;f__Ruminococcaceae;g__Faecalibacterium;s__Faecalibacterium prausnitzii	Cellular Processes	Cell growth and death	28
MAG1317	d__Bacteria;p__Bacillota_A;c__Clostridia;o__Oscillospirales;f__Ruminococcaceae;g__Faecalibacterium;s__Faecalibacterium prausnitzii	Cellular Processes	Transport and catabolism	6
MAG1318	d__Bacteria;p__Actinomycetota;c__Coriobacteriia;o__Coriobacteriales;f__Eggerthellaceae;g__Senegalimassilia;s__Senegalimassilia anaerobia	Cellular Processes	Cellular community - prokaryotes	41
MAG1318	d__Bacteria;p__Actinomycetota;c__Coriobacteriia;o__Coriobacteriales;f__Eggerthellaceae;g__Senegalimassilia;s__Senegalimassilia anaerobia	Cellular Processes	Cell growth and death	12
MAG1318	d__Bacteria;p__Actinomycetota;c__Coriobacteriia;o__Coriobacteriales;f__Eggerthellaceae;g__Senegalimassilia;s__Senegalimassilia anaerobia	Cellular Processes	Cell motility	1
MAG1318	d__Bacteria;p__Actinomycetota;c__Coriobacteriia;o__Coriobacteriales;f__Eggerthellaceae;g__Senegalimassilia;s__Senegalimassilia anaerobia	Cellular Processes	Transport and catabolism	2
MAG1319	d__Bacteria;p__Bacillota_A;c__Clostridia;o__Oscillospirales;f__Acutalibacteraceae;g__CAG-177;s__CAG-177 sp003514385	Cellular Processes	Cellular community - prokaryotes	51
MAG1319	d__Bacteria;p__Bacillota_A;c__Clostridia;o__Oscillospirales;f__Acutalibacteraceae;g__CAG-177;s__CAG-177 sp003514385	Cellular Processes	Cell growth and death	21
MAG1319	d__Bacteria;p__Bacillota_A;c__Clostridia;o__Oscillospirales;f__Acutalibacteraceae;g__CAG-177;s__CAG-177 sp003514385	Cellular Processes	Cell motility	6
MAG1319	d__Bacteria;p__Bacillota_A;c__Clostridia;o__Oscillospirales;f__Acutalibacteraceae;g__CAG-177;s__CAG-177 sp003514385	Cellular Processes	Transport and catabolism	15
MAG132	d__Bacteria;p__Bacillota_A;c__Clostridia;o__Oscillospirales;f__Acutalibacteraceae;g__UMGS1071;s__UMGS1071 sp900542375	Cellular Processes	Transport and catabolism	7
MAG132	d__Bacteria;p__Bacillota_A;c__Clostridia;o__Oscillospirales;f__Acutalibacteraceae;g__UMGS1071;s__UMGS1071 sp900542375	Cellular Processes	Cell growth and death	20
MAG132	d__Bacteria;p__Bacillota_A;c__Clostridia;o__Oscillospirales;f__Acutalibacteraceae;g__UMGS1071;s__UMGS1071 sp900542375	Cellular Processes	Cellular community - prokaryotes	55
MAG132	d__Bacteria;p__Bacillota_A;c__Clostridia;o__Oscillospirales;f__Acutalibacteraceae;g__UMGS1071;s__UMGS1071 sp900542375	Cellular Processes	Cell motility	2
MAG1320	d__Bacteria;p__Bacillota_A;c__Clostridia;o__TANB77;f__CAG-508;g__CAG-452;s__CAG-452 sp000434035	Cellular Processes	Cell growth and death	20
MAG1320	d__Bacteria;p__Bacillota_A;c__Clostridia;o__TANB77;f__CAG-508;g__CAG-452;s__CAG-452 sp000434035	Cellular Processes	Cell motility	1
MAG1320	d__Bacteria;p__Bacillota_A;c__Clostridia;o__TANB77;f__CAG-508;g__CAG-452;s__CAG-452 sp000434035	Cellular Processes	Transport and catabolism	3
MAG1320	d__Bacteria;p__Bacillota_A;c__Clostridia;o__TANB77;f__CAG-508;g__CAG-452;s__CAG-452 sp000434035	Cellular Processes	Cellular community - prokaryotes	25
MAG1321	d__Bacteria;p__Actinomycetota;c__Coriobacteriia;o__Coriobacteriales;f__Coriobacteriaceae;g__Collinsella;s__Unclassified	Cellular Processes	Cell growth and death	13
MAG1321	d__Bacteria;p__Actinomycetota;c__Coriobacteriia;o__Coriobacteriales;f__Coriobacteriaceae;g__Collinsella;s__Unclassified	Cellular Processes	Cellular community - prokaryotes	60
MAG1321	d__Bacteria;p__Actinomycetota;c__Coriobacteriia;o__Coriobacteriales;f__Coriobacteriaceae;g__Collinsella;s__Unclassified	Cellular Processes	Transport and catabolism	2
MAG1321	d__Bacteria;p__Actinomycetota;c__Coriobacteriia;o__Coriobacteriales;f__Coriobacteriaceae;g__Collinsella;s__Unclassified	Cellular Processes	Cell motility	1
MAG1322	d__Bacteria;p__Bacillota_A;c__Clostridia;o__Lachnospirales;f__Lachnospiraceae;g__Blautia;s__Blautia stercoris	Cellular Processes	Transport and catabolism	5
MAG1322	d__Bacteria;p__Bacillota_A;c__Clostridia;o__Lachnospirales;f__Lachnospiraceae;g__Blautia;s__Blautia stercoris	Cellular Processes	Cell motility	9
MAG1322	d__Bacteria;p__Bacillota_A;c__Clostridia;o__Lachnospirales;f__Lachnospiraceae;g__Blautia;s__Blautia stercoris	Cellular Processes	Cell growth and death	25
MAG1322	d__Bacteria;p__Bacillota_A;c__Clostridia;o__Lachnospirales;f__Lachnospiraceae;g__Blautia;s__Blautia stercoris	Cellular Processes	Cellular community - prokaryotes	69
MAG1323	d__Bacteria;p__Bacillota_A;c__Clostridia;o__Lachnospirales;f__Lachnospiraceae;g__Blautia_A;s__Blautia_A massiliensis	Cellular Processes	Transport and catabolism	11
MAG1323	d__Bacteria;p__Bacillota_A;c__Clostridia;o__Lachnospirales;f__Lachnospiraceae;g__Blautia_A;s__Blautia_A massiliensis	Cellular Processes	Cell motility	9
MAG1323	d__Bacteria;p__Bacillota_A;c__Clostridia;o__Lachnospirales;f__Lachnospiraceae;g__Blautia_A;s__Blautia_A massiliensis	Cellular Processes	Cell growth and death	31
MAG1323	d__Bacteria;p__Bacillota_A;c__Clostridia;o__Lachnospirales;f__Lachnospiraceae;g__Blautia_A;s__Blautia_A massiliensis	Cellular Processes	Cellular community - prokaryotes	72
MAG1324	d__Bacteria;p__Bacillota_A;c__Clostridia;o__Oscillospirales;f__Oscillospiraceae;g__Faecousia;s__Faecousia sp000434635	Cellular Processes	Cell growth and death	21
MAG1324	d__Bacteria;p__Bacillota_A;c__Clostridia;o__Oscillospirales;f__Oscillospiraceae;g__Faecousia;s__Faecousia sp000434635	Cellular Processes	Cell motility	7
MAG1324	d__Bacteria;p__Bacillota_A;c__Clostridia;o__Oscillospirales;f__Oscillospiraceae;g__Faecousia;s__Faecousia sp000434635	Cellular Processes	Transport and catabolism	8
MAG1324	d__Bacteria;p__Bacillota_A;c__Clostridia;o__Oscillospirales;f__Oscillospiraceae;g__Faecousia;s__Faecousia sp000434635	Cellular Processes	Cellular community - prokaryotes	76
MAG1325	d__Bacteria;p__Bacillota_A;c__Clostridia;o__Oscillospirales;f__Ruminococcaceae;g__Faecalibacterium;s__Faecalibacterium prausnitzii_E	Cellular Processes	Cellular community - prokaryotes	58
MAG1325	d__Bacteria;p__Bacillota_A;c__Clostridia;o__Oscillospirales;f__Ruminococcaceae;g__Faecalibacterium;s__Faecalibacterium prausnitzii_E	Cellular Processes	Cell motility	6
MAG1325	d__Bacteria;p__Bacillota_A;c__Clostridia;o__Oscillospirales;f__Ruminococcaceae;g__Faecalibacterium;s__Faecalibacterium prausnitzii_E	Cellular Processes	Transport and catabolism	9
MAG1325	d__Bacteria;p__Bacillota_A;c__Clostridia;o__Oscillospirales;f__Ruminococcaceae;g__Faecalibacterium;s__Faecalibacterium prausnitzii_E	Cellular Processes	Cell growth and death	24
MAG1326	d__Bacteria;p__Bacillota_A;c__Clostridia;o__Lachnospirales;f__Lachnospiraceae;g__Blautia_A;s__Blautia_A faecis	Cellular Processes	Cell motility	10
MAG1326	d__Bacteria;p__Bacillota_A;c__Clostridia;o__Lachnospirales;f__Lachnospiraceae;g__Blautia_A;s__Blautia_A faecis	Cellular Processes	Cell growth and death	18
MAG1326	d__Bacteria;p__Bacillota_A;c__Clostridia;o__Lachnospirales;f__Lachnospiraceae;g__Blautia_A;s__Blautia_A faecis	Cellular Processes	Cellular community - prokaryotes	94
MAG1326	d__Bacteria;p__Bacillota_A;c__Clostridia;o__Lachnospirales;f__Lachnospiraceae;g__Blautia_A;s__Blautia_A faecis	Cellular Processes	Transport and catabolism	8
MAG1327	d__Bacteria;p__Bacillota;c__Bacilli;o__RF39;f__UBA660;g__CAG-1193;s__CAG-1193 sp900550145	Cellular Processes	Cellular community - prokaryotes	25
MAG1327	d__Bacteria;p__Bacillota;c__Bacilli;o__RF39;f__UBA660;g__CAG-1193;s__CAG-1193 sp900550145	Cellular Processes	Cell growth and death	12
MAG1327	d__Bacteria;p__Bacillota;c__Bacilli;o__RF39;f__UBA660;g__CAG-1193;s__CAG-1193 sp900550145	Cellular Processes	Cell motility	2
MAG1327	d__Bacteria;p__Bacillota;c__Bacilli;o__RF39;f__UBA660;g__CAG-1193;s__CAG-1193 sp900550145	Cellular Processes	Transport and catabolism	4
MAG1328	d__Bacteria;p__Bacillota_A;c__Clostridia;o__Oscillospirales;f__Ruminococcaceae;g__Ruminococcus_C;s__Ruminococcus_C callidus	Cellular Processes	Cellular community - prokaryotes	46
MAG1328	d__Bacteria;p__Bacillota_A;c__Clostridia;o__Oscillospirales;f__Ruminococcaceae;g__Ruminococcus_C;s__Ruminococcus_C callidus	Cellular Processes	Cell motility	3
MAG1328	d__Bacteria;p__Bacillota_A;c__Clostridia;o__Oscillospirales;f__Ruminococcaceae;g__Ruminococcus_C;s__Ruminococcus_C callidus	Cellular Processes	Transport and catabolism	5
MAG1328	d__Bacteria;p__Bacillota_A;c__Clostridia;o__Oscillospirales;f__Ruminococcaceae;g__Ruminococcus_C;s__Ruminococcus_C callidus	Cellular Processes	Cell growth and death	22
MAG1329	d__Bacteria;p__Bacillota_A;c__Clostridia;o__Oscillospirales;f__Acutalibacteraceae;g__Ruminococcus_E;s__Ruminococcus_E bromii_B	Cellular Processes	Cellular community - prokaryotes	37
MAG1329	d__Bacteria;p__Bacillota_A;c__Clostridia;o__Oscillospirales;f__Acutalibacteraceae;g__Ruminococcus_E;s__Ruminococcus_E bromii_B	Cellular Processes	Cell motility	1
MAG1329	d__Bacteria;p__Bacillota_A;c__Clostridia;o__Oscillospirales;f__Acutalibacteraceae;g__Ruminococcus_E;s__Ruminococcus_E bromii_B	Cellular Processes	Cell growth and death	19
MAG1329	d__Bacteria;p__Bacillota_A;c__Clostridia;o__Oscillospirales;f__Acutalibacteraceae;g__Ruminococcus_E;s__Ruminococcus_E bromii_B	Cellular Processes	Transport and catabolism	4
MAG133	d__Bacteria;p__Bacillota_A;c__Clostridia;o__Lachnospirales;f__Lachnospiraceae;g__Anaerobutyricum;s__Anaerobutyricum hallii	Cellular Processes	Transport and catabolism	1
MAG133	d__Bacteria;p__Bacillota_A;c__Clostridia;o__Lachnospirales;f__Lachnospiraceae;g__Anaerobutyricum;s__Anaerobutyricum hallii	Cellular Processes	Cell growth and death	17
MAG133	d__Bacteria;p__Bacillota_A;c__Clostridia;o__Lachnospirales;f__Lachnospiraceae;g__Anaerobutyricum;s__Anaerobutyricum hallii	Cellular Processes	Cell motility	7
MAG133	d__Bacteria;p__Bacillota_A;c__Clostridia;o__Lachnospirales;f__Lachnospiraceae;g__Anaerobutyricum;s__Anaerobutyricum hallii	Cellular Processes	Cellular community - prokaryotes	24
MAG1330	d__Bacteria;p__Bacillota_A;c__Clostridia;o__Lachnospirales;f__Unclassified;g__Unclassified;s__Unclassified	Cellular Processes	Cell growth and death	29
MAG1330	d__Bacteria;p__Bacillota_A;c__Clostridia;o__Lachnospirales;f__Unclassified;g__Unclassified;s__Unclassified	Cellular Processes	Transport and catabolism	6
MAG1330	d__Bacteria;p__Bacillota_A;c__Clostridia;o__Lachnospirales;f__Unclassified;g__Unclassified;s__Unclassified	Cellular Processes	Cellular community - prokaryotes	75
MAG1330	d__Bacteria;p__Bacillota_A;c__Clostridia;o__Lachnospirales;f__Unclassified;g__Unclassified;s__Unclassified	Cellular Processes	Cell motility	40
MAG1331	d__Bacteria;p__Bacillota_A;c__Clostridia;o__Lachnospirales;f__Lachnospiraceae;g__Blautia_A;s__Blautia_A faecis	Cellular Processes	Cell motility	10
MAG1331	d__Bacteria;p__Bacillota_A;c__Clostridia;o__Lachnospirales;f__Lachnospiraceae;g__Blautia_A;s__Blautia_A faecis	Cellular Processes	Cell growth and death	21
MAG1331	d__Bacteria;p__Bacillota_A;c__Clostridia;o__Lachnospirales;f__Lachnospiraceae;g__Blautia_A;s__Blautia_A faecis	Cellular Processes	Cellular community - prokaryotes	90
MAG1331	d__Bacteria;p__Bacillota_A;c__Clostridia;o__Lachnospirales;f__Lachnospiraceae;g__Blautia_A;s__Blautia_A faecis	Cellular Processes	Transport and catabolism	8
MAG1332	d__Bacteria;p__Bacillota_A;c__Clostridia;o__Lachnospirales;f__Lachnospiraceae;g__Anaerostipes;s__Anaerostipes hadrus	Cellular Processes	Transport and catabolism	6
MAG1332	d__Bacteria;p__Bacillota_A;c__Clostridia;o__Lachnospirales;f__Lachnospiraceae;g__Anaerostipes;s__Anaerostipes hadrus	Cellular Processes	Cell growth and death	20
MAG1332	d__Bacteria;p__Bacillota_A;c__Clostridia;o__Lachnospirales;f__Lachnospiraceae;g__Anaerostipes;s__Anaerostipes hadrus	Cellular Processes	Cell motility	5
MAG1332	d__Bacteria;p__Bacillota_A;c__Clostridia;o__Lachnospirales;f__Lachnospiraceae;g__Anaerostipes;s__Anaerostipes hadrus	Cellular Processes	Cellular community - prokaryotes	50
MAG1333	d__Bacteria;p__Bacillota_A;c__Clostridia;o__Oscillospirales;f__Ruminococcaceae;g__HGM13222;s__HGM13222 sp900757485	Cellular Processes	Cellular community - prokaryotes	63
MAG1333	d__Bacteria;p__Bacillota_A;c__Clostridia;o__Oscillospirales;f__Ruminococcaceae;g__HGM13222;s__HGM13222 sp900757485	Cellular Processes	Cell motility	5
MAG1333	d__Bacteria;p__Bacillota_A;c__Clostridia;o__Oscillospirales;f__Ruminococcaceae;g__HGM13222;s__HGM13222 sp900757485	Cellular Processes	Cell growth and death	33
MAG1333	d__Bacteria;p__Bacillota_A;c__Clostridia;o__Oscillospirales;f__Ruminococcaceae;g__HGM13222;s__HGM13222 sp900757485	Cellular Processes	Transport and catabolism	13
MAG1334	d__Bacteria;p__Bacillota_A;c__Clostridia;o__Lachnospirales;f__Lachnospiraceae;g__Blautia_A;s__Blautia_A sp900066145	Cellular Processes	Cell growth and death	28
MAG1334	d__Bacteria;p__Bacillota_A;c__Clostridia;o__Lachnospirales;f__Lachnospiraceae;g__Blautia_A;s__Blautia_A sp900066145	Cellular Processes	Cellular community - prokaryotes	122
MAG1334	d__Bacteria;p__Bacillota_A;c__Clostridia;o__Lachnospirales;f__Lachnospiraceae;g__Blautia_A;s__Blautia_A sp900066145	Cellular Processes	Cell motility	14
MAG1334	d__Bacteria;p__Bacillota_A;c__Clostridia;o__Lachnospirales;f__Lachnospiraceae;g__Blautia_A;s__Blautia_A sp900066145	Cellular Processes	Transport and catabolism	8
MAG1335	d__Bacteria;p__Actinomycetota;c__Actinomycetia;o__Actinomycetales;f__Micrococcaceae;g__Rothia;s__Rothia mucilaginosa_B	Cellular Processes	Cell motility	3
MAG1335	d__Bacteria;p__Actinomycetota;c__Actinomycetia;o__Actinomycetales;f__Micrococcaceae;g__Rothia;s__Rothia mucilaginosa_B	Cellular Processes	Transport and catabolism	6
MAG1335	d__Bacteria;p__Actinomycetota;c__Actinomycetia;o__Actinomycetales;f__Micrococcaceae;g__Rothia;s__Rothia mucilaginosa_B	Cellular Processes	Cell growth and death	17
MAG1335	d__Bacteria;p__Actinomycetota;c__Actinomycetia;o__Actinomycetales;f__Micrococcaceae;g__Rothia;s__Rothia mucilaginosa_B	Cellular Processes	Cellular community - prokaryotes	41
MAG1336	d__Bacteria;p__Bacillota_A;c__Clostridia;o__Oscillospirales;f__Ruminococcaceae;g__Gemmiger;s__Gemmiger sp900540595	Cellular Processes	Cell growth and death	20
MAG1336	d__Bacteria;p__Bacillota_A;c__Clostridia;o__Oscillospirales;f__Ruminococcaceae;g__Gemmiger;s__Gemmiger sp900540595	Cellular Processes	Transport and catabolism	5
MAG1336	d__Bacteria;p__Bacillota_A;c__Clostridia;o__Oscillospirales;f__Ruminococcaceae;g__Gemmiger;s__Gemmiger sp900540595	Cellular Processes	Cell motility	4
MAG1336	d__Bacteria;p__Bacillota_A;c__Clostridia;o__Oscillospirales;f__Ruminococcaceae;g__Gemmiger;s__Gemmiger sp900540595	Cellular Processes	Cellular community - prokaryotes	54
MAG1337	d__Bacteria;p__Bacillota_A;c__Clostridia;o__Oscillospirales;f__Ruminococcaceae;g__Faecalibacterium;s__Faecalibacterium duncaniae	Cellular Processes	Cell motility	6
MAG1337	d__Bacteria;p__Bacillota_A;c__Clostridia;o__Oscillospirales;f__Ruminococcaceae;g__Faecalibacterium;s__Faecalibacterium duncaniae	Cellular Processes	Transport and catabolism	9
MAG1337	d__Bacteria;p__Bacillota_A;c__Clostridia;o__Oscillospirales;f__Ruminococcaceae;g__Faecalibacterium;s__Faecalibacterium duncaniae	Cellular Processes	Cell growth and death	22
MAG1337	d__Bacteria;p__Bacillota_A;c__Clostridia;o__Oscillospirales;f__Ruminococcaceae;g__Faecalibacterium;s__Faecalibacterium duncaniae	Cellular Processes	Cellular community - prokaryotes	58
MAG1338	d__Bacteria;p__Bacillota_A;c__Clostridia;o__Lachnospirales;f__Lachnospiraceae;g__Limivivens;s__Limivivens sp900543575	Cellular Processes	Transport and catabolism	25
MAG1338	d__Bacteria;p__Bacillota_A;c__Clostridia;o__Lachnospirales;f__Lachnospiraceae;g__Limivivens;s__Limivivens sp900543575	Cellular Processes	Cellular community - prokaryotes	66
MAG1338	d__Bacteria;p__Bacillota_A;c__Clostridia;o__Lachnospirales;f__Lachnospiraceae;g__Limivivens;s__Limivivens sp900543575	Cellular Processes	Cell growth and death	30
MAG1338	d__Bacteria;p__Bacillota_A;c__Clostridia;o__Lachnospirales;f__Lachnospiraceae;g__Limivivens;s__Limivivens sp900543575	Cellular Processes	Cell motility	7
MAG1339	d__Bacteria;p__Bacillota_A;c__Clostridia;o__Lachnospirales;f__Lachnospiraceae;g__Blautia_A;s__Blautia_A sp900066145	Cellular Processes	Transport and catabolism	2
MAG1339	d__Bacteria;p__Bacillota_A;c__Clostridia;o__Lachnospirales;f__Lachnospiraceae;g__Blautia_A;s__Blautia_A sp900066145	Cellular Processes	Cellular community - prokaryotes	56
MAG1339	d__Bacteria;p__Bacillota_A;c__Clostridia;o__Lachnospirales;f__Lachnospiraceae;g__Blautia_A;s__Blautia_A sp900066145	Cellular Processes	Cell motility	6
MAG1339	d__Bacteria;p__Bacillota_A;c__Clostridia;o__Lachnospirales;f__Lachnospiraceae;g__Blautia_A;s__Blautia_A sp900066145	Cellular Processes	Cell growth and death	15
MAG134	d__Bacteria;p__Bacillota_C;c__Negativicutes;o__Veillonellales;f__Megasphaeraceae;g__Megasphaera;s__Megasphaera elsdenii	Cellular Processes	Cell growth and death	17
MAG134	d__Bacteria;p__Bacillota_C;c__Negativicutes;o__Veillonellales;f__Megasphaeraceae;g__Megasphaera;s__Megasphaera elsdenii	Cellular Processes	Cellular community - prokaryotes	37
MAG134	d__Bacteria;p__Bacillota_C;c__Negativicutes;o__Veillonellales;f__Megasphaeraceae;g__Megasphaera;s__Megasphaera elsdenii	Cellular Processes	Transport and catabolism	3
MAG134	d__Bacteria;p__Bacillota_C;c__Negativicutes;o__Veillonellales;f__Megasphaeraceae;g__Megasphaera;s__Megasphaera elsdenii	Cellular Processes	Cell motility	3
MAG1340	d__Bacteria;p__Bacteroidota;c__Bacteroidia;o__Bacteroidales;f__Muribaculaceae;g__CAG-485;s__CAG-485 sp900541835	Cellular Processes	Cell motility	4
MAG1340	d__Bacteria;p__Bacteroidota;c__Bacteroidia;o__Bacteroidales;f__Muribaculaceae;g__CAG-485;s__CAG-485 sp900541835	Cellular Processes	Transport and catabolism	8
MAG1340	d__Bacteria;p__Bacteroidota;c__Bacteroidia;o__Bacteroidales;f__Muribaculaceae;g__CAG-485;s__CAG-485 sp900541835	Cellular Processes	Cellular community - prokaryotes	28
MAG1340	d__Bacteria;p__Bacteroidota;c__Bacteroidia;o__Bacteroidales;f__Muribaculaceae;g__CAG-485;s__CAG-485 sp900541835	Cellular Processes	Cell growth and death	19
MAG1341	d__Bacteria;p__Bacillota_A;c__Clostridia;o__Oscillospirales;f__Ruminococcaceae;g__Gemmiger;s__Gemmiger qucibialis	Cellular Processes	Transport and catabolism	3
MAG1341	d__Bacteria;p__Bacillota_A;c__Clostridia;o__Oscillospirales;f__Ruminococcaceae;g__Gemmiger;s__Gemmiger qucibialis	Cellular Processes	Cellular community - prokaryotes	52
MAG1341	d__Bacteria;p__Bacillota_A;c__Clostridia;o__Oscillospirales;f__Ruminococcaceae;g__Gemmiger;s__Gemmiger qucibialis	Cellular Processes	Cell growth and death	20
MAG1341	d__Bacteria;p__Bacillota_A;c__Clostridia;o__Oscillospirales;f__Ruminococcaceae;g__Gemmiger;s__Gemmiger qucibialis	Cellular Processes	Cell motility	3
MAG1342	d__Bacteria;p__Bacillota_A;c__Clostridia;o__Lachnospirales;f__Lachnospiraceae;g__Fusicatenibacter;s__Fusicatenibacter saccharivorans	Cellular Processes	Cellular community - prokaryotes	88
MAG1342	d__Bacteria;p__Bacillota_A;c__Clostridia;o__Lachnospirales;f__Lachnospiraceae;g__Fusicatenibacter;s__Fusicatenibacter saccharivorans	Cellular Processes	Cell growth and death	26
MAG1342	d__Bacteria;p__Bacillota_A;c__Clostridia;o__Lachnospirales;f__Lachnospiraceae;g__Fusicatenibacter;s__Fusicatenibacter saccharivorans	Cellular Processes	Cell motility	7
MAG1342	d__Bacteria;p__Bacillota_A;c__Clostridia;o__Lachnospirales;f__Lachnospiraceae;g__Fusicatenibacter;s__Fusicatenibacter saccharivorans	Cellular Processes	Transport and catabolism	12
MAG1343	d__Bacteria;p__Bacillota_A;c__Clostridia;o__Oscillospirales;f__Acutalibacteraceae;g__UBA1417;s__UBA1417 sp003531055	Cellular Processes	Cell growth and death	17
MAG1343	d__Bacteria;p__Bacillota_A;c__Clostridia;o__Oscillospirales;f__Acutalibacteraceae;g__UBA1417;s__UBA1417 sp003531055	Cellular Processes	Transport and catabolism	9
MAG1343	d__Bacteria;p__Bacillota_A;c__Clostridia;o__Oscillospirales;f__Acutalibacteraceae;g__UBA1417;s__UBA1417 sp003531055	Cellular Processes	Cell motility	7
MAG1343	d__Bacteria;p__Bacillota_A;c__Clostridia;o__Oscillospirales;f__Acutalibacteraceae;g__UBA1417;s__UBA1417 sp003531055	Cellular Processes	Cellular community - prokaryotes	38
MAG1344	d__Bacteria;p__Actinomycetota;c__Coriobacteriia;o__Coriobacteriales;f__Eggerthellaceae;g__Adlercreutzia;s__Adlercreutzia equolifaciens	Cellular Processes	Cell motility	1
MAG1344	d__Bacteria;p__Actinomycetota;c__Coriobacteriia;o__Coriobacteriales;f__Eggerthellaceae;g__Adlercreutzia;s__Adlercreutzia equolifaciens	Cellular Processes	Cell growth and death	14
MAG1344	d__Bacteria;p__Actinomycetota;c__Coriobacteriia;o__Coriobacteriales;f__Eggerthellaceae;g__Adlercreutzia;s__Adlercreutzia equolifaciens	Cellular Processes	Cellular community - prokaryotes	74
MAG1344	d__Bacteria;p__Actinomycetota;c__Coriobacteriia;o__Coriobacteriales;f__Eggerthellaceae;g__Adlercreutzia;s__Adlercreutzia equolifaciens	Cellular Processes	Transport and catabolism	3
MAG1345	d__Bacteria;p__Bacillota_A;c__Clostridia;o__Lachnospirales;f__Lachnospiraceae;g__Blautia_A;s__Blautia_A obeum	Cellular Processes	Cellular community - prokaryotes	44
MAG1345	d__Bacteria;p__Bacillota_A;c__Clostridia;o__Lachnospirales;f__Lachnospiraceae;g__Blautia_A;s__Blautia_A obeum	Cellular Processes	Cell motility	8
MAG1345	d__Bacteria;p__Bacillota_A;c__Clostridia;o__Lachnospirales;f__Lachnospiraceae;g__Blautia_A;s__Blautia_A obeum	Cellular Processes	Cell growth and death	13
MAG1345	d__Bacteria;p__Bacillota_A;c__Clostridia;o__Lachnospirales;f__Lachnospiraceae;g__Blautia_A;s__Blautia_A obeum	Cellular Processes	Transport and catabolism	8
MAG1346	d__Bacteria;p__Bacteroidota;c__Bacteroidia;o__Bacteroidales;f__Bacteroidaceae;g__Phocaeicola;s__Phocaeicola vulgatus	Cellular Processes	Cell motility	9
MAG1346	d__Bacteria;p__Bacteroidota;c__Bacteroidia;o__Bacteroidales;f__Bacteroidaceae;g__Phocaeicola;s__Phocaeicola vulgatus	Cellular Processes	Cell growth and death	31
MAG1346	d__Bacteria;p__Bacteroidota;c__Bacteroidia;o__Bacteroidales;f__Bacteroidaceae;g__Phocaeicola;s__Phocaeicola vulgatus	Cellular Processes	Cellular community - prokaryotes	72
MAG1346	d__Bacteria;p__Bacteroidota;c__Bacteroidia;o__Bacteroidales;f__Bacteroidaceae;g__Phocaeicola;s__Phocaeicola vulgatus	Cellular Processes	Transport and catabolism	49
MAG1347	d__Bacteria;p__Bacillota_A;c__Clostridia;o__Lachnospirales;f__Lachnospiraceae;g__Anaerobutyricum;s__Anaerobutyricum hallii	Cellular Processes	Cellular community - prokaryotes	80
MAG1347	d__Bacteria;p__Bacillota_A;c__Clostridia;o__Lachnospirales;f__Lachnospiraceae;g__Anaerobutyricum;s__Anaerobutyricum hallii	Cellular Processes	Cell motility	11
MAG1347	d__Bacteria;p__Bacillota_A;c__Clostridia;o__Lachnospirales;f__Lachnospiraceae;g__Anaerobutyricum;s__Anaerobutyricum hallii	Cellular Processes	Transport and catabolism	5
MAG1347	d__Bacteria;p__Bacillota_A;c__Clostridia;o__Lachnospirales;f__Lachnospiraceae;g__Anaerobutyricum;s__Anaerobutyricum hallii	Cellular Processes	Cell growth and death	23
MAG1348	d__Bacteria;p__Actinomycetota;c__Coriobacteriia;o__Coriobacteriales;f__Coriobacteriaceae;g__Collinsella;s__Collinsella sp003458415	Cellular Processes	Cellular community - prokaryotes	53
MAG1348	d__Bacteria;p__Actinomycetota;c__Coriobacteriia;o__Coriobacteriales;f__Coriobacteriaceae;g__Collinsella;s__Collinsella sp003458415	Cellular Processes	Cell motility	1
MAG1348	d__Bacteria;p__Actinomycetota;c__Coriobacteriia;o__Coriobacteriales;f__Coriobacteriaceae;g__Collinsella;s__Collinsella sp003458415	Cellular Processes	Transport and catabolism	3
MAG1348	d__Bacteria;p__Actinomycetota;c__Coriobacteriia;o__Coriobacteriales;f__Coriobacteriaceae;g__Collinsella;s__Collinsella sp003458415	Cellular Processes	Cell growth and death	18
MAG1349	d__Bacteria;p__Bacillota_A;c__Clostridia;o__Lachnospirales;f__Lachnospiraceae;g__Eubacterium_G;s__Eubacterium_G sp000434315	Cellular Processes	Transport and catabolism	8
MAG1349	d__Bacteria;p__Bacillota_A;c__Clostridia;o__Lachnospirales;f__Lachnospiraceae;g__Eubacterium_G;s__Eubacterium_G sp000434315	Cellular Processes	Cellular community - prokaryotes	55
MAG1349	d__Bacteria;p__Bacillota_A;c__Clostridia;o__Lachnospirales;f__Lachnospiraceae;g__Eubacterium_G;s__Eubacterium_G sp000434315	Cellular Processes	Cell growth and death	26
MAG1349	d__Bacteria;p__Bacillota_A;c__Clostridia;o__Lachnospirales;f__Lachnospiraceae;g__Eubacterium_G;s__Eubacterium_G sp000434315	Cellular Processes	Cell motility	6
MAG135	d__Bacteria;p__Bacillota;c__Bacilli;o__Erysipelotrichales;f__Erysipelotrichaceae;g__Holdemanella;s__Holdemanella sp900556915	Cellular Processes	Cell growth and death	17
MAG135	d__Bacteria;p__Bacillota;c__Bacilli;o__Erysipelotrichales;f__Erysipelotrichaceae;g__Holdemanella;s__Holdemanella sp900556915	Cellular Processes	Cellular community - prokaryotes	75
MAG135	d__Bacteria;p__Bacillota;c__Bacilli;o__Erysipelotrichales;f__Erysipelotrichaceae;g__Holdemanella;s__Holdemanella sp900556915	Cellular Processes	Transport and catabolism	4
MAG135	d__Bacteria;p__Bacillota;c__Bacilli;o__Erysipelotrichales;f__Erysipelotrichaceae;g__Holdemanella;s__Holdemanella sp900556915	Cellular Processes	Cell motility	6
MAG1350	d__Bacteria;p__Bacillota_A;c__Clostridia;o__Oscillospirales;f__Ruminococcaceae;g__Faecalibacterium;s__Faecalibacterium longum	Cellular Processes	Cellular community - prokaryotes	56
MAG1350	d__Bacteria;p__Bacillota_A;c__Clostridia;o__Oscillospirales;f__Ruminococcaceae;g__Faecalibacterium;s__Faecalibacterium longum	Cellular Processes	Transport and catabolism	3
MAG1350	d__Bacteria;p__Bacillota_A;c__Clostridia;o__Oscillospirales;f__Ruminococcaceae;g__Faecalibacterium;s__Faecalibacterium longum	Cellular Processes	Cell growth and death	25
MAG1351	d__Bacteria;p__Bacillota_A;c__Clostridia;o__Oscillospirales;f__Ruminococcaceae;g__Faecalibacterium;s__Faecalibacterium duncaniae	Cellular Processes	Cellular community - prokaryotes	52
MAG1351	d__Bacteria;p__Bacillota_A;c__Clostridia;o__Oscillospirales;f__Ruminococcaceae;g__Faecalibacterium;s__Faecalibacterium duncaniae	Cellular Processes	Cell motility	5
MAG1351	d__Bacteria;p__Bacillota_A;c__Clostridia;o__Oscillospirales;f__Ruminococcaceae;g__Faecalibacterium;s__Faecalibacterium duncaniae	Cellular Processes	Cell growth and death	20
MAG1351	d__Bacteria;p__Bacillota_A;c__Clostridia;o__Oscillospirales;f__Ruminococcaceae;g__Faecalibacterium;s__Faecalibacterium duncaniae	Cellular Processes	Transport and catabolism	7
MAG1352	d__Bacteria;p__Bacillota_A;c__Clostridia;o__Lachnospirales;f__Lachnospiraceae;g__Agathobacter;s__Agathobacter rectalis	Cellular Processes	Cell motility	67
MAG1352	d__Bacteria;p__Bacillota_A;c__Clostridia;o__Lachnospirales;f__Lachnospiraceae;g__Agathobacter;s__Agathobacter rectalis	Cellular Processes	Cellular community - prokaryotes	64
MAG1352	d__Bacteria;p__Bacillota_A;c__Clostridia;o__Lachnospirales;f__Lachnospiraceae;g__Agathobacter;s__Agathobacter rectalis	Cellular Processes	Transport and catabolism	6
MAG1352	d__Bacteria;p__Bacillota_A;c__Clostridia;o__Lachnospirales;f__Lachnospiraceae;g__Agathobacter;s__Agathobacter rectalis	Cellular Processes	Cell growth and death	25
MAG1353	d__Bacteria;p__Actinomycetota;c__Coriobacteriia;o__Coriobacteriales;f__Eggerthellaceae;g__Anaerotardibacter;s__Anaerotardibacter sp000435475	Cellular Processes	Cell growth and death	16
MAG1353	d__Bacteria;p__Actinomycetota;c__Coriobacteriia;o__Coriobacteriales;f__Eggerthellaceae;g__Anaerotardibacter;s__Anaerotardibacter sp000435475	Cellular Processes	Cell motility	1
MAG1353	d__Bacteria;p__Actinomycetota;c__Coriobacteriia;o__Coriobacteriales;f__Eggerthellaceae;g__Anaerotardibacter;s__Anaerotardibacter sp000435475	Cellular Processes	Transport and catabolism	9
MAG1353	d__Bacteria;p__Actinomycetota;c__Coriobacteriia;o__Coriobacteriales;f__Eggerthellaceae;g__Anaerotardibacter;s__Anaerotardibacter sp000435475	Cellular Processes	Cellular community - prokaryotes	28
MAG1354	d__Bacteria;p__Actinomycetota;c__Coriobacteriia;o__Coriobacteriales;f__Coriobacteriaceae;g__Collinsella;s__Unclassified	Cellular Processes	Cell growth and death	10
MAG1354	d__Bacteria;p__Actinomycetota;c__Coriobacteriia;o__Coriobacteriales;f__Coriobacteriaceae;g__Collinsella;s__Unclassified	Cellular Processes	Transport and catabolism	1
MAG1354	d__Bacteria;p__Actinomycetota;c__Coriobacteriia;o__Coriobacteriales;f__Coriobacteriaceae;g__Collinsella;s__Unclassified	Cellular Processes	Cellular community - prokaryotes	39
MAG1355	d__Bacteria;p__Bacillota_A;c__Clostridia;o__UBA1381;f__UBA1381;g__CAG-41;s__CAG-41 sp900066215	Cellular Processes	Transport and catabolism	3
MAG1355	d__Bacteria;p__Bacillota_A;c__Clostridia;o__UBA1381;f__UBA1381;g__CAG-41;s__CAG-41 sp900066215	Cellular Processes	Cell growth and death	19
MAG1355	d__Bacteria;p__Bacillota_A;c__Clostridia;o__UBA1381;f__UBA1381;g__CAG-41;s__CAG-41 sp900066215	Cellular Processes	Cell motility	2
MAG1355	d__Bacteria;p__Bacillota_A;c__Clostridia;o__UBA1381;f__UBA1381;g__CAG-41;s__CAG-41 sp900066215	Cellular Processes	Cellular community - prokaryotes	52
MAG1356	d__Bacteria;p__Bacteroidota;c__Bacteroidia;o__Bacteroidales;f__Marinifilaceae;g__Odoribacter;s__Odoribacter splanchnicus	Cellular Processes	Cell growth and death	19
MAG1356	d__Bacteria;p__Bacteroidota;c__Bacteroidia;o__Bacteroidales;f__Marinifilaceae;g__Odoribacter;s__Odoribacter splanchnicus	Cellular Processes	Transport and catabolism	11
MAG1356	d__Bacteria;p__Bacteroidota;c__Bacteroidia;o__Bacteroidales;f__Marinifilaceae;g__Odoribacter;s__Odoribacter splanchnicus	Cellular Processes	Cell motility	4
MAG1356	d__Bacteria;p__Bacteroidota;c__Bacteroidia;o__Bacteroidales;f__Marinifilaceae;g__Odoribacter;s__Odoribacter splanchnicus	Cellular Processes	Cellular community - prokaryotes	34
MAG1357	d__Bacteria;p__Bacillota_A;c__Clostridia;o__Oscillospirales;f__Ruminococcaceae;g__UBA1394;s__UBA1394 sp900538575	Cellular Processes	Cell motility	29
MAG1357	d__Bacteria;p__Bacillota_A;c__Clostridia;o__Oscillospirales;f__Ruminococcaceae;g__UBA1394;s__UBA1394 sp900538575	Cellular Processes	Transport and catabolism	5
MAG1357	d__Bacteria;p__Bacillota_A;c__Clostridia;o__Oscillospirales;f__Ruminococcaceae;g__UBA1394;s__UBA1394 sp900538575	Cellular Processes	Cellular community - prokaryotes	46
MAG1357	d__Bacteria;p__Bacillota_A;c__Clostridia;o__Oscillospirales;f__Ruminococcaceae;g__UBA1394;s__UBA1394 sp900538575	Cellular Processes	Cell growth and death	22
MAG1358	d__Bacteria;p__Bacillota_A;c__Clostridia;o__UBA1381;f__UBA1381;g__CAG-41;s__CAG-41 sp900066215	Cellular Processes	Cell growth and death	19
MAG1358	d__Bacteria;p__Bacillota_A;c__Clostridia;o__UBA1381;f__UBA1381;g__CAG-41;s__CAG-41 sp900066215	Cellular Processes	Cellular community - prokaryotes	61
MAG1358	d__Bacteria;p__Bacillota_A;c__Clostridia;o__UBA1381;f__UBA1381;g__CAG-41;s__CAG-41 sp900066215	Cellular Processes	Cell motility	1
MAG1358	d__Bacteria;p__Bacillota_A;c__Clostridia;o__UBA1381;f__UBA1381;g__CAG-41;s__CAG-41 sp900066215	Cellular Processes	Transport and catabolism	5
MAG1359	d__Bacteria;p__Actinomycetota;c__Actinomycetia;o__Actinomycetales;f__Bifidobacteriaceae;g__Bifidobacterium;s__Bifidobacterium dentium	Cellular Processes	Cellular community - prokaryotes	78
MAG1359	d__Bacteria;p__Actinomycetota;c__Actinomycetia;o__Actinomycetales;f__Bifidobacteriaceae;g__Bifidobacterium;s__Bifidobacterium dentium	Cellular Processes	Cell growth and death	23
MAG1359	d__Bacteria;p__Actinomycetota;c__Actinomycetia;o__Actinomycetales;f__Bifidobacteriaceae;g__Bifidobacterium;s__Bifidobacterium dentium	Cellular Processes	Transport and catabolism	12
MAG1359	d__Bacteria;p__Actinomycetota;c__Actinomycetia;o__Actinomycetales;f__Bifidobacteriaceae;g__Bifidobacterium;s__Bifidobacterium dentium	Cellular Processes	Cell motility	3
MAG136	d__Bacteria;p__Bacillota_A;c__Clostridia;o__Christensenellales;f__CAG-74;g__UBA11524;s__UBA11524 sp000437595	Cellular Processes	Cellular community - prokaryotes	68
MAG136	d__Bacteria;p__Bacillota_A;c__Clostridia;o__Christensenellales;f__CAG-74;g__UBA11524;s__UBA11524 sp000437595	Cellular Processes	Transport and catabolism	6
MAG136	d__Bacteria;p__Bacillota_A;c__Clostridia;o__Christensenellales;f__CAG-74;g__UBA11524;s__UBA11524 sp000437595	Cellular Processes	Cell motility	7
MAG136	d__Bacteria;p__Bacillota_A;c__Clostridia;o__Christensenellales;f__CAG-74;g__UBA11524;s__UBA11524 sp000437595	Cellular Processes	Cell growth and death	20
MAG1360	d__Bacteria;p__Bacillota;c__Bacilli;o__Erysipelotrichales;f__Erysipelotrichaceae;g__Holdemanella;s__Holdemanella biformis	Cellular Processes	Cell growth and death	13
MAG1360	d__Bacteria;p__Bacillota;c__Bacilli;o__Erysipelotrichales;f__Erysipelotrichaceae;g__Holdemanella;s__Holdemanella biformis	Cellular Processes	Cellular community - prokaryotes	78
MAG1360	d__Bacteria;p__Bacillota;c__Bacilli;o__Erysipelotrichales;f__Erysipelotrichaceae;g__Holdemanella;s__Holdemanella biformis	Cellular Processes	Transport and catabolism	4
MAG1360	d__Bacteria;p__Bacillota;c__Bacilli;o__Erysipelotrichales;f__Erysipelotrichaceae;g__Holdemanella;s__Holdemanella biformis	Cellular Processes	Cell motility	3
MAG1361	d__Bacteria;p__Bacillota_A;c__Clostridia;o__Lachnospirales;f__Lachnospiraceae;g__Dorea;s__Dorea formicigenerans	Cellular Processes	Cellular community - prokaryotes	83
MAG1361	d__Bacteria;p__Bacillota_A;c__Clostridia;o__Lachnospirales;f__Lachnospiraceae;g__Dorea;s__Dorea formicigenerans	Cellular Processes	Cell growth and death	29
MAG1361	d__Bacteria;p__Bacillota_A;c__Clostridia;o__Lachnospirales;f__Lachnospiraceae;g__Dorea;s__Dorea formicigenerans	Cellular Processes	Cell motility	11
MAG1361	d__Bacteria;p__Bacillota_A;c__Clostridia;o__Lachnospirales;f__Lachnospiraceae;g__Dorea;s__Dorea formicigenerans	Cellular Processes	Transport and catabolism	8
MAG1362	d__Bacteria;p__Bacillota_A;c__Clostridia;o__Lachnospirales;f__Lachnospiraceae;g__CAG-95;s__CAG-95 sp000438155	Cellular Processes	Cell motility	68
MAG1362	d__Bacteria;p__Bacillota_A;c__Clostridia;o__Lachnospirales;f__Lachnospiraceae;g__CAG-95;s__CAG-95 sp000438155	Cellular Processes	Transport and catabolism	10
MAG1362	d__Bacteria;p__Bacillota_A;c__Clostridia;o__Lachnospirales;f__Lachnospiraceae;g__CAG-95;s__CAG-95 sp000438155	Cellular Processes	Cellular community - prokaryotes	82
MAG1362	d__Bacteria;p__Bacillota_A;c__Clostridia;o__Lachnospirales;f__Lachnospiraceae;g__CAG-95;s__CAG-95 sp000438155	Cellular Processes	Cell growth and death	26
MAG1363	d__Bacteria;p__Bacillota_A;c__Clostridia;o__Oscillospirales;f__Ruminococcaceae;g__Faecalibacterium;s__Faecalibacterium sp900539945	Cellular Processes	Cell motility	5
MAG1363	d__Bacteria;p__Bacillota_A;c__Clostridia;o__Oscillospirales;f__Ruminococcaceae;g__Faecalibacterium;s__Faecalibacterium sp900539945	Cellular Processes	Transport and catabolism	6
MAG1363	d__Bacteria;p__Bacillota_A;c__Clostridia;o__Oscillospirales;f__Ruminococcaceae;g__Faecalibacterium;s__Faecalibacterium sp900539945	Cellular Processes	Cell growth and death	23
MAG1363	d__Bacteria;p__Bacillota_A;c__Clostridia;o__Oscillospirales;f__Ruminococcaceae;g__Faecalibacterium;s__Faecalibacterium sp900539945	Cellular Processes	Cellular community - prokaryotes	52
MAG1364	d__Bacteria;p__Bacillota_A;c__Clostridia;o__Lachnospirales;f__Lachnospiraceae;g__Hominisplanchenecus;s__Hominisplanchenecus faecis	Cellular Processes	Cellular community - prokaryotes	70
MAG1364	d__Bacteria;p__Bacillota_A;c__Clostridia;o__Lachnospirales;f__Lachnospiraceae;g__Hominisplanchenecus;s__Hominisplanchenecus faecis	Cellular Processes	Transport and catabolism	16
MAG1364	d__Bacteria;p__Bacillota_A;c__Clostridia;o__Lachnospirales;f__Lachnospiraceae;g__Hominisplanchenecus;s__Hominisplanchenecus faecis	Cellular Processes	Cell growth and death	25
MAG1364	d__Bacteria;p__Bacillota_A;c__Clostridia;o__Lachnospirales;f__Lachnospiraceae;g__Hominisplanchenecus;s__Hominisplanchenecus faecis	Cellular Processes	Cell motility	7
MAG1365	d__Bacteria;p__Actinomycetota;c__Actinomycetia;o__Actinomycetales;f__Bifidobacteriaceae;g__Bifidobacterium;s__Bifidobacterium pseudocatenulatum	Cellular Processes	Cell growth and death	22
MAG1365	d__Bacteria;p__Actinomycetota;c__Actinomycetia;o__Actinomycetales;f__Bifidobacteriaceae;g__Bifidobacterium;s__Bifidobacterium pseudocatenulatum	Cellular Processes	Cell motility	2
MAG1365	d__Bacteria;p__Actinomycetota;c__Actinomycetia;o__Actinomycetales;f__Bifidobacteriaceae;g__Bifidobacterium;s__Bifidobacterium pseudocatenulatum	Cellular Processes	Cellular community - prokaryotes	74
MAG1365	d__Bacteria;p__Actinomycetota;c__Actinomycetia;o__Actinomycetales;f__Bifidobacteriaceae;g__Bifidobacterium;s__Bifidobacterium pseudocatenulatum	Cellular Processes	Transport and catabolism	12
MAG1366	d__Bacteria;p__Desulfobacterota;c__Desulfovibrionia;o__Desulfovibrionales;f__Desulfovibrionaceae;g__Bilophila;s__Bilophila wadsworthia	Cellular Processes	Cellular community - prokaryotes	148
MAG1366	d__Bacteria;p__Desulfobacterota;c__Desulfovibrionia;o__Desulfovibrionales;f__Desulfovibrionaceae;g__Bilophila;s__Bilophila wadsworthia	Cellular Processes	Cell growth and death	34
MAG1366	d__Bacteria;p__Desulfobacterota;c__Desulfovibrionia;o__Desulfovibrionales;f__Desulfovibrionaceae;g__Bilophila;s__Bilophila wadsworthia	Cellular Processes	Cell motility	4
MAG1366	d__Bacteria;p__Desulfobacterota;c__Desulfovibrionia;o__Desulfovibrionales;f__Desulfovibrionaceae;g__Bilophila;s__Bilophila wadsworthia	Cellular Processes	Transport and catabolism	4
MAG1367	d__Bacteria;p__Bacillota_A;c__Clostridia;o__Lachnospirales;f__Lachnospiraceae;g__Blautia_A;s__Unclassified	Cellular Processes	Transport and catabolism	6
MAG1367	d__Bacteria;p__Bacillota_A;c__Clostridia;o__Lachnospirales;f__Lachnospiraceae;g__Blautia_A;s__Unclassified	Cellular Processes	Cell motility	32
MAG1367	d__Bacteria;p__Bacillota_A;c__Clostridia;o__Lachnospirales;f__Lachnospiraceae;g__Blautia_A;s__Unclassified	Cellular Processes	Cellular community - prokaryotes	50
MAG1367	d__Bacteria;p__Bacillota_A;c__Clostridia;o__Lachnospirales;f__Lachnospiraceae;g__Blautia_A;s__Unclassified	Cellular Processes	Cell growth and death	10
MAG1368	d__Bacteria;p__Bacillota_A;c__Clostridia;o__Oscillospirales;f__Ruminococcaceae;g__Faecalibacterium;s__Faecalibacterium prausnitzii_E	Cellular Processes	Cellular community - prokaryotes	61
MAG1368	d__Bacteria;p__Bacillota_A;c__Clostridia;o__Oscillospirales;f__Ruminococcaceae;g__Faecalibacterium;s__Faecalibacterium prausnitzii_E	Cellular Processes	Cell growth and death	22
MAG1368	d__Bacteria;p__Bacillota_A;c__Clostridia;o__Oscillospirales;f__Ruminococcaceae;g__Faecalibacterium;s__Faecalibacterium prausnitzii_E	Cellular Processes	Cell motility	5
MAG1368	d__Bacteria;p__Bacillota_A;c__Clostridia;o__Oscillospirales;f__Ruminococcaceae;g__Faecalibacterium;s__Faecalibacterium prausnitzii_E	Cellular Processes	Transport and catabolism	7
MAG1369	d__Bacteria;p__Bacillota;c__Bacilli;o__Lactobacillales;f__Lactobacillaceae;g__Ligilactobacillus;s__Ligilactobacillus ruminis	Cellular Processes	Cellular community - prokaryotes	63
MAG1369	d__Bacteria;p__Bacillota;c__Bacilli;o__Lactobacillales;f__Lactobacillaceae;g__Ligilactobacillus;s__Ligilactobacillus ruminis	Cellular Processes	Cell motility	62
MAG1369	d__Bacteria;p__Bacillota;c__Bacilli;o__Lactobacillales;f__Lactobacillaceae;g__Ligilactobacillus;s__Ligilactobacillus ruminis	Cellular Processes	Transport and catabolism	3
MAG1369	d__Bacteria;p__Bacillota;c__Bacilli;o__Lactobacillales;f__Lactobacillaceae;g__Ligilactobacillus;s__Ligilactobacillus ruminis	Cellular Processes	Cell growth and death	12
MAG137	d__Bacteria;p__Bacillota_A;c__Clostridia;o__Lachnospirales;f__Lachnospiraceae;g__Clostridium_Q;s__Clostridium_Q fessum	Cellular Processes	Cell growth and death	16
MAG137	d__Bacteria;p__Bacillota_A;c__Clostridia;o__Lachnospirales;f__Lachnospiraceae;g__Clostridium_Q;s__Clostridium_Q fessum	Cellular Processes	Cellular community - prokaryotes	78
MAG137	d__Bacteria;p__Bacillota_A;c__Clostridia;o__Lachnospirales;f__Lachnospiraceae;g__Clostridium_Q;s__Clostridium_Q fessum	Cellular Processes	Transport and catabolism	4
MAG137	d__Bacteria;p__Bacillota_A;c__Clostridia;o__Lachnospirales;f__Lachnospiraceae;g__Clostridium_Q;s__Clostridium_Q fessum	Cellular Processes	Cell motility	10
MAG1370	d__Bacteria;p__Bacillota_A;c__Clostridia;o__Lachnospirales;f__Lachnospiraceae;g__Mediterraneibacter;s__Mediterraneibacter faecis	Cellular Processes	Cell motility	5
MAG1370	d__Bacteria;p__Bacillota_A;c__Clostridia;o__Lachnospirales;f__Lachnospiraceae;g__Mediterraneibacter;s__Mediterraneibacter faecis	Cellular Processes	Cellular community - prokaryotes	39
MAG1370	d__Bacteria;p__Bacillota_A;c__Clostridia;o__Lachnospirales;f__Lachnospiraceae;g__Mediterraneibacter;s__Mediterraneibacter faecis	Cellular Processes	Cell growth and death	15
MAG1370	d__Bacteria;p__Bacillota_A;c__Clostridia;o__Lachnospirales;f__Lachnospiraceae;g__Mediterraneibacter;s__Mediterraneibacter faecis	Cellular Processes	Transport and catabolism	4
MAG1371	d__Bacteria;p__Bacillota;c__Bacilli;o__RF39;f__UBA660;g__CAG-302;s__CAG-302 sp900543825	Cellular Processes	Cell growth and death	18
MAG1371	d__Bacteria;p__Bacillota;c__Bacilli;o__RF39;f__UBA660;g__CAG-302;s__CAG-302 sp900543825	Cellular Processes	Cell motility	2
MAG1371	d__Bacteria;p__Bacillota;c__Bacilli;o__RF39;f__UBA660;g__CAG-302;s__CAG-302 sp900543825	Cellular Processes	Transport and catabolism	5
MAG1371	d__Bacteria;p__Bacillota;c__Bacilli;o__RF39;f__UBA660;g__CAG-302;s__CAG-302 sp900543825	Cellular Processes	Cellular community - prokaryotes	23
MAG1372	d__Bacteria;p__Bacillota_A;c__Clostridia;o__Oscillospirales;f__Ruminococcaceae;g__Ruthenibacterium;s__Ruthenibacterium lactatiformans	Cellular Processes	Transport and catabolism	9
MAG1372	d__Bacteria;p__Bacillota_A;c__Clostridia;o__Oscillospirales;f__Ruminococcaceae;g__Ruthenibacterium;s__Ruthenibacterium lactatiformans	Cellular Processes	Cell growth and death	22
MAG1372	d__Bacteria;p__Bacillota_A;c__Clostridia;o__Oscillospirales;f__Ruminococcaceae;g__Ruthenibacterium;s__Ruthenibacterium lactatiformans	Cellular Processes	Cell motility	2
MAG1372	d__Bacteria;p__Bacillota_A;c__Clostridia;o__Oscillospirales;f__Ruminococcaceae;g__Ruthenibacterium;s__Ruthenibacterium lactatiformans	Cellular Processes	Cellular community - prokaryotes	64
MAG1373	d__Bacteria;p__Bacillota_A;c__Clostridia;o__Oscillospirales;f__Ruminococcaceae;g__Faecalibacterium;s__Faecalibacterium duncaniae	Cellular Processes	Cell motility	4
MAG1373	d__Bacteria;p__Bacillota_A;c__Clostridia;o__Oscillospirales;f__Ruminococcaceae;g__Faecalibacterium;s__Faecalibacterium duncaniae	Cellular Processes	Transport and catabolism	8
MAG1373	d__Bacteria;p__Bacillota_A;c__Clostridia;o__Oscillospirales;f__Ruminococcaceae;g__Faecalibacterium;s__Faecalibacterium duncaniae	Cellular Processes	Cellular community - prokaryotes	66
MAG1373	d__Bacteria;p__Bacillota_A;c__Clostridia;o__Oscillospirales;f__Ruminococcaceae;g__Faecalibacterium;s__Faecalibacterium duncaniae	Cellular Processes	Cell growth and death	20
MAG1374	d__Bacteria;p__Bacillota_A;c__Clostridia;o__Lachnospirales;f__Lachnospiraceae;g__Clostridium_Q;s__Clostridium_Q fessum	Cellular Processes	Cellular community - prokaryotes	70
MAG1374	d__Bacteria;p__Bacillota_A;c__Clostridia;o__Lachnospirales;f__Lachnospiraceae;g__Clostridium_Q;s__Clostridium_Q fessum	Cellular Processes	Transport and catabolism	4
MAG1374	d__Bacteria;p__Bacillota_A;c__Clostridia;o__Lachnospirales;f__Lachnospiraceae;g__Clostridium_Q;s__Clostridium_Q fessum	Cellular Processes	Cell growth and death	21
MAG1374	d__Bacteria;p__Bacillota_A;c__Clostridia;o__Lachnospirales;f__Lachnospiraceae;g__Clostridium_Q;s__Clostridium_Q fessum	Cellular Processes	Cell motility	8
MAG1375	d__Bacteria;p__Bacillota_A;c__Clostridia;o__Lachnospirales;f__Lachnospiraceae;g__Choladousia;s__Choladousia sp902363135	Cellular Processes	Cell motility	6
MAG1375	d__Bacteria;p__Bacillota_A;c__Clostridia;o__Lachnospirales;f__Lachnospiraceae;g__Choladousia;s__Choladousia sp902363135	Cellular Processes	Cellular community - prokaryotes	62
MAG1375	d__Bacteria;p__Bacillota_A;c__Clostridia;o__Lachnospirales;f__Lachnospiraceae;g__Choladousia;s__Choladousia sp902363135	Cellular Processes	Cell growth and death	17
MAG1375	d__Bacteria;p__Bacillota_A;c__Clostridia;o__Lachnospirales;f__Lachnospiraceae;g__Choladousia;s__Choladousia sp902363135	Cellular Processes	Transport and catabolism	7
MAG1376	d__Bacteria;p__Bacillota_A;c__Clostridia;o__Oscillospirales;f__Oscillospiraceae;g__F23-B02;s__F23-B02 sp001916715	Cellular Processes	Cell motility	4
MAG1376	d__Bacteria;p__Bacillota_A;c__Clostridia;o__Oscillospirales;f__Oscillospiraceae;g__F23-B02;s__F23-B02 sp001916715	Cellular Processes	Cellular community - prokaryotes	55
MAG1376	d__Bacteria;p__Bacillota_A;c__Clostridia;o__Oscillospirales;f__Oscillospiraceae;g__F23-B02;s__F23-B02 sp001916715	Cellular Processes	Transport and catabolism	12
MAG1376	d__Bacteria;p__Bacillota_A;c__Clostridia;o__Oscillospirales;f__Oscillospiraceae;g__F23-B02;s__F23-B02 sp001916715	Cellular Processes	Cell growth and death	23
MAG1377	d__Bacteria;p__Bacillota;c__Bacilli;o__Erysipelotrichales;f__Coprobacillaceae;g__Catenibacterium;s__Catenibacterium mitsuokai	Cellular Processes	Cell growth and death	14
MAG1377	d__Bacteria;p__Bacillota;c__Bacilli;o__Erysipelotrichales;f__Coprobacillaceae;g__Catenibacterium;s__Catenibacterium mitsuokai	Cellular Processes	Transport and catabolism	8
MAG1377	d__Bacteria;p__Bacillota;c__Bacilli;o__Erysipelotrichales;f__Coprobacillaceae;g__Catenibacterium;s__Catenibacterium mitsuokai	Cellular Processes	Cell motility	4
MAG1377	d__Bacteria;p__Bacillota;c__Bacilli;o__Erysipelotrichales;f__Coprobacillaceae;g__Catenibacterium;s__Catenibacterium mitsuokai	Cellular Processes	Cellular community - prokaryotes	48
MAG1378	d__Archaea;p__Methanobacteriota;c__Methanobacteria;o__Methanobacteriales;f__Methanobacteriaceae;g__Methanosphaera;s__Methanosphaera stadtmanae	Cellular Processes	Transport and catabolism	12
MAG1378	d__Archaea;p__Methanobacteriota;c__Methanobacteria;o__Methanobacteriales;f__Methanobacteriaceae;g__Methanosphaera;s__Methanosphaera stadtmanae	Cellular Processes	Cellular community - prokaryotes	28
MAG1378	d__Archaea;p__Methanobacteriota;c__Methanobacteria;o__Methanobacteriales;f__Methanobacteriaceae;g__Methanosphaera;s__Methanosphaera stadtmanae	Cellular Processes	Cell growth and death	11
MAG1378	d__Archaea;p__Methanobacteriota;c__Methanobacteria;o__Methanobacteriales;f__Methanobacteriaceae;g__Methanosphaera;s__Methanosphaera stadtmanae	Cellular Processes	Cellular community - eukaryotes	1
MAG1379	d__Bacteria;p__Bacillota_A;c__Clostridia;o__Oscillospirales;f__Oscillospiraceae;g__Evtepia;s__Evtepia gabavorous	Cellular Processes	Cell growth and death	11
MAG1379	d__Bacteria;p__Bacillota_A;c__Clostridia;o__Oscillospirales;f__Oscillospiraceae;g__Evtepia;s__Evtepia gabavorous	Cellular Processes	Cellular community - prokaryotes	54
MAG1379	d__Bacteria;p__Bacillota_A;c__Clostridia;o__Oscillospirales;f__Oscillospiraceae;g__Evtepia;s__Evtepia gabavorous	Cellular Processes	Transport and catabolism	4
MAG1379	d__Bacteria;p__Bacillota_A;c__Clostridia;o__Oscillospirales;f__Oscillospiraceae;g__Evtepia;s__Evtepia gabavorous	Cellular Processes	Cell motility	4
MAG138	d__Bacteria;p__Bacillota_A;c__Clostridia;o__Lachnospirales;f__Lachnospiraceae;g__Fusicatenibacter;s__Fusicatenibacter saccharivorans	Cellular Processes	Cell growth and death	21
MAG138	d__Bacteria;p__Bacillota_A;c__Clostridia;o__Lachnospirales;f__Lachnospiraceae;g__Fusicatenibacter;s__Fusicatenibacter saccharivorans	Cellular Processes	Cell motility	6
MAG138	d__Bacteria;p__Bacillota_A;c__Clostridia;o__Lachnospirales;f__Lachnospiraceae;g__Fusicatenibacter;s__Fusicatenibacter saccharivorans	Cellular Processes	Transport and catabolism	16
MAG138	d__Bacteria;p__Bacillota_A;c__Clostridia;o__Lachnospirales;f__Lachnospiraceae;g__Fusicatenibacter;s__Fusicatenibacter saccharivorans	Cellular Processes	Cellular community - prokaryotes	78
MAG1380	d__Bacteria;p__Bacillota_A;c__Clostridia;o__Lachnospirales;f__Lachnospiraceae;g__Fusicatenibacter;s__Fusicatenibacter saccharivorans	Cellular Processes	Cell motility	6
MAG1380	d__Bacteria;p__Bacillota_A;c__Clostridia;o__Lachnospirales;f__Lachnospiraceae;g__Fusicatenibacter;s__Fusicatenibacter saccharivorans	Cellular Processes	Cell growth and death	22
MAG1380	d__Bacteria;p__Bacillota_A;c__Clostridia;o__Lachnospirales;f__Lachnospiraceae;g__Fusicatenibacter;s__Fusicatenibacter saccharivorans	Cellular Processes	Cellular community - prokaryotes	68
MAG1380	d__Bacteria;p__Bacillota_A;c__Clostridia;o__Lachnospirales;f__Lachnospiraceae;g__Fusicatenibacter;s__Fusicatenibacter saccharivorans	Cellular Processes	Transport and catabolism	11
MAG1381	d__Bacteria;p__Bacillota_A;c__Clostridia;o__Lachnospirales;f__Lachnospiraceae;g__Blautia;s__Blautia stercoris	Cellular Processes	Cell growth and death	26
MAG1381	d__Bacteria;p__Bacillota_A;c__Clostridia;o__Lachnospirales;f__Lachnospiraceae;g__Blautia;s__Blautia stercoris	Cellular Processes	Cell motility	8
MAG1381	d__Bacteria;p__Bacillota_A;c__Clostridia;o__Lachnospirales;f__Lachnospiraceae;g__Blautia;s__Blautia stercoris	Cellular Processes	Cellular community - prokaryotes	78
MAG1381	d__Bacteria;p__Bacillota_A;c__Clostridia;o__Lachnospirales;f__Lachnospiraceae;g__Blautia;s__Blautia stercoris	Cellular Processes	Transport and catabolism	5
MAG1382	d__Bacteria;p__Actinomycetota;c__Coriobacteriia;o__Coriobacteriales;f__Eggerthellaceae;g__Senegalimassilia;s__Senegalimassilia anaerobia	Cellular Processes	Cellular community - prokaryotes	44
MAG1382	d__Bacteria;p__Actinomycetota;c__Coriobacteriia;o__Coriobacteriales;f__Eggerthellaceae;g__Senegalimassilia;s__Senegalimassilia anaerobia	Cellular Processes	Cell growth and death	13
MAG1382	d__Bacteria;p__Actinomycetota;c__Coriobacteriia;o__Coriobacteriales;f__Eggerthellaceae;g__Senegalimassilia;s__Senegalimassilia anaerobia	Cellular Processes	Transport and catabolism	1
MAG1382	d__Bacteria;p__Actinomycetota;c__Coriobacteriia;o__Coriobacteriales;f__Eggerthellaceae;g__Senegalimassilia;s__Senegalimassilia anaerobia	Cellular Processes	Cell motility	1
MAG1383	d__Bacteria;p__Bacillota_A;c__Clostridia;o__Lachnospirales;f__Lachnospiraceae;g__Oliverpabstia;s__Oliverpabstia intestinalis	Cellular Processes	Transport and catabolism	6
MAG1383	d__Bacteria;p__Bacillota_A;c__Clostridia;o__Lachnospirales;f__Lachnospiraceae;g__Oliverpabstia;s__Oliverpabstia intestinalis	Cellular Processes	Cellular community - prokaryotes	52
MAG1383	d__Bacteria;p__Bacillota_A;c__Clostridia;o__Lachnospirales;f__Lachnospiraceae;g__Oliverpabstia;s__Oliverpabstia intestinalis	Cellular Processes	Cell motility	5
MAG1383	d__Bacteria;p__Bacillota_A;c__Clostridia;o__Lachnospirales;f__Lachnospiraceae;g__Oliverpabstia;s__Oliverpabstia intestinalis	Cellular Processes	Cell growth and death	20
MAG1384	d__Bacteria;p__Bacillota_A;c__Clostridia;o__Lachnospirales;f__Lachnospiraceae;g__Lachnospira;s__Lachnospira sp000437735	Cellular Processes	Cell growth and death	22
MAG1384	d__Bacteria;p__Bacillota_A;c__Clostridia;o__Lachnospirales;f__Lachnospiraceae;g__Lachnospira;s__Lachnospira sp000437735	Cellular Processes	Cell motility	88
MAG1384	d__Bacteria;p__Bacillota_A;c__Clostridia;o__Lachnospirales;f__Lachnospiraceae;g__Lachnospira;s__Lachnospira sp000437735	Cellular Processes	Cellular community - prokaryotes	82
MAG1384	d__Bacteria;p__Bacillota_A;c__Clostridia;o__Lachnospirales;f__Lachnospiraceae;g__Lachnospira;s__Lachnospira sp000437735	Cellular Processes	Transport and catabolism	7
MAG1385	d__Bacteria;p__Bacillota_A;c__Clostridia;o__Lachnospirales;f__Lachnospiraceae;g__Fusicatenibacter;s__Fusicatenibacter saccharivorans	Cellular Processes	Transport and catabolism	10
MAG1385	d__Bacteria;p__Bacillota_A;c__Clostridia;o__Lachnospirales;f__Lachnospiraceae;g__Fusicatenibacter;s__Fusicatenibacter saccharivorans	Cellular Processes	Cell growth and death	22
MAG1385	d__Bacteria;p__Bacillota_A;c__Clostridia;o__Lachnospirales;f__Lachnospiraceae;g__Fusicatenibacter;s__Fusicatenibacter saccharivorans	Cellular Processes	Cell motility	4
MAG1385	d__Bacteria;p__Bacillota_A;c__Clostridia;o__Lachnospirales;f__Lachnospiraceae;g__Fusicatenibacter;s__Fusicatenibacter saccharivorans	Cellular Processes	Cellular community - prokaryotes	85
MAG1386	d__Bacteria;p__Bacillota_A;c__Clostridia;o__Lachnospirales;f__Lachnospiraceae;g__Eubacterium_F;s__Eubacterium_F sp003491505	Cellular Processes	Transport and catabolism	10
MAG1386	d__Bacteria;p__Bacillota_A;c__Clostridia;o__Lachnospirales;f__Lachnospiraceae;g__Eubacterium_F;s__Eubacterium_F sp003491505	Cellular Processes	Cellular community - prokaryotes	57
MAG1386	d__Bacteria;p__Bacillota_A;c__Clostridia;o__Lachnospirales;f__Lachnospiraceae;g__Eubacterium_F;s__Eubacterium_F sp003491505	Cellular Processes	Cell motility	57
MAG1386	d__Bacteria;p__Bacillota_A;c__Clostridia;o__Lachnospirales;f__Lachnospiraceae;g__Eubacterium_F;s__Eubacterium_F sp003491505	Cellular Processes	Cell growth and death	25
MAG1387	d__Bacteria;p__Bacillota_A;c__Clostridia;o__Oscillospirales;f__Oscillospiraceae;g__Vescimonas;s__Vescimonas sp934591815	Cellular Processes	Transport and catabolism	5
MAG1387	d__Bacteria;p__Bacillota_A;c__Clostridia;o__Oscillospirales;f__Oscillospiraceae;g__Vescimonas;s__Vescimonas sp934591815	Cellular Processes	Cell motility	5
MAG1387	d__Bacteria;p__Bacillota_A;c__Clostridia;o__Oscillospirales;f__Oscillospiraceae;g__Vescimonas;s__Vescimonas sp934591815	Cellular Processes	Cellular community - prokaryotes	52
MAG1387	d__Bacteria;p__Bacillota_A;c__Clostridia;o__Oscillospirales;f__Oscillospiraceae;g__Vescimonas;s__Vescimonas sp934591815	Cellular Processes	Cell growth and death	17
MAG1388	d__Bacteria;p__Bacillota_A;c__Clostridia;o__Oscillospirales;f__Ruminococcaceae;g__Ruminococcus_C;s__Ruminococcus_C sp000980705	Cellular Processes	Cell motility	2
MAG1388	d__Bacteria;p__Bacillota_A;c__Clostridia;o__Oscillospirales;f__Ruminococcaceae;g__Ruminococcus_C;s__Ruminococcus_C sp000980705	Cellular Processes	Cell growth and death	23
MAG1388	d__Bacteria;p__Bacillota_A;c__Clostridia;o__Oscillospirales;f__Ruminococcaceae;g__Ruminococcus_C;s__Ruminococcus_C sp000980705	Cellular Processes	Cellular community - prokaryotes	46
MAG1388	d__Bacteria;p__Bacillota_A;c__Clostridia;o__Oscillospirales;f__Ruminococcaceae;g__Ruminococcus_C;s__Ruminococcus_C sp000980705	Cellular Processes	Transport and catabolism	4
MAG1389	d__Bacteria;p__Bacillota_A;c__Clostridia;o__Peptostreptococcales;f__Anaerovoracaceae;g__Lentihominibacter;s__Lentihominibacter faecis	Cellular Processes	Transport and catabolism	11
MAG1389	d__Bacteria;p__Bacillota_A;c__Clostridia;o__Peptostreptococcales;f__Anaerovoracaceae;g__Lentihominibacter;s__Lentihominibacter faecis	Cellular Processes	Cellular community - prokaryotes	39
MAG1389	d__Bacteria;p__Bacillota_A;c__Clostridia;o__Peptostreptococcales;f__Anaerovoracaceae;g__Lentihominibacter;s__Lentihominibacter faecis	Cellular Processes	Cell growth and death	20
MAG1389	d__Bacteria;p__Bacillota_A;c__Clostridia;o__Peptostreptococcales;f__Anaerovoracaceae;g__Lentihominibacter;s__Lentihominibacter faecis	Cellular Processes	Cell motility	3
MAG139	d__Bacteria;p__Bacillota_A;c__Clostridia;o__Lachnospirales;f__Lachnospiraceae;g__Fusicatenibacter;s__Fusicatenibacter saccharivorans	Cellular Processes	Cell growth and death	21
MAG139	d__Bacteria;p__Bacillota_A;c__Clostridia;o__Lachnospirales;f__Lachnospiraceae;g__Fusicatenibacter;s__Fusicatenibacter saccharivorans	Cellular Processes	Cell motility	6
MAG139	d__Bacteria;p__Bacillota_A;c__Clostridia;o__Lachnospirales;f__Lachnospiraceae;g__Fusicatenibacter;s__Fusicatenibacter saccharivorans	Cellular Processes	Cellular community - prokaryotes	92
MAG139	d__Bacteria;p__Bacillota_A;c__Clostridia;o__Lachnospirales;f__Lachnospiraceae;g__Fusicatenibacter;s__Fusicatenibacter saccharivorans	Cellular Processes	Transport and catabolism	13
MAG1390	d__Bacteria;p__Bacillota_A;c__Clostridia;o__Oscillospirales;f__Oscillospiraceae;g__Evtepia;s__Evtepia excrementipullorum	Cellular Processes	Cell motility	2
MAG1390	d__Bacteria;p__Bacillota_A;c__Clostridia;o__Oscillospirales;f__Oscillospiraceae;g__Evtepia;s__Evtepia excrementipullorum	Cellular Processes	Cell growth and death	20
MAG1390	d__Bacteria;p__Bacillota_A;c__Clostridia;o__Oscillospirales;f__Oscillospiraceae;g__Evtepia;s__Evtepia excrementipullorum	Cellular Processes	Transport and catabolism	5
MAG1390	d__Bacteria;p__Bacillota_A;c__Clostridia;o__Oscillospirales;f__Oscillospiraceae;g__Evtepia;s__Evtepia excrementipullorum	Cellular Processes	Cellular community - prokaryotes	60
MAG1391	d__Bacteria;p__Bacillota_A;c__Clostridia;o__Oscillospirales;f__Ruminococcaceae;g__Gemmiger;s__Gemmiger sp900539695	Cellular Processes	Transport and catabolism	4
MAG1391	d__Bacteria;p__Bacillota_A;c__Clostridia;o__Oscillospirales;f__Ruminococcaceae;g__Gemmiger;s__Gemmiger sp900539695	Cellular Processes	Cell growth and death	17
MAG1391	d__Bacteria;p__Bacillota_A;c__Clostridia;o__Oscillospirales;f__Ruminococcaceae;g__Gemmiger;s__Gemmiger sp900539695	Cellular Processes	Cell motility	5
MAG1391	d__Bacteria;p__Bacillota_A;c__Clostridia;o__Oscillospirales;f__Ruminococcaceae;g__Gemmiger;s__Gemmiger sp900539695	Cellular Processes	Cellular community - prokaryotes	45
MAG1392	d__Bacteria;p__Actinomycetota;c__Coriobacteriia;o__Coriobacteriales;f__Coriobacteriaceae;g__Collinsella;s__Collinsella intestinalis	Cellular Processes	Transport and catabolism	7
MAG1392	d__Bacteria;p__Actinomycetota;c__Coriobacteriia;o__Coriobacteriales;f__Coriobacteriaceae;g__Collinsella;s__Collinsella intestinalis	Cellular Processes	Cell motility	1
MAG1392	d__Bacteria;p__Actinomycetota;c__Coriobacteriia;o__Coriobacteriales;f__Coriobacteriaceae;g__Collinsella;s__Collinsella intestinalis	Cellular Processes	Cellular community - prokaryotes	60
MAG1392	d__Bacteria;p__Actinomycetota;c__Coriobacteriia;o__Coriobacteriales;f__Coriobacteriaceae;g__Collinsella;s__Collinsella intestinalis	Cellular Processes	Cell growth and death	17
MAG1393	d__Bacteria;p__Bacteroidota;c__Bacteroidia;o__Bacteroidales;f__Bacteroidaceae;g__Bacteroides;s__Bacteroides luhongzhouii	Cellular Processes	Transport and catabolism	48
MAG1393	d__Bacteria;p__Bacteroidota;c__Bacteroidia;o__Bacteroidales;f__Bacteroidaceae;g__Bacteroides;s__Bacteroides luhongzhouii	Cellular Processes	Cell motility	7
MAG1393	d__Bacteria;p__Bacteroidota;c__Bacteroidia;o__Bacteroidales;f__Bacteroidaceae;g__Bacteroides;s__Bacteroides luhongzhouii	Cellular Processes	Cellular community - prokaryotes	73
MAG1393	d__Bacteria;p__Bacteroidota;c__Bacteroidia;o__Bacteroidales;f__Bacteroidaceae;g__Bacteroides;s__Bacteroides luhongzhouii	Cellular Processes	Cell growth and death	23
MAG1394	d__Bacteria;p__Actinomycetota;c__Actinomycetia;o__Actinomycetales;f__Dermatophilaceae;g__Unclassified;s__Unclassified	Cellular Processes	Cell growth and death	27
MAG1394	d__Bacteria;p__Actinomycetota;c__Actinomycetia;o__Actinomycetales;f__Dermatophilaceae;g__Unclassified;s__Unclassified	Cellular Processes	Cellular community - prokaryotes	98
MAG1394	d__Bacteria;p__Actinomycetota;c__Actinomycetia;o__Actinomycetales;f__Dermatophilaceae;g__Unclassified;s__Unclassified	Cellular Processes	Cell motility	62
MAG1394	d__Bacteria;p__Actinomycetota;c__Actinomycetia;o__Actinomycetales;f__Dermatophilaceae;g__Unclassified;s__Unclassified	Cellular Processes	Transport and catabolism	21
MAG1395	d__Bacteria;p__Bacillota;c__Bacilli;o__Lactobacillales;f__Lactobacillaceae;g__Limosilactobacillus;s__Limosilactobacillus mucosae	Cellular Processes	Transport and catabolism	6
MAG1395	d__Bacteria;p__Bacillota;c__Bacilli;o__Lactobacillales;f__Lactobacillaceae;g__Limosilactobacillus;s__Limosilactobacillus mucosae	Cellular Processes	Cell motility	2
MAG1395	d__Bacteria;p__Bacillota;c__Bacilli;o__Lactobacillales;f__Lactobacillaceae;g__Limosilactobacillus;s__Limosilactobacillus mucosae	Cellular Processes	Cellular community - prokaryotes	26
MAG1395	d__Bacteria;p__Bacillota;c__Bacilli;o__Lactobacillales;f__Lactobacillaceae;g__Limosilactobacillus;s__Limosilactobacillus mucosae	Cellular Processes	Cell growth and death	14
MAG1396	d__Bacteria;p__Bacillota_A;c__Clostridia;o__Lachnospirales;f__Lachnospiraceae;g__Agathobacter;s__Agathobacter faecis	Cellular Processes	Cell growth and death	14
MAG1396	d__Bacteria;p__Bacillota_A;c__Clostridia;o__Lachnospirales;f__Lachnospiraceae;g__Agathobacter;s__Agathobacter faecis	Cellular Processes	Transport and catabolism	6
MAG1396	d__Bacteria;p__Bacillota_A;c__Clostridia;o__Lachnospirales;f__Lachnospiraceae;g__Agathobacter;s__Agathobacter faecis	Cellular Processes	Cell motility	51
MAG1396	d__Bacteria;p__Bacillota_A;c__Clostridia;o__Lachnospirales;f__Lachnospiraceae;g__Agathobacter;s__Agathobacter faecis	Cellular Processes	Cellular community - prokaryotes	38
MAG1397	d__Bacteria;p__Actinomycetota;c__Coriobacteriia;o__Coriobacteriales;f__Coriobacteriaceae;g__Collinsella;s__Unclassified	Cellular Processes	Cellular community - prokaryotes	74
MAG1397	d__Bacteria;p__Actinomycetota;c__Coriobacteriia;o__Coriobacteriales;f__Coriobacteriaceae;g__Collinsella;s__Unclassified	Cellular Processes	Transport and catabolism	2
MAG1397	d__Bacteria;p__Actinomycetota;c__Coriobacteriia;o__Coriobacteriales;f__Coriobacteriaceae;g__Collinsella;s__Unclassified	Cellular Processes	Cell growth and death	19
MAG1397	d__Bacteria;p__Actinomycetota;c__Coriobacteriia;o__Coriobacteriales;f__Coriobacteriaceae;g__Collinsella;s__Unclassified	Cellular Processes	Cell motility	1
MAG1398	d__Bacteria;p__Bacillota_A;c__Clostridia;o__Peptostreptococcales;f__Anaerovoracaceae;g__Lentihominibacter;s__Lentihominibacter faecis	Cellular Processes	Cell growth and death	20
MAG1398	d__Bacteria;p__Bacillota_A;c__Clostridia;o__Peptostreptococcales;f__Anaerovoracaceae;g__Lentihominibacter;s__Lentihominibacter faecis	Cellular Processes	Cellular community - prokaryotes	39
MAG1398	d__Bacteria;p__Bacillota_A;c__Clostridia;o__Peptostreptococcales;f__Anaerovoracaceae;g__Lentihominibacter;s__Lentihominibacter faecis	Cellular Processes	Cell motility	3
MAG1398	d__Bacteria;p__Bacillota_A;c__Clostridia;o__Peptostreptococcales;f__Anaerovoracaceae;g__Lentihominibacter;s__Lentihominibacter faecis	Cellular Processes	Transport and catabolism	11
MAG1399	d__Bacteria;p__Bacillota_A;c__Clostridia;o__Lachnospirales;f__Lachnospiraceae;g__Mediterraneibacter;s__Mediterraneibacter lactaris	Cellular Processes	Cell growth and death	25
MAG1399	d__Bacteria;p__Bacillota_A;c__Clostridia;o__Lachnospirales;f__Lachnospiraceae;g__Mediterraneibacter;s__Mediterraneibacter lactaris	Cellular Processes	Transport and catabolism	15
MAG1399	d__Bacteria;p__Bacillota_A;c__Clostridia;o__Lachnospirales;f__Lachnospiraceae;g__Mediterraneibacter;s__Mediterraneibacter lactaris	Cellular Processes	Cellular community - prokaryotes	44
MAG1399	d__Bacteria;p__Bacillota_A;c__Clostridia;o__Lachnospirales;f__Lachnospiraceae;g__Mediterraneibacter;s__Mediterraneibacter lactaris	Cellular Processes	Cell motility	8
MAG14	d__Bacteria;p__Bacillota_A;c__Clostridia;o__TANB77;f__CAG-508;g__CAG-452;s__CAG-452 sp000434035	Cellular Processes	Cell motility	1
MAG14	d__Bacteria;p__Bacillota_A;c__Clostridia;o__TANB77;f__CAG-508;g__CAG-452;s__CAG-452 sp000434035	Cellular Processes	Transport and catabolism	3
MAG14	d__Bacteria;p__Bacillota_A;c__Clostridia;o__TANB77;f__CAG-508;g__CAG-452;s__CAG-452 sp000434035	Cellular Processes	Cellular community - prokaryotes	21
MAG14	d__Bacteria;p__Bacillota_A;c__Clostridia;o__TANB77;f__CAG-508;g__CAG-452;s__CAG-452 sp000434035	Cellular Processes	Cell growth and death	20
MAG140	d__Bacteria;p__Bacteroidota;c__Bacteroidia;o__Bacteroidales;f__Bacteroidaceae;g__Prevotella;s__Prevotella sp015074785	Cellular Processes	Transport and catabolism	9
MAG140	d__Bacteria;p__Bacteroidota;c__Bacteroidia;o__Bacteroidales;f__Bacteroidaceae;g__Prevotella;s__Prevotella sp015074785	Cellular Processes	Cellular community - prokaryotes	50
MAG140	d__Bacteria;p__Bacteroidota;c__Bacteroidia;o__Bacteroidales;f__Bacteroidaceae;g__Prevotella;s__Prevotella sp015074785	Cellular Processes	Cell growth and death	24
MAG140	d__Bacteria;p__Bacteroidota;c__Bacteroidia;o__Bacteroidales;f__Bacteroidaceae;g__Prevotella;s__Prevotella sp015074785	Cellular Processes	Cell motility	6
MAG1400	d__Bacteria;p__Bacteroidota;c__Bacteroidia;o__Bacteroidales;f__Bacteroidaceae;g__Prevotella;s__Prevotella stercorea	Cellular Processes	Cell growth and death	18
MAG1400	d__Bacteria;p__Bacteroidota;c__Bacteroidia;o__Bacteroidales;f__Bacteroidaceae;g__Prevotella;s__Prevotella stercorea	Cellular Processes	Cell motility	5
MAG1400	d__Bacteria;p__Bacteroidota;c__Bacteroidia;o__Bacteroidales;f__Bacteroidaceae;g__Prevotella;s__Prevotella stercorea	Cellular Processes	Transport and catabolism	27
MAG1400	d__Bacteria;p__Bacteroidota;c__Bacteroidia;o__Bacteroidales;f__Bacteroidaceae;g__Prevotella;s__Prevotella stercorea	Cellular Processes	Cellular community - prokaryotes	37
MAG1401	d__Bacteria;p__Bacillota_A;c__Clostridia;o__Oscillospirales;f__Ruminococcaceae;g__Faecalibacterium;s__Faecalibacterium sp900539945	Cellular Processes	Cellular community - prokaryotes	34
MAG1401	d__Bacteria;p__Bacillota_A;c__Clostridia;o__Oscillospirales;f__Ruminococcaceae;g__Faecalibacterium;s__Faecalibacterium sp900539945	Cellular Processes	Cell motility	4
MAG1401	d__Bacteria;p__Bacillota_A;c__Clostridia;o__Oscillospirales;f__Ruminococcaceae;g__Faecalibacterium;s__Faecalibacterium sp900539945	Cellular Processes	Transport and catabolism	6
MAG1401	d__Bacteria;p__Bacillota_A;c__Clostridia;o__Oscillospirales;f__Ruminococcaceae;g__Faecalibacterium;s__Faecalibacterium sp900539945	Cellular Processes	Cell growth and death	18
MAG1402	d__Bacteria;p__Bacillota_A;c__Clostridia;o__Lachnospirales;f__Lachnospiraceae;g__Eubacterium_G;s__Eubacterium_G sp000432355	Cellular Processes	Cell growth and death	26
MAG1402	d__Bacteria;p__Bacillota_A;c__Clostridia;o__Lachnospirales;f__Lachnospiraceae;g__Eubacterium_G;s__Eubacterium_G sp000432355	Cellular Processes	Transport and catabolism	9
MAG1402	d__Bacteria;p__Bacillota_A;c__Clostridia;o__Lachnospirales;f__Lachnospiraceae;g__Eubacterium_G;s__Eubacterium_G sp000432355	Cellular Processes	Cell motility	6
MAG1402	d__Bacteria;p__Bacillota_A;c__Clostridia;o__Lachnospirales;f__Lachnospiraceae;g__Eubacterium_G;s__Eubacterium_G sp000432355	Cellular Processes	Cellular community - prokaryotes	46
MAG1403	d__Bacteria;p__Bacillota_A;c__Clostridia;o__Oscillospirales;f__Ruminococcaceae;g__Gemmiger;s__Gemmiger formicilis	Cellular Processes	Transport and catabolism	2
MAG1403	d__Bacteria;p__Bacillota_A;c__Clostridia;o__Oscillospirales;f__Ruminococcaceae;g__Gemmiger;s__Gemmiger formicilis	Cellular Processes	Cell growth and death	17
MAG1403	d__Bacteria;p__Bacillota_A;c__Clostridia;o__Oscillospirales;f__Ruminococcaceae;g__Gemmiger;s__Gemmiger formicilis	Cellular Processes	Cell motility	4
MAG1403	d__Bacteria;p__Bacillota_A;c__Clostridia;o__Oscillospirales;f__Ruminococcaceae;g__Gemmiger;s__Gemmiger formicilis	Cellular Processes	Cellular community - prokaryotes	52
MAG1404	d__Bacteria;p__Bacteroidota;c__Bacteroidia;o__Bacteroidales;f__Bacteroidaceae;g__Bacteroides;s__Bacteroides caccae	Cellular Processes	Transport and catabolism	38
MAG1404	d__Bacteria;p__Bacteroidota;c__Bacteroidia;o__Bacteroidales;f__Bacteroidaceae;g__Bacteroides;s__Bacteroides caccae	Cellular Processes	Cellular community - prokaryotes	61
MAG1404	d__Bacteria;p__Bacteroidota;c__Bacteroidia;o__Bacteroidales;f__Bacteroidaceae;g__Bacteroides;s__Bacteroides caccae	Cellular Processes	Cell motility	8
MAG1404	d__Bacteria;p__Bacteroidota;c__Bacteroidia;o__Bacteroidales;f__Bacteroidaceae;g__Bacteroides;s__Bacteroides caccae	Cellular Processes	Cell growth and death	24
MAG1405	d__Bacteria;p__Bacillota_A;c__Clostridia;o__Lachnospirales;f__Lachnospiraceae;g__Coprococcus_A;s__Coprococcus_A catus_A	Cellular Processes	Cell growth and death	20
MAG1405	d__Bacteria;p__Bacillota_A;c__Clostridia;o__Lachnospirales;f__Lachnospiraceae;g__Coprococcus_A;s__Coprococcus_A catus_A	Cellular Processes	Transport and catabolism	5
MAG1405	d__Bacteria;p__Bacillota_A;c__Clostridia;o__Lachnospirales;f__Lachnospiraceae;g__Coprococcus_A;s__Coprococcus_A catus_A	Cellular Processes	Cellular community - prokaryotes	77
MAG1405	d__Bacteria;p__Bacillota_A;c__Clostridia;o__Lachnospirales;f__Lachnospiraceae;g__Coprococcus_A;s__Coprococcus_A catus_A	Cellular Processes	Cell motility	7
MAG1406	d__Bacteria;p__Bacillota;c__Bacilli;o__RF39;f__UBA660;g__Onthousia;s__Onthousia sp000438295	Cellular Processes	Cell motility	1
MAG1406	d__Bacteria;p__Bacillota;c__Bacilli;o__RF39;f__UBA660;g__Onthousia;s__Onthousia sp000438295	Cellular Processes	Cellular community - prokaryotes	28
MAG1406	d__Bacteria;p__Bacillota;c__Bacilli;o__RF39;f__UBA660;g__Onthousia;s__Onthousia sp000438295	Cellular Processes	Transport and catabolism	2
MAG1406	d__Bacteria;p__Bacillota;c__Bacilli;o__RF39;f__UBA660;g__Onthousia;s__Onthousia sp000438295	Cellular Processes	Cell growth and death	15
MAG1407	d__Bacteria;p__Bacillota;c__Bacilli;o__Lactobacillales;f__Lactobacillaceae;g__Limosilactobacillus;s__Limosilactobacillus oris	Cellular Processes	Cellular community - prokaryotes	30
MAG1407	d__Bacteria;p__Bacillota;c__Bacilli;o__Lactobacillales;f__Lactobacillaceae;g__Limosilactobacillus;s__Limosilactobacillus oris	Cellular Processes	Cell growth and death	17
MAG1407	d__Bacteria;p__Bacillota;c__Bacilli;o__Lactobacillales;f__Lactobacillaceae;g__Limosilactobacillus;s__Limosilactobacillus oris	Cellular Processes	Transport and catabolism	3
MAG1407	d__Bacteria;p__Bacillota;c__Bacilli;o__Lactobacillales;f__Lactobacillaceae;g__Limosilactobacillus;s__Limosilactobacillus oris	Cellular Processes	Cell motility	2
MAG1408	d__Bacteria;p__Bacillota_A;c__Clostridia;o__Oscillospirales;f__Acutalibacteraceae;g__Ruminococcus_E;s__Ruminococcus_E bromii_B	Cellular Processes	Transport and catabolism	3
MAG1408	d__Bacteria;p__Bacillota_A;c__Clostridia;o__Oscillospirales;f__Acutalibacteraceae;g__Ruminococcus_E;s__Ruminococcus_E bromii_B	Cellular Processes	Cell motility	1
MAG1408	d__Bacteria;p__Bacillota_A;c__Clostridia;o__Oscillospirales;f__Acutalibacteraceae;g__Ruminococcus_E;s__Ruminococcus_E bromii_B	Cellular Processes	Cell growth and death	18
MAG1408	d__Bacteria;p__Bacillota_A;c__Clostridia;o__Oscillospirales;f__Acutalibacteraceae;g__Ruminococcus_E;s__Ruminococcus_E bromii_B	Cellular Processes	Cellular community - prokaryotes	33
MAG1409	d__Bacteria;p__Bacillota_A;c__Clostridia;o__Lachnospirales;f__Lachnospiraceae;g__Lachnospira;s__Lachnospira sp000437735	Cellular Processes	Transport and catabolism	8
MAG1409	d__Bacteria;p__Bacillota_A;c__Clostridia;o__Lachnospirales;f__Lachnospiraceae;g__Lachnospira;s__Lachnospira sp000437735	Cellular Processes	Cell growth and death	22
MAG1409	d__Bacteria;p__Bacillota_A;c__Clostridia;o__Lachnospirales;f__Lachnospiraceae;g__Lachnospira;s__Lachnospira sp000437735	Cellular Processes	Cell motility	90
MAG1409	d__Bacteria;p__Bacillota_A;c__Clostridia;o__Lachnospirales;f__Lachnospiraceae;g__Lachnospira;s__Lachnospira sp000437735	Cellular Processes	Cellular community - prokaryotes	85
MAG141	d__Bacteria;p__Actinomycetota;c__Actinomycetia;o__Actinomycetales;f__Bifidobacteriaceae;g__Bifidobacterium;s__Bifidobacterium pseudocatenulatum	Cellular Processes	Cellular community - prokaryotes	73
MAG141	d__Bacteria;p__Actinomycetota;c__Actinomycetia;o__Actinomycetales;f__Bifidobacteriaceae;g__Bifidobacterium;s__Bifidobacterium pseudocatenulatum	Cellular Processes	Transport and catabolism	11
MAG141	d__Bacteria;p__Actinomycetota;c__Actinomycetia;o__Actinomycetales;f__Bifidobacteriaceae;g__Bifidobacterium;s__Bifidobacterium pseudocatenulatum	Cellular Processes	Cell growth and death	19
MAG141	d__Bacteria;p__Actinomycetota;c__Actinomycetia;o__Actinomycetales;f__Bifidobacteriaceae;g__Bifidobacterium;s__Bifidobacterium pseudocatenulatum	Cellular Processes	Cell motility	2
MAG1410	d__Bacteria;p__Desulfobacterota;c__Desulfovibrionia;o__Desulfovibrionales;f__Desulfovibrionaceae;g__Desulfovibrio;s__Desulfovibrio sp900319575	Cellular Processes	Cell growth and death	16
MAG1410	d__Bacteria;p__Desulfobacterota;c__Desulfovibrionia;o__Desulfovibrionales;f__Desulfovibrionaceae;g__Desulfovibrio;s__Desulfovibrio sp900319575	Cellular Processes	Cell motility	4
MAG1410	d__Bacteria;p__Desulfobacterota;c__Desulfovibrionia;o__Desulfovibrionales;f__Desulfovibrionaceae;g__Desulfovibrio;s__Desulfovibrio sp900319575	Cellular Processes	Cellular community - prokaryotes	43
MAG1410	d__Bacteria;p__Desulfobacterota;c__Desulfovibrionia;o__Desulfovibrionales;f__Desulfovibrionaceae;g__Desulfovibrio;s__Desulfovibrio sp900319575	Cellular Processes	Transport and catabolism	3
MAG1411	d__Bacteria;p__Actinomycetota;c__Actinomycetia;o__Actinomycetales;f__Bifidobacteriaceae;g__Bifidobacterium;s__Bifidobacterium adolescentis	Cellular Processes	Cellular community - prokaryotes	64
MAG1411	d__Bacteria;p__Actinomycetota;c__Actinomycetia;o__Actinomycetales;f__Bifidobacteriaceae;g__Bifidobacterium;s__Bifidobacterium adolescentis	Cellular Processes	Cell growth and death	21
MAG1411	d__Bacteria;p__Actinomycetota;c__Actinomycetia;o__Actinomycetales;f__Bifidobacteriaceae;g__Bifidobacterium;s__Bifidobacterium adolescentis	Cellular Processes	Transport and catabolism	9
MAG1411	d__Bacteria;p__Actinomycetota;c__Actinomycetia;o__Actinomycetales;f__Bifidobacteriaceae;g__Bifidobacterium;s__Bifidobacterium adolescentis	Cellular Processes	Cell motility	1
MAG1412	d__Bacteria;p__Bacillota_A;c__Clostridia;o__Lachnospirales;f__Lachnospiraceae;g__Lachnospira;s__Lachnospira rogosae	Cellular Processes	Transport and catabolism	7
MAG1412	d__Bacteria;p__Bacillota_A;c__Clostridia;o__Lachnospirales;f__Lachnospiraceae;g__Lachnospira;s__Lachnospira rogosae	Cellular Processes	Cell motility	82
MAG1412	d__Bacteria;p__Bacillota_A;c__Clostridia;o__Lachnospirales;f__Lachnospiraceae;g__Lachnospira;s__Lachnospira rogosae	Cellular Processes	Cell growth and death	25
MAG1412	d__Bacteria;p__Bacillota_A;c__Clostridia;o__Lachnospirales;f__Lachnospiraceae;g__Lachnospira;s__Lachnospira rogosae	Cellular Processes	Cellular community - prokaryotes	76
MAG1413	d__Bacteria;p__Bacteroidota;c__Bacteroidia;o__Bacteroidales;f__Bacteroidaceae;g__Bacteroides;s__Bacteroides stercoris	Cellular Processes	Cell motility	2
MAG1413	d__Bacteria;p__Bacteroidota;c__Bacteroidia;o__Bacteroidales;f__Bacteroidaceae;g__Bacteroides;s__Bacteroides stercoris	Cellular Processes	Cell growth and death	25
MAG1413	d__Bacteria;p__Bacteroidota;c__Bacteroidia;o__Bacteroidales;f__Bacteroidaceae;g__Bacteroides;s__Bacteroides stercoris	Cellular Processes	Cellular community - prokaryotes	57
MAG1413	d__Bacteria;p__Bacteroidota;c__Bacteroidia;o__Bacteroidales;f__Bacteroidaceae;g__Bacteroides;s__Bacteroides stercoris	Cellular Processes	Transport and catabolism	24
MAG1414	d__Bacteria;p__Bacillota;c__Bacilli;o__Lactobacillales;f__Lactobacillaceae;g__Leuconostoc;s__Leuconostoc lactis	Cellular Processes	Transport and catabolism	1
MAG1414	d__Bacteria;p__Bacillota;c__Bacilli;o__Lactobacillales;f__Lactobacillaceae;g__Leuconostoc;s__Leuconostoc lactis	Cellular Processes	Cell motility	2
MAG1414	d__Bacteria;p__Bacillota;c__Bacilli;o__Lactobacillales;f__Lactobacillaceae;g__Leuconostoc;s__Leuconostoc lactis	Cellular Processes	Cellular community - prokaryotes	50
MAG1414	d__Bacteria;p__Bacillota;c__Bacilli;o__Lactobacillales;f__Lactobacillaceae;g__Leuconostoc;s__Leuconostoc lactis	Cellular Processes	Cell growth and death	13
MAG1415	d__Bacteria;p__Bacillota_A;c__Clostridia;o__Oscillospirales;f__Acutalibacteraceae;g__Ruminococcus_E;s__Ruminococcus_E sp003438075	Cellular Processes	Cell growth and death	21
MAG1415	d__Bacteria;p__Bacillota_A;c__Clostridia;o__Oscillospirales;f__Acutalibacteraceae;g__Ruminococcus_E;s__Ruminococcus_E sp003438075	Cellular Processes	Cellular community - prokaryotes	32
MAG1415	d__Bacteria;p__Bacillota_A;c__Clostridia;o__Oscillospirales;f__Acutalibacteraceae;g__Ruminococcus_E;s__Ruminococcus_E sp003438075	Cellular Processes	Cell motility	1
MAG1415	d__Bacteria;p__Bacillota_A;c__Clostridia;o__Oscillospirales;f__Acutalibacteraceae;g__Ruminococcus_E;s__Ruminococcus_E sp003438075	Cellular Processes	Transport and catabolism	11
MAG1416	d__Bacteria;p__Bacillota;c__Bacilli;o__Lactobacillales;f__Lactobacillaceae;g__Weissella;s__Weissella confusa	Cellular Processes	Cell growth and death	16
MAG1416	d__Bacteria;p__Bacillota;c__Bacilli;o__Lactobacillales;f__Lactobacillaceae;g__Weissella;s__Weissella confusa	Cellular Processes	Transport and catabolism	4
MAG1416	d__Bacteria;p__Bacillota;c__Bacilli;o__Lactobacillales;f__Lactobacillaceae;g__Weissella;s__Weissella confusa	Cellular Processes	Cellular community - prokaryotes	40
MAG1416	d__Bacteria;p__Bacillota;c__Bacilli;o__Lactobacillales;f__Lactobacillaceae;g__Weissella;s__Weissella confusa	Cellular Processes	Cell motility	3
MAG1417	d__Bacteria;p__Bacillota;c__Bacilli;o__RF39;f__UBA660;g__Onthocola_B;s__Onthocola_B sp000438075	Cellular Processes	Transport and catabolism	3
MAG1417	d__Bacteria;p__Bacillota;c__Bacilli;o__RF39;f__UBA660;g__Onthocola_B;s__Onthocola_B sp000438075	Cellular Processes	Cellular community - prokaryotes	21
MAG1417	d__Bacteria;p__Bacillota;c__Bacilli;o__RF39;f__UBA660;g__Onthocola_B;s__Onthocola_B sp000438075	Cellular Processes	Cell motility	3
MAG1417	d__Bacteria;p__Bacillota;c__Bacilli;o__RF39;f__UBA660;g__Onthocola_B;s__Onthocola_B sp000438075	Cellular Processes	Cell growth and death	14
MAG1418	d__Bacteria;p__Bacillota_A;c__Clostridia;o__Lachnospirales;f__Lachnospiraceae;g__Oliverpabstia;s__Oliverpabstia intestinalis	Cellular Processes	Cell growth and death	22
MAG1418	d__Bacteria;p__Bacillota_A;c__Clostridia;o__Lachnospirales;f__Lachnospiraceae;g__Oliverpabstia;s__Oliverpabstia intestinalis	Cellular Processes	Transport and catabolism	9
MAG1418	d__Bacteria;p__Bacillota_A;c__Clostridia;o__Lachnospirales;f__Lachnospiraceae;g__Oliverpabstia;s__Oliverpabstia intestinalis	Cellular Processes	Cell motility	4
MAG1418	d__Bacteria;p__Bacillota_A;c__Clostridia;o__Lachnospirales;f__Lachnospiraceae;g__Oliverpabstia;s__Oliverpabstia intestinalis	Cellular Processes	Cellular community - prokaryotes	75
MAG1419	d__Bacteria;p__Bacillota_C;c__Negativicutes;o__Veillonellales;f__Dialisteraceae;g__Dialister;s__Dialister invisus	Cellular Processes	Cell growth and death	10
MAG1419	d__Bacteria;p__Bacillota_C;c__Negativicutes;o__Veillonellales;f__Dialisteraceae;g__Dialister;s__Dialister invisus	Cellular Processes	Transport and catabolism	5
MAG1419	d__Bacteria;p__Bacillota_C;c__Negativicutes;o__Veillonellales;f__Dialisteraceae;g__Dialister;s__Dialister invisus	Cellular Processes	Cellular community - prokaryotes	36
MAG142	d__Bacteria;p__Bacillota_A;c__Clostridia;o__Lachnospirales;f__Lachnospiraceae;g__Wujia;s__Wujia chipingensis	Cellular Processes	Cellular community - prokaryotes	68
MAG142	d__Bacteria;p__Bacillota_A;c__Clostridia;o__Lachnospirales;f__Lachnospiraceae;g__Wujia;s__Wujia chipingensis	Cellular Processes	Cell growth and death	23
MAG142	d__Bacteria;p__Bacillota_A;c__Clostridia;o__Lachnospirales;f__Lachnospiraceae;g__Wujia;s__Wujia chipingensis	Cellular Processes	Cell motility	67
MAG142	d__Bacteria;p__Bacillota_A;c__Clostridia;o__Lachnospirales;f__Lachnospiraceae;g__Wujia;s__Wujia chipingensis	Cellular Processes	Transport and catabolism	5
MAG1420	d__Bacteria;p__Bacillota_A;c__Clostridia;o__Lachnospirales;f__Lachnospiraceae;g__Agathobacter;s__Agathobacter faecis	Cellular Processes	Cell motility	84
MAG1420	d__Bacteria;p__Bacillota_A;c__Clostridia;o__Lachnospirales;f__Lachnospiraceae;g__Agathobacter;s__Agathobacter faecis	Cellular Processes	Cell growth and death	24
MAG1420	d__Bacteria;p__Bacillota_A;c__Clostridia;o__Lachnospirales;f__Lachnospiraceae;g__Agathobacter;s__Agathobacter faecis	Cellular Processes	Cellular community - prokaryotes	99
MAG1420	d__Bacteria;p__Bacillota_A;c__Clostridia;o__Lachnospirales;f__Lachnospiraceae;g__Agathobacter;s__Agathobacter faecis	Cellular Processes	Transport and catabolism	7
MAG1421	d__Bacteria;p__Bacteroidota;c__Bacteroidia;o__Bacteroidales;f__Bacteroidaceae;g__Prevotella;s__Prevotella sp015074785	Cellular Processes	Cell growth and death	33
MAG1421	d__Bacteria;p__Bacteroidota;c__Bacteroidia;o__Bacteroidales;f__Bacteroidaceae;g__Prevotella;s__Prevotella sp015074785	Cellular Processes	Cellular community - prokaryotes	48
MAG1421	d__Bacteria;p__Bacteroidota;c__Bacteroidia;o__Bacteroidales;f__Bacteroidaceae;g__Prevotella;s__Prevotella sp015074785	Cellular Processes	Cell motility	10
MAG1421	d__Bacteria;p__Bacteroidota;c__Bacteroidia;o__Bacteroidales;f__Bacteroidaceae;g__Prevotella;s__Prevotella sp015074785	Cellular Processes	Transport and catabolism	15
MAG1422	d__Bacteria;p__Bacillota_A;c__Clostridia;o__Christensenellales;f__CAG-138;g__Phil1;s__Phil1 sp001940855	Cellular Processes	Cellular community - prokaryotes	100
MAG1422	d__Bacteria;p__Bacillota_A;c__Clostridia;o__Christensenellales;f__CAG-138;g__Phil1;s__Phil1 sp001940855	Cellular Processes	Cell growth and death	19
MAG1422	d__Bacteria;p__Bacillota_A;c__Clostridia;o__Christensenellales;f__CAG-138;g__Phil1;s__Phil1 sp001940855	Cellular Processes	Cell motility	2
MAG1422	d__Bacteria;p__Bacillota_A;c__Clostridia;o__Christensenellales;f__CAG-138;g__Phil1;s__Phil1 sp001940855	Cellular Processes	Transport and catabolism	4
MAG1423	d__Bacteria;p__Bacillota_A;c__Clostridia;o__Oscillospirales;f__Ruminococcaceae;g__Faecalibacterium;s__Faecalibacterium duncaniae	Cellular Processes	Cell motility	7
MAG1423	d__Bacteria;p__Bacillota_A;c__Clostridia;o__Oscillospirales;f__Ruminococcaceae;g__Faecalibacterium;s__Faecalibacterium duncaniae	Cellular Processes	Transport and catabolism	8
MAG1423	d__Bacteria;p__Bacillota_A;c__Clostridia;o__Oscillospirales;f__Ruminococcaceae;g__Faecalibacterium;s__Faecalibacterium duncaniae	Cellular Processes	Cell growth and death	22
MAG1423	d__Bacteria;p__Bacillota_A;c__Clostridia;o__Oscillospirales;f__Ruminococcaceae;g__Faecalibacterium;s__Faecalibacterium duncaniae	Cellular Processes	Cellular community - prokaryotes	70
MAG1424	d__Bacteria;p__Bacillota_A;c__Clostridia;o__Lachnospirales;f__Lachnospiraceae;g__Blautia_A;s__Blautia_A faecis	Cellular Processes	Cellular community - prokaryotes	107
MAG1424	d__Bacteria;p__Bacillota_A;c__Clostridia;o__Lachnospirales;f__Lachnospiraceae;g__Blautia_A;s__Blautia_A faecis	Cellular Processes	Cell growth and death	22
MAG1424	d__Bacteria;p__Bacillota_A;c__Clostridia;o__Lachnospirales;f__Lachnospiraceae;g__Blautia_A;s__Blautia_A faecis	Cellular Processes	Cell motility	12
MAG1424	d__Bacteria;p__Bacillota_A;c__Clostridia;o__Lachnospirales;f__Lachnospiraceae;g__Blautia_A;s__Blautia_A faecis	Cellular Processes	Transport and catabolism	9
MAG1425	d__Bacteria;p__Bacillota_A;c__Clostridia;o__Oscillospirales;f__Acutalibacteraceae;g__Eubacterium_R;s__Eubacterium_R sp000434995	Cellular Processes	Transport and catabolism	8
MAG1425	d__Bacteria;p__Bacillota_A;c__Clostridia;o__Oscillospirales;f__Acutalibacteraceae;g__Eubacterium_R;s__Eubacterium_R sp000434995	Cellular Processes	Cell growth and death	12
MAG1425	d__Bacteria;p__Bacillota_A;c__Clostridia;o__Oscillospirales;f__Acutalibacteraceae;g__Eubacterium_R;s__Eubacterium_R sp000434995	Cellular Processes	Cell motility	1
MAG1425	d__Bacteria;p__Bacillota_A;c__Clostridia;o__Oscillospirales;f__Acutalibacteraceae;g__Eubacterium_R;s__Eubacterium_R sp000434995	Cellular Processes	Cellular community - prokaryotes	26
MAG1426	d__Bacteria;p__Bacillota_A;c__Clostridia;o__Lachnospirales;f__Lachnospiraceae;g__Egerieimonas;s__Egerieimonas sp900552095	Cellular Processes	Cell motility	7
MAG1426	d__Bacteria;p__Bacillota_A;c__Clostridia;o__Lachnospirales;f__Lachnospiraceae;g__Egerieimonas;s__Egerieimonas sp900552095	Cellular Processes	Cellular community - prokaryotes	48
MAG1426	d__Bacteria;p__Bacillota_A;c__Clostridia;o__Lachnospirales;f__Lachnospiraceae;g__Egerieimonas;s__Egerieimonas sp900552095	Cellular Processes	Transport and catabolism	8
MAG1426	d__Bacteria;p__Bacillota_A;c__Clostridia;o__Lachnospirales;f__Lachnospiraceae;g__Egerieimonas;s__Egerieimonas sp900552095	Cellular Processes	Cell growth and death	15
MAG1427	d__Bacteria;p__Bacteroidota;c__Bacteroidia;o__Bacteroidales;f__Bacteroidaceae;g__Prevotella;s__Prevotella copri_B	Cellular Processes	Cell growth and death	26
MAG1427	d__Bacteria;p__Bacteroidota;c__Bacteroidia;o__Bacteroidales;f__Bacteroidaceae;g__Prevotella;s__Prevotella copri_B	Cellular Processes	Transport and catabolism	9
MAG1427	d__Bacteria;p__Bacteroidota;c__Bacteroidia;o__Bacteroidales;f__Bacteroidaceae;g__Prevotella;s__Prevotella copri_B	Cellular Processes	Cell motility	12
MAG1427	d__Bacteria;p__Bacteroidota;c__Bacteroidia;o__Bacteroidales;f__Bacteroidaceae;g__Prevotella;s__Prevotella copri_B	Cellular Processes	Cellular community - prokaryotes	54
MAG1428	d__Bacteria;p__Bacillota_C;c__Negativicutes;o__Selenomonadales;f__Selenomonadaceae;g__Mitsuokella;s__Mitsuokella multacida	Cellular Processes	Cellular community - prokaryotes	78
MAG1428	d__Bacteria;p__Bacillota_C;c__Negativicutes;o__Selenomonadales;f__Selenomonadaceae;g__Mitsuokella;s__Mitsuokella multacida	Cellular Processes	Transport and catabolism	7
MAG1428	d__Bacteria;p__Bacillota_C;c__Negativicutes;o__Selenomonadales;f__Selenomonadaceae;g__Mitsuokella;s__Mitsuokella multacida	Cellular Processes	Cell motility	5
MAG1428	d__Bacteria;p__Bacillota_C;c__Negativicutes;o__Selenomonadales;f__Selenomonadaceae;g__Mitsuokella;s__Mitsuokella multacida	Cellular Processes	Cell growth and death	26
MAG1429	d__Bacteria;p__Bacillota_A;c__Clostridia;o__Lachnospirales;f__Lachnospiraceae;g__KLE1615;s__KLE1615 sp900066985	Cellular Processes	Cell growth and death	24
MAG1429	d__Bacteria;p__Bacillota_A;c__Clostridia;o__Lachnospirales;f__Lachnospiraceae;g__KLE1615;s__KLE1615 sp900066985	Cellular Processes	Cellular community - prokaryotes	89
MAG1429	d__Bacteria;p__Bacillota_A;c__Clostridia;o__Lachnospirales;f__Lachnospiraceae;g__KLE1615;s__KLE1615 sp900066985	Cellular Processes	Cellular community - eukaryotes	2
MAG1429	d__Bacteria;p__Bacillota_A;c__Clostridia;o__Lachnospirales;f__Lachnospiraceae;g__KLE1615;s__KLE1615 sp900066985	Cellular Processes	Cell motility	9
MAG1429	d__Bacteria;p__Bacillota_A;c__Clostridia;o__Lachnospirales;f__Lachnospiraceae;g__KLE1615;s__KLE1615 sp900066985	Cellular Processes	Transport and catabolism	17
MAG143	d__Bacteria;p__Bacillota_A;c__Clostridia;o__Lachnospirales;f__Lachnospiraceae;g__Agathobacter;s__Agathobacter rectalis	Cellular Processes	Cell motility	69
MAG143	d__Bacteria;p__Bacillota_A;c__Clostridia;o__Lachnospirales;f__Lachnospiraceae;g__Agathobacter;s__Agathobacter rectalis	Cellular Processes	Cellular community - prokaryotes	70
MAG143	d__Bacteria;p__Bacillota_A;c__Clostridia;o__Lachnospirales;f__Lachnospiraceae;g__Agathobacter;s__Agathobacter rectalis	Cellular Processes	Transport and catabolism	7
MAG143	d__Bacteria;p__Bacillota_A;c__Clostridia;o__Lachnospirales;f__Lachnospiraceae;g__Agathobacter;s__Agathobacter rectalis	Cellular Processes	Cell growth and death	28
MAG1430	d__Bacteria;p__Pseudomonadota;c__Gammaproteobacteria;o__Burkholderiales;f__Burkholderiaceae_A;g__Sutterella;s__Sutterella wadsworthensis_A	Cellular Processes	Cellular community - prokaryotes	33
MAG1430	d__Bacteria;p__Pseudomonadota;c__Gammaproteobacteria;o__Burkholderiales;f__Burkholderiaceae_A;g__Sutterella;s__Sutterella wadsworthensis_A	Cellular Processes	Cell growth and death	19
MAG1430	d__Bacteria;p__Pseudomonadota;c__Gammaproteobacteria;o__Burkholderiales;f__Burkholderiaceae_A;g__Sutterella;s__Sutterella wadsworthensis_A	Cellular Processes	Transport and catabolism	5
MAG1430	d__Bacteria;p__Pseudomonadota;c__Gammaproteobacteria;o__Burkholderiales;f__Burkholderiaceae_A;g__Sutterella;s__Sutterella wadsworthensis_A	Cellular Processes	Cell motility	3
MAG1431	d__Bacteria;p__Bacillota_A;c__Clostridia;o__Lachnospirales;f__Lachnospiraceae;g__Fusicatenibacter;s__Fusicatenibacter saccharivorans	Cellular Processes	Cellular community - prokaryotes	95
MAG1431	d__Bacteria;p__Bacillota_A;c__Clostridia;o__Lachnospirales;f__Lachnospiraceae;g__Fusicatenibacter;s__Fusicatenibacter saccharivorans	Cellular Processes	Cell motility	7
MAG1431	d__Bacteria;p__Bacillota_A;c__Clostridia;o__Lachnospirales;f__Lachnospiraceae;g__Fusicatenibacter;s__Fusicatenibacter saccharivorans	Cellular Processes	Transport and catabolism	14
MAG1431	d__Bacteria;p__Bacillota_A;c__Clostridia;o__Lachnospirales;f__Lachnospiraceae;g__Fusicatenibacter;s__Fusicatenibacter saccharivorans	Cellular Processes	Cell growth and death	22
MAG1432	d__Bacteria;p__Bacillota_A;c__Clostridia;o__Lachnospirales;f__Lachnospiraceae;g__Mediterraneibacter;s__Mediterraneibacter faecis	Cellular Processes	Cell growth and death	14
MAG1432	d__Bacteria;p__Bacillota_A;c__Clostridia;o__Lachnospirales;f__Lachnospiraceae;g__Mediterraneibacter;s__Mediterraneibacter faecis	Cellular Processes	Cellular community - prokaryotes	25
MAG1432	d__Bacteria;p__Bacillota_A;c__Clostridia;o__Lachnospirales;f__Lachnospiraceae;g__Mediterraneibacter;s__Mediterraneibacter faecis	Cellular Processes	Transport and catabolism	1
MAG1432	d__Bacteria;p__Bacillota_A;c__Clostridia;o__Lachnospirales;f__Lachnospiraceae;g__Mediterraneibacter;s__Mediterraneibacter faecis	Cellular Processes	Cell motility	4
MAG1433	d__Bacteria;p__Bacillota;c__Bacilli;o__Erysipelotrichales;f__Coprobacillaceae;g__Faecalibacillus;s__Faecalibacillus intestinalis	Cellular Processes	Cell growth and death	16
MAG1433	d__Bacteria;p__Bacillota;c__Bacilli;o__Erysipelotrichales;f__Coprobacillaceae;g__Faecalibacillus;s__Faecalibacillus intestinalis	Cellular Processes	Cellular community - prokaryotes	82
MAG1433	d__Bacteria;p__Bacillota;c__Bacilli;o__Erysipelotrichales;f__Coprobacillaceae;g__Faecalibacillus;s__Faecalibacillus intestinalis	Cellular Processes	Transport and catabolism	6
MAG1433	d__Bacteria;p__Bacillota;c__Bacilli;o__Erysipelotrichales;f__Coprobacillaceae;g__Faecalibacillus;s__Faecalibacillus intestinalis	Cellular Processes	Cell motility	4
MAG1434	d__Bacteria;p__Bacillota_A;c__Clostridia;o__Oscillospirales;f__Oscillospiraceae;g__Vescimonas;s__Vescimonas sp003487665	Cellular Processes	Cell growth and death	13
MAG1434	d__Bacteria;p__Bacillota_A;c__Clostridia;o__Oscillospirales;f__Oscillospiraceae;g__Vescimonas;s__Vescimonas sp003487665	Cellular Processes	Transport and catabolism	4
MAG1434	d__Bacteria;p__Bacillota_A;c__Clostridia;o__Oscillospirales;f__Oscillospiraceae;g__Vescimonas;s__Vescimonas sp003487665	Cellular Processes	Cellular community - prokaryotes	33
MAG1434	d__Bacteria;p__Bacillota_A;c__Clostridia;o__Oscillospirales;f__Oscillospiraceae;g__Vescimonas;s__Vescimonas sp003487665	Cellular Processes	Cell motility	3
MAG1435	d__Bacteria;p__Bacillota_A;c__Clostridia;o__Lachnospirales;f__Lachnospiraceae;g__Pararoseburia;s__Pararoseburia lenta	Cellular Processes	Transport and catabolism	4
MAG1435	d__Bacteria;p__Bacillota_A;c__Clostridia;o__Lachnospirales;f__Lachnospiraceae;g__Pararoseburia;s__Pararoseburia lenta	Cellular Processes	Cell growth and death	22
MAG1435	d__Bacteria;p__Bacillota_A;c__Clostridia;o__Lachnospirales;f__Lachnospiraceae;g__Pararoseburia;s__Pararoseburia lenta	Cellular Processes	Cell motility	69
MAG1435	d__Bacteria;p__Bacillota_A;c__Clostridia;o__Lachnospirales;f__Lachnospiraceae;g__Pararoseburia;s__Pararoseburia lenta	Cellular Processes	Cellular community - prokaryotes	62
MAG1436	d__Bacteria;p__Bacillota_A;c__Clostridia;o__Christensenellales;f__CAG-74;g__Fimadaptatus;s__Unclassified	Cellular Processes	Cell growth and death	19
MAG1436	d__Bacteria;p__Bacillota_A;c__Clostridia;o__Christensenellales;f__CAG-74;g__Fimadaptatus;s__Unclassified	Cellular Processes	Transport and catabolism	24
MAG1436	d__Bacteria;p__Bacillota_A;c__Clostridia;o__Christensenellales;f__CAG-74;g__Fimadaptatus;s__Unclassified	Cellular Processes	Cell motility	4
MAG1436	d__Bacteria;p__Bacillota_A;c__Clostridia;o__Christensenellales;f__CAG-74;g__Fimadaptatus;s__Unclassified	Cellular Processes	Cellular community - prokaryotes	54
MAG1437	d__Bacteria;p__Bacillota_A;c__Clostridia;o__Lachnospirales;f__Lachnospiraceae;g__Agathobacter;s__Agathobacter faecis	Cellular Processes	Cell growth and death	22
MAG1437	d__Bacteria;p__Bacillota_A;c__Clostridia;o__Lachnospirales;f__Lachnospiraceae;g__Agathobacter;s__Agathobacter faecis	Cellular Processes	Transport and catabolism	6
MAG1437	d__Bacteria;p__Bacillota_A;c__Clostridia;o__Lachnospirales;f__Lachnospiraceae;g__Agathobacter;s__Agathobacter faecis	Cellular Processes	Cellular community - prokaryotes	79
MAG1437	d__Bacteria;p__Bacillota_A;c__Clostridia;o__Lachnospirales;f__Lachnospiraceae;g__Agathobacter;s__Agathobacter faecis	Cellular Processes	Cell motility	79
MAG1438	d__Bacteria;p__Bacillota_A;c__Clostridia;o__Lachnospirales;f__Lachnospiraceae;g__Blautia_A;s__Blautia_A sp900066145	Cellular Processes	Cell growth and death	27
MAG1438	d__Bacteria;p__Bacillota_A;c__Clostridia;o__Lachnospirales;f__Lachnospiraceae;g__Blautia_A;s__Blautia_A sp900066145	Cellular Processes	Transport and catabolism	7
MAG1438	d__Bacteria;p__Bacillota_A;c__Clostridia;o__Lachnospirales;f__Lachnospiraceae;g__Blautia_A;s__Blautia_A sp900066145	Cellular Processes	Cell motility	12
MAG1438	d__Bacteria;p__Bacillota_A;c__Clostridia;o__Lachnospirales;f__Lachnospiraceae;g__Blautia_A;s__Blautia_A sp900066145	Cellular Processes	Cellular community - prokaryotes	106
MAG1439	d__Bacteria;p__Bacteroidota;c__Bacteroidia;o__Bacteroidales;f__Bacteroidaceae;g__Prevotella;s__Prevotella sp015074785	Cellular Processes	Cellular community - prokaryotes	57
MAG1439	d__Bacteria;p__Bacteroidota;c__Bacteroidia;o__Bacteroidales;f__Bacteroidaceae;g__Prevotella;s__Prevotella sp015074785	Cellular Processes	Cell motility	9
MAG1439	d__Bacteria;p__Bacteroidota;c__Bacteroidia;o__Bacteroidales;f__Bacteroidaceae;g__Prevotella;s__Prevotella sp015074785	Cellular Processes	Cell growth and death	26
MAG1439	d__Bacteria;p__Bacteroidota;c__Bacteroidia;o__Bacteroidales;f__Bacteroidaceae;g__Prevotella;s__Prevotella sp015074785	Cellular Processes	Transport and catabolism	11
MAG144	d__Bacteria;p__Bacillota_A;c__Clostridia;o__Oscillospirales;f__Ruminococcaceae;g__Ruminococcus_C;s__Ruminococcus_C callidus	Cellular Processes	Cell motility	3
MAG144	d__Bacteria;p__Bacillota_A;c__Clostridia;o__Oscillospirales;f__Ruminococcaceae;g__Ruminococcus_C;s__Ruminococcus_C callidus	Cellular Processes	Transport and catabolism	4
MAG144	d__Bacteria;p__Bacillota_A;c__Clostridia;o__Oscillospirales;f__Ruminococcaceae;g__Ruminococcus_C;s__Ruminococcus_C callidus	Cellular Processes	Cell growth and death	25
MAG144	d__Bacteria;p__Bacillota_A;c__Clostridia;o__Oscillospirales;f__Ruminococcaceae;g__Ruminococcus_C;s__Ruminococcus_C callidus	Cellular Processes	Cellular community - prokaryotes	41
MAG1440	d__Bacteria;p__Bacillota_A;c__Clostridia;o__Peptostreptococcales;f__Peptostreptococcaceae;g__Romboutsia;s__Romboutsia timonensis	Cellular Processes	Cellular community - prokaryotes	47
MAG1440	d__Bacteria;p__Bacillota_A;c__Clostridia;o__Peptostreptococcales;f__Peptostreptococcaceae;g__Romboutsia;s__Romboutsia timonensis	Cellular Processes	Cell growth and death	14
MAG1440	d__Bacteria;p__Bacillota_A;c__Clostridia;o__Peptostreptococcales;f__Peptostreptococcaceae;g__Romboutsia;s__Romboutsia timonensis	Cellular Processes	Transport and catabolism	7
MAG1440	d__Bacteria;p__Bacillota_A;c__Clostridia;o__Peptostreptococcales;f__Peptostreptococcaceae;g__Romboutsia;s__Romboutsia timonensis	Cellular Processes	Cellular community - eukaryotes	1
MAG1440	d__Bacteria;p__Bacillota_A;c__Clostridia;o__Peptostreptococcales;f__Peptostreptococcaceae;g__Romboutsia;s__Romboutsia timonensis	Cellular Processes	Cell motility	6
MAG1441	d__Bacteria;p__Bacillota;c__Bacilli;o__Haloplasmatales;f__Turicibacteraceae;g__Turicibacter;s__Turicibacter bilis	Cellular Processes	Cellular community - prokaryotes	62
MAG1441	d__Bacteria;p__Bacillota;c__Bacilli;o__Haloplasmatales;f__Turicibacteraceae;g__Turicibacter;s__Turicibacter bilis	Cellular Processes	Cell growth and death	17
MAG1441	d__Bacteria;p__Bacillota;c__Bacilli;o__Haloplasmatales;f__Turicibacteraceae;g__Turicibacter;s__Turicibacter bilis	Cellular Processes	Transport and catabolism	2
MAG1441	d__Bacteria;p__Bacillota;c__Bacilli;o__Haloplasmatales;f__Turicibacteraceae;g__Turicibacter;s__Turicibacter bilis	Cellular Processes	Cell motility	3
MAG1442	d__Bacteria;p__Bacillota_A;c__Clostridia;o__Oscillospirales;f__Ruminococcaceae;g__Faecalibacterium;s__Faecalibacterium longum	Cellular Processes	Cell growth and death	23
MAG1442	d__Bacteria;p__Bacillota_A;c__Clostridia;o__Oscillospirales;f__Ruminococcaceae;g__Faecalibacterium;s__Faecalibacterium longum	Cellular Processes	Cellular community - prokaryotes	66
MAG1442	d__Bacteria;p__Bacillota_A;c__Clostridia;o__Oscillospirales;f__Ruminococcaceae;g__Faecalibacterium;s__Faecalibacterium longum	Cellular Processes	Transport and catabolism	7
MAG1442	d__Bacteria;p__Bacillota_A;c__Clostridia;o__Oscillospirales;f__Ruminococcaceae;g__Faecalibacterium;s__Faecalibacterium longum	Cellular Processes	Cell motility	5
MAG1443	d__Bacteria;p__Bacillota_A;c__Clostridia;o__Oscillospirales;f__Acutalibacteraceae;g__Ruminococcus_E;s__Ruminococcus_E bromii_B	Cellular Processes	Cell motility	1
MAG1443	d__Bacteria;p__Bacillota_A;c__Clostridia;o__Oscillospirales;f__Acutalibacteraceae;g__Ruminococcus_E;s__Ruminococcus_E bromii_B	Cellular Processes	Cell growth and death	20
MAG1443	d__Bacteria;p__Bacillota_A;c__Clostridia;o__Oscillospirales;f__Acutalibacteraceae;g__Ruminococcus_E;s__Ruminococcus_E bromii_B	Cellular Processes	Transport and catabolism	3
MAG1443	d__Bacteria;p__Bacillota_A;c__Clostridia;o__Oscillospirales;f__Acutalibacteraceae;g__Ruminococcus_E;s__Ruminococcus_E bromii_B	Cellular Processes	Cellular community - prokaryotes	38
MAG1444	d__Bacteria;p__Verrucomicrobiota;c__Verrucomicrobiae;o__Verrucomicrobiales;f__Akkermansiaceae;g__Akkermansia;s__Akkermansia muciniphila	Cellular Processes	Cell motility	3
MAG1444	d__Bacteria;p__Verrucomicrobiota;c__Verrucomicrobiae;o__Verrucomicrobiales;f__Akkermansiaceae;g__Akkermansia;s__Akkermansia muciniphila	Cellular Processes	Cellular community - prokaryotes	36
MAG1444	d__Bacteria;p__Verrucomicrobiota;c__Verrucomicrobiae;o__Verrucomicrobiales;f__Akkermansiaceae;g__Akkermansia;s__Akkermansia muciniphila	Cellular Processes	Transport and catabolism	44
MAG1444	d__Bacteria;p__Verrucomicrobiota;c__Verrucomicrobiae;o__Verrucomicrobiales;f__Akkermansiaceae;g__Akkermansia;s__Akkermansia muciniphila	Cellular Processes	Cell growth and death	13
MAG1445	d__Bacteria;p__Bacillota_A;c__Clostridia;o__Lachnospirales;f__Lachnospiraceae;g__Eubacterium_G;s__Eubacterium_G sp000432355	Cellular Processes	Cell growth and death	35
MAG1445	d__Bacteria;p__Bacillota_A;c__Clostridia;o__Lachnospirales;f__Lachnospiraceae;g__Eubacterium_G;s__Eubacterium_G sp000432355	Cellular Processes	Transport and catabolism	13
MAG1445	d__Bacteria;p__Bacillota_A;c__Clostridia;o__Lachnospirales;f__Lachnospiraceae;g__Eubacterium_G;s__Eubacterium_G sp000432355	Cellular Processes	Cellular community - prokaryotes	81
MAG1445	d__Bacteria;p__Bacillota_A;c__Clostridia;o__Lachnospirales;f__Lachnospiraceae;g__Eubacterium_G;s__Eubacterium_G sp000432355	Cellular Processes	Cell motility	7
MAG1446	d__Bacteria;p__Bacillota_A;c__Clostridia;o__Oscillospirales;f__Oscillospiraceae;g__Evtepia;s__Evtepia sp004554585	Cellular Processes	Cellular community - prokaryotes	57
MAG1446	d__Bacteria;p__Bacillota_A;c__Clostridia;o__Oscillospirales;f__Oscillospiraceae;g__Evtepia;s__Evtepia sp004554585	Cellular Processes	Cell motility	5
MAG1446	d__Bacteria;p__Bacillota_A;c__Clostridia;o__Oscillospirales;f__Oscillospiraceae;g__Evtepia;s__Evtepia sp004554585	Cellular Processes	Cell growth and death	22
MAG1446	d__Bacteria;p__Bacillota_A;c__Clostridia;o__Oscillospirales;f__Oscillospiraceae;g__Evtepia;s__Evtepia sp004554585	Cellular Processes	Transport and catabolism	10
MAG1447	d__Bacteria;p__Bacteroidota;c__Bacteroidia;o__Bacteroidales;f__Bacteroidaceae;g__Phocaeicola;s__Phocaeicola vulgatus	Cellular Processes	Cell growth and death	19
MAG1447	d__Bacteria;p__Bacteroidota;c__Bacteroidia;o__Bacteroidales;f__Bacteroidaceae;g__Phocaeicola;s__Phocaeicola vulgatus	Cellular Processes	Cell motility	6
MAG1447	d__Bacteria;p__Bacteroidota;c__Bacteroidia;o__Bacteroidales;f__Bacteroidaceae;g__Phocaeicola;s__Phocaeicola vulgatus	Cellular Processes	Cellular community - prokaryotes	57
[truncated: 149,284 more rows]

## Sheet: KEGG Summary
Genome	Taxonomy	First Category	Second Category	Gene No.
MAG1	d__Bacteria;p__Bacillota_A;c__Clostridia;o__Lachnospirales;f__Lachnospiraceae;g__Blautia_A;s__Blautia_A sp003471165	Metabolism	Amino acid metabolism	178
MAG10	d__Bacteria;p__Bacteroidota;c__Bacteroidia;o__Bacteroidales;f__Rikenellaceae;g__Alistipes;s__Alistipes putredinis	Metabolism	Amino acid metabolism	147
MAG100	d__Bacteria;p__Bacillota_A;c__Clostridia;o__Oscillospirales;f__Ruminococcaceae;g__Gemmiger;s__Gemmiger formicilis	Metabolism	Amino acid metabolism	190
MAG1000	d__Bacteria;p__Bacillota_A;c__Clostridia;o__Lachnospirales;f__Lachnospiraceae;g__Agathobacter;s__Agathobacter faecis	Metabolism	Amino acid metabolism	128
MAG1001	d__Bacteria;p__Bacillota_A;c__Clostridia;o__UBA1381;f__UBA1381;g__CAG-41;s__CAG-41 sp900066215	Metabolism	Amino acid metabolism	131
MAG1002	d__Bacteria;p__Bacillota_A;c__Clostridia;o__Lachnospirales;f__Lachnospiraceae;g__Clostridium_Q;s__Clostridium_Q sp000435655	Metabolism	Amino acid metabolism	150
MAG1003	d__Bacteria;p__Bacillota;c__Bacilli;o__Erysipelotrichales;f__Coprobacillaceae;g__Faecalibacillus;s__Faecalibacillus intestinalis	Metabolism	Amino acid metabolism	174
MAG1004	d__Bacteria;p__Bacillota_A;c__Clostridia;o__Lachnospirales;f__Lachnospiraceae;g__Anaerobutyricum;s__Anaerobutyricum hallii	Metabolism	Amino acid metabolism	196
MAG1005	d__Bacteria;p__Bacillota_A;c__Clostridia;o__Lachnospirales;f__Lachnospiraceae;g__Anaerostipes;s__Anaerostipes hadrus	Metabolism	Amino acid metabolism	200
MAG1006	d__Bacteria;p__Bacillota_A;c__Clostridia;o__Lachnospirales;f__Lachnospiraceae;g__Lachnospira;s__Lachnospira eligens_A	Metabolism	Amino acid metabolism	178
MAG1007	d__Bacteria;p__Bacillota_A;c__Clostridia;o__Lachnospirales;f__Lachnospiraceae;g__Choladousia;s__Choladousia sp902363665	Metabolism	Amino acid metabolism	204
MAG1008	d__Bacteria;p__Bacillota_A;c__Clostridia;o__Lachnospirales;f__Lachnospiraceae;g__Coprococcus;s__Coprococcus eutactus_A	Metabolism	Amino acid metabolism	169
MAG1009	d__Bacteria;p__Actinomycetota;c__Coriobacteriia;o__Coriobacteriales;f__Eggerthellaceae;g__Adlercreutzia;s__Adlercreutzia equolifaciens	Metabolism	Amino acid metabolism	168
MAG101	d__Bacteria;p__Bacillota_A;c__Clostridia;o__Lachnospirales;f__Lachnospiraceae;g__Lachnospira;s__Lachnospira eligens_A	Metabolism	Amino acid metabolism	183
MAG1010	d__Bacteria;p__Bacillota_A;c__Clostridia;o__Lachnospirales;f__Lachnospiraceae;g__Blautia_A;s__Blautia_A sp900751995	Metabolism	Amino acid metabolism	153
MAG1011	d__Bacteria;p__Actinomycetota;c__Coriobacteriia;o__Coriobacteriales;f__Coriobacteriaceae;g__Collinsella;s__Collinsella sp002391315	Metabolism	Amino acid metabolism	153
MAG1012	d__Bacteria;p__Bacillota_C;c__Negativicutes;o__Acidaminococcales;f__Acidaminococcaceae;g__Phascolarctobacterium;s__Phascolarctobacterium faecium	Metabolism	Amino acid metabolism	175
MAG1013	d__Bacteria;p__Bacillota_A;c__Clostridia;o__Lachnospirales;f__Lachnospiraceae;g__Eubacterium_G;s__Eubacterium_G sp000434315	Metabolism	Amino acid metabolism	175
MAG1014	d__Bacteria;p__Pseudomonadota;c__Gammaproteobacteria;o__Enterobacterales_A;f__Pasteurellaceae;g__Haemophilus_D;s__Haemophilus_D sp905205995	Metabolism	Amino acid metabolism	173
MAG1015	d__Bacteria;p__Bacillota_A;c__Clostridia;o__Lachnospirales;f__Lachnospiraceae;g__Mediterraneibacter;s__Mediterraneibacter torques	Metabolism	Amino acid metabolism	136
MAG1016	d__Bacteria;p__Bacillota_A;c__Clostridia;o__Oscillospirales;f__Acutalibacteraceae;g__Fimenecus;s__Fimenecus sp000432435	Metabolism	Amino acid metabolism	120
MAG1017	d__Bacteria;p__Bacillota_A;c__Clostridia;o__Lachnospirales;f__Lachnospiraceae;g__Coprococcus_A;s__Coprococcus_A catus_A	Metabolism	Amino acid metabolism	209
MAG1018	d__Bacteria;p__Bacillota_A;c__Clostridia;o__Oscillospirales;f__Ruminococcaceae;g__Faecalibacterium;s__Unclassified	Metabolism	Amino acid metabolism	102
MAG1019	d__Bacteria;p__Actinomycetota;c__Actinomycetia;o__Actinomycetales;f__Bifidobacteriaceae;g__Bifidobacterium;s__Bifidobacterium longum	Metabolism	Amino acid metabolism	154
MAG102	d__Bacteria;p__Bacillota;c__Bacilli;o__Erysipelotrichales;f__Erysipelotrichaceae;g__Holdemanella;s__Holdemanella biformis	Metabolism	Amino acid metabolism	147
MAG1020	d__Bacteria;p__Bacillota_A;c__Clostridia;o__Oscillospirales;f__Oscillospiraceae;g__Vescimonas;s__Vescimonas sp900551995	Metabolism	Amino acid metabolism	125
MAG1021	d__Bacteria;p__Bacillota;c__Bacilli;o__RF39;f__UBA660;g__CAG-433;s__CAG-433 sp900546245	Metabolism	Amino acid metabolism	20
MAG1022	d__Bacteria;p__Bacteroidota;c__Bacteroidia;o__Bacteroidales;f__Rikenellaceae;g__Alistipes_A;s__Alistipes_A pullistercoris	Metabolism	Amino acid metabolism	213
MAG1023	d__Bacteria;p__Bacillota_A;c__Clostridia;o__Lachnospirales;f__Lachnospiraceae;g__Coprococcus_A;s__Coprococcus_A catus_A	Metabolism	Amino acid metabolism	185
MAG1024	d__Bacteria;p__Actinomycetota;c__Coriobacteriia;o__Coriobacteriales;f__Coriobacteriaceae;g__Collinsella;s__Unclassified	Metabolism	Amino acid metabolism	166
MAG1025	d__Bacteria;p__Bacillota_A;c__Clostridia;o__Oscillospirales;f__Acutalibacteraceae;g__Ruminococcus_E;s__Ruminococcus_E bromii_B	Metabolism	Amino acid metabolism	148
MAG1026	d__Bacteria;p__Bacillota_A;c__Clostridia;o__Lachnospirales;f__Lachnospiraceae;g__Agathobacter;s__Agathobacter faecis	Metabolism	Amino acid metabolism	114
MAG1027	d__Bacteria;p__Bacillota;c__Bacilli;o__Erysipelotrichales;f__Coprobacillaceae;g__Catenibacterium;s__Catenibacterium sp000437715	Metabolism	Amino acid metabolism	165
MAG1028	d__Bacteria;p__Bacillota_A;c__Clostridia;o__Lachnospirales;f__Lachnospiraceae;g__Coprococcus_A;s__Coprococcus_A catus_A	Metabolism	Amino acid metabolism	213
MAG1029	d__Bacteria;p__Pseudomonadota;c__Gammaproteobacteria;o__Enterobacterales;f__Enterobacteriaceae;g__Escherichia;s__Escherichia coli	Metabolism	Amino acid metabolism	339
MAG103	d__Bacteria;p__Bacillota_A;c__Clostridia;o__Lachnospirales;f__Lachnospiraceae;g__Blautia_A;s__Blautia_A sp000436615	Metabolism	Amino acid metabolism	174
MAG1030	d__Bacteria;p__Bacillota_A;c__Clostridia;o__Lachnospirales;f__Lachnospiraceae;g__Coprococcus;s__Coprococcus sp000154245	Metabolism	Amino acid metabolism	175
MAG1031	d__Bacteria;p__Bacillota_A;c__Clostridia;o__Oscillospirales;f__Ruminococcaceae;g__Faecalibacterium;s__Faecalibacterium duncaniae	Metabolism	Amino acid metabolism	171
MAG1032	d__Bacteria;p__Bacillota_A;c__Clostridia;o__Oscillospirales;f__Oscillospiraceae;g__Evtepia;s__Evtepia sp004556345	Metabolism	Amino acid metabolism	192
MAG1033	d__Bacteria;p__Actinomycetota;c__Coriobacteriia;o__Coriobacteriales;f__Eggerthellaceae;g__Eggerthella;s__Eggerthella lenta	Metabolism	Amino acid metabolism	247
MAG1034	d__Bacteria;p__Bacillota_A;c__Clostridia;o__Oscillospirales;f__Ruminococcaceae;g__Gemmiger;s__Gemmiger formicilis	Metabolism	Amino acid metabolism	141
MAG1035	d__Bacteria;p__Bacillota_A;c__Clostridia;o__Lachnospirales;f__Lachnospiraceae;g__Anaerostipes;s__Anaerostipes hadrus_A	Metabolism	Amino acid metabolism	154
MAG1036	d__Bacteria;p__Bacillota_A;c__Clostridia;o__Lachnospirales;f__Lachnospiraceae;g__Agathobacter;s__Agathobacter faecis	Metabolism	Amino acid metabolism	162
MAG1037	d__Bacteria;p__Actinomycetota;c__Coriobacteriia;o__Coriobacteriales;f__Eggerthellaceae;g__Anaerotardibacter;s__Anaerotardibacter sp000435675	Metabolism	Amino acid metabolism	154
MAG1038	d__Bacteria;p__Bacillota_A;c__Clostridia;o__Lachnospirales;f__Lachnospiraceae;g__Coprococcus;s__Coprococcus sp900066115	Metabolism	Amino acid metabolism	169
MAG1039	d__Bacteria;p__Bacillota_A;c__Clostridia;o__Oscillospirales;f__Butyricicoccaceae;g__Agathobaculum;s__Unclassified	Metabolism	Amino acid metabolism	114
MAG104	d__Bacteria;p__Bacillota_A;c__Clostridia;o__Lachnospirales;f__Lachnospiraceae;g__Blautia_A;s__Blautia_A faecis	Metabolism	Amino acid metabolism	109
MAG1040	d__Bacteria;p__Bacillota_A;c__Clostridia;o__Lachnospirales;f__Lachnospiraceae;g__Mediterraneibacter;s__Mediterraneibacter torques	Metabolism	Amino acid metabolism	118
MAG1041	d__Bacteria;p__Bacillota_A;c__Clostridia;o__Lachnospirales;f__Lachnospiraceae;g__Dorea;s__Dorea formicigenerans	Metabolism	Amino acid metabolism	177
MAG1042	d__Bacteria;p__Bacillota_A;c__Clostridia;o__Lachnospirales;f__Lachnospiraceae;g__Clostridium_Q;s__Clostridium_Q fessum	Metabolism	Amino acid metabolism	134
MAG1043	d__Bacteria;p__Bacillota_A;c__Clostridia;o__Lachnospirales;f__Lachnospiraceae;g__Fusicatenibacter;s__Fusicatenibacter saccharivorans	Metabolism	Amino acid metabolism	182
MAG1044	d__Bacteria;p__Bacillota_A;c__Clostridia;o__Lachnospirales;f__Lachnospiraceae;g__Coprococcus;s__Coprococcus eutactus_A	Metabolism	Amino acid metabolism	153
MAG1045	d__Bacteria;p__Bacillota_A;c__Clostridia;o__Oscillospirales;f__Acutalibacteraceae;g__Ruminococcus_E;s__Ruminococcus_E sp934476515	Metabolism	Amino acid metabolism	133
MAG1046	d__Bacteria;p__Bacillota_A;c__Clostridia;o__Oscillospirales;f__Ruminococcaceae;g__Faecalibacterium;s__Faecalibacterium duncaniae	Metabolism	Amino acid metabolism	64
MAG1047	d__Bacteria;p__Bacillota_A;c__Clostridia;o__Peptostreptococcales;f__Anaerovoracaceae;g__Lentihominibacter;s__Lentihominibacter faecis	Metabolism	Amino acid metabolism	202
MAG1048	d__Bacteria;p__Bacillota_A;c__Clostridia;o__Lachnospirales;f__Lachnospiraceae;g__Dorea_A;s__Dorea_A longicatena_B	Metabolism	Amino acid metabolism	181
MAG1049	d__Bacteria;p__Bacillota_A;c__Clostridia;o__Lachnospirales;f__Lachnospiraceae;g__Blautia_A;s__Blautia_A faecis	Metabolism	Amino acid metabolism	155
MAG105	d__Bacteria;p__Actinomycetota;c__Coriobacteriia;o__Coriobacteriales;f__Eggerthellaceae;g__Adlercreutzia;s__Adlercreutzia equolifaciens	Metabolism	Amino acid metabolism	167
MAG1050	d__Bacteria;p__Bacillota_A;c__Clostridia;o__Lachnospirales;f__Lachnospiraceae;g__Lachnoclostridium_B;s__Lachnoclostridium_B sp900066555	Metabolism	Amino acid metabolism	188
MAG1051	d__Bacteria;p__Bacillota_A;c__Clostridia;o__Clostridiales;f__Clostridiaceae;g__Sarcina;s__Sarcina perfringens	Metabolism	Amino acid metabolism	92
MAG1052	d__Bacteria;p__Actinomycetota;c__Coriobacteriia;o__Coriobacteriales;f__Coriobacteriaceae;g__Collinsella;s__Collinsella aerofaciens_AF	Metabolism	Amino acid metabolism	171
MAG1053	d__Bacteria;p__Actinomycetota;c__Coriobacteriia;o__Coriobacteriales;f__Eggerthellaceae;g__Senegalimassilia;s__Senegalimassilia anaerobia	Metabolism	Amino acid metabolism	169
MAG1054	d__Bacteria;p__Bacillota_A;c__Clostridia;o__Oscillospirales;f__Acutalibacteraceae;g__UBA1417;s__UBA1417 sp003531055	Metabolism	Amino acid metabolism	146
MAG1055	d__Bacteria;p__Bacillota_A;c__Clostridia;o__Oscillospirales;f__Acutalibacteraceae;g__CAG-177;s__CAG-177 sp003538135	Metabolism	Amino acid metabolism	120
MAG1056	d__Bacteria;p__Bacillota_A;c__Clostridia;o__Lachnospirales;f__Lachnospiraceae;g__Copromonas;s__Copromonas sp000435795	Metabolism	Amino acid metabolism	181
MAG1057	d__Bacteria;p__Bacillota_A;c__Clostridia;o__Lachnospirales;f__Lachnospiraceae;g__Hominisplanchenecus;s__Hominisplanchenecus faecis	Metabolism	Amino acid metabolism	159
MAG1058	d__Bacteria;p__Bacillota_A;c__Clostridia;o__Oscillospirales;f__Oscillospiraceae;g__CAG-103;s__CAG-103 sp900543625	Metabolism	Amino acid metabolism	142
MAG1059	d__Bacteria;p__Bacillota_A;c__Clostridia;o__Lachnospirales;f__Lachnospiraceae;g__Roseburia;s__Roseburia inulinivorans	Metabolism	Amino acid metabolism	181
MAG106	d__Bacteria;p__Bacillota_A;c__Clostridia;o__Oscillospirales;f__Acutalibacteraceae;g__Ruminococcus_E;s__Ruminococcus_E bromii_B	Metabolism	Amino acid metabolism	140
MAG1060	d__Bacteria;p__Bacillota_A;c__Clostridia;o__Lachnospirales;f__Anaerotignaceae;g__Anaerotignum;s__Anaerotignum faecicola	Metabolism	Amino acid metabolism	169
MAG1061	d__Bacteria;p__Bacillota;c__Bacilli;o__Haloplasmatales;f__Turicibacteraceae;g__Turicibacter;s__Turicibacter bilis	Metabolism	Amino acid metabolism	116
MAG1062	d__Bacteria;p__Actinomycetota;c__Actinomycetia;o__Actinomycetales;f__Dermabacteraceae;g__Brachybacterium;s__Unclassified	Metabolism	Amino acid metabolism	336
MAG1063	d__Bacteria;p__Bacillota_A;c__Clostridia;o__Oscillospirales;f__Acutalibacteraceae;g__Ruminococcus_E;s__Ruminococcus_E sp003526955	Metabolism	Amino acid metabolism	140
MAG1064	d__Bacteria;p__Bacteroidota;c__Bacteroidia;o__Bacteroidales;f__Bacteroidaceae;g__Bacteroides;s__Bacteroides thetaiotaomicron	Metabolism	Amino acid metabolism	217
MAG1065	d__Bacteria;p__Bacteroidota;c__Bacteroidia;o__Bacteroidales;f__Rikenellaceae;g__Alistipes;s__Alistipes putredinis	Metabolism	Amino acid metabolism	117
MAG1066	d__Bacteria;p__Bacillota_A;c__Clostridia;o__Lachnospirales;f__Lachnospiraceae;g__Anaerobutyricum;s__Anaerobutyricum hallii	Metabolism	Amino acid metabolism	203
MAG1067	d__Bacteria;p__Bacillota;c__Bacilli;o__Erysipelotrichales;f__Coprobacillaceae;g__Faecalibacillus;s__Faecalibacillus intestinalis	Metabolism	Amino acid metabolism	197
MAG1068	d__Bacteria;p__Bacillota_A;c__Clostridia;o__Oscillospirales;f__Ruminococcaceae;g__Gemmiger;s__Gemmiger sp900539695	Metabolism	Amino acid metabolism	148
MAG1069	d__Bacteria;p__Bacillota_A;c__Clostridia;o__Lachnospirales;f__Lachnospiraceae;g__Hominisplanchenecus;s__Hominisplanchenecus faecis	Metabolism	Amino acid metabolism	142
MAG107	d__Bacteria;p__Bacillota_A;c__Clostridia;o__Oscillospirales;f__Ruminococcaceae;g__Faecalibacterium;s__Faecalibacterium longum	Metabolism	Amino acid metabolism	171
MAG1070	d__Bacteria;p__Bacillota_A;c__Clostridia;o__Lachnospirales;f__Lachnospiraceae;g__Blautia_A;s__Blautia_A intestinalis	Metabolism	Amino acid metabolism	118
MAG1071	d__Bacteria;p__Bacillota_A;c__Clostridia;o__Lachnospirales;f__Lachnospiraceae;g__Anaerobutyricum;s__Unclassified	Metabolism	Amino acid metabolism	128
MAG1072	d__Bacteria;p__Bacillota_A;c__Clostridia;o__Oscillospirales;f__Ruminococcaceae;g__Ruminococcus_C;s__Ruminococcus_C sp000433635	Metabolism	Amino acid metabolism	165
MAG1073	d__Bacteria;p__Bacillota_A;c__Clostridia;o__Lachnospirales;f__Lachnospiraceae;g__UBA11957;s__UBA11957 sp019420465	Metabolism	Amino acid metabolism	150
MAG1074	d__Bacteria;p__Bacillota_A;c__Clostridia;o__Oscillospirales;f__Ruminococcaceae;g__Ruminococcus_D;s__Ruminococcus_D bicirculans	Metabolism	Amino acid metabolism	144
MAG1075	d__Bacteria;p__Bacteroidota;c__Bacteroidia;o__Bacteroidales;f__Bacteroidaceae;g__Prevotella;s__Prevotella sp002265625	Metabolism	Amino acid metabolism	143
MAG1076	d__Bacteria;p__Bacillota;c__Bacilli;o__Lactobacillales;f__Streptococcaceae;g__Streptococcus;s__Streptococcus parasanguinis_E	Metabolism	Amino acid metabolism	109
MAG1077	d__Bacteria;p__Bacteroidota;c__Bacteroidia;o__Bacteroidales;f__Muribaculaceae;g__Limisoma;s__Limisoma sp000437795	Metabolism	Amino acid metabolism	147
MAG1078	d__Bacteria;p__Bacillota_A;c__Clostridia;o__Lachnospirales;f__Lachnospiraceae;g__Eubacterium_I;s__Eubacterium_I ramulus_A	Metabolism	Amino acid metabolism	226
MAG1079	d__Bacteria;p__Bacillota_A;c__Clostridia;o__Lachnospirales;f__Lachnospiraceae;g__Marvinbryantia;s__Marvinbryantia shaoxingensis	Metabolism	Amino acid metabolism	170
MAG108	d__Bacteria;p__Bacillota;c__Bacilli;o__Erysipelotrichales;f__Coprobacillaceae;g__Faecalibacillus;s__Faecalibacillus faecis	Metabolism	Amino acid metabolism	164
MAG1080	d__Bacteria;p__Bacillota_A;c__Clostridia;o__Lachnospirales;f__Lachnospiraceae;g__Anaerostipes;s__Anaerostipes hadrus	Metabolism	Amino acid metabolism	178
MAG1081	d__Bacteria;p__Bacillota_A;c__Clostridia;o__Lachnospirales;f__Lachnospiraceae;g__Agathobacter;s__Agathobacter rectalis	Metabolism	Amino acid metabolism	150
MAG1082	d__Bacteria;p__Bacillota_A;c__Clostridia;o__Oscillospirales;f__Acutalibacteraceae;g__Fimenecus;s__Fimenecus sp000432435	Metabolism	Amino acid metabolism	110
MAG1083	d__Bacteria;p__Bacillota_A;c__Clostridia;o__Lachnospirales;f__Lachnospiraceae;g__Mediterraneibacter;s__Unclassified	Metabolism	Amino acid metabolism	124
MAG1084	d__Bacteria;p__Bacillota_A;c__Clostridia;o__Lachnospirales;f__Lachnospiraceae;g__Blautia;s__Blautia hansenii	Metabolism	Amino acid metabolism	150
MAG1085	d__Bacteria;p__Bacillota_A;c__Clostridia;o__Lachnospirales;f__Lachnospiraceae;g__Blautia_A;s__Blautia_A sp000436615	Metabolism	Amino acid metabolism	149
MAG1086	d__Bacteria;p__Bacillota_A;c__Clostridia;o__Lachnospirales;f__Lachnospiraceae;g__Fusicatenibacter;s__Fusicatenibacter saccharivorans	Metabolism	Amino acid metabolism	166
MAG1087	d__Bacteria;p__Actinomycetota;c__Actinomycetia;o__Actinomycetales;f__Bifidobacteriaceae;g__Bifidobacterium;s__Bifidobacterium adolescentis	Metabolism	Amino acid metabolism	169
MAG1088	d__Bacteria;p__Bacillota_A;c__Clostridia;o__Lachnospirales;f__Lachnospiraceae;g__Dorea_A;s__Dorea_A longicatena_B	Metabolism	Amino acid metabolism	228
MAG1089	d__Bacteria;p__Bacillota_A;c__Clostridia;o__UBA1381;f__UBA1381;g__CAG-41;s__CAG-41 sp900066215	Metabolism	Amino acid metabolism	135
MAG109	d__Bacteria;p__Actinomycetota;c__Coriobacteriia;o__Coriobacteriales;f__Coriobacteriaceae;g__Collinsella;s__Collinsella sp902405995	Metabolism	Amino acid metabolism	156
MAG1090	d__Bacteria;p__Bacillota_A;c__Clostridia;o__Oscillospirales;f__Ruminococcaceae;g__Faecalibacterium;s__Faecalibacterium prausnitzii_D	Metabolism	Amino acid metabolism	161
MAG1091	d__Bacteria;p__Bacillota_A;c__Clostridia;o__Oscillospirales;f__Ruminococcaceae;g__Gemmiger;s__Gemmiger qucibialis	Metabolism	Amino acid metabolism	154
MAG1092	d__Bacteria;p__Bacillota_A;c__Clostridia;o__Clostridiales;f__Clostridiaceae;g__Clostridium;s__Clostridium sp001916075	Metabolism	Amino acid metabolism	166
MAG1093	d__Bacteria;p__Bacillota_A;c__Clostridia;o__Oscillospirales;f__Ruminococcaceae;g__Faecalibacterium;s__Faecalibacterium prausnitzii_D	Metabolism	Amino acid metabolism	161
MAG1094	d__Bacteria;p__Actinomycetota;c__Coriobacteriia;o__Coriobacteriales;f__Eggerthellaceae;g__Eggerthella;s__Eggerthella lenta	Metabolism	Amino acid metabolism	212
MAG1095	d__Bacteria;p__Bacillota_A;c__Clostridia;o__Oscillospirales;f__Oscillospiraceae;g__Faecousia;s__Faecousia sp900540635	Metabolism	Amino acid metabolism	84
MAG1096	d__Bacteria;p__Bacillota_A;c__Clostridia;o__Oscillospirales;f__Ruminococcaceae;g__Faecalibacterium;s__Faecalibacterium duncaniae	Metabolism	Amino acid metabolism	158
MAG1097	d__Bacteria;p__Bacillota_A;c__Clostridia;o__Lachnospirales;f__Lachnospiraceae;g__Blautia_A;s__Blautia_A sp900066335	Metabolism	Amino acid metabolism	162
MAG1098	d__Bacteria;p__Actinomycetota;c__Coriobacteriia;o__Coriobacteriales;f__Coriobacteriaceae;g__Collinsella;s__Unclassified	Metabolism	Amino acid metabolism	137
MAG1099	d__Bacteria;p__Bacillota_A;c__Clostridia;o__Oscillospirales;f__Acutalibacteraceae;g__Fimivicinus;s__Fimivicinus sp900544375	Metabolism	Amino acid metabolism	147
MAG11	d__Bacteria;p__Bacillota_A;c__Clostridia;o__Lachnospirales;f__Lachnospiraceae;g__Agathobacter;s__Agathobacter rectalis	Metabolism	Amino acid metabolism	171
MAG110	d__Bacteria;p__Bacillota_A;c__Clostridia;o__Lachnospirales;f__Lachnospiraceae;g__Lachnoclostridium_B;s__Lachnoclostridium_B sp900066555	Metabolism	Amino acid metabolism	184
MAG1100	d__Bacteria;p__Bacillota_A;c__Clostridia;o__Lachnospirales;f__Lachnospiraceae;g__Agathobacter;s__Agathobacter faecis	Metabolism	Amino acid metabolism	123
MAG1101	d__Bacteria;p__Actinomycetota;c__Actinomycetia;o__Actinomycetales;f__Micrococcaceae;g__Rothia;s__Rothia mucilaginosa_B	Metabolism	Amino acid metabolism	142
MAG1102	d__Bacteria;p__Actinomycetota;c__Coriobacteriia;o__Coriobacteriales;f__Eggerthellaceae;g__Adlercreutzia;s__Adlercreutzia equolifaciens	Metabolism	Amino acid metabolism	196
MAG1103	d__Bacteria;p__Bacillota_A;c__Clostridia;o__Lachnospirales;f__Lachnospiraceae;g__Coprococcus_A;s__Coprococcus_A catus_A	Metabolism	Amino acid metabolism	222
MAG1104	d__Bacteria;p__Bacillota_A;c__Clostridia;o__Oscillospirales;f__Butyricicoccaceae;g__Agathobaculum;s__Agathobaculum butyriciproducens	Metabolism	Amino acid metabolism	151
MAG1105	d__Bacteria;p__Actinomycetota;c__Coriobacteriia;o__Coriobacteriales;f__Coriobacteriaceae;g__Collinsella;s__Collinsella sp905208635	Metabolism	Amino acid metabolism	161
MAG1106	d__Bacteria;p__Bacillota_A;c__Clostridia;o__Peptostreptococcales;f__Anaerovoracaceae;g__Lentihominibacter;s__Lentihominibacter excrementipullorum	Metabolism	Amino acid metabolism	208
MAG1107	d__Bacteria;p__Actinomycetota;c__Actinomycetia;o__Actinomycetales;f__Bifidobacteriaceae;g__Bifidobacterium;s__Bifidobacterium longum	Metabolism	Amino acid metabolism	136
MAG1108	d__Bacteria;p__Bacillota_A;c__Clostridia;o__Lachnospirales;f__Lachnospiraceae;g__RUG115;s__RUG115 sp900066395	Metabolism	Amino acid metabolism	177
MAG1109	d__Bacteria;p__Actinomycetota;c__Coriobacteriia;o__Coriobacteriales;f__Coriobacteriaceae;g__Collinsella;s__Unclassified	Metabolism	Amino acid metabolism	166
MAG111	d__Bacteria;p__Pseudomonadota;c__Gammaproteobacteria;o__Enterobacterales;f__Enterobacteriaceae;g__Escherichia;s__Escherichia coli	Metabolism	Amino acid metabolism	335
MAG1110	d__Bacteria;p__Bacillota_A;c__Clostridia;o__Lachnospirales;f__Lachnospiraceae;g__Roseburia;s__Roseburia hominis	Metabolism	Amino acid metabolism	164
MAG1111	d__Bacteria;p__Bacillota_A;c__Clostridia;o__Oscillospirales;f__Ruminococcaceae;g__Gemmiger;s__Gemmiger formicilis	Metabolism	Amino acid metabolism	149
MAG1112	d__Bacteria;p__Bacillota_A;c__Clostridia;o__Lachnospirales;f__Lachnospiraceae;g__Acetatifactor;s__Acetatifactor intestinalis	Metabolism	Amino acid metabolism	176
MAG1113	d__Bacteria;p__Actinomycetota;c__Coriobacteriia;o__Coriobacteriales;f__Eggerthellaceae;g__Senegalimassilia;s__Senegalimassilia anaerobia	Metabolism	Amino acid metabolism	169
MAG1114	d__Bacteria;p__Bacillota_A;c__Clostridia;o__Oscillospirales;f__Ruminococcaceae;g__Faecalibacterium;s__Faecalibacterium prausnitzii	Metabolism	Amino acid metabolism	142
MAG1115	d__Bacteria;p__Bacillota_A;c__Clostridia;o__Oscillospirales;f__Acutalibacteraceae;g__Eubacterium_R;s__Eubacterium_R sp900539325	Metabolism	Amino acid metabolism	120
MAG1116	d__Bacteria;p__Bacillota_A;c__Clostridia;o__TANB77;f__CAG-508;g__CAG-269;s__CAG-269 sp001916005	Metabolism	Amino acid metabolism	22
MAG1117	d__Bacteria;p__Bacillota_A;c__Clostridia;o__Oscillospirales;f__Ruminococcaceae;g__Faecalibacterium;s__Faecalibacterium prausnitzii_E	Metabolism	Amino acid metabolism	157
MAG1118	d__Bacteria;p__Actinomycetota;c__Coriobacteriia;o__Coriobacteriales;f__Eggerthellaceae;g__Eggerthella;s__Eggerthella lenta	Metabolism	Amino acid metabolism	204
MAG1119	d__Bacteria;p__Bacteroidota;c__Bacteroidia;o__Bacteroidales;f__Bacteroidaceae;g__Prevotella;s__Prevotella copri_A	Metabolism	Amino acid metabolism	157
MAG112	d__Bacteria;p__Bacillota_A;c__Clostridia;o__Oscillospirales;f__Oscillospiraceae;g__Faecousia;s__Faecousia sp900540635	Metabolism	Amino acid metabolism	134
MAG1120	d__Bacteria;p__Bacillota_A;c__Clostridia;o__Christensenellales;f__CAG-138;g__PeH17;s__PeH17 sp000435055	Metabolism	Amino acid metabolism	102
MAG1121	d__Bacteria;p__Bacillota_A;c__Clostridia;o__Lachnospirales;f__Lachnospiraceae;g__Blautia;s__Blautia stercoris	Metabolism	Amino acid metabolism	184
MAG1122	d__Bacteria;p__Bacillota_A;c__Clostridia;o__Lachnospirales;f__Lachnospiraceae;g__Blautia_A;s__Blautia_A obeum	Metabolism	Amino acid metabolism	199
MAG1123	d__Bacteria;p__Actinomycetota;c__Actinomycetia;o__Actinomycetales;f__Bifidobacteriaceae;g__Bifidobacterium;s__Bifidobacterium longum	Metabolism	Amino acid metabolism	203
MAG1124	d__Bacteria;p__Bacillota_A;c__Clostridia;o__Lachnospirales;f__Lachnospiraceae;g__Acetatifactor;s__Acetatifactor intestinalis	Metabolism	Amino acid metabolism	179
MAG1125	d__Bacteria;p__Bacillota_A;c__Clostridia;o__Oscillospirales;f__Ruminococcaceae;g__Faecalibacterium;s__Faecalibacterium duncaniae	Metabolism	Amino acid metabolism	166
MAG1126	d__Bacteria;p__Bacillota_A;c__Clostridia;o__Lachnospirales;f__Lachnospiraceae;g__Eubacterium_F;s__Eubacterium_F sp003491505	Metabolism	Amino acid metabolism	162
MAG1127	d__Bacteria;p__Bacillota_A;c__Clostridia;o__Oscillospirales;f__Ruminococcaceae;g__Gemmiger;s__Gemmiger formicilis	Metabolism	Amino acid metabolism	129
MAG1128	d__Bacteria;p__Bacteroidota;c__Bacteroidia;o__Bacteroidales;f__Bacteroidaceae;g__Phocaeicola;s__Phocaeicola dorei	Metabolism	Amino acid metabolism	213
MAG1129	d__Bacteria;p__Bacillota_A;c__Clostridia;o__Lachnospirales;f__Lachnospiraceae;g__Schaedlerella;s__Schaedlerella sp900066545	Metabolism	Amino acid metabolism	118
MAG113	d__Bacteria;p__Bacillota_A;c__Clostridia;o__Lachnospirales;f__Lachnospiraceae;g__Anaerostipes;s__Anaerostipes sp900066705	Metabolism	Amino acid metabolism	178
MAG1130	d__Bacteria;p__Bacillota;c__Bacilli;o__Erysipelotrichales;f__Erysipelotrichaceae;g__Holdemanella;s__Holdemanella porci	Metabolism	Amino acid metabolism	139
MAG1131	d__Bacteria;p__Bacillota_A;c__Clostridia;o__UBA1381;f__UBA1381;g__CAG-41;s__CAG-41 sp900066215	Metabolism	Amino acid metabolism	131
MAG1132	d__Bacteria;p__Pseudomonadota;c__Gammaproteobacteria;o__Enterobacterales;f__Enterobacteriaceae;g__Klebsiella;s__Unclassified	Metabolism	Amino acid metabolism	366
MAG1133	d__Bacteria;p__Actinomycetota;c__Actinomycetia;o__Actinomycetales;f__Bifidobacteriaceae;g__Bifidobacterium;s__Bifidobacterium pseudocatenulatum	Metabolism	Amino acid metabolism	187
MAG1134	d__Bacteria;p__Bacillota_A;c__Clostridia;o__Clostridiales;f__Clostridiaceae;g__Clostridium;s__Clostridium sp900540255	Metabolism	Amino acid metabolism	172
MAG1135	d__Bacteria;p__Bacillota_A;c__Clostridia;o__Lachnospirales;f__Lachnospiraceae;g__Agathobacter;s__Agathobacter rectalis	Metabolism	Amino acid metabolism	183
MAG1136	d__Bacteria;p__Bacillota_A;c__Clostridia;o__Lachnospirales;f__Lachnospiraceae;g__Acetatifactor;s__Acetatifactor intestinalis	Metabolism	Amino acid metabolism	178
MAG1137	d__Bacteria;p__Bacillota_A;c__Clostridia;o__Oscillospirales;f__Butyricicoccaceae;g__Agathobaculum;s__Agathobaculum butyriciproducens	Metabolism	Amino acid metabolism	160
MAG1138	d__Bacteria;p__Bacillota_A;c__Clostridia;o__Oscillospirales;f__Acutalibacteraceae;g__Eubacterium_R;s__Eubacterium_R sp900540235	Metabolism	Amino acid metabolism	138
MAG1139	d__Bacteria;p__Actinomycetota;c__Coriobacteriia;o__Coriobacteriales;f__Eggerthellaceae;g__Adlercreutzia;s__Adlercreutzia equolifaciens	Metabolism	Amino acid metabolism	136
MAG114	d__Bacteria;p__Bacillota_A;c__Clostridia;o__Oscillospirales;f__Oscillospiraceae;g__Flavonifractor;s__Flavonifractor plautii	Metabolism	Amino acid metabolism	193
MAG1140	d__Bacteria;p__Bacillota;c__Bacilli;o__Staphylococcales;f__Gemellaceae;g__Gemella;s__Gemella sanguinis	Metabolism	Amino acid metabolism	99
MAG1141	d__Bacteria;p__Bacillota_A;c__Clostridia;o__Oscillospirales;f__Acutalibacteraceae;g__UMGS1071;s__UMGS1071 sp934476545	Metabolism	Amino acid metabolism	162
MAG1142	d__Bacteria;p__Bacillota_A;c__Clostridia;o__Lachnospirales;f__Lachnospiraceae;g__Eisenbergiella;s__Eisenbergiella sp900066775	Metabolism	Amino acid metabolism	167
MAG1143	d__Bacteria;p__Bacillota_A;c__Clostridia;o__Lachnospirales;f__Lachnospiraceae;g__Mediterraneibacter;s__Mediterraneibacter faecis	Metabolism	Amino acid metabolism	104
MAG1144	d__Bacteria;p__Bacillota;c__Bacilli;o__Lactobacillales;f__Lactobacillaceae;g__Lactobacillus;s__Lactobacillus amylovorus	Metabolism	Amino acid metabolism	101
MAG1145	d__Bacteria;p__Bacillota_A;c__Clostridia;o__Oscillospirales;f__Acutalibacteraceae;g__UMGS1491;s__Unclassified	Metabolism	Amino acid metabolism	41
MAG1146	d__Bacteria;p__Bacillota_A;c__Clostridia;o__Lachnospirales;f__Lachnospiraceae;g__Roseburia;s__Unclassified	Metabolism	Amino acid metabolism	191
MAG1147	d__Bacteria;p__Actinomycetota;c__Actinomycetia;o__Actinomycetales;f__Micrococcaceae;g__Rothia;s__Rothia mucilaginosa_B	Metabolism	Amino acid metabolism	143
MAG1148	d__Bacteria;p__Bacillota_C;c__Negativicutes;o__Veillonellales;f__Dialisteraceae;g__Dialister;s__Dialister succinatiphilus	Metabolism	Amino acid metabolism	189
MAG1149	d__Bacteria;p__Bacillota_A;c__Clostridia;o__Peptostreptococcales;f__Anaerovoracaceae;g__Lentihominibacter;s__Lentihominibacter faecis	Metabolism	Amino acid metabolism	191
MAG115	d__Bacteria;p__Bacillota;c__Bacilli;o__RF39;f__UBA660;g__CAG-582;s__CAG-582 sp000435515	Metabolism	Amino acid metabolism	3
MAG1150	d__Bacteria;p__Bacillota_A;c__Clostridia;o__UBA1381;f__UBA1381;g__CAG-41;s__CAG-41 sp900066215	Metabolism	Amino acid metabolism	138
MAG1151	d__Bacteria;p__Bacillota;c__Bacilli;o__RF39;f__UBA660;g__Ventrenecus;s__Ventrenecus sp905205665	Metabolism	Amino acid metabolism	6
MAG1152	d__Bacteria;p__Bacillota_A;c__Clostridia;o__UBA1381;f__UBA1381;g__CAG-41;s__CAG-41 sp900066215	Metabolism	Amino acid metabolism	125
MAG1153	d__Bacteria;p__Bacteroidota;c__Bacteroidia;o__Bacteroidales;f__Bacteroidaceae;g__Prevotella;s__Prevotella copri_B	Metabolism	Amino acid metabolism	166
MAG1154	d__Bacteria;p__Bacillota_A;c__Clostridia;o__Lachnospirales;f__Lachnospiraceae;g__Blautia_A;s__Blautia_A faecis	Metabolism	Amino acid metabolism	175
MAG1155	d__Bacteria;p__Actinomycetota;c__Coriobacteriia;o__Coriobacteriales;f__Eggerthellaceae;g__Adlercreutzia;s__Adlercreutzia equolifaciens	Metabolism	Amino acid metabolism	230
MAG1156	d__Bacteria;p__Bacillota_A;c__Clostridia;o__Lachnospirales;f__Lachnospiraceae;g__Dorea;s__Dorea formicigenerans	Metabolism	Amino acid metabolism	162
MAG1157	d__Bacteria;p__Bacillota_A;c__Clostridia;o__Oscillospirales;f__Acutalibacteraceae;g__Eubacterium_R;s__Eubacterium_R sp000436835	Metabolism	Amino acid metabolism	145
MAG1158	d__Bacteria;p__Bacillota_A;c__Clostridia;o__Lachnospirales;f__Lachnospiraceae;g__Blautia_A;s__Blautia_A massiliensis	Metabolism	Amino acid metabolism	163
MAG1159	d__Bacteria;p__Bacillota_A;c__Clostridia;o__Lachnospirales;f__Lachnospiraceae;g__Blautia_A;s__Blautia_A sp000436615	Metabolism	Amino acid metabolism	161
MAG116	d__Bacteria;p__Bacillota_A;c__Clostridia;o__Oscillospirales;f__Ruminococcaceae;g__Faecalibacterium;s__Faecalibacterium prausnitzii_D	Metabolism	Amino acid metabolism	105
MAG1160	d__Bacteria;p__Bacillota_A;c__Clostridia;o__Lachnospirales;f__Lachnospiraceae;g__Oliverpabstia;s__Oliverpabstia intestinalis	Metabolism	Amino acid metabolism	132
MAG1161	d__Bacteria;p__Bacillota_A;c__Clostridia;o__Lachnospirales;f__Lachnospiraceae;g__Blautia_A;s__Blautia_A faecis	Metabolism	Amino acid metabolism	160
MAG1162	d__Bacteria;p__Bacillota_A;c__Clostridia;o__Oscillospirales;f__Ruminococcaceae;g__Faecalibacterium;s__Faecalibacterium prausnitzii_D	Metabolism	Amino acid metabolism	154
MAG1163	d__Bacteria;p__Actinomycetota;c__Coriobacteriia;o__Coriobacteriales;f__Coriobacteriaceae;g__Collinsella;s__Collinsella sp905208635	Metabolism	Amino acid metabolism	166
MAG1164	d__Bacteria;p__Actinomycetota;c__Coriobacteriia;o__Coriobacteriales;f__Eggerthellaceae;g__Slackia_A;s__Slackia_A isoflavoniconvertens	Metabolism	Amino acid metabolism	164
MAG1165	d__Bacteria;p__Actinomycetota;c__Coriobacteriia;o__Coriobacteriales;f__Eggerthellaceae;g__Aphodovivens;s__Aphodovivens avicola	Metabolism	Amino acid metabolism	162
MAG1166	d__Bacteria;p__Bacillota;c__Bacilli;o__RF39;f__UBA660;g__CAG-302;s__CAG-302 sp934162325	Metabolism	Amino acid metabolism	10
MAG1167	d__Bacteria;p__Bacteroidota;c__Bacteroidia;o__Bacteroidales;f__Bacteroidaceae;g__Bacteroides;s__Bacteroides thetaiotaomicron	Metabolism	Amino acid metabolism	161
MAG1168	d__Bacteria;p__Bacillota_A;c__Clostridia;o__Oscillospirales;f__Oscillospiraceae;g__CAG-170;s__CAG-170 sp003516765	Metabolism	Amino acid metabolism	146
MAG1169	d__Bacteria;p__Bacillota_A;c__Clostridia;o__Lachnospirales;f__Lachnospiraceae;g__Oliverpabstia;s__Oliverpabstia intestinalis	Metabolism	Amino acid metabolism	177
MAG117	d__Bacteria;p__Bacillota_A;c__Clostridia;o__Lachnospirales;f__Lachnospiraceae;g__Blautia_A;s__Blautia_A sp934364795	Metabolism	Amino acid metabolism	205
MAG1170	d__Bacteria;p__Bacillota_A;c__Clostridia;o__Lachnospirales;f__Lachnospiraceae;g__Limivivens;s__Limivivens sp905214955	Metabolism	Amino acid metabolism	195
MAG1171	d__Bacteria;p__Bacillota;c__Bacilli;o__Haloplasmatales;f__Turicibacteraceae;g__Turicibacter;s__Turicibacter bilis	Metabolism	Amino acid metabolism	100
MAG1172	d__Bacteria;p__Bacillota_A;c__Clostridia;o__Oscillospirales;f__Ruminococcaceae;g__Ruminococcus;s__Ruminococcus sp002438605	Metabolism	Amino acid metabolism	175
MAG1173	d__Bacteria;p__Bacillota_A;c__Clostridia;o__Lachnospirales;f__Lachnospiraceae;g__Dorea_A;s__Dorea_A longicatena_B	Metabolism	Amino acid metabolism	155
MAG1174	d__Bacteria;p__Bacillota_A;c__Clostridia;o__Lachnospirales;f__Lachnospiraceae;g__Acetatifactor;s__Acetatifactor sp900066565	Metabolism	Amino acid metabolism	167
MAG1175	d__Bacteria;p__Bacillota_A;c__Clostridia;o__Oscillospirales;f__Ruminococcaceae;g__Ruminococcus_C;s__Ruminococcus_C callidus	Metabolism	Amino acid metabolism	145
MAG1176	d__Bacteria;p__Bacillota_A;c__Clostridia;o__Oscillospirales;f__Ruminococcaceae;g__Gemmiger;s__Gemmiger formicilis	Metabolism	Amino acid metabolism	158
MAG1177	d__Bacteria;p__Bacillota_A;c__Clostridia;o__Lachnospirales;f__Lachnospiraceae;g__Lachnospira;s__Lachnospira eligens_A	Metabolism	Amino acid metabolism	183
MAG1178	d__Bacteria;p__Actinomycetota;c__Coriobacteriia;o__Coriobacteriales;f__Eggerthellaceae;g__Aphodovivens;s__Aphodovivens avicola	Metabolism	Amino acid metabolism	132
MAG1179	d__Bacteria;p__Bacillota_A;c__Clostridia;o__Oscillospirales;f__Ruminococcaceae;g__Gemmiger;s__Gemmiger formicilis	Metabolism	Amino acid metabolism	132
MAG118	d__Bacteria;p__Bacillota_A;c__Clostridia;o__Oscillospirales;f__Ruminococcaceae;g__Ruminococcus_C;s__Ruminococcus_C callidus	Metabolism	Amino acid metabolism	131
MAG1180	d__Bacteria;p__Bacillota_A;c__Clostridia;o__Lachnospirales;f__Lachnospiraceae;g__Anaerostipes;s__Anaerostipes hadrus	Metabolism	Amino acid metabolism	181
MAG1181	d__Bacteria;p__Bacteroidota;c__Bacteroidia;o__Bacteroidales;f__Muribaculaceae;g__CAG-485;s__CAG-485 sp002493515	Metabolism	Amino acid metabolism	153
MAG1182	d__Bacteria;p__Bacillota_A;c__Clostridia;o__Oscillospirales;f__Oscillospiraceae;g__Faecousia;s__Faecousia sp900549705	Metabolism	Amino acid metabolism	131
MAG1183	d__Bacteria;p__Bacillota_A;c__Clostridia;o__Lachnospirales;f__Lachnospiraceae;g__Blautia_A;s__Blautia_A wexlerae	Metabolism	Amino acid metabolism	133
MAG1184	d__Bacteria;p__Bacillota_A;c__Clostridia;o__Lachnospirales;f__Lachnospiraceae;g__Dorea_A;s__Dorea_A longicatena_B	Metabolism	Amino acid metabolism	195
MAG1185	d__Bacteria;p__Bacillota_A;c__Clostridia;o__Lachnospirales;f__Lachnospiraceae;g__Agathobacter;s__Agathobacter rectalis	Metabolism	Amino acid metabolism	175
MAG1186	d__Bacteria;p__Actinomycetota;c__Coriobacteriia;o__Coriobacteriales;f__Coriobacteriaceae;g__Collinsella;s__Collinsella sp902405995	Metabolism	Amino acid metabolism	168
MAG1187	d__Bacteria;p__Actinomycetota;c__Actinomycetia;o__Actinomycetales;f__Bifidobacteriaceae;g__Bifidobacterium;s__Bifidobacterium longum	Metabolism	Amino acid metabolism	167
MAG1188	d__Bacteria;p__Bacillota_A;c__Clostridia;o__Lachnospirales;f__Lachnospiraceae;g__Fusicatenibacter;s__Fusicatenibacter saccharivorans	Metabolism	Amino acid metabolism	182
MAG1189	d__Bacteria;p__Bacillota_A;c__Clostridia;o__Oscillospirales;f__Acutalibacteraceae;g__UBA737;s__UBA737 sp900549055	Metabolism	Amino acid metabolism	95
MAG119	d__Bacteria;p__Bacillota_A;c__Clostridia;o__Lachnospirales;f__Lachnospiraceae;g__Bariatricus;s__Bariatricus comes	Metabolism	Amino acid metabolism	165
MAG1190	d__Bacteria;p__Bacillota;c__Bacilli;o__RF39;f__UBA660;g__CAG-302;s__CAG-302 sp934162325	Metabolism	Amino acid metabolism	6
MAG1191	d__Bacteria;p__Bacillota;c__Bacilli;o__RF39;f__UBA660;g__UBA6448;s__UBA6448 sp000437315	Metabolism	Amino acid metabolism	17
MAG1192	d__Bacteria;p__Bacillota;c__Bacilli;o__Lactobacillales;f__Streptococcaceae;g__Streptococcus;s__Streptococcus pasteurianus	Metabolism	Amino acid metabolism	155
MAG1193	d__Bacteria;p__Bacillota_A;c__Clostridia;o__Oscillospirales;f__Ruminococcaceae;g__Gemmiger;s__Gemmiger sp900539695	Metabolism	Amino acid metabolism	146
MAG1194	d__Bacteria;p__Bacillota_A;c__Clostridia;o__UBA1381;f__UBA1381;g__CAG-41;s__CAG-41 sp900066215	Metabolism	Amino acid metabolism	119
MAG1195	d__Bacteria;p__Bacillota_A;c__Clostridia;o__Lachnospirales;f__Lachnospiraceae;g__Roseburia;s__Roseburia sp003470905	Metabolism	Amino acid metabolism	164
MAG1196	d__Bacteria;p__Bacillota_A;c__Clostridia;o__Oscillospirales;f__Butyricicoccaceae;g__Agathobaculum;s__Unclassified	Metabolism	Amino acid metabolism	205
MAG1197	d__Bacteria;p__Bacillota_A;c__Clostridia;o__Oscillospirales;f__Acutalibacteraceae;g__Eubacterium_R;s__Eubacterium_R sp000436835	Metabolism	Amino acid metabolism	136
MAG1198	d__Bacteria;p__Actinomycetota;c__Coriobacteriia;o__Coriobacteriales;f__Eggerthellaceae;g__Adlercreutzia;s__Adlercreutzia equolifaciens	Metabolism	Amino acid metabolism	207
MAG1199	d__Bacteria;p__Bacillota_A;c__Clostridia;o__Lachnospirales;f__Lachnospiraceae;g__Mediterraneibacter;s__Mediterraneibacter faecis	Metabolism	Amino acid metabolism	103
MAG12	d__Bacteria;p__Bacillota_A;c__Clostridia;o__Oscillospirales;f__Acutalibacteraceae;g__Fimenecus;s__Fimenecus sp000432435	Metabolism	Amino acid metabolism	110
MAG120	d__Bacteria;p__Bacillota;c__Bacilli;o__Lactobacillales;f__Streptococcaceae;g__Streptococcus;s__Streptococcus sp001556435	Metabolism	Amino acid metabolism	140
MAG1200	d__Bacteria;p__Actinomycetota;c__Actinomycetia;o__Actinomycetales;f__Dermabacteraceae;g__Brachybacterium;s__Unclassified	Metabolism	Amino acid metabolism	314
MAG1201	d__Bacteria;p__Bacillota_A;c__Clostridia;o__Lachnospirales;f__Lachnospiraceae;g__Dorea;s__Dorea formicigenerans	Metabolism	Amino acid metabolism	176
MAG1202	d__Bacteria;p__Bacteroidota;c__Bacteroidia;o__Bacteroidales;f__Muribaculaceae;g__Limisoma;s__Limisoma sp000437795	Metabolism	Amino acid metabolism	158
MAG1203	d__Bacteria;p__Pseudomonadota;c__Gammaproteobacteria;o__Enterobacterales;f__Enterobacteriaceae;g__Escherichia;s__Escherichia coli	Metabolism	Amino acid metabolism	324
MAG1204	d__Bacteria;p__Bacillota_A;c__Clostridia;o__Oscillospirales;f__Ruminococcaceae;g__Faecalibacterium;s__Faecalibacterium prausnitzii_I	Metabolism	Amino acid metabolism	142
MAG1205	d__Bacteria;p__Bacillota_A;c__Clostridia;o__Lachnospirales;f__Lachnospiraceae;g__Blautia_A;s__Unclassified	Metabolism	Amino acid metabolism	181
MAG1206	d__Bacteria;p__Bacillota_A;c__Clostridia;o__Oscillospirales;f__Butyricicoccaceae;g__Agathobaculum;s__Agathobaculum butyriciproducens	Metabolism	Amino acid metabolism	181
MAG1207	d__Bacteria;p__Bacillota_A;c__Clostridia;o__TANB77;f__CAG-508;g__CAG-245;s__CAG-245 sp000434195	Metabolism	Amino acid metabolism	19
MAG1208	d__Bacteria;p__Bacillota_A;c__Clostridia;o__Lachnospirales;f__Lachnospiraceae;g__Anaerostipes;s__Anaerostipes hadrus	Metabolism	Amino acid metabolism	199
MAG1209	d__Bacteria;p__Bacillota_A;c__Clostridia;o__Lachnospirales;f__Lachnospiraceae;g__Wujia;s__Wujia chipingensis	Metabolism	Amino acid metabolism	160
MAG121	d__Bacteria;p__Bacillota_A;c__Clostridia;o__Lachnospirales;f__Lachnospiraceae;g__Mediterraneibacter;s__Mediterraneibacter lactaris	Metabolism	Amino acid metabolism	163
MAG1210	d__Archaea;p__Methanobacteriota;c__Methanobacteria;o__Methanobacteriales;f__Methanobacteriaceae;g__Methanobrevibacter_A;s__Methanobrevibacter_A smithii	Metabolism	Amino acid metabolism	151
MAG1211	d__Bacteria;p__Bacillota_A;c__Clostridia;o__Peptostreptococcales;f__Peptostreptococcaceae;g__Terrisporobacter;s__Terrisporobacter sp900557165	Metabolism	Amino acid metabolism	185
MAG1212	d__Bacteria;p__Bacillota_A;c__Clostridia;o__Oscillospirales;f__Oscillospiraceae;g__ER4;s__ER4 sp000765235	Metabolism	Amino acid metabolism	149
MAG1213	d__Bacteria;p__Bacillota_A;c__Clostridia;o__Oscillospirales;f__Acutalibacteraceae;g__Ruminococcus_E;s__Ruminococcus_E sp003526955	Metabolism	Amino acid metabolism	149
MAG1214	d__Bacteria;p__Bacteroidota;c__Bacteroidia;o__Bacteroidales;f__Bacteroidaceae;g__Prevotella;s__Prevotella sp000436915	Metabolism	Amino acid metabolism	178
MAG1215	d__Bacteria;p__Bacillota;c__Bacilli;o__Erysipelotrichales;f__Coprobacillaceae;g__Faecalibacillus;s__Faecalibacillus intestinalis	Metabolism	Amino acid metabolism	193
MAG1216	d__Bacteria;p__Pseudomonadota;c__Gammaproteobacteria;o__Enterobacterales;f__Enterobacteriaceae;g__Proteus;s__Proteus mirabilis	Metabolism	Amino acid metabolism	265
MAG1217	d__Bacteria;p__Bacillota_A;c__Clostridia;o__Oscillospirales;f__Acutalibacteraceae;g__CAG-488;s__CAG-488 sp000434915	Metabolism	Amino acid metabolism	126
MAG1218	d__Bacteria;p__Bacteroidota;c__Bacteroidia;o__Bacteroidales;f__Bacteroidaceae;g__Prevotella;s__Prevotella stercorea	Metabolism	Amino acid metabolism	115
MAG1219	d__Bacteria;p__Bacillota;c__Bacilli;o__Erysipelotrichales;f__Erysipelotrichaceae;g__Holdemanella;s__Holdemanella biformis	Metabolism	Amino acid metabolism	92
MAG122	d__Bacteria;p__Bacillota_A;c__Clostridia;o__Lachnospirales;f__Lachnospiraceae;g__Blautia_A;s__Blautia_A wexlerae	Metabolism	Amino acid metabolism	104
MAG1220	d__Bacteria;p__Bacillota_A;c__Clostridia;o__Oscillospirales;f__Ruminococcaceae;g__Faecalibacterium;s__Faecalibacterium sp900539945	Metabolism	Amino acid metabolism	123
MAG1221	d__Bacteria;p__Bacillota;c__Bacilli;o__Erysipelotrichales;f__Erysipelotrichaceae;g__Longicatena;s__Longicatena caecimuris	Metabolism	Amino acid metabolism	169
MAG1222	d__Bacteria;p__Bacillota_A;c__Clostridia;o__Oscillospirales;f__Ruminococcaceae;g__Faecalibacterium;s__Faecalibacterium duncaniae	Metabolism	Amino acid metabolism	153
MAG1223	d__Bacteria;p__Bacillota;c__Bacilli;o__Haloplasmatales;f__Turicibacteraceae;g__Turicibacter;s__Turicibacter bilis	Metabolism	Amino acid metabolism	84
MAG1224	d__Bacteria;p__Bacillota_A;c__Clostridia;o__Oscillospirales;f__Acutalibacteraceae;g__Eubacterium_R;s__Eubacterium_R sp000436835	Metabolism	Amino acid metabolism	129
MAG1225	d__Bacteria;p__Bacillota_A;c__Clostridia;o__Oscillospirales;f__Butyricicoccaceae;g__Agathobaculum;s__Agathobaculum butyriciproducens	Metabolism	Amino acid metabolism	173
MAG1226	d__Bacteria;p__Bacteroidota;c__Bacteroidia;o__Bacteroidales;f__Bacteroidaceae;g__Prevotella;s__Prevotella sp900290275	Metabolism	Amino acid metabolism	207
MAG1227	d__Bacteria;p__Bacillota_A;c__Clostridia;o__Oscillospirales;f__Ruminococcaceae;g__Gemmiger;s__Gemmiger sp900539695	Metabolism	Amino acid metabolism	153
MAG1228	d__Bacteria;p__Bacillota_A;c__Clostridia;o__Lachnospirales;f__Lachnospiraceae;g__Acetatifactor;s__Acetatifactor sp900066565	Metabolism	Amino acid metabolism	169
MAG1229	d__Bacteria;p__Bacillota_A;c__Clostridia;o__Oscillospirales;f__Oscillospiraceae;g__CAG-103;s__CAG-103 sp000432375	Metabolism	Amino acid metabolism	128
MAG123	d__Bacteria;p__Bacillota_A;c__Clostridia;o__Lachnospirales;f__Lachnospiraceae;g__Dorea;s__Dorea formicigenerans	Metabolism	Amino acid metabolism	177
MAG1230	d__Bacteria;p__Bacillota_A;c__Clostridia;o__Lachnospirales;f__Lachnospiraceae;g__Blautia_A;s__Blautia_A sp000436615	Metabolism	Amino acid metabolism	124
MAG1231	d__Bacteria;p__Bacillota_A;c__Clostridia;o__Lachnospirales;f__Lachnospiraceae;g__Lachnospira;s__Lachnospira eligens_A	Metabolism	Amino acid metabolism	177
MAG1232	d__Bacteria;p__Bacteroidota;c__Bacteroidia;o__Bacteroidales;f__Bacteroidaceae;g__Phocaeicola;s__Phocaeicola coprocola	Metabolism	Amino acid metabolism	182
MAG1233	d__Bacteria;p__Bacillota_A;c__Clostridia;o__Lachnospirales;f__Lachnospiraceae;g__Anaerostipes;s__Anaerostipes sp900066705	Metabolism	Amino acid metabolism	138
MAG1234	d__Bacteria;p__Bacillota_A;c__Clostridia;o__Lachnospirales;f__Lachnospiraceae;g__Blautia_A;s__Blautia_A massiliensis	Metabolism	Amino acid metabolism	122
MAG1235	d__Bacteria;p__Bacillota_A;c__Clostridia;o__Lachnospirales;f__Lachnospiraceae;g__Limivivens;s__Limivivens sp905214955	Metabolism	Amino acid metabolism	176
MAG1236	d__Bacteria;p__Pseudomonadota;c__Gammaproteobacteria;o__Enterobacterales;f__Enterobacteriaceae;g__Escherichia;s__Escherichia coli	Metabolism	Amino acid metabolism	325
MAG1237	d__Bacteria;p__Bacillota_A;c__Clostridia;o__Lachnospirales;f__Lachnospiraceae;g__Dorea_A;s__Dorea_A longicatena_B	Metabolism	Amino acid metabolism	178
MAG1238	d__Bacteria;p__Bacillota_A;c__Clostridia;o__Lachnospirales;f__Lachnospiraceae;g__Anaerobutyricum;s__Anaerobutyricum hallii	Metabolism	Amino acid metabolism	196
MAG1239	d__Bacteria;p__Bacillota_A;c__Clostridia;o__Oscillospirales;f__Oscillospiraceae;g__CAG-103;s__CAG-103 sp900543625	Metabolism	Amino acid metabolism	138
MAG124	d__Bacteria;p__Bacteroidota;c__Bacteroidia;o__Bacteroidales;f__Bacteroidaceae;g__Prevotella;s__Prevotella sp900767615	Metabolism	Amino acid metabolism	133
MAG1240	d__Bacteria;p__Bacillota_A;c__Clostridia;o__Oscillospirales;f__Ruminococcaceae;g__Gemmiger;s__Gemmiger formicilis	Metabolism	Amino acid metabolism	146
MAG1241	d__Bacteria;p__Bacillota_A;c__Clostridia;o__Oscillospirales;f__Ruminococcaceae;g__Faecalibacterium;s__Faecalibacterium prausnitzii_E	Metabolism	Amino acid metabolism	161
MAG1242	d__Bacteria;p__Bacillota_A;c__Clostridia;o__Lachnospirales;f__Lachnospiraceae;g__Blautia_A;s__Blautia_A obeum	Metabolism	Amino acid metabolism	140
MAG1243	d__Bacteria;p__Bacillota_A;c__Clostridia;o__Lachnospirales;f__CAG-274;g__CAG-274;s__CAG-274 sp900545305	Metabolism	Amino acid metabolism	149
MAG1244	d__Bacteria;p__Bacillota_A;c__Clostridia;o__Lachnospirales;f__Lachnospiraceae;g__Roseburia;s__Roseburia hominis	Metabolism	Amino acid metabolism	174
MAG1245	d__Bacteria;p__Bacillota_A;c__Clostridia;o__Peptostreptococcales;f__Peptostreptococcaceae;g__Romboutsia;s__Romboutsia timonensis	Metabolism	Amino acid metabolism	99
MAG1246	d__Bacteria;p__Bacillota_A;c__Clostridia;o__Lachnospirales;f__Lachnospiraceae;g__Dorea;s__Dorea formicigenerans	Metabolism	Amino acid metabolism	161
MAG1247	d__Bacteria;p__Bacillota_A;c__Clostridia;o__Lachnospirales;f__Lachnospiraceae;g__Blautia_A;s__Blautia_A obeum	Metabolism	Amino acid metabolism	123
MAG1248	d__Bacteria;p__Actinomycetota;c__Coriobacteriia;o__Coriobacteriales;f__Eggerthellaceae;g__Adlercreutzia;s__Adlercreutzia equolifaciens	Metabolism	Amino acid metabolism	196
MAG1249	d__Bacteria;p__Bacillota_A;c__Clostridia;o__Lachnospirales;f__Lachnospiraceae;g__Wujia;s__Wujia chipingensis	Metabolism	Amino acid metabolism	162
MAG125	d__Bacteria;p__Bacillota_A;c__Clostridia;o__Lachnospirales;f__Lachnospiraceae;g__Lachnospira;s__Lachnospira sp000436475	Metabolism	Amino acid metabolism	167
MAG1250	d__Bacteria;p__Bacillota_A;c__Clostridia;o__Lachnospirales;f__Lachnospiraceae;g__Schaedlerella;s__Schaedlerella sp900066545	Metabolism	Amino acid metabolism	172
MAG1251	d__Bacteria;p__Bacillota_A;c__Clostridia;o__Lachnospirales;f__Lachnospiraceae;g__Clostridium_Q;s__Clostridium_Q fessum	Metabolism	Amino acid metabolism	93
MAG1252	d__Bacteria;p__Bacillota_A;c__Clostridia;o__Lachnospirales;f__Lachnospiraceae;g__Agathobacter;s__Agathobacter faecis	Metabolism	Amino acid metabolism	165
MAG1253	d__Bacteria;p__Bacillota_A;c__Clostridia;o__Oscillospirales;f__Ruminococcaceae;g__Gemmiger;s__Gemmiger qucibialis	Metabolism	Amino acid metabolism	153
MAG1254	d__Bacteria;p__Actinomycetota;c__Actinomycetia;o__Actinomycetales;f__Actinomycetaceae;g__Actinomyces;s__Actinomyces naeslundii	Metabolism	Amino acid metabolism	191
MAG1255	d__Bacteria;p__Bacillota_A;c__Clostridia;o__Lachnospirales;f__Lachnospiraceae;g__Blautia_A;s__Blautia_A faecis	Metabolism	Amino acid metabolism	193
MAG1256	d__Bacteria;p__Bacillota_A;c__Clostridia;o__Peptostreptococcales;f__Peptostreptococcaceae;g__Romboutsia;s__Romboutsia timonensis	Metabolism	Amino acid metabolism	37
MAG1257	d__Bacteria;p__Pseudomonadota;c__Gammaproteobacteria;o__Burkholderiales;f__Burkholderiaceae_A;g__Parasutterella;s__Unclassified	Metabolism	Amino acid metabolism	199
MAG1258	d__Bacteria;p__Bacillota_A;c__Clostridia;o__Lachnospirales;f__Lachnospiraceae;g__Bariatricus;s__Bariatricus comes	Metabolism	Amino acid metabolism	183
MAG1259	d__Bacteria;p__Actinomycetota;c__Actinomycetia;o__Actinomycetales;f__Dermabacteraceae;g__Brachybacterium;s__Unclassified	Metabolism	Amino acid metabolism	273
[truncated: 46,292 more rows]
