# Supplementary material for: Geographic patterns of antibiotic resistance in the human gut microbiome: insights from metagenome-assembled genomes across four Chinese provinces
Source: Front Microbiol. 2025 Sep 3;16:1652757. doi: 10.3389/fmicb.2025.1652757 (PMC12442556; doi:10.3389/fmicb.2025.1652757)
Supplement: Supplementary file 11 [file Table_10.xlsx]

## Sheet: VFDB
Table S10. 24 high-quality VFDB annotations of MAG (with 97% integrity and 0% contamination)
Genome	Taxonomy	VFs	VFcategory	Gene No.
MAG1284	d__Bacteria;p__Bacillota_A;c__Clostridia;o__Lachnospirales;f__Lachnospiraceae;g__Eubacterium_G;s__Eubacterium_G ventriosum	ABC transporter (VF0818)	Nutritional/Metabolic factor	1
MAG1284	d__Bacteria;p__Bacillota_A;c__Clostridia;o__Lachnospirales;f__Lachnospiraceae;g__Eubacterium_G;s__Eubacterium_G ventriosum	ABC-type heme transporter (VF0739)	Nutritional/Metabolic factor	1
MAG1284	d__Bacteria;p__Bacillota_A;c__Clostridia;o__Lachnospirales;f__Lachnospiraceae;g__Eubacterium_G;s__Eubacterium_G ventriosum	Accessory secretion factor (VF0808)	Others	1
MAG1284	d__Bacteria;p__Bacillota_A;c__Clostridia;o__Lachnospirales;f__Lachnospiraceae;g__Eubacterium_G;s__Eubacterium_G ventriosum	Achromobactin biosynthesis and transport (VF0922)	Nutritional/Metabolic factor	1
MAG1284	d__Bacteria;p__Bacillota_A;c__Clostridia;o__Lachnospirales;f__Lachnospiraceae;g__Eubacterium_G;s__Eubacterium_G ventriosum	Acinetobactin (VF0467)	Nutritional/Metabolic factor	1
MAG1284	d__Bacteria;p__Bacillota_A;c__Clostridia;o__Lachnospirales;f__Lachnospiraceae;g__Eubacterium_G;s__Eubacterium_G ventriosum	Acylhomoserine lactone synthase (VF0907)	Biofilm	1
MAG1284	d__Bacteria;p__Bacillota_A;c__Clostridia;o__Lachnospirales;f__Lachnospiraceae;g__Eubacterium_G;s__Eubacterium_G ventriosum	AdeFGH efflux pump (VF0504)	Biofilm	1
MAG1284	d__Bacteria;p__Bacillota_A;c__Clostridia;o__Lachnospirales;f__Lachnospiraceae;g__Eubacterium_G;s__Eubacterium_G ventriosum	Adherence; porin (VF0713)	Adherence	1
MAG1284	d__Bacteria;p__Bacillota_A;c__Clostridia;o__Lachnospirales;f__Lachnospiraceae;g__Eubacterium_G;s__Eubacterium_G ventriosum	Adhesive fimbriae (VF0213)	Adherence	1
MAG1284	d__Bacteria;p__Bacillota_A;c__Clostridia;o__Lachnospirales;f__Lachnospiraceae;g__Eubacterium_G;s__Eubacterium_G ventriosum	Alginate (VF0091)	Biofilm	8
MAG1284	d__Bacteria;p__Bacillota_A;c__Clostridia;o__Lachnospirales;f__Lachnospiraceae;g__Eubacterium_G;s__Eubacterium_G ventriosum	Allantion utilization (VF0572)	Nutritional/Metabolic factor	1
MAG1284	d__Bacteria;p__Bacillota_A;c__Clostridia;o__Lachnospirales;f__Lachnospiraceae;g__Eubacterium_G;s__Eubacterium_G ventriosum	Autolysin alt (VF0997)	Adherence	1
MAG1284	d__Bacteria;p__Bacillota_A;c__Clostridia;o__Lachnospirales;f__Lachnospiraceae;g__Eubacterium_G;s__Eubacterium_G ventriosum	BSH (VF0350)	Stress survival	1
MAG1284	d__Bacteria;p__Bacillota_A;c__Clostridia;o__Lachnospirales;f__Lachnospiraceae;g__Eubacterium_G;s__Eubacterium_G ventriosum	Beta-haemolysin/cytolysin (VF0279)	Exotoxin	2
MAG1284	d__Bacteria;p__Bacillota_A;c__Clostridia;o__Lachnospirales;f__Lachnospiraceae;g__Eubacterium_G;s__Eubacterium_G ventriosum	Biotin synthesis (VF0552)	Nutritional/Metabolic factor	1
MAG1284	d__Bacteria;p__Bacillota_A;c__Clostridia;o__Lachnospirales;f__Lachnospiraceae;g__Eubacterium_G;s__Eubacterium_G ventriosum	BopD (VF0362)	Biofilm	2
MAG1284	d__Bacteria;p__Bacillota_A;c__Clostridia;o__Lachnospirales;f__Lachnospiraceae;g__Eubacterium_G;s__Eubacterium_G ventriosum	CBPs (VF0145)	Adherence	1
MAG1284	d__Bacteria;p__Bacillota_A;c__Clostridia;o__Lachnospirales;f__Lachnospiraceae;g__Eubacterium_G;s__Eubacterium_G ventriosum	Capsular polysaccharide (VF0624)	Immune modulation	2
MAG1284	d__Bacteria;p__Bacillota_A;c__Clostridia;o__Lachnospirales;f__Lachnospiraceae;g__Eubacterium_G;s__Eubacterium_G ventriosum	Capsule (VF0141)	Immune modulation	1
MAG1284	d__Bacteria;p__Bacillota_A;c__Clostridia;o__Lachnospirales;f__Lachnospiraceae;g__Eubacterium_G;s__Eubacterium_G ventriosum	Capsule (VF0144)	Immune modulation	6
MAG1284	d__Bacteria;p__Bacillota_A;c__Clostridia;o__Lachnospirales;f__Lachnospiraceae;g__Eubacterium_G;s__Eubacterium_G ventriosum	Capsule (VF0274)	Immune modulation	3
MAG1284	d__Bacteria;p__Bacillota_A;c__Clostridia;o__Lachnospirales;f__Lachnospiraceae;g__Eubacterium_G;s__Eubacterium_G ventriosum	Capsule (VF0323)	Immune modulation	2
MAG1284	d__Bacteria;p__Bacillota_A;c__Clostridia;o__Lachnospirales;f__Lachnospiraceae;g__Eubacterium_G;s__Eubacterium_G ventriosum	Capsule (VF0361)	Immune modulation	7
MAG1284	d__Bacteria;p__Bacillota_A;c__Clostridia;o__Lachnospirales;f__Lachnospiraceae;g__Eubacterium_G;s__Eubacterium_G ventriosum	Capsule (VF0465)	Immune modulation	3
MAG1284	d__Bacteria;p__Bacillota_A;c__Clostridia;o__Lachnospirales;f__Lachnospiraceae;g__Eubacterium_G;s__Eubacterium_G ventriosum	Capsule (VF0543)	Immune modulation	4
MAG1284	d__Bacteria;p__Bacillota_A;c__Clostridia;o__Lachnospirales;f__Lachnospiraceae;g__Eubacterium_G;s__Eubacterium_G ventriosum	Capsule (VF0881)	Immune modulation	1
MAG1284	d__Bacteria;p__Bacillota_A;c__Clostridia;o__Lachnospirales;f__Lachnospiraceae;g__Eubacterium_G;s__Eubacterium_G ventriosum	Capsule I (VF0436)	Immune modulation	1
MAG1284	d__Bacteria;p__Bacillota_A;c__Clostridia;o__Lachnospirales;f__Lachnospiraceae;g__Eubacterium_G;s__Eubacterium_G ventriosum	Cereulide (VF0583)	Exotoxin	2
MAG1284	d__Bacteria;p__Bacillota_A;c__Clostridia;o__Lachnospirales;f__Lachnospiraceae;g__Eubacterium_G;s__Eubacterium_G ventriosum	Chrysobactin (VF1242)	Nutritional/Metabolic factor	1
MAG1284	d__Bacteria;p__Bacillota_A;c__Clostridia;o__Lachnospirales;f__Lachnospiraceae;g__Eubacterium_G;s__Eubacterium_G ventriosum	ClpC (VF0072)	Stress survival	1
MAG1284	d__Bacteria;p__Bacillota_A;c__Clostridia;o__Lachnospirales;f__Lachnospiraceae;g__Eubacterium_G;s__Eubacterium_G ventriosum	ClpP (VF0074)	Stress survival	1
MAG1284	d__Bacteria;p__Bacillota_A;c__Clostridia;o__Lachnospirales;f__Lachnospiraceae;g__Eubacterium_G;s__Eubacterium_G ventriosum	Colibactin (VF0573)	Exotoxin	1
MAG1284	d__Bacteria;p__Bacillota_A;c__Clostridia;o__Lachnospirales;f__Lachnospiraceae;g__Eubacterium_G;s__Eubacterium_G ventriosum	Colibactin (VF1179)	Exotoxin	2
MAG1284	d__Bacteria;p__Bacillota_A;c__Clostridia;o__Lachnospirales;f__Lachnospiraceae;g__Eubacterium_G;s__Eubacterium_G ventriosum	Colonization factor Citrobacter (CFC) type IV fimbriae (VF1209)	Adherence	1
MAG1284	d__Bacteria;p__Bacillota_A;c__Clostridia;o__Lachnospirales;f__Lachnospiraceae;g__Eubacterium_G;s__Eubacterium_G ventriosum	Copper exporter (VF0849)	Nutritional/Metabolic factor	2
MAG1284	d__Bacteria;p__Bacillota_A;c__Clostridia;o__Lachnospirales;f__Lachnospiraceae;g__Eubacterium_G;s__Eubacterium_G ventriosum	Cpi-2 encoded T3SS (SPI-2 like) (VF1260)	Effector delivery system	1
MAG1284	d__Bacteria;p__Bacillota_A;c__Clostridia;o__Lachnospirales;f__Lachnospiraceae;g__Eubacterium_G;s__Eubacterium_G ventriosum	D-alanine-polyphosphoribitol ligase DltA (VF0795)	Post-translational modification	1
MAG1284	d__Bacteria;p__Bacillota_A;c__Clostridia;o__Lachnospirales;f__Lachnospiraceae;g__Eubacterium_G;s__Eubacterium_G ventriosum	Diphtheria toxin repressor DtxR (VF0742)	Regulation	1
MAG1284	d__Bacteria;p__Bacillota_A;c__Clostridia;o__Lachnospirales;f__Lachnospiraceae;g__Eubacterium_G;s__Eubacterium_G ventriosum	Dispersin (VF0215)	Others	2
MAG1284	d__Bacteria;p__Bacillota_A;c__Clostridia;o__Lachnospirales;f__Lachnospiraceae;g__Eubacterium_G;s__Eubacterium_G ventriosum	Dot/Icm T4SS secreted effectors (VF0798)	Effector delivery system	3
MAG1284	d__Bacteria;p__Bacillota_A;c__Clostridia;o__Lachnospirales;f__Lachnospiraceae;g__Eubacterium_G;s__Eubacterium_G ventriosum	EF-Tu (VF0460)	Adherence	1
MAG1284	d__Bacteria;p__Bacillota_A;c__Clostridia;o__Lachnospirales;f__Lachnospiraceae;g__Eubacterium_G;s__Eubacterium_G ventriosum	EF-Tu (VF0877)	Adherence	1
MAG1284	d__Bacteria;p__Bacillota_A;c__Clostridia;o__Lachnospirales;f__Lachnospiraceae;g__Eubacterium_G;s__Eubacterium_G ventriosum	ESX-1 (VF0315)	Effector delivery system	1
MAG1284	d__Bacteria;p__Bacillota_A;c__Clostridia;o__Lachnospirales;f__Lachnospiraceae;g__Eubacterium_G;s__Eubacterium_G ventriosum	Exochelin (smegmatis) (VF0819)	Nutritional/Metabolic factor	1
MAG1284	d__Bacteria;p__Bacillota_A;c__Clostridia;o__Lachnospirales;f__Lachnospiraceae;g__Eubacterium_G;s__Eubacterium_G ventriosum	FAS-II (VF0809)	Nutritional/Metabolic factor	1
MAG1284	d__Bacteria;p__Bacillota_A;c__Clostridia;o__Lachnospirales;f__Lachnospiraceae;g__Eubacterium_G;s__Eubacterium_G ventriosum	FbpA/Fbp68 (VF0595)	Adherence	1
MAG1284	d__Bacteria;p__Bacillota_A;c__Clostridia;o__Lachnospirales;f__Lachnospiraceae;g__Eubacterium_G;s__Eubacterium_G ventriosum	FbpABC (VF0272)	Nutritional/Metabolic factor	5
MAG1284	d__Bacteria;p__Bacillota_A;c__Clostridia;o__Lachnospirales;f__Lachnospiraceae;g__Eubacterium_G;s__Eubacterium_G ventriosum	FeoAB (VF0160)	Nutritional/Metabolic factor	2
MAG1284	d__Bacteria;p__Bacillota_A;c__Clostridia;o__Lachnospirales;f__Lachnospiraceae;g__Eubacterium_G;s__Eubacterium_G ventriosum	Fimbrial low-molecular-weight protein (Flp) pili (VF1202)	Adherence	1
MAG1284	d__Bacteria;p__Bacillota_A;c__Clostridia;o__Lachnospirales;f__Lachnospiraceae;g__Eubacterium_G;s__Eubacterium_G ventriosum	Flagella (VF0114)	Motility	6
MAG1284	d__Bacteria;p__Bacillota_A;c__Clostridia;o__Lachnospirales;f__Lachnospiraceae;g__Eubacterium_G;s__Eubacterium_G ventriosum	Flagella (VF0273)	Motility	1
MAG1284	d__Bacteria;p__Bacillota_A;c__Clostridia;o__Lachnospirales;f__Lachnospiraceae;g__Eubacterium_G;s__Eubacterium_G ventriosum	Flagella (VF0519)	Motility	1
MAG1284	d__Bacteria;p__Bacillota_A;c__Clostridia;o__Lachnospirales;f__Lachnospiraceae;g__Eubacterium_G;s__Eubacterium_G ventriosum	FupA (VF0550)	Nutritional/Metabolic factor	1
MAG1284	d__Bacteria;p__Bacillota_A;c__Clostridia;o__Lachnospirales;f__Lachnospiraceae;g__Eubacterium_G;s__Eubacterium_G ventriosum	GAS pili (VF0531)	Adherence	1
MAG1284	d__Bacteria;p__Bacillota_A;c__Clostridia;o__Lachnospirales;f__Lachnospiraceae;g__Eubacterium_G;s__Eubacterium_G ventriosum	GacS/GacA two-component system (VF0908)	Regulation	3
MAG1284	d__Bacteria;p__Bacillota_A;c__Clostridia;o__Lachnospirales;f__Lachnospiraceae;g__Eubacterium_G;s__Eubacterium_G ventriosum	Glutamine synthesis (VF0816)	Nutritional/Metabolic factor	1
MAG1284	d__Bacteria;p__Bacillota_A;c__Clostridia;o__Lachnospirales;f__Lachnospiraceae;g__Eubacterium_G;s__Eubacterium_G ventriosum	GroEL (VF0594)	Adherence	1
MAG1284	d__Bacteria;p__Bacillota_A;c__Clostridia;o__Lachnospirales;f__Lachnospiraceae;g__Eubacterium_G;s__Eubacterium_G ventriosum	GtcA (VF0607)	Post-translational modification	1
MAG1284	d__Bacteria;p__Bacillota_A;c__Clostridia;o__Lachnospirales;f__Lachnospiraceae;g__Eubacterium_G;s__Eubacterium_G ventriosum	HasA (VF1254)	Nutritional/Metabolic factor	1
MAG1284	d__Bacteria;p__Bacillota_A;c__Clostridia;o__Lachnospirales;f__Lachnospiraceae;g__Eubacterium_G;s__Eubacterium_G ventriosum	Heme biosynthesis (VF0758)	Nutritional/Metabolic factor	1
MAG1284	d__Bacteria;p__Bacillota_A;c__Clostridia;o__Lachnospirales;f__Lachnospiraceae;g__Eubacterium_G;s__Eubacterium_G ventriosum	Hemolysin (VF0879)	Exotoxin	1
MAG1284	d__Bacteria;p__Bacillota_A;c__Clostridia;o__Lachnospirales;f__Lachnospiraceae;g__Eubacterium_G;s__Eubacterium_G ventriosum	Hemolysin III (VF0655)	Exotoxin	1
MAG1284	d__Bacteria;p__Bacillota_A;c__Clostridia;o__Lachnospirales;f__Lachnospiraceae;g__Eubacterium_G;s__Eubacterium_G ventriosum	HitABC (VF0268)	Nutritional/Metabolic factor	3
MAG1284	d__Bacteria;p__Bacillota_A;c__Clostridia;o__Lachnospirales;f__Lachnospiraceae;g__Eubacterium_G;s__Eubacterium_G ventriosum	IlpA (VF0513)	Adherence	1
MAG1284	d__Bacteria;p__Bacillota_A;c__Clostridia;o__Lachnospirales;f__Lachnospiraceae;g__Eubacterium_G;s__Eubacterium_G ventriosum	Iron/manganese transport (VF1116)	Nutritional/Metabolic factor	1
MAG1284	d__Bacteria;p__Bacillota_A;c__Clostridia;o__Lachnospirales;f__Lachnospiraceae;g__Eubacterium_G;s__Eubacterium_G ventriosum	Isd (VF0015)	Nutritional/Metabolic factor	1
MAG1284	d__Bacteria;p__Bacillota_A;c__Clostridia;o__Lachnospirales;f__Lachnospiraceae;g__Eubacterium_G;s__Eubacterium_G ventriosum	Isocitrate lyase (VF0253)	Others	1
MAG1284	d__Bacteria;p__Bacillota_A;c__Clostridia;o__Lachnospirales;f__Lachnospiraceae;g__Eubacterium_G;s__Eubacterium_G ventriosum	LOS (VF0044)	Immune modulation	11
MAG1284	d__Bacteria;p__Bacillota_A;c__Clostridia;o__Lachnospirales;f__Lachnospiraceae;g__Eubacterium_G;s__Eubacterium_G ventriosum	LOS (VF0326)	Immune modulation	1
MAG1284	d__Bacteria;p__Bacillota_A;c__Clostridia;o__Lachnospirales;f__Lachnospiraceae;g__Eubacterium_G;s__Eubacterium_G ventriosum	LPS (VF0033)	Immune modulation	1
MAG1284	d__Bacteria;p__Bacillota_A;c__Clostridia;o__Lachnospirales;f__Lachnospiraceae;g__Eubacterium_G;s__Eubacterium_G ventriosum	LPS (VF0056)	Immune modulation	1
MAG1284	d__Bacteria;p__Bacillota_A;c__Clostridia;o__Lachnospirales;f__Lachnospiraceae;g__Eubacterium_G;s__Eubacterium_G ventriosum	LPS (VF0171)	Immune modulation	2
MAG1284	d__Bacteria;p__Bacillota_A;c__Clostridia;o__Lachnospirales;f__Lachnospiraceae;g__Eubacterium_G;s__Eubacterium_G ventriosum	LPS (VF0367)	Immune modulation	2
MAG1284	d__Bacteria;p__Bacillota_A;c__Clostridia;o__Lachnospirales;f__Lachnospiraceae;g__Eubacterium_G;s__Eubacterium_G ventriosum	LPS (VF0542)	Immune modulation	2
MAG1284	d__Bacteria;p__Bacillota_A;c__Clostridia;o__Lachnospirales;f__Lachnospiraceae;g__Eubacterium_G;s__Eubacterium_G ventriosum	LPS (VF0561)	Immune modulation	2
MAG1284	d__Bacteria;p__Bacillota_A;c__Clostridia;o__Lachnospirales;f__Lachnospiraceae;g__Eubacterium_G;s__Eubacterium_G ventriosum	Lap (VF0444)	Adherence	1
MAG1284	d__Bacteria;p__Bacillota_A;c__Clostridia;o__Lachnospirales;f__Lachnospiraceae;g__Eubacterium_G;s__Eubacterium_G ventriosum	Lateral flagella (VF0625)	Biofilm	2
MAG1284	d__Bacteria;p__Bacillota_A;c__Clostridia;o__Lachnospirales;f__Lachnospiraceae;g__Eubacterium_G;s__Eubacterium_G ventriosum	Lateral flagella (VF1028)	Others	1
MAG1284	d__Bacteria;p__Bacillota_A;c__Clostridia;o__Lachnospirales;f__Lachnospiraceae;g__Eubacterium_G;s__Eubacterium_G ventriosum	LigA (VF1220)	Adherence	1
MAG1284	d__Bacteria;p__Bacillota_A;c__Clostridia;o__Lachnospirales;f__Lachnospiraceae;g__Eubacterium_G;s__Eubacterium_G ventriosum	Lipoprotein diacylglyceryl transferase lgt (VF0790)	Post-translational modification	1
MAG1284	d__Bacteria;p__Bacillota_A;c__Clostridia;o__Lachnospirales;f__Lachnospiraceae;g__Eubacterium_G;s__Eubacterium_G ventriosum	LisR/LisK (VF0792)	Regulation	2
MAG1284	d__Bacteria;p__Bacillota_A;c__Clostridia;o__Lachnospirales;f__Lachnospiraceae;g__Eubacterium_G;s__Eubacterium_G ventriosum	Lysine synthesis (VF0815)	Nutritional/Metabolic factor	1
MAG1284	d__Bacteria;p__Bacillota_A;c__Clostridia;o__Lachnospirales;f__Lachnospiraceae;g__Eubacterium_G;s__Eubacterium_G ventriosum	MARTX (VF0265)	Exotoxin	1
MAG1284	d__Bacteria;p__Bacillota_A;c__Clostridia;o__Lachnospirales;f__Lachnospiraceae;g__Eubacterium_G;s__Eubacterium_G ventriosum	MgtBC (VF0106)	Nutritional/Metabolic factor	2
MAG1284	d__Bacteria;p__Bacillota_A;c__Clostridia;o__Lachnospirales;f__Lachnospiraceae;g__Eubacterium_G;s__Eubacterium_G ventriosum	MntABC (VF0455)	Stress survival	1
MAG1284	d__Bacteria;p__Bacillota_A;c__Clostridia;o__Lachnospirales;f__Lachnospiraceae;g__Eubacterium_G;s__Eubacterium_G ventriosum	Mycobactin (VF0299)	Nutritional/Metabolic factor	1
MAG1284	d__Bacteria;p__Bacillota_A;c__Clostridia;o__Lachnospirales;f__Lachnospiraceae;g__Eubacterium_G;s__Eubacterium_G ventriosum	MymA operon (VF0840)	Immune modulation	1
MAG1284	d__Bacteria;p__Bacillota_A;c__Clostridia;o__Lachnospirales;f__Lachnospiraceae;g__Eubacterium_G;s__Eubacterium_G ventriosum	NEAT-type hemophore-mediated heme uptake system (VF0672)	Nutritional/Metabolic factor	2
MAG1284	d__Bacteria;p__Bacillota_A;c__Clostridia;o__Lachnospirales;f__Lachnospiraceae;g__Eubacterium_G;s__Eubacterium_G ventriosum	NEAT-type surface protein, direct heme uptake system (VF1106)	Nutritional/Metabolic factor	1
MAG1284	d__Bacteria;p__Bacillota_A;c__Clostridia;o__Lachnospirales;f__Lachnospiraceae;g__Eubacterium_G;s__Eubacterium_G ventriosum	O-antigen (VF0392)	Immune modulation	1
MAG1284	d__Bacteria;p__Bacillota_A;c__Clostridia;o__Lachnospirales;f__Lachnospiraceae;g__Eubacterium_G;s__Eubacterium_G ventriosum	P(1)-type Mn2+ transporting ATPase (VF0848)	Nutritional/Metabolic factor	1
MAG1284	d__Bacteria;p__Bacillota_A;c__Clostridia;o__Lachnospirales;f__Lachnospiraceae;g__Eubacterium_G;s__Eubacterium_G ventriosum	P. syringae TTSS (VF0909)	Effector delivery system	1
MAG1284	d__Bacteria;p__Bacillota_A;c__Clostridia;o__Lachnospirales;f__Lachnospiraceae;g__Eubacterium_G;s__Eubacterium_G ventriosum	P60 (VF0068)	Invasion	1
MAG1284	d__Bacteria;p__Bacillota_A;c__Clostridia;o__Lachnospirales;f__Lachnospiraceae;g__Eubacterium_G;s__Eubacterium_G ventriosum	PDH-B (VF0878)	Adherence	2
MAG1284	d__Bacteria;p__Bacillota_A;c__Clostridia;o__Lachnospirales;f__Lachnospiraceae;g__Eubacterium_G;s__Eubacterium_G ventriosum	PDIM (VF0309)	Immune modulation	1
MAG1284	d__Bacteria;p__Bacillota_A;c__Clostridia;o__Lachnospirales;f__Lachnospiraceae;g__Eubacterium_G;s__Eubacterium_G ventriosum	PEB1 (VF0327)	Adherence	1
MAG1284	d__Bacteria;p__Bacillota_A;c__Clostridia;o__Lachnospirales;f__Lachnospiraceae;g__Eubacterium_G;s__Eubacterium_G ventriosum	PEB1 (VF0772)	Adherence	1
MAG1284	d__Bacteria;p__Bacillota_A;c__Clostridia;o__Lachnospirales;f__Lachnospiraceae;g__Eubacterium_G;s__Eubacterium_G ventriosum	PanC/PanD (VF0319)	Nutritional/Metabolic factor	3
MAG1284	d__Bacteria;p__Bacillota_A;c__Clostridia;o__Lachnospirales;f__Lachnospiraceae;g__Eubacterium_G;s__Eubacterium_G ventriosum	PbpG (VF0468)	Immune modulation	3
MAG1284	d__Bacteria;p__Bacillota_A;c__Clostridia;o__Lachnospirales;f__Lachnospiraceae;g__Eubacterium_G;s__Eubacterium_G ventriosum	PgdA (VF0442)	Immune modulation	2
MAG1284	d__Bacteria;p__Bacillota_A;c__Clostridia;o__Lachnospirales;f__Lachnospiraceae;g__Eubacterium_G;s__Eubacterium_G ventriosum	Phospholipase D (VF0469)	Exotoxin	1
MAG1284	d__Bacteria;p__Bacillota_A;c__Clostridia;o__Lachnospirales;f__Lachnospiraceae;g__Eubacterium_G;s__Eubacterium_G ventriosum	Phytotoxin phaseolotoxin (VF0917)	Exotoxin	1
MAG1284	d__Bacteria;p__Bacillota_A;c__Clostridia;o__Lachnospirales;f__Lachnospiraceae;g__Eubacterium_G;s__Eubacterium_G ventriosum	PilA-type pili (PGS1, pilin gene clusters 1) (VF0744)	Adherence	1
MAG1284	d__Bacteria;p__Bacillota_A;c__Clostridia;o__Lachnospirales;f__Lachnospiraceae;g__Eubacterium_G;s__Eubacterium_G ventriosum	Polar flagella (VF0473)	Motility	4
MAG1284	d__Bacteria;p__Bacillota_A;c__Clostridia;o__Lachnospirales;f__Lachnospiraceae;g__Eubacterium_G;s__Eubacterium_G ventriosum	Polysaccharide capsule (VF0659)	Immune modulation	8
MAG1284	d__Bacteria;p__Bacillota_A;c__Clostridia;o__Lachnospirales;f__Lachnospiraceae;g__Eubacterium_G;s__Eubacterium_G ventriosum	Proline synthesis (VF0812)	Nutritional/Metabolic factor	1
MAG1284	d__Bacteria;p__Bacillota_A;c__Clostridia;o__Lachnospirales;f__Lachnospiraceae;g__Eubacterium_G;s__Eubacterium_G ventriosum	Proteasome-associated proteins (VF0847)	Stress survival	2
MAG1284	d__Bacteria;p__Bacillota_A;c__Clostridia;o__Lachnospirales;f__Lachnospiraceae;g__Eubacterium_G;s__Eubacterium_G ventriosum	Protein kinase G (VF0805)	Immune modulation	2
MAG1284	d__Bacteria;p__Bacillota_A;c__Clostridia;o__Lachnospirales;f__Lachnospiraceae;g__Eubacterium_G;s__Eubacterium_G ventriosum	Proteobactin (VF1252)	Nutritional/Metabolic factor	1
MAG1284	d__Bacteria;p__Bacillota_A;c__Clostridia;o__Lachnospirales;f__Lachnospiraceae;g__Eubacterium_G;s__Eubacterium_G ventriosum	Pseudomonine (VF0936)	Nutritional/Metabolic factor	1
MAG1284	d__Bacteria;p__Bacillota_A;c__Clostridia;o__Lachnospirales;f__Lachnospiraceae;g__Eubacterium_G;s__Eubacterium_G ventriosum	Purine biosynthesis (VF0559)	Nutritional/Metabolic factor	2
MAG1284	d__Bacteria;p__Bacillota_A;c__Clostridia;o__Lachnospirales;f__Lachnospiraceae;g__Eubacterium_G;s__Eubacterium_G ventriosum	Purine synthesis (VF0811)	Nutritional/Metabolic factor	1
MAG1284	d__Bacteria;p__Bacillota_A;c__Clostridia;o__Lachnospirales;f__Lachnospiraceae;g__Eubacterium_G;s__Eubacterium_G ventriosum	Pyocyanin (VF0100)	Nutritional/Metabolic factor	2
MAG1284	d__Bacteria;p__Bacillota_A;c__Clostridia;o__Lachnospirales;f__Lachnospiraceae;g__Eubacterium_G;s__Eubacterium_G ventriosum	Pyoverdine (VF0094)	Nutritional/Metabolic factor	3
MAG1284	d__Bacteria;p__Bacillota_A;c__Clostridia;o__Lachnospirales;f__Lachnospiraceae;g__Eubacterium_G;s__Eubacterium_G ventriosum	Pyridine-2,6-dithiocarboxylic acid (PDTC) (VF0938)	Nutritional/Metabolic factor	1
MAG1284	d__Bacteria;p__Bacillota_A;c__Clostridia;o__Lachnospirales;f__Lachnospiraceae;g__Eubacterium_G;s__Eubacterium_G ventriosum	Pyrimidine biosynthesis (VF0558)	Nutritional/Metabolic factor	4
MAG1284	d__Bacteria;p__Bacillota_A;c__Clostridia;o__Lachnospirales;f__Lachnospiraceae;g__Eubacterium_G;s__Eubacterium_G ventriosum	RecN (VF0457)	Stress survival	1
MAG1284	d__Bacteria;p__Bacillota_A;c__Clostridia;o__Lachnospirales;f__Lachnospiraceae;g__Eubacterium_G;s__Eubacterium_G ventriosum	RegX3 (VF0858)	Regulation	10
MAG1284	d__Bacteria;p__Bacillota_A;c__Clostridia;o__Lachnospirales;f__Lachnospiraceae;g__Eubacterium_G;s__Eubacterium_G ventriosum	RelA (VF0287)	Regulation	2
MAG1284	d__Bacteria;p__Bacillota_A;c__Clostridia;o__Lachnospirales;f__Lachnospiraceae;g__Eubacterium_G;s__Eubacterium_G ventriosum	RlrA islet (VF0529)	Adherence	1
MAG1284	d__Bacteria;p__Bacillota_A;c__Clostridia;o__Lachnospirales;f__Lachnospiraceae;g__Eubacterium_G;s__Eubacterium_G ventriosum	SP41 (VF0694)	Adherence	1
MAG1284	d__Bacteria;p__Bacillota_A;c__Clostridia;o__Lachnospirales;f__Lachnospiraceae;g__Eubacterium_G;s__Eubacterium_G ventriosum	SSU98_1513 (VF1105)	Adherence	1
MAG1284	d__Bacteria;p__Bacillota_A;c__Clostridia;o__Lachnospirales;f__Lachnospiraceae;g__Eubacterium_G;s__Eubacterium_G ventriosum	SenX3 (VF0857)	Regulation	3
MAG1284	d__Bacteria;p__Bacillota_A;c__Clostridia;o__Lachnospirales;f__Lachnospiraceae;g__Eubacterium_G;s__Eubacterium_G ventriosum	Serine-threonine phosphatase stp (VF0787)	Post-translational modification	1
MAG1284	d__Bacteria;p__Bacillota_A;c__Clostridia;o__Lachnospirales;f__Lachnospiraceae;g__Eubacterium_G;s__Eubacterium_G ventriosum	Siderophore-dependent iron uptake system (VF0738)	Nutritional/Metabolic factor	1
MAG1284	d__Bacteria;p__Bacillota_A;c__Clostridia;o__Lachnospirales;f__Lachnospiraceae;g__Eubacterium_G;s__Eubacterium_G ventriosum	SigA (VF0257)	Regulation	1
MAG1284	d__Bacteria;p__Bacillota_A;c__Clostridia;o__Lachnospirales;f__Lachnospiraceae;g__Eubacterium_G;s__Eubacterium_G ventriosum	SigE (VF0295)	Regulation	1
MAG1284	d__Bacteria;p__Bacillota_A;c__Clostridia;o__Lachnospirales;f__Lachnospiraceae;g__Eubacterium_G;s__Eubacterium_G ventriosum	SigF (VF0294)	Regulation	3
MAG1284	d__Bacteria;p__Bacillota_A;c__Clostridia;o__Lachnospirales;f__Lachnospiraceae;g__Eubacterium_G;s__Eubacterium_G ventriosum	Sortase B (VF0789)	Post-translational modification	2
MAG1284	d__Bacteria;p__Bacillota_A;c__Clostridia;o__Lachnospirales;f__Lachnospiraceae;g__Eubacterium_G;s__Eubacterium_G ventriosum	Streptococcal enolase (VF1060)	Exoenzyme	1
MAG1284	d__Bacteria;p__Bacillota_A;c__Clostridia;o__Lachnospirales;f__Lachnospiraceae;g__Eubacterium_G;s__Eubacterium_G ventriosum	Streptococcal plasmin receptor/GAPDH (VF1042)	Adherence	1
MAG1284	d__Bacteria;p__Bacillota_A;c__Clostridia;o__Lachnospirales;f__Lachnospiraceae;g__Eubacterium_G;s__Eubacterium_G ventriosum	T3SS (VF1274)	Effector delivery system	1
MAG1284	d__Bacteria;p__Bacillota_A;c__Clostridia;o__Lachnospirales;f__Lachnospiraceae;g__Eubacterium_G;s__Eubacterium_G ventriosum	T3SS2 (VF1299)	Effector delivery system	1
MAG1284	d__Bacteria;p__Bacillota_A;c__Clostridia;o__Lachnospirales;f__Lachnospiraceae;g__Eubacterium_G;s__Eubacterium_G ventriosum	T4SS secreted effectors (VF0695)	Effector delivery system	1
MAG1284	d__Bacteria;p__Bacillota_A;c__Clostridia;o__Lachnospirales;f__Lachnospiraceae;g__Eubacterium_G;s__Eubacterium_G ventriosum	T4SS secreted effectors (VF0696)	Effector delivery system	2
MAG1284	d__Bacteria;p__Bacillota_A;c__Clostridia;o__Lachnospirales;f__Lachnospiraceae;g__Eubacterium_G;s__Eubacterium_G ventriosum	T6SS-1 (VF0429)	Effector delivery system	1
MAG1284	d__Bacteria;p__Bacillota_A;c__Clostridia;o__Lachnospirales;f__Lachnospiraceae;g__Eubacterium_G;s__Eubacterium_G ventriosum	T6SS-II (VF0783)	Effector delivery system	1
MAG1284	d__Bacteria;p__Bacillota_A;c__Clostridia;o__Lachnospirales;f__Lachnospiraceae;g__Eubacterium_G;s__Eubacterium_G ventriosum	TTSS (VF0344)	Effector delivery system	1
MAG1284	d__Bacteria;p__Bacillota_A;c__Clostridia;o__Lachnospirales;f__Lachnospiraceae;g__Eubacterium_G;s__Eubacterium_G ventriosum	TTSS (chromosomally encoded) (VF1023)	Effector delivery system	3
MAG1284	d__Bacteria;p__Bacillota_A;c__Clostridia;o__Lachnospirales;f__Lachnospiraceae;g__Eubacterium_G;s__Eubacterium_G ventriosum	TTSS secreted effectors (VF0711)	Effector delivery system	3
MAG1284	d__Bacteria;p__Bacillota_A;c__Clostridia;o__Lachnospirales;f__Lachnospiraceae;g__Eubacterium_G;s__Eubacterium_G ventriosum	TlyC (VF0489)	Exoenzyme	1
MAG1284	d__Bacteria;p__Bacillota_A;c__Clostridia;o__Lachnospirales;f__Lachnospiraceae;g__Eubacterium_G;s__Eubacterium_G ventriosum	Trehalose-recycling ABC transporter (VF0842)	Nutritional/Metabolic factor	8
MAG1284	d__Bacteria;p__Bacillota_A;c__Clostridia;o__Lachnospirales;f__Lachnospiraceae;g__Eubacterium_G;s__Eubacterium_G ventriosum	Trigger factor (VF1056)	Stress survival	1
MAG1284	d__Bacteria;p__Bacillota_A;c__Clostridia;o__Lachnospirales;f__Lachnospiraceae;g__Eubacterium_G;s__Eubacterium_G ventriosum	Tryptophan synthesis (VF0813)	Nutritional/Metabolic factor	1
MAG1284	d__Bacteria;p__Bacillota_A;c__Clostridia;o__Lachnospirales;f__Lachnospiraceae;g__Eubacterium_G;s__Eubacterium_G ventriosum	Type IV pili (VF0082)	Adherence	2
MAG1284	d__Bacteria;p__Bacillota_A;c__Clostridia;o__Lachnospirales;f__Lachnospiraceae;g__Eubacterium_G;s__Eubacterium_G ventriosum	Type IV pili (VF1212)	Adherence	1
MAG1284	d__Bacteria;p__Bacillota_A;c__Clostridia;o__Lachnospirales;f__Lachnospiraceae;g__Eubacterium_G;s__Eubacterium_G ventriosum	Type VII secretion system (VF0403)	Effector delivery system	1
MAG1284	d__Bacteria;p__Bacillota_A;c__Clostridia;o__Lachnospirales;f__Lachnospiraceae;g__Eubacterium_G;s__Eubacterium_G ventriosum	VPS (VF0615)	Biofilm	1
MAG1284	d__Bacteria;p__Bacillota_A;c__Clostridia;o__Lachnospirales;f__Lachnospiraceae;g__Eubacterium_G;s__Eubacterium_G ventriosum	VctPDGC system (VF0638)	Nutritional/Metabolic factor	1
MAG1284	d__Bacteria;p__Bacillota_A;c__Clostridia;o__Lachnospirales;f__Lachnospiraceae;g__Eubacterium_G;s__Eubacterium_G ventriosum	Vibriobactin/Vulnibactin (VF0626)	Nutritional/Metabolic factor	1
MAG1284	d__Bacteria;p__Bacillota_A;c__Clostridia;o__Lachnospirales;f__Lachnospiraceae;g__Eubacterium_G;s__Eubacterium_G ventriosum	Vibrioferrin (VF0631)	Nutritional/Metabolic factor	1
MAG1284	d__Bacteria;p__Bacillota_A;c__Clostridia;o__Lachnospirales;f__Lachnospiraceae;g__Eubacterium_G;s__Eubacterium_G ventriosum	VirR/VirS (VF0791)	Regulation	2
MAG1284	d__Bacteria;p__Bacillota_A;c__Clostridia;o__Lachnospirales;f__Lachnospiraceae;g__Eubacterium_G;s__Eubacterium_G ventriosum	VirR/VirS two component system (VF0729)	Regulation	8
MAG1284	d__Bacteria;p__Bacillota_A;c__Clostridia;o__Lachnospirales;f__Lachnospiraceae;g__Eubacterium_G;s__Eubacterium_G ventriosum	Yersiniabactin siderophore (VF1115)	Nutritional/Metabolic factor	2
MAG1355	d__Bacteria;p__Bacillota_A;c__Clostridia;o__UBA1381;f__UBA1381;g__CAG-41;s__CAG-41 sp900066215	ABC-type heme transporter (VF0739)	Nutritional/Metabolic factor	2
MAG1355	d__Bacteria;p__Bacillota_A;c__Clostridia;o__UBA1381;f__UBA1381;g__CAG-41;s__CAG-41 sp900066215	Accessory secretion factor (VF0808)	Others	1
MAG1355	d__Bacteria;p__Bacillota_A;c__Clostridia;o__UBA1381;f__UBA1381;g__CAG-41;s__CAG-41 sp900066215	Achromobactin biosynthesis and transport (VF0922)	Nutritional/Metabolic factor	1
MAG1355	d__Bacteria;p__Bacillota_A;c__Clostridia;o__UBA1381;f__UBA1381;g__CAG-41;s__CAG-41 sp900066215	Adherence; porin (VF0713)	Adherence	1
MAG1355	d__Bacteria;p__Bacillota_A;c__Clostridia;o__UBA1381;f__UBA1381;g__CAG-41;s__CAG-41 sp900066215	Alginate (VF0091)	Biofilm	5
MAG1355	d__Bacteria;p__Bacillota_A;c__Clostridia;o__UBA1381;f__UBA1381;g__CAG-41;s__CAG-41 sp900066215	Allantion utilization (VF0572)	Nutritional/Metabolic factor	1
MAG1355	d__Bacteria;p__Bacillota_A;c__Clostridia;o__UBA1381;f__UBA1381;g__CAG-41;s__CAG-41 sp900066215	Alpha-Hemolysin (VF0225)	Exotoxin	2
MAG1355	d__Bacteria;p__Bacillota_A;c__Clostridia;o__UBA1381;f__UBA1381;g__CAG-41;s__CAG-41 sp900066215	Alpha-clostripain (VF0390)	Exoenzyme	1
MAG1355	d__Bacteria;p__Bacillota_A;c__Clostridia;o__UBA1381;f__UBA1381;g__CAG-41;s__CAG-41 sp900066215	Autolysin alt (VF0997)	Adherence	2
MAG1355	d__Bacteria;p__Bacillota_A;c__Clostridia;o__UBA1381;f__UBA1381;g__CAG-41;s__CAG-41 sp900066215	BSH (VF0350)	Stress survival	1
MAG1355	d__Bacteria;p__Bacillota_A;c__Clostridia;o__UBA1381;f__UBA1381;g__CAG-41;s__CAG-41 sp900066215	Beta-haemolysin/cytolysin (VF0279)	Exotoxin	4
MAG1355	d__Bacteria;p__Bacillota_A;c__Clostridia;o__UBA1381;f__UBA1381;g__CAG-41;s__CAG-41 sp900066215	Biotin synthesis (VF0552)	Nutritional/Metabolic factor	2
MAG1355	d__Bacteria;p__Bacillota_A;c__Clostridia;o__UBA1381;f__UBA1381;g__CAG-41;s__CAG-41 sp900066215	BslA (VF0411)	Adherence	5
MAG1355	d__Bacteria;p__Bacillota_A;c__Clostridia;o__UBA1381;f__UBA1381;g__CAG-41;s__CAG-41 sp900066215	C5a peptidase (VF0245)	Adherence	1
MAG1355	d__Bacteria;p__Bacillota_A;c__Clostridia;o__UBA1381;f__UBA1381;g__CAG-41;s__CAG-41 sp900066215	Capsule (VF0141)	Immune modulation	1
MAG1355	d__Bacteria;p__Bacillota_A;c__Clostridia;o__UBA1381;f__UBA1381;g__CAG-41;s__CAG-41 sp900066215	Capsule (VF0144)	Immune modulation	8
MAG1355	d__Bacteria;p__Bacillota_A;c__Clostridia;o__UBA1381;f__UBA1381;g__CAG-41;s__CAG-41 sp900066215	Capsule (VF0274)	Immune modulation	1
MAG1355	d__Bacteria;p__Bacillota_A;c__Clostridia;o__UBA1381;f__UBA1381;g__CAG-41;s__CAG-41 sp900066215	Capsule (VF0323)	Immune modulation	1
MAG1355	d__Bacteria;p__Bacillota_A;c__Clostridia;o__UBA1381;f__UBA1381;g__CAG-41;s__CAG-41 sp900066215	Capsule (VF0361)	Immune modulation	3
MAG1355	d__Bacteria;p__Bacillota_A;c__Clostridia;o__UBA1381;f__UBA1381;g__CAG-41;s__CAG-41 sp900066215	Capsule (VF0465)	Immune modulation	1
MAG1355	d__Bacteria;p__Bacillota_A;c__Clostridia;o__UBA1381;f__UBA1381;g__CAG-41;s__CAG-41 sp900066215	Capsule (VF0543)	Immune modulation	1
MAG1355	d__Bacteria;p__Bacillota_A;c__Clostridia;o__UBA1381;f__UBA1381;g__CAG-41;s__CAG-41 sp900066215	Capsule (VF0560)	Immune modulation	3
MAG1355	d__Bacteria;p__Bacillota_A;c__Clostridia;o__UBA1381;f__UBA1381;g__CAG-41;s__CAG-41 sp900066215	Capsule (VF0881)	Immune modulation	1
MAG1355	d__Bacteria;p__Bacillota_A;c__Clostridia;o__UBA1381;f__UBA1381;g__CAG-41;s__CAG-41 sp900066215	Cereulide (VF0583)	Exotoxin	3
MAG1355	d__Bacteria;p__Bacillota_A;c__Clostridia;o__UBA1381;f__UBA1381;g__CAG-41;s__CAG-41 sp900066215	Ciu iron uptake and siderophore biosynthesis system (VF0740)	Nutritional/Metabolic factor	1
MAG1355	d__Bacteria;p__Bacillota_A;c__Clostridia;o__UBA1381;f__UBA1381;g__CAG-41;s__CAG-41 sp900066215	ClpC (VF0072)	Stress survival	2
MAG1355	d__Bacteria;p__Bacillota_A;c__Clostridia;o__UBA1381;f__UBA1381;g__CAG-41;s__CAG-41 sp900066215	ClpP (VF0074)	Stress survival	1
MAG1355	d__Bacteria;p__Bacillota_A;c__Clostridia;o__UBA1381;f__UBA1381;g__CAG-41;s__CAG-41 sp900066215	Colibactin (VF0573)	Exotoxin	1
MAG1355	d__Bacteria;p__Bacillota_A;c__Clostridia;o__UBA1381;f__UBA1381;g__CAG-41;s__CAG-41 sp900066215	Colibactin (VF1179)	Exotoxin	2
MAG1355	d__Bacteria;p__Bacillota_A;c__Clostridia;o__UBA1381;f__UBA1381;g__CAG-41;s__CAG-41 sp900066215	Copper exporter (VF0849)	Nutritional/Metabolic factor	2
MAG1355	d__Bacteria;p__Bacillota_A;c__Clostridia;o__UBA1381;f__UBA1381;g__CAG-41;s__CAG-41 sp900066215	DIP1621 (VF0603)	Adherence	1
MAG1355	d__Bacteria;p__Bacillota_A;c__Clostridia;o__UBA1381;f__UBA1381;g__CAG-41;s__CAG-41 sp900066215	Direct heme uptake system (VF0724)	Nutritional/Metabolic factor	1
MAG1355	d__Bacteria;p__Bacillota_A;c__Clostridia;o__UBA1381;f__UBA1381;g__CAG-41;s__CAG-41 sp900066215	Dot/Icm T4SS secreted effectors (VF0798)	Effector delivery system	3
MAG1355	d__Bacteria;p__Bacillota_A;c__Clostridia;o__UBA1381;f__UBA1381;g__CAG-41;s__CAG-41 sp900066215	EF-Tu (VF0877)	Adherence	1
MAG1355	d__Bacteria;p__Bacillota_A;c__Clostridia;o__UBA1381;f__UBA1381;g__CAG-41;s__CAG-41 sp900066215	Exochelin (smegmatis) (VF0819)	Nutritional/Metabolic factor	1
MAG1355	d__Bacteria;p__Bacillota_A;c__Clostridia;o__UBA1381;f__UBA1381;g__CAG-41;s__CAG-41 sp900066215	Exopolysaccharide (VF0755)	Immune modulation	1
MAG1355	d__Bacteria;p__Bacillota_A;c__Clostridia;o__UBA1381;f__UBA1381;g__CAG-41;s__CAG-41 sp900066215	FAS-II (VF0809)	Nutritional/Metabolic factor	1
MAG1355	d__Bacteria;p__Bacillota_A;c__Clostridia;o__UBA1381;f__UBA1381;g__CAG-41;s__CAG-41 sp900066215	FbpA/Fbp68 (VF0595)	Adherence	1
MAG1355	d__Bacteria;p__Bacillota_A;c__Clostridia;o__UBA1381;f__UBA1381;g__CAG-41;s__CAG-41 sp900066215	FbpABC (VF0272)	Nutritional/Metabolic factor	1
MAG1355	d__Bacteria;p__Bacillota_A;c__Clostridia;o__UBA1381;f__UBA1381;g__CAG-41;s__CAG-41 sp900066215	FeoAB (VF0160)	Nutritional/Metabolic factor	1
MAG1355	d__Bacteria;p__Bacillota_A;c__Clostridia;o__UBA1381;f__UBA1381;g__CAG-41;s__CAG-41 sp900066215	Fibronectin-binding protein (VF0747)	Adherence	1
MAG1355	d__Bacteria;p__Bacillota_A;c__Clostridia;o__UBA1381;f__UBA1381;g__CAG-41;s__CAG-41 sp900066215	Flagella (VF0114)	Motility	3
MAG1355	d__Bacteria;p__Bacillota_A;c__Clostridia;o__UBA1381;f__UBA1381;g__CAG-41;s__CAG-41 sp900066215	Flagella (VF0273)	Motility	2
MAG1355	d__Bacteria;p__Bacillota_A;c__Clostridia;o__UBA1381;f__UBA1381;g__CAG-41;s__CAG-41 sp900066215	FupA (VF0550)	Nutritional/Metabolic factor	2
MAG1355	d__Bacteria;p__Bacillota_A;c__Clostridia;o__UBA1381;f__UBA1381;g__CAG-41;s__CAG-41 sp900066215	GPL locus (VF0841)	Immune modulation	1
MAG1355	d__Bacteria;p__Bacillota_A;c__Clostridia;o__UBA1381;f__UBA1381;g__CAG-41;s__CAG-41 sp900066215	GacS/GacA two-component system (VF0908)	Regulation	2
MAG1355	d__Bacteria;p__Bacillota_A;c__Clostridia;o__UBA1381;f__UBA1381;g__CAG-41;s__CAG-41 sp900066215	Glutamine synthesis (VF0816)	Nutritional/Metabolic factor	1
MAG1355	d__Bacteria;p__Bacillota_A;c__Clostridia;o__UBA1381;f__UBA1381;g__CAG-41;s__CAG-41 sp900066215	GroEL (VF0594)	Adherence	1
MAG1355	d__Bacteria;p__Bacillota_A;c__Clostridia;o__UBA1381;f__UBA1381;g__CAG-41;s__CAG-41 sp900066215	HSI-1 (VF0334)	Effector delivery system	1
MAG1355	d__Bacteria;p__Bacillota_A;c__Clostridia;o__UBA1381;f__UBA1381;g__CAG-41;s__CAG-41 sp900066215	Heme biosynthesis (VF0758)	Nutritional/Metabolic factor	6
MAG1355	d__Bacteria;p__Bacillota_A;c__Clostridia;o__UBA1381;f__UBA1381;g__CAG-41;s__CAG-41 sp900066215	Hemolysin (VF0879)	Exotoxin	1
MAG1355	d__Bacteria;p__Bacillota_A;c__Clostridia;o__UBA1381;f__UBA1381;g__CAG-41;s__CAG-41 sp900066215	HitABC (VF0268)	Nutritional/Metabolic factor	2
MAG1355	d__Bacteria;p__Bacillota_A;c__Clostridia;o__UBA1381;f__UBA1381;g__CAG-41;s__CAG-41 sp900066215	Hyaluronidase (VF0359)	Exoenzyme	1
MAG1355	d__Bacteria;p__Bacillota_A;c__Clostridia;o__UBA1381;f__UBA1381;g__CAG-41;s__CAG-41 sp900066215	IlsA (VF0585)	Nutritional/Metabolic factor	2
MAG1355	d__Bacteria;p__Bacillota_A;c__Clostridia;o__UBA1381;f__UBA1381;g__CAG-41;s__CAG-41 sp900066215	InlA (VF0069)	Invasion	2
MAG1355	d__Bacteria;p__Bacillota_A;c__Clostridia;o__UBA1381;f__UBA1381;g__CAG-41;s__CAG-41 sp900066215	InlF (VF0447)	Adherence	1
MAG1355	d__Bacteria;p__Bacillota_A;c__Clostridia;o__UBA1381;f__UBA1381;g__CAG-41;s__CAG-41 sp900066215	LOS (VF0044)	Immune modulation	8
MAG1355	d__Bacteria;p__Bacillota_A;c__Clostridia;o__UBA1381;f__UBA1381;g__CAG-41;s__CAG-41 sp900066215	LPS (VF0056)	Immune modulation	1
MAG1355	d__Bacteria;p__Bacillota_A;c__Clostridia;o__UBA1381;f__UBA1381;g__CAG-41;s__CAG-41 sp900066215	LPS (VF0171)	Immune modulation	2
MAG1355	d__Bacteria;p__Bacillota_A;c__Clostridia;o__UBA1381;f__UBA1381;g__CAG-41;s__CAG-41 sp900066215	LPS (VF0367)	Immune modulation	3
MAG1355	d__Bacteria;p__Bacillota_A;c__Clostridia;o__UBA1381;f__UBA1381;g__CAG-41;s__CAG-41 sp900066215	LPS (VF0370)	Immune modulation	1
MAG1355	d__Bacteria;p__Bacillota_A;c__Clostridia;o__UBA1381;f__UBA1381;g__CAG-41;s__CAG-41 sp900066215	LPS (VF0542)	Immune modulation	4
MAG1355	d__Bacteria;p__Bacillota_A;c__Clostridia;o__UBA1381;f__UBA1381;g__CAG-41;s__CAG-41 sp900066215	LPS (VF0561)	Immune modulation	1
MAG1355	d__Bacteria;p__Bacillota_A;c__Clostridia;o__UBA1381;f__UBA1381;g__CAG-41;s__CAG-41 sp900066215	Lap (VF0444)	Adherence	3
MAG1355	d__Bacteria;p__Bacillota_A;c__Clostridia;o__UBA1381;f__UBA1381;g__CAG-41;s__CAG-41 sp900066215	Lateral flagella (VF0625)	Biofilm	4
MAG1355	d__Bacteria;p__Bacillota_A;c__Clostridia;o__UBA1381;f__UBA1381;g__CAG-41;s__CAG-41 sp900066215	LigA (VF1220)	Adherence	1
MAG1355	d__Bacteria;p__Bacillota_A;c__Clostridia;o__UBA1381;f__UBA1381;g__CAG-41;s__CAG-41 sp900066215	Lipoprotein diacylglyceryl transferase lgt (VF0790)	Post-translational modification	1
MAG1355	d__Bacteria;p__Bacillota_A;c__Clostridia;o__UBA1381;f__UBA1381;g__CAG-41;s__CAG-41 sp900066215	LisR/LisK (VF0792)	Regulation	1
MAG1355	d__Bacteria;p__Bacillota_A;c__Clostridia;o__UBA1381;f__UBA1381;g__CAG-41;s__CAG-41 sp900066215	Lmb (VF0275)	Adherence	1
MAG1355	d__Bacteria;p__Bacillota_A;c__Clostridia;o__UBA1381;f__UBA1381;g__CAG-41;s__CAG-41 sp900066215	Lysine synthesis (VF0815)	Nutritional/Metabolic factor	1
MAG1355	d__Bacteria;p__Bacillota_A;c__Clostridia;o__UBA1381;f__UBA1381;g__CAG-41;s__CAG-41 sp900066215	MSHA pili (VF0515)	Adherence	1
MAG1355	d__Bacteria;p__Bacillota_A;c__Clostridia;o__UBA1381;f__UBA1381;g__CAG-41;s__CAG-41 sp900066215	MgtBC (VF0106)	Nutritional/Metabolic factor	2
MAG1355	d__Bacteria;p__Bacillota_A;c__Clostridia;o__UBA1381;f__UBA1381;g__CAG-41;s__CAG-41 sp900066215	MntABC (VF0455)	Stress survival	1
MAG1355	d__Bacteria;p__Bacillota_A;c__Clostridia;o__UBA1381;f__UBA1381;g__CAG-41;s__CAG-41 sp900066215	MprAB (VF0298)	Regulation	2
MAG1355	d__Bacteria;p__Bacillota_A;c__Clostridia;o__UBA1381;f__UBA1381;g__CAG-41;s__CAG-41 sp900066215	Mycobactin (VF0299)	Nutritional/Metabolic factor	1
MAG1355	d__Bacteria;p__Bacillota_A;c__Clostridia;o__UBA1381;f__UBA1381;g__CAG-41;s__CAG-41 sp900066215	MymA operon (VF0840)	Immune modulation	3
MAG1355	d__Bacteria;p__Bacillota_A;c__Clostridia;o__UBA1381;f__UBA1381;g__CAG-41;s__CAG-41 sp900066215	NEAT-type hemophore-mediated heme uptake system (VF0672)	Nutritional/Metabolic factor	1
MAG1355	d__Bacteria;p__Bacillota_A;c__Clostridia;o__UBA1381;f__UBA1381;g__CAG-41;s__CAG-41 sp900066215	Ornibactin (VF0701)	Nutritional/Metabolic factor	1
MAG1355	d__Bacteria;p__Bacillota_A;c__Clostridia;o__UBA1381;f__UBA1381;g__CAG-41;s__CAG-41 sp900066215	P(1)-type Mn2+ transporting ATPase (VF0848)	Nutritional/Metabolic factor	1
MAG1355	d__Bacteria;p__Bacillota_A;c__Clostridia;o__UBA1381;f__UBA1381;g__CAG-41;s__CAG-41 sp900066215	P60 (VF0068)	Invasion	1
MAG1355	d__Bacteria;p__Bacillota_A;c__Clostridia;o__UBA1381;f__UBA1381;g__CAG-41;s__CAG-41 sp900066215	PDIM (VF0309)	Immune modulation	2
MAG1355	d__Bacteria;p__Bacillota_A;c__Clostridia;o__UBA1381;f__UBA1381;g__CAG-41;s__CAG-41 sp900066215	PanC/PanD (VF0319)	Nutritional/Metabolic factor	3
MAG1355	d__Bacteria;p__Bacillota_A;c__Clostridia;o__UBA1381;f__UBA1381;g__CAG-41;s__CAG-41 sp900066215	PbpG (VF0468)	Immune modulation	1
MAG1355	d__Bacteria;p__Bacillota_A;c__Clostridia;o__UBA1381;f__UBA1381;g__CAG-41;s__CAG-41 sp900066215	Peritrichous flagella (VF1154)	Motility	1
MAG1355	d__Bacteria;p__Bacillota_A;c__Clostridia;o__UBA1381;f__UBA1381;g__CAG-41;s__CAG-41 sp900066215	PgdA (VF0442)	Immune modulation	4
MAG1355	d__Bacteria;p__Bacillota_A;c__Clostridia;o__UBA1381;f__UBA1381;g__CAG-41;s__CAG-41 sp900066215	Phospholipase D (VF0469)	Exotoxin	1
MAG1355	d__Bacteria;p__Bacillota_A;c__Clostridia;o__UBA1381;f__UBA1381;g__CAG-41;s__CAG-41 sp900066215	Phytotoxin phaseolotoxin (VF0917)	Exotoxin	1
MAG1355	d__Bacteria;p__Bacillota_A;c__Clostridia;o__UBA1381;f__UBA1381;g__CAG-41;s__CAG-41 sp900066215	Phytotoxin syringopeptin (VF0918)	Exotoxin	1
MAG1355	d__Bacteria;p__Bacillota_A;c__Clostridia;o__UBA1381;f__UBA1381;g__CAG-41;s__CAG-41 sp900066215	PlcR-PapR quorum sensing (VF0660)	Biofilm	1
MAG1355	d__Bacteria;p__Bacillota_A;c__Clostridia;o__UBA1381;f__UBA1381;g__CAG-41;s__CAG-41 sp900066215	Polar flagella (VF0473)	Motility	4
MAG1355	d__Bacteria;p__Bacillota_A;c__Clostridia;o__UBA1381;f__UBA1381;g__CAG-41;s__CAG-41 sp900066215	Polysaccharide capsule (VF0659)	Immune modulation	7
MAG1355	d__Bacteria;p__Bacillota_A;c__Clostridia;o__UBA1381;f__UBA1381;g__CAG-41;s__CAG-41 sp900066215	Proline synthesis (VF0812)	Nutritional/Metabolic factor	1
MAG1355	d__Bacteria;p__Bacillota_A;c__Clostridia;o__UBA1381;f__UBA1381;g__CAG-41;s__CAG-41 sp900066215	Proteasome-associated proteins (VF0847)	Stress survival	3
MAG1355	d__Bacteria;p__Bacillota_A;c__Clostridia;o__UBA1381;f__UBA1381;g__CAG-41;s__CAG-41 sp900066215	Protein kinase G (VF0805)	Immune modulation	2
MAG1355	d__Bacteria;p__Bacillota_A;c__Clostridia;o__UBA1381;f__UBA1381;g__CAG-41;s__CAG-41 sp900066215	Purine biosynthesis (VF0559)	Nutritional/Metabolic factor	1
MAG1355	d__Bacteria;p__Bacillota_A;c__Clostridia;o__UBA1381;f__UBA1381;g__CAG-41;s__CAG-41 sp900066215	Pyocyanin (VF0100)	Nutritional/Metabolic factor	1
MAG1355	d__Bacteria;p__Bacillota_A;c__Clostridia;o__UBA1381;f__UBA1381;g__CAG-41;s__CAG-41 sp900066215	Pyoverdine (VF0094)	Nutritional/Metabolic factor	1
MAG1355	d__Bacteria;p__Bacillota_A;c__Clostridia;o__UBA1381;f__UBA1381;g__CAG-41;s__CAG-41 sp900066215	Pyridine-2,6-dithiocarboxylic acid (PDTC) (VF0938)	Nutritional/Metabolic factor	2
MAG1355	d__Bacteria;p__Bacillota_A;c__Clostridia;o__UBA1381;f__UBA1381;g__CAG-41;s__CAG-41 sp900066215	Pyrimidine biosynthesis (VF0558)	Nutritional/Metabolic factor	2
MAG1355	d__Bacteria;p__Bacillota_A;c__Clostridia;o__UBA1381;f__UBA1381;g__CAG-41;s__CAG-41 sp900066215	RecN (VF0457)	Stress survival	1
MAG1355	d__Bacteria;p__Bacillota_A;c__Clostridia;o__UBA1381;f__UBA1381;g__CAG-41;s__CAG-41 sp900066215	RegX3 (VF0858)	Regulation	5
MAG1355	d__Bacteria;p__Bacillota_A;c__Clostridia;o__UBA1381;f__UBA1381;g__CAG-41;s__CAG-41 sp900066215	RelA (VF0287)	Regulation	2
MAG1355	d__Bacteria;p__Bacillota_A;c__Clostridia;o__UBA1381;f__UBA1381;g__CAG-41;s__CAG-41 sp900066215	RlrA islet (VF0529)	Adherence	1
MAG1355	d__Bacteria;p__Bacillota_A;c__Clostridia;o__UBA1381;f__UBA1381;g__CAG-41;s__CAG-41 sp900066215	RpoS (VF0112)	Regulation	1
MAG1355	d__Bacteria;p__Bacillota_A;c__Clostridia;o__UBA1381;f__UBA1381;g__CAG-41;s__CAG-41 sp900066215	SenX3 (VF0857)	Regulation	4
MAG1355	d__Bacteria;p__Bacillota_A;c__Clostridia;o__UBA1381;f__UBA1381;g__CAG-41;s__CAG-41 sp900066215	Serine protease (VF1055)	Exoenzyme	2
MAG1355	d__Bacteria;p__Bacillota_A;c__Clostridia;o__UBA1381;f__UBA1381;g__CAG-41;s__CAG-41 sp900066215	Serine-threonine phosphatase stp (VF0787)	Post-translational modification	1
MAG1355	d__Bacteria;p__Bacillota_A;c__Clostridia;o__UBA1381;f__UBA1381;g__CAG-41;s__CAG-41 sp900066215	SigA (VF0257)	Regulation	2
MAG1355	d__Bacteria;p__Bacillota_A;c__Clostridia;o__UBA1381;f__UBA1381;g__CAG-41;s__CAG-41 sp900066215	SigF (VF0294)	Regulation	3
MAG1355	d__Bacteria;p__Bacillota_A;c__Clostridia;o__UBA1381;f__UBA1381;g__CAG-41;s__CAG-41 sp900066215	SigH (VF0296)	Regulation	1
MAG1355	d__Bacteria;p__Bacillota_A;c__Clostridia;o__UBA1381;f__UBA1381;g__CAG-41;s__CAG-41 sp900066215	Streptococcal enolase (VF1060)	Exoenzyme	1
MAG1355	d__Bacteria;p__Bacillota_A;c__Clostridia;o__UBA1381;f__UBA1381;g__CAG-41;s__CAG-41 sp900066215	Streptococcal plasmin receptor/GAPDH (VF1042)	Adherence	1
MAG1355	d__Bacteria;p__Bacillota_A;c__Clostridia;o__UBA1381;f__UBA1381;g__CAG-41;s__CAG-41 sp900066215	T3SS2 (VF1299)	Effector delivery system	1
MAG1355	d__Bacteria;p__Bacillota_A;c__Clostridia;o__UBA1381;f__UBA1381;g__CAG-41;s__CAG-41 sp900066215	T4SS secreted effectors (VF0696)	Effector delivery system	1
MAG1355	d__Bacteria;p__Bacillota_A;c__Clostridia;o__UBA1381;f__UBA1381;g__CAG-41;s__CAG-41 sp900066215	TTSS (VF0035)	Effector delivery system	1
MAG1355	d__Bacteria;p__Bacillota_A;c__Clostridia;o__UBA1381;f__UBA1381;g__CAG-41;s__CAG-41 sp900066215	TTSS (VF0344)	Effector delivery system	1
MAG1355	d__Bacteria;p__Bacillota_A;c__Clostridia;o__UBA1381;f__UBA1381;g__CAG-41;s__CAG-41 sp900066215	TTSS (chromosomally encoded) (VF1023)	Effector delivery system	2
MAG1355	d__Bacteria;p__Bacillota_A;c__Clostridia;o__UBA1381;f__UBA1381;g__CAG-41;s__CAG-41 sp900066215	TTSS secreted effectors (VF0711)	Effector delivery system	2
MAG1355	d__Bacteria;p__Bacillota_A;c__Clostridia;o__UBA1381;f__UBA1381;g__CAG-41;s__CAG-41 sp900066215	Trehalose-recycling ABC transporter (VF0842)	Nutritional/Metabolic factor	7
MAG1355	d__Bacteria;p__Bacillota_A;c__Clostridia;o__UBA1381;f__UBA1381;g__CAG-41;s__CAG-41 sp900066215	Trigger factor (VF1056)	Stress survival	1
MAG1355	d__Bacteria;p__Bacillota_A;c__Clostridia;o__UBA1381;f__UBA1381;g__CAG-41;s__CAG-41 sp900066215	Tryptophan synthesis (VF0813)	Nutritional/Metabolic factor	1
MAG1355	d__Bacteria;p__Bacillota_A;c__Clostridia;o__UBA1381;f__UBA1381;g__CAG-41;s__CAG-41 sp900066215	Type IV pili (VF1212)	Adherence	3
MAG1355	d__Bacteria;p__Bacillota_A;c__Clostridia;o__UBA1381;f__UBA1381;g__CAG-41;s__CAG-41 sp900066215	Type VII secretion system (VF0403)	Effector delivery system	1
MAG1355	d__Bacteria;p__Bacillota_A;c__Clostridia;o__UBA1381;f__UBA1381;g__CAG-41;s__CAG-41 sp900066215	VPS (VF0615)	Biofilm	1
MAG1355	d__Bacteria;p__Bacillota_A;c__Clostridia;o__UBA1381;f__UBA1381;g__CAG-41;s__CAG-41 sp900066215	VirB/VirD4 T4SS secreted effectors (VF0682)	Effector delivery system	1
MAG1355	d__Bacteria;p__Bacillota_A;c__Clostridia;o__UBA1381;f__UBA1381;g__CAG-41;s__CAG-41 sp900066215	VirR/VirS two component system (VF0729)	Regulation	1
MAG1355	d__Bacteria;p__Bacillota_A;c__Clostridia;o__UBA1381;f__UBA1381;g__CAG-41;s__CAG-41 sp900066215	Yersiniabactin (VF0923)	Nutritional/Metabolic factor	1
MAG1355	d__Bacteria;p__Bacillota_A;c__Clostridia;o__UBA1381;f__UBA1381;g__CAG-41;s__CAG-41 sp900066215	Yersiniabactin-related (VF1251)	Nutritional/Metabolic factor	1
MAG1355	d__Bacteria;p__Bacillota_A;c__Clostridia;o__UBA1381;f__UBA1381;g__CAG-41;s__CAG-41 sp900066215	Zn++ metalloprotease (VF0846)	Exoenzyme	1
MAG1460	d__Bacteria;p__Bacillota_A;c__Clostridia;o__Lachnospirales;f__Lachnospiraceae;g__UMGS1370;s__UMGS1370 sp900542035	ABC transporter (VF0741)	Nutritional/Metabolic factor	2
MAG1460	d__Bacteria;p__Bacillota_A;c__Clostridia;o__Lachnospirales;f__Lachnospiraceae;g__UMGS1370;s__UMGS1370 sp900542035	ABC transporter (VF0818)	Nutritional/Metabolic factor	1
MAG1460	d__Bacteria;p__Bacillota_A;c__Clostridia;o__Lachnospirales;f__Lachnospiraceae;g__UMGS1370;s__UMGS1370 sp900542035	ABC-type heme transporter (VF0739)	Nutritional/Metabolic factor	3
MAG1460	d__Bacteria;p__Bacillota_A;c__Clostridia;o__Lachnospirales;f__Lachnospiraceae;g__UMGS1370;s__UMGS1370 sp900542035	AI-2 (VF0406)	Biofilm	1
MAG1460	d__Bacteria;p__Bacillota_A;c__Clostridia;o__Lachnospirales;f__Lachnospiraceae;g__UMGS1370;s__UMGS1370 sp900542035	Accessory secretion factor (VF0808)	Others	1
MAG1460	d__Bacteria;p__Bacillota_A;c__Clostridia;o__Lachnospirales;f__Lachnospiraceae;g__UMGS1370;s__UMGS1370 sp900542035	Achromobactin (VF1243)	Nutritional/Metabolic factor	1
MAG1460	d__Bacteria;p__Bacillota_A;c__Clostridia;o__Lachnospirales;f__Lachnospiraceae;g__UMGS1370;s__UMGS1370 sp900542035	Achromobactin biosynthesis and transport (VF0922)	Nutritional/Metabolic factor	1
MAG1460	d__Bacteria;p__Bacillota_A;c__Clostridia;o__Lachnospirales;f__Lachnospiraceae;g__UMGS1370;s__UMGS1370 sp900542035	Adherence; porin (VF0713)	Adherence	2
MAG1460	d__Bacteria;p__Bacillota_A;c__Clostridia;o__Lachnospirales;f__Lachnospiraceae;g__UMGS1370;s__UMGS1370 sp900542035	Adhesive fimbriae (VF0213)	Adherence	1
MAG1460	d__Bacteria;p__Bacillota_A;c__Clostridia;o__Lachnospirales;f__Lachnospiraceae;g__UMGS1370;s__UMGS1370 sp900542035	AdsA (VF0422)	Immune modulation	2
MAG1460	d__Bacteria;p__Bacillota_A;c__Clostridia;o__Lachnospirales;f__Lachnospiraceae;g__UMGS1370;s__UMGS1370 sp900542035	Alginate (VF0091)	Biofilm	13
MAG1460	d__Bacteria;p__Bacillota_A;c__Clostridia;o__Lachnospirales;f__Lachnospiraceae;g__UMGS1370;s__UMGS1370 sp900542035	Allantion utilization (VF0572)	Nutritional/Metabolic factor	3
MAG1460	d__Bacteria;p__Bacillota_A;c__Clostridia;o__Lachnospirales;f__Lachnospiraceae;g__UMGS1370;s__UMGS1370 sp900542035	Alpha-Hemolysin (VF0225)	Exotoxin	1
MAG1460	d__Bacteria;p__Bacillota_A;c__Clostridia;o__Lachnospirales;f__Lachnospiraceae;g__UMGS1370;s__UMGS1370 sp900542035	Bacillibactin (VF0586)	Nutritional/Metabolic factor	2
MAG1460	d__Bacteria;p__Bacillota_A;c__Clostridia;o__Lachnospirales;f__Lachnospiraceae;g__UMGS1370;s__UMGS1370 sp900542035	Beta-haemolysin/cytolysin (VF0279)	Exotoxin	2
MAG1460	d__Bacteria;p__Bacillota_A;c__Clostridia;o__Lachnospirales;f__Lachnospiraceae;g__UMGS1370;s__UMGS1370 sp900542035	Biotin synthesis (VF0552)	Nutritional/Metabolic factor	1
MAG1460	d__Bacteria;p__Bacillota_A;c__Clostridia;o__Lachnospirales;f__Lachnospiraceae;g__UMGS1370;s__UMGS1370 sp900542035	BopD (VF0362)	Biofilm	4
MAG1460	d__Bacteria;p__Bacillota_A;c__Clostridia;o__Lachnospirales;f__Lachnospiraceae;g__UMGS1370;s__UMGS1370 sp900542035	BvrR-BvrS (VF0368)	Regulation	1
MAG1460	d__Bacteria;p__Bacillota_A;c__Clostridia;o__Lachnospirales;f__Lachnospiraceae;g__UMGS1370;s__UMGS1370 sp900542035	CBPs (VF0145)	Adherence	1
MAG1460	d__Bacteria;p__Bacillota_A;c__Clostridia;o__Lachnospirales;f__Lachnospiraceae;g__UMGS1370;s__UMGS1370 sp900542035	CD0873 (VF0593)	Adherence	1
MAG1460	d__Bacteria;p__Bacillota_A;c__Clostridia;o__Lachnospirales;f__Lachnospiraceae;g__UMGS1370;s__UMGS1370 sp900542035	Capsular polysaccharide (VF0624)	Immune modulation	2
MAG1460	d__Bacteria;p__Bacillota_A;c__Clostridia;o__Lachnospirales;f__Lachnospiraceae;g__UMGS1370;s__UMGS1370 sp900542035	Capsule (VF0043)	Immune modulation	1
MAG1460	d__Bacteria;p__Bacillota_A;c__Clostridia;o__Lachnospirales;f__Lachnospiraceae;g__UMGS1370;s__UMGS1370 sp900542035	Capsule (VF0141)	Immune modulation	1
MAG1460	d__Bacteria;p__Bacillota_A;c__Clostridia;o__Lachnospirales;f__Lachnospiraceae;g__UMGS1370;s__UMGS1370 sp900542035	Capsule (VF0144)	Immune modulation	14
MAG1460	d__Bacteria;p__Bacillota_A;c__Clostridia;o__Lachnospirales;f__Lachnospiraceae;g__UMGS1370;s__UMGS1370 sp900542035	Capsule (VF0274)	Immune modulation	4
MAG1460	d__Bacteria;p__Bacillota_A;c__Clostridia;o__Lachnospirales;f__Lachnospiraceae;g__UMGS1370;s__UMGS1370 sp900542035	Capsule (VF0323)	Immune modulation	3
MAG1460	d__Bacteria;p__Bacillota_A;c__Clostridia;o__Lachnospirales;f__Lachnospiraceae;g__UMGS1370;s__UMGS1370 sp900542035	Capsule (VF0361)	Immune modulation	3
MAG1460	d__Bacteria;p__Bacillota_A;c__Clostridia;o__Lachnospirales;f__Lachnospiraceae;g__UMGS1370;s__UMGS1370 sp900542035	Capsule (VF0465)	Immune modulation	1
MAG1460	d__Bacteria;p__Bacillota_A;c__Clostridia;o__Lachnospirales;f__Lachnospiraceae;g__UMGS1370;s__UMGS1370 sp900542035	Capsule (VF0543)	Immune modulation	1
MAG1460	d__Bacteria;p__Bacillota_A;c__Clostridia;o__Lachnospirales;f__Lachnospiraceae;g__UMGS1370;s__UMGS1370 sp900542035	Capsule (VF0560)	Immune modulation	4
MAG1460	d__Bacteria;p__Bacillota_A;c__Clostridia;o__Lachnospirales;f__Lachnospiraceae;g__UMGS1370;s__UMGS1370 sp900542035	Capsule (VF0881)	Immune modulation	10
MAG1460	d__Bacteria;p__Bacillota_A;c__Clostridia;o__Lachnospirales;f__Lachnospiraceae;g__UMGS1370;s__UMGS1370 sp900542035	Capsule I (VF0436)	Immune modulation	5
MAG1460	d__Bacteria;p__Bacillota_A;c__Clostridia;o__Lachnospirales;f__Lachnospiraceae;g__UMGS1370;s__UMGS1370 sp900542035	Cereulide (VF0583)	Exotoxin	1
MAG1460	d__Bacteria;p__Bacillota_A;c__Clostridia;o__Lachnospirales;f__Lachnospiraceae;g__UMGS1370;s__UMGS1370 sp900542035	CheA/CheY (VF0794)	Regulation	1
MAG1460	d__Bacteria;p__Bacillota_A;c__Clostridia;o__Lachnospirales;f__Lachnospiraceae;g__UMGS1370;s__UMGS1370 sp900542035	ClpC (VF0072)	Stress survival	1
MAG1460	d__Bacteria;p__Bacillota_A;c__Clostridia;o__Lachnospirales;f__Lachnospiraceae;g__UMGS1370;s__UMGS1370 sp900542035	ClpP (VF0074)	Stress survival	1
MAG1460	d__Bacteria;p__Bacillota_A;c__Clostridia;o__Lachnospirales;f__Lachnospiraceae;g__UMGS1370;s__UMGS1370 sp900542035	Colibactin (VF0573)	Exotoxin	4
MAG1460	d__Bacteria;p__Bacillota_A;c__Clostridia;o__Lachnospirales;f__Lachnospiraceae;g__UMGS1370;s__UMGS1370 sp900542035	Colibactin (VF1179)	Exotoxin	1
MAG1460	d__Bacteria;p__Bacillota_A;c__Clostridia;o__Lachnospirales;f__Lachnospiraceae;g__UMGS1370;s__UMGS1370 sp900542035	Copper exporter (VF0849)	Nutritional/Metabolic factor	4
MAG1460	d__Bacteria;p__Bacillota_A;c__Clostridia;o__Lachnospirales;f__Lachnospiraceae;g__UMGS1370;s__UMGS1370 sp900542035	Cwp84 (VF0590)	Exoenzyme	1
MAG1460	d__Bacteria;p__Bacillota_A;c__Clostridia;o__Lachnospirales;f__Lachnospiraceae;g__UMGS1370;s__UMGS1370 sp900542035	Cytolysin (VF0356)	Exotoxin	2
MAG1460	d__Bacteria;p__Bacillota_A;c__Clostridia;o__Lachnospirales;f__Lachnospiraceae;g__UMGS1370;s__UMGS1370 sp900542035	Direct heme uptake system (VF0941)	Nutritional/Metabolic factor	1
MAG1460	d__Bacteria;p__Bacillota_A;c__Clostridia;o__Lachnospirales;f__Lachnospiraceae;g__UMGS1370;s__UMGS1370 sp900542035	Dispersin (VF0215)	Others	1
MAG1460	d__Bacteria;p__Bacillota_A;c__Clostridia;o__Lachnospirales;f__Lachnospiraceae;g__UMGS1370;s__UMGS1370 sp900542035	Dot/Icm T4SS secreted effectors (VF0798)	Effector delivery system	2
MAG1460	d__Bacteria;p__Bacillota_A;c__Clostridia;o__Lachnospirales;f__Lachnospiraceae;g__UMGS1370;s__UMGS1370 sp900542035	EF-Tu (VF0460)	Adherence	1
MAG1460	d__Bacteria;p__Bacillota_A;c__Clostridia;o__Lachnospirales;f__Lachnospiraceae;g__UMGS1370;s__UMGS1370 sp900542035	EF-Tu (VF0877)	Adherence	1
MAG1460	d__Bacteria;p__Bacillota_A;c__Clostridia;o__Lachnospirales;f__Lachnospiraceae;g__UMGS1370;s__UMGS1370 sp900542035	ESX-1 (VF0315)	Effector delivery system	1
MAG1460	d__Bacteria;p__Bacillota_A;c__Clostridia;o__Lachnospirales;f__Lachnospiraceae;g__UMGS1370;s__UMGS1370 sp900542035	Ent (VF0562)	Nutritional/Metabolic factor	1
MAG1460	d__Bacteria;p__Bacillota_A;c__Clostridia;o__Lachnospirales;f__Lachnospiraceae;g__UMGS1370;s__UMGS1370 sp900542035	Exochelin (smegmatis) (VF0819)	Nutritional/Metabolic factor	1
MAG1460	d__Bacteria;p__Bacillota_A;c__Clostridia;o__Lachnospirales;f__Lachnospiraceae;g__UMGS1370;s__UMGS1370 sp900542035	Exopolysaccharide (VF0755)	Immune modulation	1
MAG1460	d__Bacteria;p__Bacillota_A;c__Clostridia;o__Lachnospirales;f__Lachnospiraceae;g__UMGS1370;s__UMGS1370 sp900542035	FAS-II (VF0809)	Nutritional/Metabolic factor	1
MAG1460	d__Bacteria;p__Bacillota_A;c__Clostridia;o__Lachnospirales;f__Lachnospiraceae;g__UMGS1370;s__UMGS1370 sp900542035	FbpA/Fbp68 (VF0595)	Adherence	1
MAG1460	d__Bacteria;p__Bacillota_A;c__Clostridia;o__Lachnospirales;f__Lachnospiraceae;g__UMGS1370;s__UMGS1370 sp900542035	FbpABC (VF0272)	Nutritional/Metabolic factor	5
MAG1460	d__Bacteria;p__Bacillota_A;c__Clostridia;o__Lachnospirales;f__Lachnospiraceae;g__UMGS1370;s__UMGS1370 sp900542035	FeoAB (VF0160)	Nutritional/Metabolic factor	1
MAG1460	d__Bacteria;p__Bacillota_A;c__Clostridia;o__Lachnospirales;f__Lachnospiraceae;g__UMGS1370;s__UMGS1370 sp900542035	Flagella (VF0157)	Motility	1
MAG1460	d__Bacteria;p__Bacillota_A;c__Clostridia;o__Lachnospirales;f__Lachnospiraceae;g__UMGS1370;s__UMGS1370 sp900542035	Flagella (VF0273)	Motility	2
MAG1460	d__Bacteria;p__Bacillota_A;c__Clostridia;o__Lachnospirales;f__Lachnospiraceae;g__UMGS1370;s__UMGS1370 sp900542035	FupA (VF0550)	Nutritional/Metabolic factor	2
MAG1460	d__Bacteria;p__Bacillota_A;c__Clostridia;o__Lachnospirales;f__Lachnospiraceae;g__UMGS1370;s__UMGS1370 sp900542035	GacS/GacA two-component system (VF0908)	Regulation	3
MAG1460	d__Bacteria;p__Bacillota_A;c__Clostridia;o__Lachnospirales;f__Lachnospiraceae;g__UMGS1370;s__UMGS1370 sp900542035	Glutamine synthesis (VF0816)	Nutritional/Metabolic factor	2
MAG1460	d__Bacteria;p__Bacillota_A;c__Clostridia;o__Lachnospirales;f__Lachnospiraceae;g__UMGS1370;s__UMGS1370 sp900542035	GroEL (VF0594)	Adherence	1
MAG1460	d__Bacteria;p__Bacillota_A;c__Clostridia;o__Lachnospirales;f__Lachnospiraceae;g__UMGS1370;s__UMGS1370 sp900542035	HSI-1 (VF0334)	Effector delivery system	1
MAG1460	d__Bacteria;p__Bacillota_A;c__Clostridia;o__Lachnospirales;f__Lachnospiraceae;g__UMGS1370;s__UMGS1370 sp900542035	HemO cluster (VF0636)	Nutritional/Metabolic factor	1
MAG1460	d__Bacteria;p__Bacillota_A;c__Clostridia;o__Lachnospirales;f__Lachnospiraceae;g__UMGS1370;s__UMGS1370 sp900542035	Heme biosynthesis (VF0758)	Nutritional/Metabolic factor	5
MAG1460	d__Bacteria;p__Bacillota_A;c__Clostridia;o__Lachnospirales;f__Lachnospiraceae;g__UMGS1370;s__UMGS1370 sp900542035	Hemolysin (VF0879)	Exotoxin	1
MAG1460	d__Bacteria;p__Bacillota_A;c__Clostridia;o__Lachnospirales;f__Lachnospiraceae;g__UMGS1370;s__UMGS1370 sp900542035	Hemolysin III homolog (VF0656)	Exotoxin	1
MAG1460	d__Bacteria;p__Bacillota_A;c__Clostridia;o__Lachnospirales;f__Lachnospiraceae;g__UMGS1370;s__UMGS1370 sp900542035	HitABC (VF0268)	Nutritional/Metabolic factor	8
MAG1460	d__Bacteria;p__Bacillota_A;c__Clostridia;o__Lachnospirales;f__Lachnospiraceae;g__UMGS1370;s__UMGS1370 sp900542035	Hydrogen cyanide production (VF0920)	Antimicrobial activity/Competitive advantage	1
MAG1460	d__Bacteria;p__Bacillota_A;c__Clostridia;o__Lachnospirales;f__Lachnospiraceae;g__UMGS1370;s__UMGS1370 sp900542035	IlpA (VF0513)	Adherence	1
MAG1460	d__Bacteria;p__Bacillota_A;c__Clostridia;o__Lachnospirales;f__Lachnospiraceae;g__UMGS1370;s__UMGS1370 sp900542035	Iron/manganese transport (VF1116)	Nutritional/Metabolic factor	1
MAG1460	d__Bacteria;p__Bacillota_A;c__Clostridia;o__Lachnospirales;f__Lachnospiraceae;g__UMGS1370;s__UMGS1370 sp900542035	LOS (VF0044)	Immune modulation	9
MAG1460	d__Bacteria;p__Bacillota_A;c__Clostridia;o__Lachnospirales;f__Lachnospiraceae;g__UMGS1370;s__UMGS1370 sp900542035	LPS (VF0033)	Immune modulation	1
MAG1460	d__Bacteria;p__Bacillota_A;c__Clostridia;o__Lachnospirales;f__Lachnospiraceae;g__UMGS1370;s__UMGS1370 sp900542035	LPS (VF0056)	Immune modulation	1
MAG1460	d__Bacteria;p__Bacillota_A;c__Clostridia;o__Lachnospirales;f__Lachnospiraceae;g__UMGS1370;s__UMGS1370 sp900542035	LPS (VF0085)	Immune modulation	1
MAG1460	d__Bacteria;p__Bacillota_A;c__Clostridia;o__Lachnospirales;f__Lachnospiraceae;g__UMGS1370;s__UMGS1370 sp900542035	LPS (VF0171)	Immune modulation	3
MAG1460	d__Bacteria;p__Bacillota_A;c__Clostridia;o__Lachnospirales;f__Lachnospiraceae;g__UMGS1370;s__UMGS1370 sp900542035	LPS (VF0367)	Immune modulation	2
MAG1460	d__Bacteria;p__Bacillota_A;c__Clostridia;o__Lachnospirales;f__Lachnospiraceae;g__UMGS1370;s__UMGS1370 sp900542035	LPS (VF0542)	Immune modulation	3
MAG1460	d__Bacteria;p__Bacillota_A;c__Clostridia;o__Lachnospirales;f__Lachnospiraceae;g__UMGS1370;s__UMGS1370 sp900542035	LPS (VF0561)	Immune modulation	2
MAG1460	d__Bacteria;p__Bacillota_A;c__Clostridia;o__Lachnospirales;f__Lachnospiraceae;g__UMGS1370;s__UMGS1370 sp900542035	Lap (VF0444)	Adherence	2
MAG1460	d__Bacteria;p__Bacillota_A;c__Clostridia;o__Lachnospirales;f__Lachnospiraceae;g__UMGS1370;s__UMGS1370 sp900542035	Lateral flagella (VF0625)	Biofilm	1
MAG1460	d__Bacteria;p__Bacillota_A;c__Clostridia;o__Lachnospirales;f__Lachnospiraceae;g__UMGS1370;s__UMGS1370 sp900542035	LetA/S (VF0262)	Regulation	1
MAG1460	d__Bacteria;p__Bacillota_A;c__Clostridia;o__Lachnospirales;f__Lachnospiraceae;g__UMGS1370;s__UMGS1370 sp900542035	Lipoprotein diacylglyceryl transferase lgt (VF0790)	Post-translational modification	1
MAG1460	d__Bacteria;p__Bacillota_A;c__Clostridia;o__Lachnospirales;f__Lachnospiraceae;g__UMGS1370;s__UMGS1370 sp900542035	LisR/LisK (VF0792)	Regulation	1
MAG1460	d__Bacteria;p__Bacillota_A;c__Clostridia;o__Lachnospirales;f__Lachnospiraceae;g__UMGS1370;s__UMGS1370 sp900542035	Lysine synthesis (VF0815)	Nutritional/Metabolic factor	1
MAG1460	d__Bacteria;p__Bacillota_A;c__Clostridia;o__Lachnospirales;f__Lachnospiraceae;g__UMGS1370;s__UMGS1370 sp900542035	MgtBC (VF0106)	Nutritional/Metabolic factor	2
MAG1460	d__Bacteria;p__Bacillota_A;c__Clostridia;o__Lachnospirales;f__Lachnospiraceae;g__UMGS1370;s__UMGS1370 sp900542035	MgtC (VF0289)	Nutritional/Metabolic factor	1
MAG1460	d__Bacteria;p__Bacillota_A;c__Clostridia;o__Lachnospirales;f__Lachnospiraceae;g__UMGS1370;s__UMGS1370 sp900542035	MtrCDE (VF0451)	Antimicrobial activity/Competitive advantage	1
MAG1460	d__Bacteria;p__Bacillota_A;c__Clostridia;o__Lachnospirales;f__Lachnospiraceae;g__UMGS1370;s__UMGS1370 sp900542035	Mycobactin (VF0299)	Nutritional/Metabolic factor	1
MAG1460	d__Bacteria;p__Bacillota_A;c__Clostridia;o__Lachnospirales;f__Lachnospiraceae;g__UMGS1370;s__UMGS1370 sp900542035	MymA operon (VF0840)	Immune modulation	1
MAG1460	d__Bacteria;p__Bacillota_A;c__Clostridia;o__Lachnospirales;f__Lachnospiraceae;g__UMGS1370;s__UMGS1370 sp900542035	NEAT-type hemophore-mediated heme uptake system (VF0672)	Nutritional/Metabolic factor	1
MAG1460	d__Bacteria;p__Bacillota_A;c__Clostridia;o__Lachnospirales;f__Lachnospiraceae;g__UMGS1370;s__UMGS1370 sp900542035	NuoG (VF0833)	Immune modulation	1
MAG1460	d__Bacteria;p__Bacillota_A;c__Clostridia;o__Lachnospirales;f__Lachnospiraceae;g__UMGS1370;s__UMGS1370 sp900542035	O-antigen (VF0392)	Immune modulation	5
MAG1460	d__Bacteria;p__Bacillota_A;c__Clostridia;o__Lachnospirales;f__Lachnospiraceae;g__UMGS1370;s__UMGS1370 sp900542035	Oligopeptide-binding protein oppA (VF0786)	Nutritional/Metabolic factor	4
MAG1460	d__Bacteria;p__Bacillota_A;c__Clostridia;o__Lachnospirales;f__Lachnospiraceae;g__UMGS1370;s__UMGS1370 sp900542035	Ornibactin (VF0701)	Nutritional/Metabolic factor	1
MAG1460	d__Bacteria;p__Bacillota_A;c__Clostridia;o__Lachnospirales;f__Lachnospiraceae;g__UMGS1370;s__UMGS1370 sp900542035	P(1)-type Mn2+ transporting ATPase (VF0848)	Nutritional/Metabolic factor	1
MAG1460	d__Bacteria;p__Bacillota_A;c__Clostridia;o__Lachnospirales;f__Lachnospiraceae;g__UMGS1370;s__UMGS1370 sp900542035	PDH-B (VF0878)	Adherence	1
MAG1460	d__Bacteria;p__Bacillota_A;c__Clostridia;o__Lachnospirales;f__Lachnospiraceae;g__UMGS1370;s__UMGS1370 sp900542035	PDIM (VF0309)	Immune modulation	6
MAG1460	d__Bacteria;p__Bacillota_A;c__Clostridia;o__Lachnospirales;f__Lachnospiraceae;g__UMGS1370;s__UMGS1370 sp900542035	PanC/PanD (VF0319)	Nutritional/Metabolic factor	1
MAG1460	d__Bacteria;p__Bacillota_A;c__Clostridia;o__Lachnospirales;f__Lachnospiraceae;g__UMGS1370;s__UMGS1370 sp900542035	PblA AAG18638 (VF1089)	Adherence	1
MAG1460	d__Bacteria;p__Bacillota_A;c__Clostridia;o__Lachnospirales;f__Lachnospiraceae;g__UMGS1370;s__UMGS1370 sp900542035	PbpG (VF0468)	Immune modulation	2
MAG1460	d__Bacteria;p__Bacillota_A;c__Clostridia;o__Lachnospirales;f__Lachnospiraceae;g__UMGS1370;s__UMGS1370 sp900542035	Peritrichous flagella (VF1154)	Motility	1
MAG1460	d__Bacteria;p__Bacillota_A;c__Clostridia;o__Lachnospirales;f__Lachnospiraceae;g__UMGS1370;s__UMGS1370 sp900542035	PgdA (VF0442)	Immune modulation	2
MAG1460	d__Bacteria;p__Bacillota_A;c__Clostridia;o__Lachnospirales;f__Lachnospiraceae;g__UMGS1370;s__UMGS1370 sp900542035	PhoP (VF0286)	Regulation	1
MAG1460	d__Bacteria;p__Bacillota_A;c__Clostridia;o__Lachnospirales;f__Lachnospiraceae;g__UMGS1370;s__UMGS1370 sp900542035	Phytotoxin phaseolotoxin (VF0917)	Exotoxin	1
MAG1460	d__Bacteria;p__Bacillota_A;c__Clostridia;o__Lachnospirales;f__Lachnospiraceae;g__UMGS1370;s__UMGS1370 sp900542035	Polar flagella (VF0473)	Motility	5
MAG1460	d__Bacteria;p__Bacillota_A;c__Clostridia;o__Lachnospirales;f__Lachnospiraceae;g__UMGS1370;s__UMGS1370 sp900542035	Polysaccharide capsule (VF0659)	Immune modulation	3
MAG1460	d__Bacteria;p__Bacillota_A;c__Clostridia;o__Lachnospirales;f__Lachnospiraceae;g__UMGS1370;s__UMGS1370 sp900542035	Proline synthesis (VF0812)	Nutritional/Metabolic factor	1
MAG1460	d__Bacteria;p__Bacillota_A;c__Clostridia;o__Lachnospirales;f__Lachnospiraceae;g__UMGS1370;s__UMGS1370 sp900542035	Proteasome-associated proteins (VF0847)	Stress survival	2
MAG1460	d__Bacteria;p__Bacillota_A;c__Clostridia;o__Lachnospirales;f__Lachnospiraceae;g__UMGS1370;s__UMGS1370 sp900542035	Protein kinase G (VF0805)	Immune modulation	1
MAG1460	d__Bacteria;p__Bacillota_A;c__Clostridia;o__Lachnospirales;f__Lachnospiraceae;g__UMGS1370;s__UMGS1370 sp900542035	Proteobactin (VF1252)	Nutritional/Metabolic factor	1
MAG1460	d__Bacteria;p__Bacillota_A;c__Clostridia;o__Lachnospirales;f__Lachnospiraceae;g__UMGS1370;s__UMGS1370 sp900542035	Pseudomonine (VF0936)	Nutritional/Metabolic factor	1
MAG1460	d__Bacteria;p__Bacillota_A;c__Clostridia;o__Lachnospirales;f__Lachnospiraceae;g__UMGS1370;s__UMGS1370 sp900542035	Purine biosynthesis (VF0559)	Nutritional/Metabolic factor	2
MAG1460	d__Bacteria;p__Bacillota_A;c__Clostridia;o__Lachnospirales;f__Lachnospiraceae;g__UMGS1370;s__UMGS1370 sp900542035	Pyochelin (VF0095)	Nutritional/Metabolic factor	1
MAG1460	d__Bacteria;p__Bacillota_A;c__Clostridia;o__Lachnospirales;f__Lachnospiraceae;g__UMGS1370;s__UMGS1370 sp900542035	Pyocyanin (VF0100)	Nutritional/Metabolic factor	1
MAG1460	d__Bacteria;p__Bacillota_A;c__Clostridia;o__Lachnospirales;f__Lachnospiraceae;g__UMGS1370;s__UMGS1370 sp900542035	Pyoverdine (VF0094)	Nutritional/Metabolic factor	2
MAG1460	d__Bacteria;p__Bacillota_A;c__Clostridia;o__Lachnospirales;f__Lachnospiraceae;g__UMGS1370;s__UMGS1370 sp900542035	Pyrimidine biosynthesis (VF0558)	Nutritional/Metabolic factor	4
MAG1460	d__Bacteria;p__Bacillota_A;c__Clostridia;o__Lachnospirales;f__Lachnospiraceae;g__UMGS1370;s__UMGS1370 sp900542035	RecN (VF0457)	Stress survival	1
MAG1460	d__Bacteria;p__Bacillota_A;c__Clostridia;o__Lachnospirales;f__Lachnospiraceae;g__UMGS1370;s__UMGS1370 sp900542035	RegX3 (VF0858)	Regulation	9
MAG1460	d__Bacteria;p__Bacillota_A;c__Clostridia;o__Lachnospirales;f__Lachnospiraceae;g__UMGS1370;s__UMGS1370 sp900542035	RelA (VF0287)	Regulation	1
MAG1460	d__Bacteria;p__Bacillota_A;c__Clostridia;o__Lachnospirales;f__Lachnospiraceae;g__UMGS1370;s__UMGS1370 sp900542035	RlrA islet (VF0529)	Adherence	1
MAG1460	d__Bacteria;p__Bacillota_A;c__Clostridia;o__Lachnospirales;f__Lachnospiraceae;g__UMGS1370;s__UMGS1370 sp900542035	RpoS (VF0112)	Regulation	1
MAG1460	d__Bacteria;p__Bacillota_A;c__Clostridia;o__Lachnospirales;f__Lachnospiraceae;g__UMGS1370;s__UMGS1370 sp900542035	SenX3 (VF0857)	Regulation	2
MAG1460	d__Bacteria;p__Bacillota_A;c__Clostridia;o__Lachnospirales;f__Lachnospiraceae;g__UMGS1370;s__UMGS1370 sp900542035	Serine protease (VF1055)	Exoenzyme	2
MAG1460	d__Bacteria;p__Bacillota_A;c__Clostridia;o__Lachnospirales;f__Lachnospiraceae;g__UMGS1370;s__UMGS1370 sp900542035	Serine-threonine phosphatase stp (VF0787)	Post-translational modification	1
MAG1460	d__Bacteria;p__Bacillota_A;c__Clostridia;o__Lachnospirales;f__Lachnospiraceae;g__UMGS1370;s__UMGS1370 sp900542035	SigA (VF0257)	Regulation	2
MAG1460	d__Bacteria;p__Bacillota_A;c__Clostridia;o__Lachnospirales;f__Lachnospiraceae;g__UMGS1370;s__UMGS1370 sp900542035	SigE (VF0295)	Regulation	1
MAG1460	d__Bacteria;p__Bacillota_A;c__Clostridia;o__Lachnospirales;f__Lachnospiraceae;g__UMGS1370;s__UMGS1370 sp900542035	SigF (VF0294)	Regulation	2
MAG1460	d__Bacteria;p__Bacillota_A;c__Clostridia;o__Lachnospirales;f__Lachnospiraceae;g__UMGS1370;s__UMGS1370 sp900542035	Sigma M (VF0822)	Regulation	1
MAG1460	d__Bacteria;p__Bacillota_A;c__Clostridia;o__Lachnospirales;f__Lachnospiraceae;g__UMGS1370;s__UMGS1370 sp900542035	SphB1 (VF0683)	Effector delivery system	1
MAG1460	d__Bacteria;p__Bacillota_A;c__Clostridia;o__Lachnospirales;f__Lachnospiraceae;g__UMGS1370;s__UMGS1370 sp900542035	Streptococcal enolase (VF1060)	Exoenzyme	1
MAG1460	d__Bacteria;p__Bacillota_A;c__Clostridia;o__Lachnospirales;f__Lachnospiraceae;g__UMGS1370;s__UMGS1370 sp900542035	Streptococcal plasmin receptor/GAPDH (VF1042)	Adherence	1
MAG1460	d__Bacteria;p__Bacillota_A;c__Clostridia;o__Lachnospirales;f__Lachnospiraceae;g__UMGS1370;s__UMGS1370 sp900542035	T3SS (VF0704)	Effector delivery system	1
MAG1460	d__Bacteria;p__Bacillota_A;c__Clostridia;o__Lachnospirales;f__Lachnospiraceae;g__UMGS1370;s__UMGS1370 sp900542035	T4SS secreted effectors (VF0696)	Effector delivery system	3
MAG1460	d__Bacteria;p__Bacillota_A;c__Clostridia;o__Lachnospirales;f__Lachnospiraceae;g__UMGS1370;s__UMGS1370 sp900542035	T6SS (VF0698)	Effector delivery system	1
MAG1460	d__Bacteria;p__Bacillota_A;c__Clostridia;o__Lachnospirales;f__Lachnospiraceae;g__UMGS1370;s__UMGS1370 sp900542035	T6SS-II (VF0783)	Effector delivery system	1
MAG1460	d__Bacteria;p__Bacillota_A;c__Clostridia;o__Lachnospirales;f__Lachnospiraceae;g__UMGS1370;s__UMGS1370 sp900542035	T7SS (VF0581)	Effector delivery system	1
MAG1460	d__Bacteria;p__Bacillota_A;c__Clostridia;o__Lachnospirales;f__Lachnospiraceae;g__UMGS1370;s__UMGS1370 sp900542035	TFP (VF1334)	Adherence	1
MAG1460	d__Bacteria;p__Bacillota_A;c__Clostridia;o__Lachnospirales;f__Lachnospiraceae;g__UMGS1370;s__UMGS1370 sp900542035	TTS1 (VF0702)	Effector delivery system	1
MAG1460	d__Bacteria;p__Bacillota_A;c__Clostridia;o__Lachnospirales;f__Lachnospiraceae;g__UMGS1370;s__UMGS1370 sp900542035	TTSS (SPI-2 encode) (VF0321)	Effector delivery system	1
MAG1460	d__Bacteria;p__Bacillota_A;c__Clostridia;o__Lachnospirales;f__Lachnospiraceae;g__UMGS1370;s__UMGS1370 sp900542035	TTSS (VF0344)	Effector delivery system	1
MAG1460	d__Bacteria;p__Bacillota_A;c__Clostridia;o__Lachnospirales;f__Lachnospiraceae;g__UMGS1370;s__UMGS1370 sp900542035	TTSS secreted effectors (VF0711)	Effector delivery system	5
MAG1460	d__Bacteria;p__Bacillota_A;c__Clostridia;o__Lachnospirales;f__Lachnospiraceae;g__UMGS1370;s__UMGS1370 sp900542035	Thioquinolobactin (VF0937)	Nutritional/Metabolic factor	1
MAG1460	d__Bacteria;p__Bacillota_A;c__Clostridia;o__Lachnospirales;f__Lachnospiraceae;g__UMGS1370;s__UMGS1370 sp900542035	TlyC (VF0489)	Exoenzyme	2
MAG1460	d__Bacteria;p__Bacillota_A;c__Clostridia;o__Lachnospirales;f__Lachnospiraceae;g__UMGS1370;s__UMGS1370 sp900542035	Trehalose-recycling ABC transporter (VF0842)	Nutritional/Metabolic factor	21
MAG1460	d__Bacteria;p__Bacillota_A;c__Clostridia;o__Lachnospirales;f__Lachnospiraceae;g__UMGS1370;s__UMGS1370 sp900542035	Trigger factor (VF1056)	Stress survival	2
MAG1460	d__Bacteria;p__Bacillota_A;c__Clostridia;o__Lachnospirales;f__Lachnospiraceae;g__UMGS1370;s__UMGS1370 sp900542035	Tryptophan synthesis (VF0813)	Nutritional/Metabolic factor	1
MAG1460	d__Bacteria;p__Bacillota_A;c__Clostridia;o__Lachnospirales;f__Lachnospiraceae;g__UMGS1370;s__UMGS1370 sp900542035	Type IV pili (VF0082)	Adherence	1
MAG1460	d__Bacteria;p__Bacillota_A;c__Clostridia;o__Lachnospirales;f__Lachnospiraceae;g__UMGS1370;s__UMGS1370 sp900542035	Type IV pili (VF1212)	Adherence	1
MAG1460	d__Bacteria;p__Bacillota_A;c__Clostridia;o__Lachnospirales;f__Lachnospiraceae;g__UMGS1370;s__UMGS1370 sp900542035	Vibriobactin/Vulnibactin (VF0626)	Nutritional/Metabolic factor	1
MAG1460	d__Bacteria;p__Bacillota_A;c__Clostridia;o__Lachnospirales;f__Lachnospiraceae;g__UMGS1370;s__UMGS1370 sp900542035	VirB/VirD4 T4SS secreted effectors (VF0682)	Effector delivery system	1
MAG1460	d__Bacteria;p__Bacillota_A;c__Clostridia;o__Lachnospirales;f__Lachnospiraceae;g__UMGS1370;s__UMGS1370 sp900542035	VirR/VirS two component system (VF0729)	Regulation	1
MAG1532	d__Bacteria;p__Bacillota_A;c__Clostridia;o__Oscillospirales;f__Acutalibacteraceae;g__Eubacterium_R;s__Eubacterium_R sp000434995	ABC-type heme transporter (VF0739)	Nutritional/Metabolic factor	2
MAG1532	d__Bacteria;p__Bacillota_A;c__Clostridia;o__Oscillospirales;f__Acutalibacteraceae;g__Eubacterium_R;s__Eubacterium_R sp000434995	Accessory secretion factor (VF0808)	Others	1
MAG1532	d__Bacteria;p__Bacillota_A;c__Clostridia;o__Oscillospirales;f__Acutalibacteraceae;g__Eubacterium_R;s__Eubacterium_R sp000434995	Adherence; porin (VF0713)	Adherence	1
MAG1532	d__Bacteria;p__Bacillota_A;c__Clostridia;o__Oscillospirales;f__Acutalibacteraceae;g__Eubacterium_R;s__Eubacterium_R sp000434995	Adhesive fimbriae (VF0213)	Adherence	1
MAG1532	d__Bacteria;p__Bacillota_A;c__Clostridia;o__Oscillospirales;f__Acutalibacteraceae;g__Eubacterium_R;s__Eubacterium_R sp000434995	BSH (VF0350)	Stress survival	1
MAG1532	d__Bacteria;p__Bacillota_A;c__Clostridia;o__Oscillospirales;f__Acutalibacteraceae;g__Eubacterium_R;s__Eubacterium_R sp000434995	Beta-haemolysin/cytolysin (VF0279)	Exotoxin	1
MAG1532	d__Bacteria;p__Bacillota_A;c__Clostridia;o__Oscillospirales;f__Acutalibacteraceae;g__Eubacterium_R;s__Eubacterium_R sp000434995	BfmRS (VF0463)	Regulation	1
MAG1532	d__Bacteria;p__Bacillota_A;c__Clostridia;o__Oscillospirales;f__Acutalibacteraceae;g__Eubacterium_R;s__Eubacterium_R sp000434995	Biotin synthesis (VF0552)	Nutritional/Metabolic factor	1
MAG1532	d__Bacteria;p__Bacillota_A;c__Clostridia;o__Oscillospirales;f__Acutalibacteraceae;g__Eubacterium_R;s__Eubacterium_R sp000434995	Cable pilus (VF0700)	Adherence	1
MAG1532	d__Bacteria;p__Bacillota_A;c__Clostridia;o__Oscillospirales;f__Acutalibacteraceae;g__Eubacterium_R;s__Eubacterium_R sp000434995	Capsular polysaccharide (VF0624)	Immune modulation	1
MAG1532	d__Bacteria;p__Bacillota_A;c__Clostridia;o__Oscillospirales;f__Acutalibacteraceae;g__Eubacterium_R;s__Eubacterium_R sp000434995	Capsule (VF0003)	Immune modulation	2
MAG1532	d__Bacteria;p__Bacillota_A;c__Clostridia;o__Oscillospirales;f__Acutalibacteraceae;g__Eubacterium_R;s__Eubacterium_R sp000434995	Capsule (VF0043)	Immune modulation	2
MAG1532	d__Bacteria;p__Bacillota_A;c__Clostridia;o__Oscillospirales;f__Acutalibacteraceae;g__Eubacterium_R;s__Eubacterium_R sp000434995	Capsule (VF0141)	Immune modulation	1
MAG1532	d__Bacteria;p__Bacillota_A;c__Clostridia;o__Oscillospirales;f__Acutalibacteraceae;g__Eubacterium_R;s__Eubacterium_R sp000434995	Capsule (VF0144)	Immune modulation	9
MAG1532	d__Bacteria;p__Bacillota_A;c__Clostridia;o__Oscillospirales;f__Acutalibacteraceae;g__Eubacterium_R;s__Eubacterium_R sp000434995	Capsule (VF0274)	Immune modulation	1
MAG1532	d__Bacteria;p__Bacillota_A;c__Clostridia;o__Oscillospirales;f__Acutalibacteraceae;g__Eubacterium_R;s__Eubacterium_R sp000434995	Capsule (VF0361)	Immune modulation	7
MAG1532	d__Bacteria;p__Bacillota_A;c__Clostridia;o__Oscillospirales;f__Acutalibacteraceae;g__Eubacterium_R;s__Eubacterium_R sp000434995	Capsule (VF0543)	Immune modulation	1
MAG1532	d__Bacteria;p__Bacillota_A;c__Clostridia;o__Oscillospirales;f__Acutalibacteraceae;g__Eubacterium_R;s__Eubacterium_R sp000434995	Capsule (VF0560)	Immune modulation	2
MAG1532	d__Bacteria;p__Bacillota_A;c__Clostridia;o__Oscillospirales;f__Acutalibacteraceae;g__Eubacterium_R;s__Eubacterium_R sp000434995	CcmC (VF0292)	Nutritional/Metabolic factor	1
MAG1532	d__Bacteria;p__Bacillota_A;c__Clostridia;o__Oscillospirales;f__Acutalibacteraceae;g__Eubacterium_R;s__Eubacterium_R sp000434995	Chu (VF0234)	Nutritional/Metabolic factor	1
MAG1532	d__Bacteria;p__Bacillota_A;c__Clostridia;o__Oscillospirales;f__Acutalibacteraceae;g__Eubacterium_R;s__Eubacterium_R sp000434995	ClpC (VF0072)	Stress survival	1
MAG1532	d__Bacteria;p__Bacillota_A;c__Clostridia;o__Oscillospirales;f__Acutalibacteraceae;g__Eubacterium_R;s__Eubacterium_R sp000434995	ClpE (VF0073)	Stress survival	1
MAG1532	d__Bacteria;p__Bacillota_A;c__Clostridia;o__Oscillospirales;f__Acutalibacteraceae;g__Eubacterium_R;s__Eubacterium_R sp000434995	ClpP (VF0074)	Stress survival	1
MAG1532	d__Bacteria;p__Bacillota_A;c__Clostridia;o__Oscillospirales;f__Acutalibacteraceae;g__Eubacterium_R;s__Eubacterium_R sp000434995	Colibactin (VF1179)	Exotoxin	1
MAG1532	d__Bacteria;p__Bacillota_A;c__Clostridia;o__Oscillospirales;f__Acutalibacteraceae;g__Eubacterium_R;s__Eubacterium_R sp000434995	Colonization factor Citrobacter (CFC) type IV fimbriae (VF1209)	Adherence	1
MAG1532	d__Bacteria;p__Bacillota_A;c__Clostridia;o__Oscillospirales;f__Acutalibacteraceae;g__Eubacterium_R;s__Eubacterium_R sp000434995	Copper exporter (VF0849)	Nutritional/Metabolic factor	3
MAG1532	d__Bacteria;p__Bacillota_A;c__Clostridia;o__Oscillospirales;f__Acutalibacteraceae;g__Eubacterium_R;s__Eubacterium_R sp000434995	Cpi-2 encoded T3SS (SPI-2 like) (VF1260)	Effector delivery system	1
MAG1532	d__Bacteria;p__Bacillota_A;c__Clostridia;o__Oscillospirales;f__Acutalibacteraceae;g__Eubacterium_R;s__Eubacterium_R sp000434995	Cytolysin (VF0356)	Exotoxin	1
MAG1532	d__Bacteria;p__Bacillota_A;c__Clostridia;o__Oscillospirales;f__Acutalibacteraceae;g__Eubacterium_R;s__Eubacterium_R sp000434995	Dot/Icm T4SS secreted effectors (VF0798)	Effector delivery system	1
MAG1532	d__Bacteria;p__Bacillota_A;c__Clostridia;o__Oscillospirales;f__Acutalibacteraceae;g__Eubacterium_R;s__Eubacterium_R sp000434995	EF-Tu (VF0877)	Adherence	1
MAG1532	d__Bacteria;p__Bacillota_A;c__Clostridia;o__Oscillospirales;f__Acutalibacteraceae;g__Eubacterium_R;s__Eubacterium_R sp000434995	Exochelin (smegmatis) (VF0819)	Nutritional/Metabolic factor	1
MAG1532	d__Bacteria;p__Bacillota_A;c__Clostridia;o__Oscillospirales;f__Acutalibacteraceae;g__Eubacterium_R;s__Eubacterium_R sp000434995	Exopolysaccharide (VF0755)	Immune modulation	1
MAG1532	d__Bacteria;p__Bacillota_A;c__Clostridia;o__Oscillospirales;f__Acutalibacteraceae;g__Eubacterium_R;s__Eubacterium_R sp000434995	FbpA/Fbp68 (VF0595)	Adherence	1
MAG1532	d__Bacteria;p__Bacillota_A;c__Clostridia;o__Oscillospirales;f__Acutalibacteraceae;g__Eubacterium_R;s__Eubacterium_R sp000434995	FbpABC (VF0272)	Nutritional/Metabolic factor	4
MAG1532	d__Bacteria;p__Bacillota_A;c__Clostridia;o__Oscillospirales;f__Acutalibacteraceae;g__Eubacterium_R;s__Eubacterium_R sp000434995	Flagella (VF0114)	Motility	3
MAG1532	d__Bacteria;p__Bacillota_A;c__Clostridia;o__Oscillospirales;f__Acutalibacteraceae;g__Eubacterium_R;s__Eubacterium_R sp000434995	Flagella (VF0273)	Motility	1
MAG1532	d__Bacteria;p__Bacillota_A;c__Clostridia;o__Oscillospirales;f__Acutalibacteraceae;g__Eubacterium_R;s__Eubacterium_R sp000434995	Flp pili (VF0612)	Adherence	2
MAG1532	d__Bacteria;p__Bacillota_A;c__Clostridia;o__Oscillospirales;f__Acutalibacteraceae;g__Eubacterium_R;s__Eubacterium_R sp000434995	FupA (VF0550)	Nutritional/Metabolic factor	3
MAG1532	d__Bacteria;p__Bacillota_A;c__Clostridia;o__Oscillospirales;f__Acutalibacteraceae;g__Eubacterium_R;s__Eubacterium_R sp000434995	Glutamine synthesis (VF0816)	Nutritional/Metabolic factor	1
MAG1532	d__Bacteria;p__Bacillota_A;c__Clostridia;o__Oscillospirales;f__Acutalibacteraceae;g__Eubacterium_R;s__Eubacterium_R sp000434995	GroEL (VF0594)	Adherence	1
MAG1532	d__Bacteria;p__Bacillota_A;c__Clostridia;o__Oscillospirales;f__Acutalibacteraceae;g__Eubacterium_R;s__Eubacterium_R sp000434995	GtcA (VF0607)	Post-translational modification	1
MAG1532	d__Bacteria;p__Bacillota_A;c__Clostridia;o__Oscillospirales;f__Acutalibacteraceae;g__Eubacterium_R;s__Eubacterium_R sp000434995	Heme biosynthesis (VF0758)	Nutritional/Metabolic factor	2
MAG1532	d__Bacteria;p__Bacillota_A;c__Clostridia;o__Oscillospirales;f__Acutalibacteraceae;g__Eubacterium_R;s__Eubacterium_R sp000434995	Hemolysin (VF0879)	Exotoxin	1
MAG1532	d__Bacteria;p__Bacillota_A;c__Clostridia;o__Oscillospirales;f__Acutalibacteraceae;g__Eubacterium_R;s__Eubacterium_R sp000434995	HitABC (VF0268)	Nutritional/Metabolic factor	5
MAG1532	d__Bacteria;p__Bacillota_A;c__Clostridia;o__Oscillospirales;f__Acutalibacteraceae;g__Eubacterium_R;s__Eubacterium_R sp000434995	LOS (VF0044)	Immune modulation	14
MAG1532	d__Bacteria;p__Bacillota_A;c__Clostridia;o__Oscillospirales;f__Acutalibacteraceae;g__Eubacterium_R;s__Eubacterium_R sp000434995	LOS (VF0326)	Immune modulation	2
MAG1532	d__Bacteria;p__Bacillota_A;c__Clostridia;o__Oscillospirales;f__Acutalibacteraceae;g__Eubacterium_R;s__Eubacterium_R sp000434995	LPS (VF0033)	Immune modulation	1
MAG1532	d__Bacteria;p__Bacillota_A;c__Clostridia;o__Oscillospirales;f__Acutalibacteraceae;g__Eubacterium_R;s__Eubacterium_R sp000434995	LPS (VF0056)	Immune modulation	1
MAG1532	d__Bacteria;p__Bacillota_A;c__Clostridia;o__Oscillospirales;f__Acutalibacteraceae;g__Eubacterium_R;s__Eubacterium_R sp000434995	LPS (VF0085)	Immune modulation	2
MAG1532	d__Bacteria;p__Bacillota_A;c__Clostridia;o__Oscillospirales;f__Acutalibacteraceae;g__Eubacterium_R;s__Eubacterium_R sp000434995	LPS (VF0171)	Immune modulation	3
MAG1532	d__Bacteria;p__Bacillota_A;c__Clostridia;o__Oscillospirales;f__Acutalibacteraceae;g__Eubacterium_R;s__Eubacterium_R sp000434995	LPS (VF0367)	Immune modulation	1
MAG1532	d__Bacteria;p__Bacillota_A;c__Clostridia;o__Oscillospirales;f__Acutalibacteraceae;g__Eubacterium_R;s__Eubacterium_R sp000434995	LPS (VF0542)	Immune modulation	4
MAG1532	d__Bacteria;p__Bacillota_A;c__Clostridia;o__Oscillospirales;f__Acutalibacteraceae;g__Eubacterium_R;s__Eubacterium_R sp000434995	LPS (VF0561)	Immune modulation	3
MAG1532	d__Bacteria;p__Bacillota_A;c__Clostridia;o__Oscillospirales;f__Acutalibacteraceae;g__Eubacterium_R;s__Eubacterium_R sp000434995	Lap (VF0444)	Adherence	5
MAG1532	d__Bacteria;p__Bacillota_A;c__Clostridia;o__Oscillospirales;f__Acutalibacteraceae;g__Eubacterium_R;s__Eubacterium_R sp000434995	LigA (VF1220)	Adherence	1
MAG1532	d__Bacteria;p__Bacillota_A;c__Clostridia;o__Oscillospirales;f__Acutalibacteraceae;g__Eubacterium_R;s__Eubacterium_R sp000434995	Lipoprotein diacylglyceryl transferase lgt (VF0790)	Post-translational modification	1
MAG1532	d__Bacteria;p__Bacillota_A;c__Clostridia;o__Oscillospirales;f__Acutalibacteraceae;g__Eubacterium_R;s__Eubacterium_R sp000434995	LisR/LisK (VF0792)	Regulation	2
MAG1532	d__Bacteria;p__Bacillota_A;c__Clostridia;o__Oscillospirales;f__Acutalibacteraceae;g__Eubacterium_R;s__Eubacterium_R sp000434995	Lysine synthesis (VF0815)	Nutritional/Metabolic factor	1
MAG1532	d__Bacteria;p__Bacillota_A;c__Clostridia;o__Oscillospirales;f__Acutalibacteraceae;g__Eubacterium_R;s__Eubacterium_R sp000434995	MgtC (VF0289)	Nutritional/Metabolic factor	1
MAG1532	d__Bacteria;p__Bacillota_A;c__Clostridia;o__Oscillospirales;f__Acutalibacteraceae;g__Eubacterium_R;s__Eubacterium_R sp000434995	MprAB (VF0298)	Regulation	3
MAG1532	d__Bacteria;p__Bacillota_A;c__Clostridia;o__Oscillospirales;f__Acutalibacteraceae;g__Eubacterium_R;s__Eubacterium_R sp000434995	Mycobactin (VF0299)	Nutritional/Metabolic factor	1
MAG1532	d__Bacteria;p__Bacillota_A;c__Clostridia;o__Oscillospirales;f__Acutalibacteraceae;g__Eubacterium_R;s__Eubacterium_R sp000434995	MymA operon (VF0840)	Immune modulation	1
MAG1532	d__Bacteria;p__Bacillota_A;c__Clostridia;o__Oscillospirales;f__Acutalibacteraceae;g__Eubacterium_R;s__Eubacterium_R sp000434995	O-antigen (VF0392)	Immune modulation	3
MAG1532	d__Bacteria;p__Bacillota_A;c__Clostridia;o__Oscillospirales;f__Acutalibacteraceae;g__Eubacterium_R;s__Eubacterium_R sp000434995	Oligopeptide-binding protein oppA (VF0786)	Nutritional/Metabolic factor	1
MAG1532	d__Bacteria;p__Bacillota_A;c__Clostridia;o__Oscillospirales;f__Acutalibacteraceae;g__Eubacterium_R;s__Eubacterium_R sp000434995	PDH-B (VF0878)	Adherence	1
MAG1532	d__Bacteria;p__Bacillota_A;c__Clostridia;o__Oscillospirales;f__Acutalibacteraceae;g__Eubacterium_R;s__Eubacterium_R sp000434995	PDIM (VF0309)	Immune modulation	1
MAG1532	d__Bacteria;p__Bacillota_A;c__Clostridia;o__Oscillospirales;f__Acutalibacteraceae;g__Eubacterium_R;s__Eubacterium_R sp000434995	PbpG (VF0468)	Immune modulation	1
MAG1532	d__Bacteria;p__Bacillota_A;c__Clostridia;o__Oscillospirales;f__Acutalibacteraceae;g__Eubacterium_R;s__Eubacterium_R sp000434995	Peritrichous flagella (VF0732)	Motility	1
MAG1532	d__Bacteria;p__Bacillota_A;c__Clostridia;o__Oscillospirales;f__Acutalibacteraceae;g__Eubacterium_R;s__Eubacterium_R sp000434995	PgdA (VF0442)	Immune modulation	1
MAG1532	d__Bacteria;p__Bacillota_A;c__Clostridia;o__Oscillospirales;f__Acutalibacteraceae;g__Eubacterium_R;s__Eubacterium_R sp000434995	Phytotoxin phaseolotoxin (VF0917)	Exotoxin	1
MAG1532	d__Bacteria;p__Bacillota_A;c__Clostridia;o__Oscillospirales;f__Acutalibacteraceae;g__Eubacterium_R;s__Eubacterium_R sp000434995	Polar flagella (VF0473)	Motility	2
MAG1532	d__Bacteria;p__Bacillota_A;c__Clostridia;o__Oscillospirales;f__Acutalibacteraceae;g__Eubacterium_R;s__Eubacterium_R sp000434995	Polysaccharide capsule (VF0659)	Immune modulation	7
MAG1532	d__Bacteria;p__Bacillota_A;c__Clostridia;o__Oscillospirales;f__Acutalibacteraceae;g__Eubacterium_R;s__Eubacterium_R sp000434995	Proline synthesis (VF0812)	Nutritional/Metabolic factor	1
MAG1532	d__Bacteria;p__Bacillota_A;c__Clostridia;o__Oscillospirales;f__Acutalibacteraceae;g__Eubacterium_R;s__Eubacterium_R sp000434995	Proteasome-associated proteins (VF0847)	Stress survival	1
MAG1532	d__Bacteria;p__Bacillota_A;c__Clostridia;o__Oscillospirales;f__Acutalibacteraceae;g__Eubacterium_R;s__Eubacterium_R sp000434995	Protein kinase G (VF0805)	Immune modulation	1
MAG1532	d__Bacteria;p__Bacillota_A;c__Clostridia;o__Oscillospirales;f__Acutalibacteraceae;g__Eubacterium_R;s__Eubacterium_R sp000434995	Purine biosynthesis (VF0559)	Nutritional/Metabolic factor	2
MAG1532	d__Bacteria;p__Bacillota_A;c__Clostridia;o__Oscillospirales;f__Acutalibacteraceae;g__Eubacterium_R;s__Eubacterium_R sp000434995	Pyochelin (VF0095)	Nutritional/Metabolic factor	1
MAG1532	d__Bacteria;p__Bacillota_A;c__Clostridia;o__Oscillospirales;f__Acutalibacteraceae;g__Eubacterium_R;s__Eubacterium_R sp000434995	Pyocyanin (VF0100)	Nutritional/Metabolic factor	1
MAG1532	d__Bacteria;p__Bacillota_A;c__Clostridia;o__Oscillospirales;f__Acutalibacteraceae;g__Eubacterium_R;s__Eubacterium_R sp000434995	Pyridine-2,6-dithiocarboxylic acid (PDTC) (VF0938)	Nutritional/Metabolic factor	1
MAG1532	d__Bacteria;p__Bacillota_A;c__Clostridia;o__Oscillospirales;f__Acutalibacteraceae;g__Eubacterium_R;s__Eubacterium_R sp000434995	Pyrimidine biosynthesis (VF0558)	Nutritional/Metabolic factor	6
MAG1532	d__Bacteria;p__Bacillota_A;c__Clostridia;o__Oscillospirales;f__Acutalibacteraceae;g__Eubacterium_R;s__Eubacterium_R sp000434995	RecN (VF0457)	Stress survival	1
MAG1532	d__Bacteria;p__Bacillota_A;c__Clostridia;o__Oscillospirales;f__Acutalibacteraceae;g__Eubacterium_R;s__Eubacterium_R sp000434995	RegX3 (VF0858)	Regulation	5
MAG1532	d__Bacteria;p__Bacillota_A;c__Clostridia;o__Oscillospirales;f__Acutalibacteraceae;g__Eubacterium_R;s__Eubacterium_R sp000434995	RelA (VF0287)	Regulation	1
MAG1532	d__Bacteria;p__Bacillota_A;c__Clostridia;o__Oscillospirales;f__Acutalibacteraceae;g__Eubacterium_R;s__Eubacterium_R sp000434995	SenX3 (VF0857)	Regulation	1
MAG1532	d__Bacteria;p__Bacillota_A;c__Clostridia;o__Oscillospirales;f__Acutalibacteraceae;g__Eubacterium_R;s__Eubacterium_R sp000434995	Serine protease (VF1055)	Exoenzyme	1
MAG1532	d__Bacteria;p__Bacillota_A;c__Clostridia;o__Oscillospirales;f__Acutalibacteraceae;g__Eubacterium_R;s__Eubacterium_R sp000434995	Serine-threonine phosphatase stp (VF0787)	Post-translational modification	1
MAG1532	d__Bacteria;p__Bacillota_A;c__Clostridia;o__Oscillospirales;f__Acutalibacteraceae;g__Eubacterium_R;s__Eubacterium_R sp000434995	Sialidase (VF0391)	Exoenzyme	1
MAG1532	d__Bacteria;p__Bacillota_A;c__Clostridia;o__Oscillospirales;f__Acutalibacteraceae;g__Eubacterium_R;s__Eubacterium_R sp000434995	SigA (VF0257)	Regulation	1
MAG1532	d__Bacteria;p__Bacillota_A;c__Clostridia;o__Oscillospirales;f__Acutalibacteraceae;g__Eubacterium_R;s__Eubacterium_R sp000434995	SigF (VF0294)	Regulation	2
MAG1532	d__Bacteria;p__Bacillota_A;c__Clostridia;o__Oscillospirales;f__Acutalibacteraceae;g__Eubacterium_R;s__Eubacterium_R sp000434995	Streptococcal lipoprotein rotamase A (VF1047)	Adherence	1
MAG1532	d__Bacteria;p__Bacillota_A;c__Clostridia;o__Oscillospirales;f__Acutalibacteraceae;g__Eubacterium_R;s__Eubacterium_R sp000434995	Streptococcal plasmin receptor/GAPDH (VF1042)	Adherence	1
MAG1532	d__Bacteria;p__Bacillota_A;c__Clostridia;o__Oscillospirales;f__Acutalibacteraceae;g__Eubacterium_R;s__Eubacterium_R sp000434995	T4SS secreted effectors (VF0696)	Effector delivery system	2
MAG1532	d__Bacteria;p__Bacillota_A;c__Clostridia;o__Oscillospirales;f__Acutalibacteraceae;g__Eubacterium_R;s__Eubacterium_R sp000434995	T7SS (VF0581)	Effector delivery system	1
MAG1532	d__Bacteria;p__Bacillota_A;c__Clostridia;o__Oscillospirales;f__Acutalibacteraceae;g__Eubacterium_R;s__Eubacterium_R sp000434995	TTS2 (VF0703)	Effector delivery system	1
MAG1532	d__Bacteria;p__Bacillota_A;c__Clostridia;o__Oscillospirales;f__Acutalibacteraceae;g__Eubacterium_R;s__Eubacterium_R sp000434995	TTSS (SPI-2 encode) (VF0321)	Effector delivery system	1
MAG1532	d__Bacteria;p__Bacillota_A;c__Clostridia;o__Oscillospirales;f__Acutalibacteraceae;g__Eubacterium_R;s__Eubacterium_R sp000434995	TTSS (VF0344)	Effector delivery system	1
MAG1532	d__Bacteria;p__Bacillota_A;c__Clostridia;o__Oscillospirales;f__Acutalibacteraceae;g__Eubacterium_R;s__Eubacterium_R sp000434995	TTSS secreted effectors (VF0711)	Effector delivery system	3
MAG1532	d__Bacteria;p__Bacillota_A;c__Clostridia;o__Oscillospirales;f__Acutalibacteraceae;g__Eubacterium_R;s__Eubacterium_R sp000434995	TlyC (VF0489)	Exoenzyme	2
MAG1532	d__Bacteria;p__Bacillota_A;c__Clostridia;o__Oscillospirales;f__Acutalibacteraceae;g__Eubacterium_R;s__Eubacterium_R sp000434995	Trehalose-recycling ABC transporter (VF0842)	Nutritional/Metabolic factor	6
MAG1532	d__Bacteria;p__Bacillota_A;c__Clostridia;o__Oscillospirales;f__Acutalibacteraceae;g__Eubacterium_R;s__Eubacterium_R sp000434995	Trigger factor (VF1056)	Stress survival	1
MAG1532	d__Bacteria;p__Bacillota_A;c__Clostridia;o__Oscillospirales;f__Acutalibacteraceae;g__Eubacterium_R;s__Eubacterium_R sp000434995	Tryptophan synthesis (VF0813)	Nutritional/Metabolic factor	1
MAG1532	d__Bacteria;p__Bacillota_A;c__Clostridia;o__Oscillospirales;f__Acutalibacteraceae;g__Eubacterium_R;s__Eubacterium_R sp000434995	Vibriobactin/Vulnibactin (VF0626)	Nutritional/Metabolic factor	1
MAG1532	d__Bacteria;p__Bacillota_A;c__Clostridia;o__Oscillospirales;f__Acutalibacteraceae;g__Eubacterium_R;s__Eubacterium_R sp000434995	Yersiniabactin (VF0923)	Nutritional/Metabolic factor	1
MAG1532	d__Bacteria;p__Bacillota_A;c__Clostridia;o__Oscillospirales;f__Acutalibacteraceae;g__Eubacterium_R;s__Eubacterium_R sp000434995	Yersiniabactin-related (VF1251)	Nutritional/Metabolic factor	1
MAG1602	d__Bacteria;p__Bacillota_A;c__Clostridia;o__Oscillospirales;f__Acutalibacteraceae;g__UBA1417;s__UBA1417 sp003531055	ABC transporter (VF0741)	Nutritional/Metabolic factor	1
MAG1602	d__Bacteria;p__Bacillota_A;c__Clostridia;o__Oscillospirales;f__Acutalibacteraceae;g__UBA1417;s__UBA1417 sp003531055	ABC-type heme transporter (VF0739)	Nutritional/Metabolic factor	2
MAG1602	d__Bacteria;p__Bacillota_A;c__Clostridia;o__Oscillospirales;f__Acutalibacteraceae;g__UBA1417;s__UBA1417 sp003531055	Accessory secretion factor (VF0808)	Others	1
MAG1602	d__Bacteria;p__Bacillota_A;c__Clostridia;o__Oscillospirales;f__Acutalibacteraceae;g__UBA1417;s__UBA1417 sp003531055	Achromobactin biosynthesis and transport (VF0922)	Nutritional/Metabolic factor	2
MAG1602	d__Bacteria;p__Bacillota_A;c__Clostridia;o__Oscillospirales;f__Acutalibacteraceae;g__UBA1417;s__UBA1417 sp003531055	Acinetobactin (VF0467)	Nutritional/Metabolic factor	1
MAG1602	d__Bacteria;p__Bacillota_A;c__Clostridia;o__Oscillospirales;f__Acutalibacteraceae;g__UBA1417;s__UBA1417 sp003531055	Adherence; porin (VF0713)	Adherence	1
MAG1602	d__Bacteria;p__Bacillota_A;c__Clostridia;o__Oscillospirales;f__Acutalibacteraceae;g__UBA1417;s__UBA1417 sp003531055	Adhesive fimbriae (VF0213)	Adherence	1
MAG1602	d__Bacteria;p__Bacillota_A;c__Clostridia;o__Oscillospirales;f__Acutalibacteraceae;g__UBA1417;s__UBA1417 sp003531055	AgrA/AgrC (VF0793)	Regulation	1
MAG1602	d__Bacteria;p__Bacillota_A;c__Clostridia;o__Oscillospirales;f__Acutalibacteraceae;g__UBA1417;s__UBA1417 sp003531055	Alcaligin (VF0688)	Nutritional/Metabolic factor	1
MAG1602	d__Bacteria;p__Bacillota_A;c__Clostridia;o__Oscillospirales;f__Acutalibacteraceae;g__UBA1417;s__UBA1417 sp003531055	Alginate (VF0091)	Biofilm	2
MAG1602	d__Bacteria;p__Bacillota_A;c__Clostridia;o__Oscillospirales;f__Acutalibacteraceae;g__UBA1417;s__UBA1417 sp003531055	Allantion utilization (VF0572)	Nutritional/Metabolic factor	1
MAG1602	d__Bacteria;p__Bacillota_A;c__Clostridia;o__Oscillospirales;f__Acutalibacteraceae;g__UBA1417;s__UBA1417 sp003531055	Alpha-clostripain (VF0390)	Exoenzyme	1
MAG1602	d__Bacteria;p__Bacillota_A;c__Clostridia;o__Oscillospirales;f__Acutalibacteraceae;g__UBA1417;s__UBA1417 sp003531055	Beta-haemolysin/cytolysin (VF0279)	Exotoxin	3
MAG1602	d__Bacteria;p__Bacillota_A;c__Clostridia;o__Oscillospirales;f__Acutalibacteraceae;g__UBA1417;s__UBA1417 sp003531055	Biotin synthesis (VF0552)	Nutritional/Metabolic factor	1
MAG1602	d__Bacteria;p__Bacillota_A;c__Clostridia;o__Oscillospirales;f__Acutalibacteraceae;g__UBA1417;s__UBA1417 sp003531055	CD0873 (VF0593)	Adherence	1
MAG1602	d__Bacteria;p__Bacillota_A;c__Clostridia;o__Oscillospirales;f__Acutalibacteraceae;g__UBA1417;s__UBA1417 sp003531055	Capsular polysaccharide (VF0624)	Immune modulation	3
MAG1602	d__Bacteria;p__Bacillota_A;c__Clostridia;o__Oscillospirales;f__Acutalibacteraceae;g__UBA1417;s__UBA1417 sp003531055	Capsule (VF0003)	Immune modulation	2
MAG1602	d__Bacteria;p__Bacillota_A;c__Clostridia;o__Oscillospirales;f__Acutalibacteraceae;g__UBA1417;s__UBA1417 sp003531055	Capsule (VF0144)	Immune modulation	11
MAG1602	d__Bacteria;p__Bacillota_A;c__Clostridia;o__Oscillospirales;f__Acutalibacteraceae;g__UBA1417;s__UBA1417 sp003531055	Capsule (VF0274)	Immune modulation	3
MAG1602	d__Bacteria;p__Bacillota_A;c__Clostridia;o__Oscillospirales;f__Acutalibacteraceae;g__UBA1417;s__UBA1417 sp003531055	Capsule (VF0323)	Immune modulation	3
MAG1602	d__Bacteria;p__Bacillota_A;c__Clostridia;o__Oscillospirales;f__Acutalibacteraceae;g__UBA1417;s__UBA1417 sp003531055	Capsule (VF0361)	Immune modulation	3
MAG1602	d__Bacteria;p__Bacillota_A;c__Clostridia;o__Oscillospirales;f__Acutalibacteraceae;g__UBA1417;s__UBA1417 sp003531055	Capsule (VF0465)	Immune modulation	1
MAG1602	d__Bacteria;p__Bacillota_A;c__Clostridia;o__Oscillospirales;f__Acutalibacteraceae;g__UBA1417;s__UBA1417 sp003531055	Capsule (VF0543)	Immune modulation	2
MAG1602	d__Bacteria;p__Bacillota_A;c__Clostridia;o__Oscillospirales;f__Acutalibacteraceae;g__UBA1417;s__UBA1417 sp003531055	Capsule (VF0560)	Immune modulation	1
MAG1602	d__Bacteria;p__Bacillota_A;c__Clostridia;o__Oscillospirales;f__Acutalibacteraceae;g__UBA1417;s__UBA1417 sp003531055	Capsule (VF0881)	Immune modulation	5
MAG1602	d__Bacteria;p__Bacillota_A;c__Clostridia;o__Oscillospirales;f__Acutalibacteraceae;g__UBA1417;s__UBA1417 sp003531055	Cereulide (VF0583)	Exotoxin	3
MAG1602	d__Bacteria;p__Bacillota_A;c__Clostridia;o__Oscillospirales;f__Acutalibacteraceae;g__UBA1417;s__UBA1417 sp003531055	ChiRP (VF0609)	Adherence	1
MAG1602	d__Bacteria;p__Bacillota_A;c__Clostridia;o__Oscillospirales;f__Acutalibacteraceae;g__UBA1417;s__UBA1417 sp003531055	Chrysobactin (VF1242)	Nutritional/Metabolic factor	1
MAG1602	d__Bacteria;p__Bacillota_A;c__Clostridia;o__Oscillospirales;f__Acutalibacteraceae;g__UBA1417;s__UBA1417 sp003531055	Ciu iron uptake and siderophore biosynthesis system (VF0740)	Nutritional/Metabolic factor	1
MAG1602	d__Bacteria;p__Bacillota_A;c__Clostridia;o__Oscillospirales;f__Acutalibacteraceae;g__UBA1417;s__UBA1417 sp003531055	ClpC (VF0072)	Stress survival	2
MAG1602	d__Bacteria;p__Bacillota_A;c__Clostridia;o__Oscillospirales;f__Acutalibacteraceae;g__UBA1417;s__UBA1417 sp003531055	ClpE (VF0073)	Stress survival	1
MAG1602	d__Bacteria;p__Bacillota_A;c__Clostridia;o__Oscillospirales;f__Acutalibacteraceae;g__UBA1417;s__UBA1417 sp003531055	ClpP (VF0074)	Stress survival	1
MAG1602	d__Bacteria;p__Bacillota_A;c__Clostridia;o__Oscillospirales;f__Acutalibacteraceae;g__UBA1417;s__UBA1417 sp003531055	Cna (VF0730)	Adherence	1
MAG1602	d__Bacteria;p__Bacillota_A;c__Clostridia;o__Oscillospirales;f__Acutalibacteraceae;g__UBA1417;s__UBA1417 sp003531055	Colibactin (VF0573)	Exotoxin	4
MAG1602	d__Bacteria;p__Bacillota_A;c__Clostridia;o__Oscillospirales;f__Acutalibacteraceae;g__UBA1417;s__UBA1417 sp003531055	Copper exporter (VF0849)	Nutritional/Metabolic factor	2
MAG1602	d__Bacteria;p__Bacillota_A;c__Clostridia;o__Oscillospirales;f__Acutalibacteraceae;g__UBA1417;s__UBA1417 sp003531055	Cpi-2 encoded T3SS (SPI-2 like) (VF1260)	Effector delivery system	1
MAG1602	d__Bacteria;p__Bacillota_A;c__Clostridia;o__Oscillospirales;f__Acutalibacteraceae;g__UBA1417;s__UBA1417 sp003531055	Cya (VF0028)	Exotoxin	1
MAG1602	d__Bacteria;p__Bacillota_A;c__Clostridia;o__Oscillospirales;f__Acutalibacteraceae;g__UBA1417;s__UBA1417 sp003531055	Direct heme uptake system (VF0941)	Nutritional/Metabolic factor	1
MAG1602	d__Bacteria;p__Bacillota_A;c__Clostridia;o__Oscillospirales;f__Acutalibacteraceae;g__UBA1417;s__UBA1417 sp003531055	Dispersin (VF0215)	Others	1
MAG1602	d__Bacteria;p__Bacillota_A;c__Clostridia;o__Oscillospirales;f__Acutalibacteraceae;g__UBA1417;s__UBA1417 sp003531055	Dot/Icm T4SS secreted effectors (VF0798)	Effector delivery system	3
MAG1602	d__Bacteria;p__Bacillota_A;c__Clostridia;o__Oscillospirales;f__Acutalibacteraceae;g__UBA1417;s__UBA1417 sp003531055	EF-Tu (VF0877)	Adherence	2
MAG1602	d__Bacteria;p__Bacillota_A;c__Clostridia;o__Oscillospirales;f__Acutalibacteraceae;g__UBA1417;s__UBA1417 sp003531055	ESX-3 (VF0521)	Effector delivery system	2
MAG1602	d__Bacteria;p__Bacillota_A;c__Clostridia;o__Oscillospirales;f__Acutalibacteraceae;g__UBA1417;s__UBA1417 sp003531055	Exopolysaccharide (VF0755)	Immune modulation	2
MAG1602	d__Bacteria;p__Bacillota_A;c__Clostridia;o__Oscillospirales;f__Acutalibacteraceae;g__UBA1417;s__UBA1417 sp003531055	FAS-II (VF0809)	Nutritional/Metabolic factor	1
MAG1602	d__Bacteria;p__Bacillota_A;c__Clostridia;o__Oscillospirales;f__Acutalibacteraceae;g__UBA1417;s__UBA1417 sp003531055	FbpA/Fbp68 (VF0595)	Adherence	1
MAG1602	d__Bacteria;p__Bacillota_A;c__Clostridia;o__Oscillospirales;f__Acutalibacteraceae;g__UBA1417;s__UBA1417 sp003531055	FbpABC (VF0272)	Nutritional/Metabolic factor	2
MAG1602	d__Bacteria;p__Bacillota_A;c__Clostridia;o__Oscillospirales;f__Acutalibacteraceae;g__UBA1417;s__UBA1417 sp003531055	FeoAB (VF0160)	Nutritional/Metabolic factor	1
MAG1602	d__Bacteria;p__Bacillota_A;c__Clostridia;o__Oscillospirales;f__Acutalibacteraceae;g__UBA1417;s__UBA1417 sp003531055	Fibrinogen binding protein (VF0750)	Adherence	1
MAG1602	d__Bacteria;p__Bacillota_A;c__Clostridia;o__Oscillospirales;f__Acutalibacteraceae;g__UBA1417;s__UBA1417 sp003531055	Flagella (VF0114)	Motility	3
MAG1602	d__Bacteria;p__Bacillota_A;c__Clostridia;o__Oscillospirales;f__Acutalibacteraceae;g__UBA1417;s__UBA1417 sp003531055	Flagella (VF0273)	Motility	1
MAG1602	d__Bacteria;p__Bacillota_A;c__Clostridia;o__Oscillospirales;f__Acutalibacteraceae;g__UBA1417;s__UBA1417 sp003531055	Flagella (VF0519)	Motility	2
MAG1602	d__Bacteria;p__Bacillota_A;c__Clostridia;o__Oscillospirales;f__Acutalibacteraceae;g__UBA1417;s__UBA1417 sp003531055	FupA (VF0550)	Nutritional/Metabolic factor	2
MAG1602	d__Bacteria;p__Bacillota_A;c__Clostridia;o__Oscillospirales;f__Acutalibacteraceae;g__UBA1417;s__UBA1417 sp003531055	GPL locus (VF0841)	Immune modulation	1
MAG1602	d__Bacteria;p__Bacillota_A;c__Clostridia;o__Oscillospirales;f__Acutalibacteraceae;g__UBA1417;s__UBA1417 sp003531055	GacS/GacA two-component system (VF0908)	Regulation	2
MAG1602	d__Bacteria;p__Bacillota_A;c__Clostridia;o__Oscillospirales;f__Acutalibacteraceae;g__UBA1417;s__UBA1417 sp003531055	Glucan-binding proteins (VF1046)	Biofilm	1
MAG1602	d__Bacteria;p__Bacillota_A;c__Clostridia;o__Oscillospirales;f__Acutalibacteraceae;g__UBA1417;s__UBA1417 sp003531055	Glutamine synthesis (VF0816)	Nutritional/Metabolic factor	1
MAG1602	d__Bacteria;p__Bacillota_A;c__Clostridia;o__Oscillospirales;f__Acutalibacteraceae;g__UBA1417;s__UBA1417 sp003531055	GroEL (VF0594)	Adherence	1
MAG1602	d__Bacteria;p__Bacillota_A;c__Clostridia;o__Oscillospirales;f__Acutalibacteraceae;g__UBA1417;s__UBA1417 sp003531055	HasA (VF1254)	Nutritional/Metabolic factor	1
MAG1602	d__Bacteria;p__Bacillota_A;c__Clostridia;o__Oscillospirales;f__Acutalibacteraceae;g__UBA1417;s__UBA1417 sp003531055	Heme biosynthesis (VF0758)	Nutritional/Metabolic factor	2
MAG1602	d__Bacteria;p__Bacillota_A;c__Clostridia;o__Oscillospirales;f__Acutalibacteraceae;g__UBA1417;s__UBA1417 sp003531055	Hemolysin (VF0879)	Exotoxin	1
MAG1602	d__Bacteria;p__Bacillota_A;c__Clostridia;o__Oscillospirales;f__Acutalibacteraceae;g__UBA1417;s__UBA1417 sp003531055	Hemolysin III (VF0655)	Exotoxin	1
MAG1602	d__Bacteria;p__Bacillota_A;c__Clostridia;o__Oscillospirales;f__Acutalibacteraceae;g__UBA1417;s__UBA1417 sp003531055	HitABC (VF0268)	Nutritional/Metabolic factor	2
MAG1602	d__Bacteria;p__Bacillota_A;c__Clostridia;o__Oscillospirales;f__Acutalibacteraceae;g__UBA1417;s__UBA1417 sp003531055	Hydrogen cyanide production (VF0920)	Antimicrobial activity/Competitive advantage	1
MAG1602	d__Bacteria;p__Bacillota_A;c__Clostridia;o__Oscillospirales;f__Acutalibacteraceae;g__UBA1417;s__UBA1417 sp003531055	Ibes (VF0237)	Invasion	1
MAG1602	d__Bacteria;p__Bacillota_A;c__Clostridia;o__Oscillospirales;f__Acutalibacteraceae;g__UBA1417;s__UBA1417 sp003531055	IdeR (VF0300)	Regulation	1
MAG1602	d__Bacteria;p__Bacillota_A;c__Clostridia;o__Oscillospirales;f__Acutalibacteraceae;g__UBA1417;s__UBA1417 sp003531055	InlA (VF0069)	Invasion	1
MAG1602	d__Bacteria;p__Bacillota_A;c__Clostridia;o__Oscillospirales;f__Acutalibacteraceae;g__UBA1417;s__UBA1417 sp003531055	InlF (VF0447)	Adherence	1
MAG1602	d__Bacteria;p__Bacillota_A;c__Clostridia;o__Oscillospirales;f__Acutalibacteraceae;g__UBA1417;s__UBA1417 sp003531055	Iron/manganese transport (VF1116)	Nutritional/Metabolic factor	2
MAG1602	d__Bacteria;p__Bacillota_A;c__Clostridia;o__Oscillospirales;f__Acutalibacteraceae;g__UBA1417;s__UBA1417 sp003531055	Isd (VF0015)	Nutritional/Metabolic factor	1
MAG1602	d__Bacteria;p__Bacillota_A;c__Clostridia;o__Oscillospirales;f__Acutalibacteraceae;g__UBA1417;s__UBA1417 sp003531055	LOS (VF0044)	Immune modulation	11
MAG1602	d__Bacteria;p__Bacillota_A;c__Clostridia;o__Oscillospirales;f__Acutalibacteraceae;g__UBA1417;s__UBA1417 sp003531055	LOS (VF0326)	Immune modulation	4
MAG1602	d__Bacteria;p__Bacillota_A;c__Clostridia;o__Oscillospirales;f__Acutalibacteraceae;g__UBA1417;s__UBA1417 sp003531055	LPS (VF0033)	Immune modulation	3
MAG1602	d__Bacteria;p__Bacillota_A;c__Clostridia;o__Oscillospirales;f__Acutalibacteraceae;g__UBA1417;s__UBA1417 sp003531055	LPS (VF0056)	Immune modulation	1
MAG1602	d__Bacteria;p__Bacillota_A;c__Clostridia;o__Oscillospirales;f__Acutalibacteraceae;g__UBA1417;s__UBA1417 sp003531055	LPS (VF0085)	Immune modulation	3
MAG1602	d__Bacteria;p__Bacillota_A;c__Clostridia;o__Oscillospirales;f__Acutalibacteraceae;g__UBA1417;s__UBA1417 sp003531055	LPS (VF0171)	Immune modulation	2
MAG1602	d__Bacteria;p__Bacillota_A;c__Clostridia;o__Oscillospirales;f__Acutalibacteraceae;g__UBA1417;s__UBA1417 sp003531055	LPS (VF0367)	Immune modulation	2
MAG1602	d__Bacteria;p__Bacillota_A;c__Clostridia;o__Oscillospirales;f__Acutalibacteraceae;g__UBA1417;s__UBA1417 sp003531055	LPS (VF0370)	Immune modulation	1
MAG1602	d__Bacteria;p__Bacillota_A;c__Clostridia;o__Oscillospirales;f__Acutalibacteraceae;g__UBA1417;s__UBA1417 sp003531055	LPS (VF0542)	Immune modulation	4
MAG1602	d__Bacteria;p__Bacillota_A;c__Clostridia;o__Oscillospirales;f__Acutalibacteraceae;g__UBA1417;s__UBA1417 sp003531055	LPS (VF0561)	Immune modulation	5
MAG1602	d__Bacteria;p__Bacillota_A;c__Clostridia;o__Oscillospirales;f__Acutalibacteraceae;g__UBA1417;s__UBA1417 sp003531055	Lap (VF0444)	Adherence	2
MAG1602	d__Bacteria;p__Bacillota_A;c__Clostridia;o__Oscillospirales;f__Acutalibacteraceae;g__UBA1417;s__UBA1417 sp003531055	Lateral flagella (VF1028)	Others	1
MAG1602	d__Bacteria;p__Bacillota_A;c__Clostridia;o__Oscillospirales;f__Acutalibacteraceae;g__UBA1417;s__UBA1417 sp003531055	Leucine synthesis (VF0814)	Nutritional/Metabolic factor	1
MAG1602	d__Bacteria;p__Bacillota_A;c__Clostridia;o__Oscillospirales;f__Acutalibacteraceae;g__UBA1417;s__UBA1417 sp003531055	LigA (VF1220)	Adherence	1
MAG1602	d__Bacteria;p__Bacillota_A;c__Clostridia;o__Oscillospirales;f__Acutalibacteraceae;g__UBA1417;s__UBA1417 sp003531055	Lipoprotein diacylglyceryl transferase lgt (VF0790)	Post-translational modification	1
MAG1602	d__Bacteria;p__Bacillota_A;c__Clostridia;o__Oscillospirales;f__Acutalibacteraceae;g__UBA1417;s__UBA1417 sp003531055	LisR/LisK (VF0792)	Regulation	2
MAG1602	d__Bacteria;p__Bacillota_A;c__Clostridia;o__Oscillospirales;f__Acutalibacteraceae;g__UBA1417;s__UBA1417 sp003531055	Lysine synthesis (VF0815)	Nutritional/Metabolic factor	1
MAG1602	d__Bacteria;p__Bacillota_A;c__Clostridia;o__Oscillospirales;f__Acutalibacteraceae;g__UBA1417;s__UBA1417 sp003531055	MARTX (VF0265)	Exotoxin	1
MAG1602	d__Bacteria;p__Bacillota_A;c__Clostridia;o__Oscillospirales;f__Acutalibacteraceae;g__UBA1417;s__UBA1417 sp003531055	MgtBC (VF0106)	Nutritional/Metabolic factor	2
MAG1602	d__Bacteria;p__Bacillota_A;c__Clostridia;o__Oscillospirales;f__Acutalibacteraceae;g__UBA1417;s__UBA1417 sp003531055	MprAB (VF0298)	Regulation	2
MAG1602	d__Bacteria;p__Bacillota_A;c__Clostridia;o__Oscillospirales;f__Acutalibacteraceae;g__UBA1417;s__UBA1417 sp003531055	MsrAB (VF0456)	Stress survival	1
MAG1602	d__Bacteria;p__Bacillota_A;c__Clostridia;o__Oscillospirales;f__Acutalibacteraceae;g__UBA1417;s__UBA1417 sp003531055	MymA operon (VF0840)	Immune modulation	1
MAG1602	d__Bacteria;p__Bacillota_A;c__Clostridia;o__Oscillospirales;f__Acutalibacteraceae;g__UBA1417;s__UBA1417 sp003531055	NEAT-type hemophore-mediated heme uptake system (VF0672)	Nutritional/Metabolic factor	1
MAG1602	d__Bacteria;p__Bacillota_A;c__Clostridia;o__Oscillospirales;f__Acutalibacteraceae;g__UBA1417;s__UBA1417 sp003531055	Oligopeptide-binding protein oppA (VF0786)	Nutritional/Metabolic factor	2
MAG1602	d__Bacteria;p__Bacillota_A;c__Clostridia;o__Oscillospirales;f__Acutalibacteraceae;g__UBA1417;s__UBA1417 sp003531055	P(1)-type Mn2+ transporting ATPase (VF0848)	Nutritional/Metabolic factor	1
MAG1602	d__Bacteria;p__Bacillota_A;c__Clostridia;o__Oscillospirales;f__Acutalibacteraceae;g__UBA1417;s__UBA1417 sp003531055	PDH-B (VF0878)	Adherence	1
MAG1602	d__Bacteria;p__Bacillota_A;c__Clostridia;o__Oscillospirales;f__Acutalibacteraceae;g__UBA1417;s__UBA1417 sp003531055	PDIM (VF0309)	Immune modulation	4
MAG1602	d__Bacteria;p__Bacillota_A;c__Clostridia;o__Oscillospirales;f__Acutalibacteraceae;g__UBA1417;s__UBA1417 sp003531055	PanC/PanD (VF0319)	Nutritional/Metabolic factor	2
MAG1602	d__Bacteria;p__Bacillota_A;c__Clostridia;o__Oscillospirales;f__Acutalibacteraceae;g__UBA1417;s__UBA1417 sp003531055	PbpG (VF0468)	Immune modulation	2
MAG1602	d__Bacteria;p__Bacillota_A;c__Clostridia;o__Oscillospirales;f__Acutalibacteraceae;g__UBA1417;s__UBA1417 sp003531055	Peritrichous flagella (VF1154)	Motility	2
MAG1602	d__Bacteria;p__Bacillota_A;c__Clostridia;o__Oscillospirales;f__Acutalibacteraceae;g__UBA1417;s__UBA1417 sp003531055	PgdA (VF0442)	Immune modulation	1
MAG1602	d__Bacteria;p__Bacillota_A;c__Clostridia;o__Oscillospirales;f__Acutalibacteraceae;g__UBA1417;s__UBA1417 sp003531055	PhoP (VF0286)	Regulation	3
MAG1602	d__Bacteria;p__Bacillota_A;c__Clostridia;o__Oscillospirales;f__Acutalibacteraceae;g__UBA1417;s__UBA1417 sp003531055	PlcR-PapR quorum sensing (VF0660)	Biofilm	1
MAG1602	d__Bacteria;p__Bacillota_A;c__Clostridia;o__Oscillospirales;f__Acutalibacteraceae;g__UBA1417;s__UBA1417 sp003531055	Polar flagella (VF0473)	Motility	3
MAG1602	d__Bacteria;p__Bacillota_A;c__Clostridia;o__Oscillospirales;f__Acutalibacteraceae;g__UBA1417;s__UBA1417 sp003531055	Polysaccharide capsule (VF0659)	Immune modulation	8
MAG1602	d__Bacteria;p__Bacillota_A;c__Clostridia;o__Oscillospirales;f__Acutalibacteraceae;g__UBA1417;s__UBA1417 sp003531055	Proline synthesis (VF0812)	Nutritional/Metabolic factor	1
MAG1602	d__Bacteria;p__Bacillota_A;c__Clostridia;o__Oscillospirales;f__Acutalibacteraceae;g__UBA1417;s__UBA1417 sp003531055	Proteasome-associated proteins (VF0847)	Stress survival	2
MAG1602	d__Bacteria;p__Bacillota_A;c__Clostridia;o__Oscillospirales;f__Acutalibacteraceae;g__UBA1417;s__UBA1417 sp003531055	Protein kinase G (VF0805)	Immune modulation	1
MAG1602	d__Bacteria;p__Bacillota_A;c__Clostridia;o__Oscillospirales;f__Acutalibacteraceae;g__UBA1417;s__UBA1417 sp003531055	PrrA/B (VF0823)	Regulation	1
MAG1602	d__Bacteria;p__Bacillota_A;c__Clostridia;o__Oscillospirales;f__Acutalibacteraceae;g__UBA1417;s__UBA1417 sp003531055	Pseudomonine (VF0936)	Nutritional/Metabolic factor	1
MAG1602	d__Bacteria;p__Bacillota_A;c__Clostridia;o__Oscillospirales;f__Acutalibacteraceae;g__UBA1417;s__UBA1417 sp003531055	Purine biosynthesis (VF0559)	Nutritional/Metabolic factor	2
MAG1602	d__Bacteria;p__Bacillota_A;c__Clostridia;o__Oscillospirales;f__Acutalibacteraceae;g__UBA1417;s__UBA1417 sp003531055	Pyoverdine (VF0094)	Nutritional/Metabolic factor	2
MAG1602	d__Bacteria;p__Bacillota_A;c__Clostridia;o__Oscillospirales;f__Acutalibacteraceae;g__UBA1417;s__UBA1417 sp003531055	Pyridine-2,6-dithiocarboxylic acid (PDTC) (VF0938)	Nutritional/Metabolic factor	1
MAG1602	d__Bacteria;p__Bacillota_A;c__Clostridia;o__Oscillospirales;f__Acutalibacteraceae;g__UBA1417;s__UBA1417 sp003531055	Pyrimidine biosynthesis (VF0558)	Nutritional/Metabolic factor	3
MAG1602	d__Bacteria;p__Bacillota_A;c__Clostridia;o__Oscillospirales;f__Acutalibacteraceae;g__UBA1417;s__UBA1417 sp003531055	RecN (VF0457)	Stress survival	1
MAG1602	d__Bacteria;p__Bacillota_A;c__Clostridia;o__Oscillospirales;f__Acutalibacteraceae;g__UBA1417;s__UBA1417 sp003531055	RegX3 (VF0858)	Regulation	5
MAG1602	d__Bacteria;p__Bacillota_A;c__Clostridia;o__Oscillospirales;f__Acutalibacteraceae;g__UBA1417;s__UBA1417 sp003531055	RelA (VF0287)	Regulation	1
MAG1602	d__Bacteria;p__Bacillota_A;c__Clostridia;o__Oscillospirales;f__Acutalibacteraceae;g__UBA1417;s__UBA1417 sp003531055	RlrA islet (VF0529)	Adherence	3
MAG1602	d__Bacteria;p__Bacillota_A;c__Clostridia;o__Oscillospirales;f__Acutalibacteraceae;g__UBA1417;s__UBA1417 sp003531055	RpoS (VF0112)	Regulation	1
MAG1602	d__Bacteria;p__Bacillota_A;c__Clostridia;o__Oscillospirales;f__Acutalibacteraceae;g__UBA1417;s__UBA1417 sp003531055	RtxA (VF0482)	Exotoxin	1
MAG1602	d__Bacteria;p__Bacillota_A;c__Clostridia;o__Oscillospirales;f__Acutalibacteraceae;g__UBA1417;s__UBA1417 sp003531055	SSU98_1513 (VF1105)	Adherence	1
MAG1602	d__Bacteria;p__Bacillota_A;c__Clostridia;o__Oscillospirales;f__Acutalibacteraceae;g__UBA1417;s__UBA1417 sp003531055	Salmochelin siderophore (VF0230)	Nutritional/Metabolic factor	1
MAG1602	d__Bacteria;p__Bacillota_A;c__Clostridia;o__Oscillospirales;f__Acutalibacteraceae;g__UBA1417;s__UBA1417 sp003531055	SenX3 (VF0857)	Regulation	2
MAG1602	d__Bacteria;p__Bacillota_A;c__Clostridia;o__Oscillospirales;f__Acutalibacteraceae;g__UBA1417;s__UBA1417 sp003531055	Serine protease (VF1055)	Exoenzyme	2
MAG1602	d__Bacteria;p__Bacillota_A;c__Clostridia;o__Oscillospirales;f__Acutalibacteraceae;g__UBA1417;s__UBA1417 sp003531055	Serine-threonine phosphatase stp (VF0787)	Post-translational modification	1
MAG1602	d__Bacteria;p__Bacillota_A;c__Clostridia;o__Oscillospirales;f__Acutalibacteraceae;g__UBA1417;s__UBA1417 sp003531055	Siderophore-dependent iron uptake system (VF0738)	Nutritional/Metabolic factor	1
MAG1602	d__Bacteria;p__Bacillota_A;c__Clostridia;o__Oscillospirales;f__Acutalibacteraceae;g__UBA1417;s__UBA1417 sp003531055	SigA (VF0257)	Regulation	1
MAG1602	d__Bacteria;p__Bacillota_A;c__Clostridia;o__Oscillospirales;f__Acutalibacteraceae;g__UBA1417;s__UBA1417 sp003531055	SigF (VF0294)	Regulation	2
MAG1602	d__Bacteria;p__Bacillota_A;c__Clostridia;o__Oscillospirales;f__Acutalibacteraceae;g__UBA1417;s__UBA1417 sp003531055	Staphyloferrin B (VF1014)	Nutritional/Metabolic factor	1
MAG1602	d__Bacteria;p__Bacillota_A;c__Clostridia;o__Oscillospirales;f__Acutalibacteraceae;g__UBA1417;s__UBA1417 sp003531055	Streptococcal lipoprotein rotamase A (VF1047)	Adherence	1
MAG1602	d__Bacteria;p__Bacillota_A;c__Clostridia;o__Oscillospirales;f__Acutalibacteraceae;g__UBA1417;s__UBA1417 sp003531055	Streptococcal plasmin receptor/GAPDH (VF1042)	Adherence	1
MAG1602	d__Bacteria;p__Bacillota_A;c__Clostridia;o__Oscillospirales;f__Acutalibacteraceae;g__UBA1417;s__UBA1417 sp003531055	T3SS (VF1265)	Effector delivery system	1
MAG1602	d__Bacteria;p__Bacillota_A;c__Clostridia;o__Oscillospirales;f__Acutalibacteraceae;g__UBA1417;s__UBA1417 sp003531055	T3SS (VF1266)	Effector delivery system	2
MAG1602	d__Bacteria;p__Bacillota_A;c__Clostridia;o__Oscillospirales;f__Acutalibacteraceae;g__UBA1417;s__UBA1417 sp003531055	T4SS secreted effectors (VF0696)	Effector delivery system	2
MAG1602	d__Bacteria;p__Bacillota_A;c__Clostridia;o__Oscillospirales;f__Acutalibacteraceae;g__UBA1417;s__UBA1417 sp003531055	T6SS (VF0698)	Effector delivery system	1
MAG1602	d__Bacteria;p__Bacillota_A;c__Clostridia;o__Oscillospirales;f__Acutalibacteraceae;g__UBA1417;s__UBA1417 sp003531055	T6SS-1 (VF0429)	Effector delivery system	1
MAG1602	d__Bacteria;p__Bacillota_A;c__Clostridia;o__Oscillospirales;f__Acutalibacteraceae;g__UBA1417;s__UBA1417 sp003531055	TFP (VF1334)	Adherence	1
MAG1602	d__Bacteria;p__Bacillota_A;c__Clostridia;o__Oscillospirales;f__Acutalibacteraceae;g__UBA1417;s__UBA1417 sp003531055	TTSS (VF0344)	Effector delivery system	1
MAG1602	d__Bacteria;p__Bacillota_A;c__Clostridia;o__Oscillospirales;f__Acutalibacteraceae;g__UBA1417;s__UBA1417 sp003531055	TTSS (chromosomally encoded) (VF1023)	Effector delivery system	2
MAG1602	d__Bacteria;p__Bacillota_A;c__Clostridia;o__Oscillospirales;f__Acutalibacteraceae;g__UBA1417;s__UBA1417 sp003531055	TTSS secreted effectors (VF0711)	Effector delivery system	2
MAG1602	d__Bacteria;p__Bacillota_A;c__Clostridia;o__Oscillospirales;f__Acutalibacteraceae;g__UBA1417;s__UBA1417 sp003531055	TlyC (VF0489)	Exoenzyme	2
MAG1602	d__Bacteria;p__Bacillota_A;c__Clostridia;o__Oscillospirales;f__Acutalibacteraceae;g__UBA1417;s__UBA1417 sp003531055	Trehalose-recycling ABC transporter (VF0842)	Nutritional/Metabolic factor	8
MAG1602	d__Bacteria;p__Bacillota_A;c__Clostridia;o__Oscillospirales;f__Acutalibacteraceae;g__UBA1417;s__UBA1417 sp003531055	Trigger factor (VF1056)	Stress survival	1
MAG1602	d__Bacteria;p__Bacillota_A;c__Clostridia;o__Oscillospirales;f__Acutalibacteraceae;g__UBA1417;s__UBA1417 sp003531055	Type 1 fimbriae (VF0221)	Adherence	1
MAG1602	d__Bacteria;p__Bacillota_A;c__Clostridia;o__Oscillospirales;f__Acutalibacteraceae;g__UBA1417;s__UBA1417 sp003531055	Type IV pili (VF0082)	Adherence	1
MAG1602	d__Bacteria;p__Bacillota_A;c__Clostridia;o__Oscillospirales;f__Acutalibacteraceae;g__UBA1417;s__UBA1417 sp003531055	Type IV pili (VF0731)	Adherence	3
MAG1602	d__Bacteria;p__Bacillota_A;c__Clostridia;o__Oscillospirales;f__Acutalibacteraceae;g__UBA1417;s__UBA1417 sp003531055	Type IV pili (VF1212)	Adherence	1
MAG1602	d__Bacteria;p__Bacillota_A;c__Clostridia;o__Oscillospirales;f__Acutalibacteraceae;g__UBA1417;s__UBA1417 sp003531055	Type VII secretion system (VF0403)	Effector delivery system	1
MAG1602	d__Bacteria;p__Bacillota_A;c__Clostridia;o__Oscillospirales;f__Acutalibacteraceae;g__UBA1417;s__UBA1417 sp003531055	Tyrosine phosphatase (VF0852)	Immune modulation	1
MAG1602	d__Bacteria;p__Bacillota_A;c__Clostridia;o__Oscillospirales;f__Acutalibacteraceae;g__UBA1417;s__UBA1417 sp003531055	VPS (VF0615)	Biofilm	1
MAG1602	d__Bacteria;p__Bacillota_A;c__Clostridia;o__Oscillospirales;f__Acutalibacteraceae;g__UBA1417;s__UBA1417 sp003531055	Vibriobactin/Vulnibactin (VF0626)	Nutritional/Metabolic factor	1
MAG1602	d__Bacteria;p__Bacillota_A;c__Clostridia;o__Oscillospirales;f__Acutalibacteraceae;g__UBA1417;s__UBA1417 sp003531055	VirR/VirS (VF0791)	Regulation	2
MAG1602	d__Bacteria;p__Bacillota_A;c__Clostridia;o__Oscillospirales;f__Acutalibacteraceae;g__UBA1417;s__UBA1417 sp003531055	VirR/VirS two component system (VF0729)	Regulation	1
MAG1602	d__Bacteria;p__Bacillota_A;c__Clostridia;o__Oscillospirales;f__Acutalibacteraceae;g__UBA1417;s__UBA1417 sp003531055	Ybt (VF0564)	Nutritional/Metabolic factor	1
MAG1602	d__Bacteria;p__Bacillota_A;c__Clostridia;o__Oscillospirales;f__Acutalibacteraceae;g__UBA1417;s__UBA1417 sp003531055	Yersiniabactin (VF0923)	Nutritional/Metabolic factor	5
MAG1602	d__Bacteria;p__Bacillota_A;c__Clostridia;o__Oscillospirales;f__Acutalibacteraceae;g__UBA1417;s__UBA1417 sp003531055	Yersiniabactin-related (VF1251)	Nutritional/Metabolic factor	1
MAG1602	d__Bacteria;p__Bacillota_A;c__Clostridia;o__Oscillospirales;f__Acutalibacteraceae;g__UBA1417;s__UBA1417 sp003531055	Yst1 T2SS (VF0635)	Effector delivery system	1
MAG1641	d__Bacteria;p__Bacillota_A;c__Clostridia;o__UBA1381;f__UBA1381;g__CAG-41;s__CAG-41 sp900066215	ABC-type heme transporter (VF0739)	Nutritional/Metabolic factor	1
MAG1641	d__Bacteria;p__Bacillota_A;c__Clostridia;o__UBA1381;f__UBA1381;g__CAG-41;s__CAG-41 sp900066215	Accessory secretion factor (VF0808)	Others	1
MAG1641	d__Bacteria;p__Bacillota_A;c__Clostridia;o__UBA1381;f__UBA1381;g__CAG-41;s__CAG-41 sp900066215	Achromobactin biosynthesis and transport (VF0922)	Nutritional/Metabolic factor	1
MAG1641	d__Bacteria;p__Bacillota_A;c__Clostridia;o__UBA1381;f__UBA1381;g__CAG-41;s__CAG-41 sp900066215	Adherence; porin (VF0713)	Adherence	1
MAG1641	d__Bacteria;p__Bacillota_A;c__Clostridia;o__UBA1381;f__UBA1381;g__CAG-41;s__CAG-41 sp900066215	Alginate (VF0091)	Biofilm	7
MAG1641	d__Bacteria;p__Bacillota_A;c__Clostridia;o__UBA1381;f__UBA1381;g__CAG-41;s__CAG-41 sp900066215	Allantion utilization (VF0572)	Nutritional/Metabolic factor	1
MAG1641	d__Bacteria;p__Bacillota_A;c__Clostridia;o__UBA1381;f__UBA1381;g__CAG-41;s__CAG-41 sp900066215	Alpha-Hemolysin (VF0225)	Exotoxin	2
MAG1641	d__Bacteria;p__Bacillota_A;c__Clostridia;o__UBA1381;f__UBA1381;g__CAG-41;s__CAG-41 sp900066215	Alpha-clostripain (VF0390)	Exoenzyme	1
MAG1641	d__Bacteria;p__Bacillota_A;c__Clostridia;o__UBA1381;f__UBA1381;g__CAG-41;s__CAG-41 sp900066215	Autolysin alt (VF0997)	Adherence	2
MAG1641	d__Bacteria;p__Bacillota_A;c__Clostridia;o__UBA1381;f__UBA1381;g__CAG-41;s__CAG-41 sp900066215	BSH (VF0350)	Stress survival	1
MAG1641	d__Bacteria;p__Bacillota_A;c__Clostridia;o__UBA1381;f__UBA1381;g__CAG-41;s__CAG-41 sp900066215	Beta-haemolysin/cytolysin (VF0279)	Exotoxin	4
MAG1641	d__Bacteria;p__Bacillota_A;c__Clostridia;o__UBA1381;f__UBA1381;g__CAG-41;s__CAG-41 sp900066215	Biotin synthesis (VF0552)	Nutritional/Metabolic factor	2
MAG1641	d__Bacteria;p__Bacillota_A;c__Clostridia;o__UBA1381;f__UBA1381;g__CAG-41;s__CAG-41 sp900066215	BslA (VF0411)	Adherence	3
MAG1641	d__Bacteria;p__Bacillota_A;c__Clostridia;o__UBA1381;f__UBA1381;g__CAG-41;s__CAG-41 sp900066215	Capsule (VF0141)	Immune modulation	1
MAG1641	d__Bacteria;p__Bacillota_A;c__Clostridia;o__UBA1381;f__UBA1381;g__CAG-41;s__CAG-41 sp900066215	Capsule (VF0144)	Immune modulation	7
MAG1641	d__Bacteria;p__Bacillota_A;c__Clostridia;o__UBA1381;f__UBA1381;g__CAG-41;s__CAG-41 sp900066215	Capsule (VF0274)	Immune modulation	1
MAG1641	d__Bacteria;p__Bacillota_A;c__Clostridia;o__UBA1381;f__UBA1381;g__CAG-41;s__CAG-41 sp900066215	Capsule (VF0323)	Immune modulation	1
MAG1641	d__Bacteria;p__Bacillota_A;c__Clostridia;o__UBA1381;f__UBA1381;g__CAG-41;s__CAG-41 sp900066215	Capsule (VF0361)	Immune modulation	3
MAG1641	d__Bacteria;p__Bacillota_A;c__Clostridia;o__UBA1381;f__UBA1381;g__CAG-41;s__CAG-41 sp900066215	Capsule (VF0465)	Immune modulation	1
MAG1641	d__Bacteria;p__Bacillota_A;c__Clostridia;o__UBA1381;f__UBA1381;g__CAG-41;s__CAG-41 sp900066215	Capsule (VF0543)	Immune modulation	1
MAG1641	d__Bacteria;p__Bacillota_A;c__Clostridia;o__UBA1381;f__UBA1381;g__CAG-41;s__CAG-41 sp900066215	Capsule (VF0560)	Immune modulation	3
MAG1641	d__Bacteria;p__Bacillota_A;c__Clostridia;o__UBA1381;f__UBA1381;g__CAG-41;s__CAG-41 sp900066215	Capsule (VF0881)	Immune modulation	1
MAG1641	d__Bacteria;p__Bacillota_A;c__Clostridia;o__UBA1381;f__UBA1381;g__CAG-41;s__CAG-41 sp900066215	Cereulide (VF0583)	Exotoxin	3
MAG1641	d__Bacteria;p__Bacillota_A;c__Clostridia;o__UBA1381;f__UBA1381;g__CAG-41;s__CAG-41 sp900066215	Ciu iron uptake and siderophore biosynthesis system (VF0740)	Nutritional/Metabolic factor	1
MAG1641	d__Bacteria;p__Bacillota_A;c__Clostridia;o__UBA1381;f__UBA1381;g__CAG-41;s__CAG-41 sp900066215	ClpC (VF0072)	Stress survival	2
MAG1641	d__Bacteria;p__Bacillota_A;c__Clostridia;o__UBA1381;f__UBA1381;g__CAG-41;s__CAG-41 sp900066215	ClpP (VF0074)	Stress survival	1
MAG1641	d__Bacteria;p__Bacillota_A;c__Clostridia;o__UBA1381;f__UBA1381;g__CAG-41;s__CAG-41 sp900066215	Colibactin (VF0573)	Exotoxin	2
MAG1641	d__Bacteria;p__Bacillota_A;c__Clostridia;o__UBA1381;f__UBA1381;g__CAG-41;s__CAG-41 sp900066215	Colibactin (VF1179)	Exotoxin	2
MAG1641	d__Bacteria;p__Bacillota_A;c__Clostridia;o__UBA1381;f__UBA1381;g__CAG-41;s__CAG-41 sp900066215	Copper exporter (VF0849)	Nutritional/Metabolic factor	2
MAG1641	d__Bacteria;p__Bacillota_A;c__Clostridia;o__UBA1381;f__UBA1381;g__CAG-41;s__CAG-41 sp900066215	DIP1621 (VF0603)	Adherence	1
MAG1641	d__Bacteria;p__Bacillota_A;c__Clostridia;o__UBA1381;f__UBA1381;g__CAG-41;s__CAG-41 sp900066215	Direct heme uptake system (VF0724)	Nutritional/Metabolic factor	1
MAG1641	d__Bacteria;p__Bacillota_A;c__Clostridia;o__UBA1381;f__UBA1381;g__CAG-41;s__CAG-41 sp900066215	Dot/Icm T4SS secreted effectors (VF0798)	Effector delivery system	3
MAG1641	d__Bacteria;p__Bacillota_A;c__Clostridia;o__UBA1381;f__UBA1381;g__CAG-41;s__CAG-41 sp900066215	EF-Tu (VF0877)	Adherence	1
MAG1641	d__Bacteria;p__Bacillota_A;c__Clostridia;o__UBA1381;f__UBA1381;g__CAG-41;s__CAG-41 sp900066215	Exochelin (smegmatis) (VF0819)	Nutritional/Metabolic factor	1
MAG1641	d__Bacteria;p__Bacillota_A;c__Clostridia;o__UBA1381;f__UBA1381;g__CAG-41;s__CAG-41 sp900066215	Exopolysaccharide (VF0755)	Immune modulation	1
MAG1641	d__Bacteria;p__Bacillota_A;c__Clostridia;o__UBA1381;f__UBA1381;g__CAG-41;s__CAG-41 sp900066215	FAS-II (VF0809)	Nutritional/Metabolic factor	1
MAG1641	d__Bacteria;p__Bacillota_A;c__Clostridia;o__UBA1381;f__UBA1381;g__CAG-41;s__CAG-41 sp900066215	FbpA/Fbp68 (VF0595)	Adherence	1
MAG1641	d__Bacteria;p__Bacillota_A;c__Clostridia;o__UBA1381;f__UBA1381;g__CAG-41;s__CAG-41 sp900066215	FbpABC (VF0272)	Nutritional/Metabolic factor	1
MAG1641	d__Bacteria;p__Bacillota_A;c__Clostridia;o__UBA1381;f__UBA1381;g__CAG-41;s__CAG-41 sp900066215	FeoAB (VF0160)	Nutritional/Metabolic factor	2
MAG1641	d__Bacteria;p__Bacillota_A;c__Clostridia;o__UBA1381;f__UBA1381;g__CAG-41;s__CAG-41 sp900066215	Fibronectin-binding protein (VF0747)	Adherence	1
MAG1641	d__Bacteria;p__Bacillota_A;c__Clostridia;o__UBA1381;f__UBA1381;g__CAG-41;s__CAG-41 sp900066215	Flagella (VF0114)	Motility	3
MAG1641	d__Bacteria;p__Bacillota_A;c__Clostridia;o__UBA1381;f__UBA1381;g__CAG-41;s__CAG-41 sp900066215	Flagella (VF0273)	Motility	1
MAG1641	d__Bacteria;p__Bacillota_A;c__Clostridia;o__UBA1381;f__UBA1381;g__CAG-41;s__CAG-41 sp900066215	Flagella (VF0519)	Motility	1
MAG1641	d__Bacteria;p__Bacillota_A;c__Clostridia;o__UBA1381;f__UBA1381;g__CAG-41;s__CAG-41 sp900066215	FupA (VF0550)	Nutritional/Metabolic factor	2
MAG1641	d__Bacteria;p__Bacillota_A;c__Clostridia;o__UBA1381;f__UBA1381;g__CAG-41;s__CAG-41 sp900066215	GPL locus (VF0841)	Immune modulation	1
MAG1641	d__Bacteria;p__Bacillota_A;c__Clostridia;o__UBA1381;f__UBA1381;g__CAG-41;s__CAG-41 sp900066215	GacS/GacA two-component system (VF0908)	Regulation	1
MAG1641	d__Bacteria;p__Bacillota_A;c__Clostridia;o__UBA1381;f__UBA1381;g__CAG-41;s__CAG-41 sp900066215	Glutamine synthesis (VF0816)	Nutritional/Metabolic factor	1
MAG1641	d__Bacteria;p__Bacillota_A;c__Clostridia;o__UBA1381;f__UBA1381;g__CAG-41;s__CAG-41 sp900066215	GroEL (VF0594)	Adherence	1
MAG1641	d__Bacteria;p__Bacillota_A;c__Clostridia;o__UBA1381;f__UBA1381;g__CAG-41;s__CAG-41 sp900066215	Heme biosynthesis (VF0758)	Nutritional/Metabolic factor	6
MAG1641	d__Bacteria;p__Bacillota_A;c__Clostridia;o__UBA1381;f__UBA1381;g__CAG-41;s__CAG-41 sp900066215	Hemolysin (VF0879)	Exotoxin	1
MAG1641	d__Bacteria;p__Bacillota_A;c__Clostridia;o__UBA1381;f__UBA1381;g__CAG-41;s__CAG-41 sp900066215	HitABC (VF0268)	Nutritional/Metabolic factor	1
MAG1641	d__Bacteria;p__Bacillota_A;c__Clostridia;o__UBA1381;f__UBA1381;g__CAG-41;s__CAG-41 sp900066215	Hyaluronidase (VF0359)	Exoenzyme	1
MAG1641	d__Bacteria;p__Bacillota_A;c__Clostridia;o__UBA1381;f__UBA1381;g__CAG-41;s__CAG-41 sp900066215	IlsA (VF0585)	Nutritional/Metabolic factor	2
MAG1641	d__Bacteria;p__Bacillota_A;c__Clostridia;o__UBA1381;f__UBA1381;g__CAG-41;s__CAG-41 sp900066215	InlA (VF0069)	Invasion	1
MAG1641	d__Bacteria;p__Bacillota_A;c__Clostridia;o__UBA1381;f__UBA1381;g__CAG-41;s__CAG-41 sp900066215	LOS (VF0044)	Immune modulation	8
MAG1641	d__Bacteria;p__Bacillota_A;c__Clostridia;o__UBA1381;f__UBA1381;g__CAG-41;s__CAG-41 sp900066215	LPS (VF0056)	Immune modulation	1
MAG1641	d__Bacteria;p__Bacillota_A;c__Clostridia;o__UBA1381;f__UBA1381;g__CAG-41;s__CAG-41 sp900066215	LPS (VF0171)	Immune modulation	2
MAG1641	d__Bacteria;p__Bacillota_A;c__Clostridia;o__UBA1381;f__UBA1381;g__CAG-41;s__CAG-41 sp900066215	LPS (VF0367)	Immune modulation	3
MAG1641	d__Bacteria;p__Bacillota_A;c__Clostridia;o__UBA1381;f__UBA1381;g__CAG-41;s__CAG-41 sp900066215	LPS (VF0370)	Immune modulation	1
MAG1641	d__Bacteria;p__Bacillota_A;c__Clostridia;o__UBA1381;f__UBA1381;g__CAG-41;s__CAG-41 sp900066215	LPS (VF0542)	Immune modulation	4
MAG1641	d__Bacteria;p__Bacillota_A;c__Clostridia;o__UBA1381;f__UBA1381;g__CAG-41;s__CAG-41 sp900066215	LPS (VF0561)	Immune modulation	1
MAG1641	d__Bacteria;p__Bacillota_A;c__Clostridia;o__UBA1381;f__UBA1381;g__CAG-41;s__CAG-41 sp900066215	Lap (VF0444)	Adherence	4
MAG1641	d__Bacteria;p__Bacillota_A;c__Clostridia;o__UBA1381;f__UBA1381;g__CAG-41;s__CAG-41 sp900066215	Lateral flagella (VF0625)	Biofilm	4
MAG1641	d__Bacteria;p__Bacillota_A;c__Clostridia;o__UBA1381;f__UBA1381;g__CAG-41;s__CAG-41 sp900066215	LigA (VF1220)	Adherence	1
MAG1641	d__Bacteria;p__Bacillota_A;c__Clostridia;o__UBA1381;f__UBA1381;g__CAG-41;s__CAG-41 sp900066215	Lipoprotein diacylglyceryl transferase lgt (VF0790)	Post-translational modification	1
MAG1641	d__Bacteria;p__Bacillota_A;c__Clostridia;o__UBA1381;f__UBA1381;g__CAG-41;s__CAG-41 sp900066215	LisR/LisK (VF0792)	Regulation	1
MAG1641	d__Bacteria;p__Bacillota_A;c__Clostridia;o__UBA1381;f__UBA1381;g__CAG-41;s__CAG-41 sp900066215	Lmb (VF0275)	Adherence	1
MAG1641	d__Bacteria;p__Bacillota_A;c__Clostridia;o__UBA1381;f__UBA1381;g__CAG-41;s__CAG-41 sp900066215	Lysine synthesis (VF0815)	Nutritional/Metabolic factor	1
MAG1641	d__Bacteria;p__Bacillota_A;c__Clostridia;o__UBA1381;f__UBA1381;g__CAG-41;s__CAG-41 sp900066215	MSHA pili (VF0515)	Adherence	1
MAG1641	d__Bacteria;p__Bacillota_A;c__Clostridia;o__UBA1381;f__UBA1381;g__CAG-41;s__CAG-41 sp900066215	MgtBC (VF0106)	Nutritional/Metabolic factor	2
MAG1641	d__Bacteria;p__Bacillota_A;c__Clostridia;o__UBA1381;f__UBA1381;g__CAG-41;s__CAG-41 sp900066215	MntABC (VF0455)	Stress survival	1
MAG1641	d__Bacteria;p__Bacillota_A;c__Clostridia;o__UBA1381;f__UBA1381;g__CAG-41;s__CAG-41 sp900066215	MprAB (VF0298)	Regulation	1
MAG1641	d__Bacteria;p__Bacillota_A;c__Clostridia;o__UBA1381;f__UBA1381;g__CAG-41;s__CAG-41 sp900066215	Mycobactin (VF0299)	Nutritional/Metabolic factor	1
MAG1641	d__Bacteria;p__Bacillota_A;c__Clostridia;o__UBA1381;f__UBA1381;g__CAG-41;s__CAG-41 sp900066215	MymA operon (VF0840)	Immune modulation	3
MAG1641	d__Bacteria;p__Bacillota_A;c__Clostridia;o__UBA1381;f__UBA1381;g__CAG-41;s__CAG-41 sp900066215	NEAT-type hemophore-mediated heme uptake system (VF0672)	Nutritional/Metabolic factor	1
MAG1641	d__Bacteria;p__Bacillota_A;c__Clostridia;o__UBA1381;f__UBA1381;g__CAG-41;s__CAG-41 sp900066215	Ornibactin (VF0701)	Nutritional/Metabolic factor	1
MAG1641	d__Bacteria;p__Bacillota_A;c__Clostridia;o__UBA1381;f__UBA1381;g__CAG-41;s__CAG-41 sp900066215	P(1)-type Mn2+ transporting ATPase (VF0848)	Nutritional/Metabolic factor	1
MAG1641	d__Bacteria;p__Bacillota_A;c__Clostridia;o__UBA1381;f__UBA1381;g__CAG-41;s__CAG-41 sp900066215	P60 (VF0068)	Invasion	2
MAG1641	d__Bacteria;p__Bacillota_A;c__Clostridia;o__UBA1381;f__UBA1381;g__CAG-41;s__CAG-41 sp900066215	PDIM (VF0309)	Immune modulation	2
MAG1641	d__Bacteria;p__Bacillota_A;c__Clostridia;o__UBA1381;f__UBA1381;g__CAG-41;s__CAG-41 sp900066215	PanC/PanD (VF0319)	Nutritional/Metabolic factor	3
MAG1641	d__Bacteria;p__Bacillota_A;c__Clostridia;o__UBA1381;f__UBA1381;g__CAG-41;s__CAG-41 sp900066215	PblA AAG18638 (VF1089)	Adherence	2
MAG1641	d__Bacteria;p__Bacillota_A;c__Clostridia;o__UBA1381;f__UBA1381;g__CAG-41;s__CAG-41 sp900066215	PbpG (VF0468)	Immune modulation	1
MAG1641	d__Bacteria;p__Bacillota_A;c__Clostridia;o__UBA1381;f__UBA1381;g__CAG-41;s__CAG-41 sp900066215	Peritrichous flagella (VF1154)	Motility	1
MAG1641	d__Bacteria;p__Bacillota_A;c__Clostridia;o__UBA1381;f__UBA1381;g__CAG-41;s__CAG-41 sp900066215	PgdA (VF0442)	Immune modulation	4
MAG1641	d__Bacteria;p__Bacillota_A;c__Clostridia;o__UBA1381;f__UBA1381;g__CAG-41;s__CAG-41 sp900066215	Phospholipase D (VF0469)	Exotoxin	1
MAG1641	d__Bacteria;p__Bacillota_A;c__Clostridia;o__UBA1381;f__UBA1381;g__CAG-41;s__CAG-41 sp900066215	Phytotoxin phaseolotoxin (VF0917)	Exotoxin	1
MAG1641	d__Bacteria;p__Bacillota_A;c__Clostridia;o__UBA1381;f__UBA1381;g__CAG-41;s__CAG-41 sp900066215	Phytotoxin syringopeptin (VF0918)	Exotoxin	1
MAG1641	d__Bacteria;p__Bacillota_A;c__Clostridia;o__UBA1381;f__UBA1381;g__CAG-41;s__CAG-41 sp900066215	PlcR-PapR quorum sensing (VF0660)	Biofilm	1
MAG1641	d__Bacteria;p__Bacillota_A;c__Clostridia;o__UBA1381;f__UBA1381;g__CAG-41;s__CAG-41 sp900066215	Polar flagella (VF0473)	Motility	5
MAG1641	d__Bacteria;p__Bacillota_A;c__Clostridia;o__UBA1381;f__UBA1381;g__CAG-41;s__CAG-41 sp900066215	Polysaccharide capsule (VF0659)	Immune modulation	8
MAG1641	d__Bacteria;p__Bacillota_A;c__Clostridia;o__UBA1381;f__UBA1381;g__CAG-41;s__CAG-41 sp900066215	Proline synthesis (VF0812)	Nutritional/Metabolic factor	1
MAG1641	d__Bacteria;p__Bacillota_A;c__Clostridia;o__UBA1381;f__UBA1381;g__CAG-41;s__CAG-41 sp900066215	Proteasome-associated proteins (VF0847)	Stress survival	2
MAG1641	d__Bacteria;p__Bacillota_A;c__Clostridia;o__UBA1381;f__UBA1381;g__CAG-41;s__CAG-41 sp900066215	Protein kinase G (VF0805)	Immune modulation	2
MAG1641	d__Bacteria;p__Bacillota_A;c__Clostridia;o__UBA1381;f__UBA1381;g__CAG-41;s__CAG-41 sp900066215	Purine biosynthesis (VF0559)	Nutritional/Metabolic factor	1
MAG1641	d__Bacteria;p__Bacillota_A;c__Clostridia;o__UBA1381;f__UBA1381;g__CAG-41;s__CAG-41 sp900066215	Pyocyanin (VF0100)	Nutritional/Metabolic factor	1
MAG1641	d__Bacteria;p__Bacillota_A;c__Clostridia;o__UBA1381;f__UBA1381;g__CAG-41;s__CAG-41 sp900066215	Pyoverdine (VF0094)	Nutritional/Metabolic factor	1
MAG1641	d__Bacteria;p__Bacillota_A;c__Clostridia;o__UBA1381;f__UBA1381;g__CAG-41;s__CAG-41 sp900066215	Pyridine-2,6-dithiocarboxylic acid (PDTC) (VF0938)	Nutritional/Metabolic factor	2
MAG1641	d__Bacteria;p__Bacillota_A;c__Clostridia;o__UBA1381;f__UBA1381;g__CAG-41;s__CAG-41 sp900066215	Pyrimidine biosynthesis (VF0558)	Nutritional/Metabolic factor	2
MAG1641	d__Bacteria;p__Bacillota_A;c__Clostridia;o__UBA1381;f__UBA1381;g__CAG-41;s__CAG-41 sp900066215	RecN (VF0457)	Stress survival	1
MAG1641	d__Bacteria;p__Bacillota_A;c__Clostridia;o__UBA1381;f__UBA1381;g__CAG-41;s__CAG-41 sp900066215	RegX3 (VF0858)	Regulation	5
MAG1641	d__Bacteria;p__Bacillota_A;c__Clostridia;o__UBA1381;f__UBA1381;g__CAG-41;s__CAG-41 sp900066215	RelA (VF0287)	Regulation	1
MAG1641	d__Bacteria;p__Bacillota_A;c__Clostridia;o__UBA1381;f__UBA1381;g__CAG-41;s__CAG-41 sp900066215	RlrA islet (VF0529)	Adherence	2
MAG1641	d__Bacteria;p__Bacillota_A;c__Clostridia;o__UBA1381;f__UBA1381;g__CAG-41;s__CAG-41 sp900066215	RpoS (VF0112)	Regulation	1
MAG1641	d__Bacteria;p__Bacillota_A;c__Clostridia;o__UBA1381;f__UBA1381;g__CAG-41;s__CAG-41 sp900066215	SenX3 (VF0857)	Regulation	4
MAG1641	d__Bacteria;p__Bacillota_A;c__Clostridia;o__UBA1381;f__UBA1381;g__CAG-41;s__CAG-41 sp900066215	Serine protease (VF1055)	Exoenzyme	2
MAG1641	d__Bacteria;p__Bacillota_A;c__Clostridia;o__UBA1381;f__UBA1381;g__CAG-41;s__CAG-41 sp900066215	Serine-threonine phosphatase stp (VF0787)	Post-translational modification	1
MAG1641	d__Bacteria;p__Bacillota_A;c__Clostridia;o__UBA1381;f__UBA1381;g__CAG-41;s__CAG-41 sp900066215	SigA (VF0257)	Regulation	1
MAG1641	d__Bacteria;p__Bacillota_A;c__Clostridia;o__UBA1381;f__UBA1381;g__CAG-41;s__CAG-41 sp900066215	SigF (VF0294)	Regulation	3
MAG1641	d__Bacteria;p__Bacillota_A;c__Clostridia;o__UBA1381;f__UBA1381;g__CAG-41;s__CAG-41 sp900066215	SigH (VF0296)	Regulation	1
MAG1641	d__Bacteria;p__Bacillota_A;c__Clostridia;o__UBA1381;f__UBA1381;g__CAG-41;s__CAG-41 sp900066215	Streptococcal enolase (VF1060)	Exoenzyme	1
MAG1641	d__Bacteria;p__Bacillota_A;c__Clostridia;o__UBA1381;f__UBA1381;g__CAG-41;s__CAG-41 sp900066215	Streptococcal plasmin receptor/GAPDH (VF1042)	Adherence	1
MAG1641	d__Bacteria;p__Bacillota_A;c__Clostridia;o__UBA1381;f__UBA1381;g__CAG-41;s__CAG-41 sp900066215	T3SS2 (VF1299)	Effector delivery system	1
MAG1641	d__Bacteria;p__Bacillota_A;c__Clostridia;o__UBA1381;f__UBA1381;g__CAG-41;s__CAG-41 sp900066215	T4SS secreted effectors (VF0696)	Effector delivery system	4
MAG1641	d__Bacteria;p__Bacillota_A;c__Clostridia;o__UBA1381;f__UBA1381;g__CAG-41;s__CAG-41 sp900066215	T6SS (VF0579)	Effector delivery system	1
MAG1641	d__Bacteria;p__Bacillota_A;c__Clostridia;o__UBA1381;f__UBA1381;g__CAG-41;s__CAG-41 sp900066215	TTSS (VF0035)	Effector delivery system	1
MAG1641	d__Bacteria;p__Bacillota_A;c__Clostridia;o__UBA1381;f__UBA1381;g__CAG-41;s__CAG-41 sp900066215	TTSS (VF0344)	Effector delivery system	1
MAG1641	d__Bacteria;p__Bacillota_A;c__Clostridia;o__UBA1381;f__UBA1381;g__CAG-41;s__CAG-41 sp900066215	TTSS (chromosomally encoded) (VF1023)	Effector delivery system	2
MAG1641	d__Bacteria;p__Bacillota_A;c__Clostridia;o__UBA1381;f__UBA1381;g__CAG-41;s__CAG-41 sp900066215	TTSS secreted effectors (VF0711)	Effector delivery system	2
MAG1641	d__Bacteria;p__Bacillota_A;c__Clostridia;o__UBA1381;f__UBA1381;g__CAG-41;s__CAG-41 sp900066215	Trehalose-recycling ABC transporter (VF0842)	Nutritional/Metabolic factor	7
MAG1641	d__Bacteria;p__Bacillota_A;c__Clostridia;o__UBA1381;f__UBA1381;g__CAG-41;s__CAG-41 sp900066215	Trigger factor (VF1056)	Stress survival	1
MAG1641	d__Bacteria;p__Bacillota_A;c__Clostridia;o__UBA1381;f__UBA1381;g__CAG-41;s__CAG-41 sp900066215	Tryptophan synthesis (VF0813)	Nutritional/Metabolic factor	1
MAG1641	d__Bacteria;p__Bacillota_A;c__Clostridia;o__UBA1381;f__UBA1381;g__CAG-41;s__CAG-41 sp900066215	Type I fimbriae (VF0566)	Adherence	1
MAG1641	d__Bacteria;p__Bacillota_A;c__Clostridia;o__UBA1381;f__UBA1381;g__CAG-41;s__CAG-41 sp900066215	Type IV pili (VF0458)	Adherence	1
MAG1641	d__Bacteria;p__Bacillota_A;c__Clostridia;o__UBA1381;f__UBA1381;g__CAG-41;s__CAG-41 sp900066215	Type IV pili (VF1212)	Adherence	3
MAG1641	d__Bacteria;p__Bacillota_A;c__Clostridia;o__UBA1381;f__UBA1381;g__CAG-41;s__CAG-41 sp900066215	VPS (VF0615)	Biofilm	1
MAG1641	d__Bacteria;p__Bacillota_A;c__Clostridia;o__UBA1381;f__UBA1381;g__CAG-41;s__CAG-41 sp900066215	VirB/VirD4 T4SS secreted effectors (VF0682)	Effector delivery system	1
MAG1641	d__Bacteria;p__Bacillota_A;c__Clostridia;o__UBA1381;f__UBA1381;g__CAG-41;s__CAG-41 sp900066215	VirR/VirS two component system (VF0729)	Regulation	3
MAG1641	d__Bacteria;p__Bacillota_A;c__Clostridia;o__UBA1381;f__UBA1381;g__CAG-41;s__CAG-41 sp900066215	Zn++ metalloprotease (VF0846)	Exoenzyme	1
MAG1863	d__Bacteria;p__Bacillota_A;c__Clostridia;o__UBA1381;f__UBA1381;g__CAG-41;s__CAG-41 sp900066215	ABC-type heme transporter (VF0739)	Nutritional/Metabolic factor	2
MAG1863	d__Bacteria;p__Bacillota_A;c__Clostridia;o__UBA1381;f__UBA1381;g__CAG-41;s__CAG-41 sp900066215	Accessory secretion factor (VF0808)	Others	1
MAG1863	d__Bacteria;p__Bacillota_A;c__Clostridia;o__UBA1381;f__UBA1381;g__CAG-41;s__CAG-41 sp900066215	Achromobactin biosynthesis and transport (VF0922)	Nutritional/Metabolic factor	1
MAG1863	d__Bacteria;p__Bacillota_A;c__Clostridia;o__UBA1381;f__UBA1381;g__CAG-41;s__CAG-41 sp900066215	Acinetobactin (VF0467)	Nutritional/Metabolic factor	1
MAG1863	d__Bacteria;p__Bacillota_A;c__Clostridia;o__UBA1381;f__UBA1381;g__CAG-41;s__CAG-41 sp900066215	Adherence; porin (VF0713)	Adherence	1
MAG1863	d__Bacteria;p__Bacillota_A;c__Clostridia;o__UBA1381;f__UBA1381;g__CAG-41;s__CAG-41 sp900066215	Alginate (VF0091)	Biofilm	5
MAG1863	d__Bacteria;p__Bacillota_A;c__Clostridia;o__UBA1381;f__UBA1381;g__CAG-41;s__CAG-41 sp900066215	Allantion utilization (VF0572)	Nutritional/Metabolic factor	1
MAG1863	d__Bacteria;p__Bacillota_A;c__Clostridia;o__UBA1381;f__UBA1381;g__CAG-41;s__CAG-41 sp900066215	Alpha-Hemolysin (VF0225)	Exotoxin	2
MAG1863	d__Bacteria;p__Bacillota_A;c__Clostridia;o__UBA1381;f__UBA1381;g__CAG-41;s__CAG-41 sp900066215	Alpha-clostripain (VF0390)	Exoenzyme	1
MAG1863	d__Bacteria;p__Bacillota_A;c__Clostridia;o__UBA1381;f__UBA1381;g__CAG-41;s__CAG-41 sp900066215	Autolysin alt (VF0997)	Adherence	2
MAG1863	d__Bacteria;p__Bacillota_A;c__Clostridia;o__UBA1381;f__UBA1381;g__CAG-41;s__CAG-41 sp900066215	BSH (VF0350)	Stress survival	1
MAG1863	d__Bacteria;p__Bacillota_A;c__Clostridia;o__UBA1381;f__UBA1381;g__CAG-41;s__CAG-41 sp900066215	Beta-haemolysin/cytolysin (VF0279)	Exotoxin	4
MAG1863	d__Bacteria;p__Bacillota_A;c__Clostridia;o__UBA1381;f__UBA1381;g__CAG-41;s__CAG-41 sp900066215	Biotin synthesis (VF0552)	Nutritional/Metabolic factor	2
MAG1863	d__Bacteria;p__Bacillota_A;c__Clostridia;o__UBA1381;f__UBA1381;g__CAG-41;s__CAG-41 sp900066215	BslA (VF0411)	Adherence	6
MAG1863	d__Bacteria;p__Bacillota_A;c__Clostridia;o__UBA1381;f__UBA1381;g__CAG-41;s__CAG-41 sp900066215	C5a peptidase (VF0245)	Adherence	1
MAG1863	d__Bacteria;p__Bacillota_A;c__Clostridia;o__UBA1381;f__UBA1381;g__CAG-41;s__CAG-41 sp900066215	Capsule (VF0141)	Immune modulation	1
MAG1863	d__Bacteria;p__Bacillota_A;c__Clostridia;o__UBA1381;f__UBA1381;g__CAG-41;s__CAG-41 sp900066215	Capsule (VF0144)	Immune modulation	8
MAG1863	d__Bacteria;p__Bacillota_A;c__Clostridia;o__UBA1381;f__UBA1381;g__CAG-41;s__CAG-41 sp900066215	Capsule (VF0274)	Immune modulation	1
MAG1863	d__Bacteria;p__Bacillota_A;c__Clostridia;o__UBA1381;f__UBA1381;g__CAG-41;s__CAG-41 sp900066215	Capsule (VF0323)	Immune modulation	1
MAG1863	d__Bacteria;p__Bacillota_A;c__Clostridia;o__UBA1381;f__UBA1381;g__CAG-41;s__CAG-41 sp900066215	Capsule (VF0361)	Immune modulation	3
MAG1863	d__Bacteria;p__Bacillota_A;c__Clostridia;o__UBA1381;f__UBA1381;g__CAG-41;s__CAG-41 sp900066215	Capsule (VF0465)	Immune modulation	1
MAG1863	d__Bacteria;p__Bacillota_A;c__Clostridia;o__UBA1381;f__UBA1381;g__CAG-41;s__CAG-41 sp900066215	Capsule (VF0543)	Immune modulation	1
MAG1863	d__Bacteria;p__Bacillota_A;c__Clostridia;o__UBA1381;f__UBA1381;g__CAG-41;s__CAG-41 sp900066215	Capsule (VF0560)	Immune modulation	2
MAG1863	d__Bacteria;p__Bacillota_A;c__Clostridia;o__UBA1381;f__UBA1381;g__CAG-41;s__CAG-41 sp900066215	Capsule (VF0881)	Immune modulation	1
MAG1863	d__Bacteria;p__Bacillota_A;c__Clostridia;o__UBA1381;f__UBA1381;g__CAG-41;s__CAG-41 sp900066215	Cereulide (VF0583)	Exotoxin	3
MAG1863	d__Bacteria;p__Bacillota_A;c__Clostridia;o__UBA1381;f__UBA1381;g__CAG-41;s__CAG-41 sp900066215	Ciu iron uptake and siderophore biosynthesis system (VF0740)	Nutritional/Metabolic factor	1
MAG1863	d__Bacteria;p__Bacillota_A;c__Clostridia;o__UBA1381;f__UBA1381;g__CAG-41;s__CAG-41 sp900066215	ClpC (VF0072)	Stress survival	2
MAG1863	d__Bacteria;p__Bacillota_A;c__Clostridia;o__UBA1381;f__UBA1381;g__CAG-41;s__CAG-41 sp900066215	ClpP (VF0074)	Stress survival	1
MAG1863	d__Bacteria;p__Bacillota_A;c__Clostridia;o__UBA1381;f__UBA1381;g__CAG-41;s__CAG-41 sp900066215	Colibactin (VF0573)	Exotoxin	2
MAG1863	d__Bacteria;p__Bacillota_A;c__Clostridia;o__UBA1381;f__UBA1381;g__CAG-41;s__CAG-41 sp900066215	Colibactin (VF1179)	Exotoxin	2
MAG1863	d__Bacteria;p__Bacillota_A;c__Clostridia;o__UBA1381;f__UBA1381;g__CAG-41;s__CAG-41 sp900066215	Copper exporter (VF0849)	Nutritional/Metabolic factor	2
MAG1863	d__Bacteria;p__Bacillota_A;c__Clostridia;o__UBA1381;f__UBA1381;g__CAG-41;s__CAG-41 sp900066215	DIP1621 (VF0603)	Adherence	2
MAG1863	d__Bacteria;p__Bacillota_A;c__Clostridia;o__UBA1381;f__UBA1381;g__CAG-41;s__CAG-41 sp900066215	Direct heme uptake system (VF0724)	Nutritional/Metabolic factor	1
MAG1863	d__Bacteria;p__Bacillota_A;c__Clostridia;o__UBA1381;f__UBA1381;g__CAG-41;s__CAG-41 sp900066215	Dot/Icm T4SS secreted effectors (VF0798)	Effector delivery system	3
MAG1863	d__Bacteria;p__Bacillota_A;c__Clostridia;o__UBA1381;f__UBA1381;g__CAG-41;s__CAG-41 sp900066215	EF-Tu (VF0877)	Adherence	1
MAG1863	d__Bacteria;p__Bacillota_A;c__Clostridia;o__UBA1381;f__UBA1381;g__CAG-41;s__CAG-41 sp900066215	Exochelin (smegmatis) (VF0819)	Nutritional/Metabolic factor	1
MAG1863	d__Bacteria;p__Bacillota_A;c__Clostridia;o__UBA1381;f__UBA1381;g__CAG-41;s__CAG-41 sp900066215	Exopolysaccharide (VF0755)	Immune modulation	1
MAG1863	d__Bacteria;p__Bacillota_A;c__Clostridia;o__UBA1381;f__UBA1381;g__CAG-41;s__CAG-41 sp900066215	FAS-II (VF0809)	Nutritional/Metabolic factor	1
MAG1863	d__Bacteria;p__Bacillota_A;c__Clostridia;o__UBA1381;f__UBA1381;g__CAG-41;s__CAG-41 sp900066215	FbpA/Fbp68 (VF0595)	Adherence	1
MAG1863	d__Bacteria;p__Bacillota_A;c__Clostridia;o__UBA1381;f__UBA1381;g__CAG-41;s__CAG-41 sp900066215	FbpABC (VF0272)	Nutritional/Metabolic factor	1
MAG1863	d__Bacteria;p__Bacillota_A;c__Clostridia;o__UBA1381;f__UBA1381;g__CAG-41;s__CAG-41 sp900066215	FeoAB (VF0160)	Nutritional/Metabolic factor	2
MAG1863	d__Bacteria;p__Bacillota_A;c__Clostridia;o__UBA1381;f__UBA1381;g__CAG-41;s__CAG-41 sp900066215	Fibronectin-binding protein (VF0747)	Adherence	1
MAG1863	d__Bacteria;p__Bacillota_A;c__Clostridia;o__UBA1381;f__UBA1381;g__CAG-41;s__CAG-41 sp900066215	Flagella (VF0114)	Motility	3
MAG1863	d__Bacteria;p__Bacillota_A;c__Clostridia;o__UBA1381;f__UBA1381;g__CAG-41;s__CAG-41 sp900066215	Flagella (VF0273)	Motility	1
MAG1863	d__Bacteria;p__Bacillota_A;c__Clostridia;o__UBA1381;f__UBA1381;g__CAG-41;s__CAG-41 sp900066215	Flagella (VF0519)	Motility	1
MAG1863	d__Bacteria;p__Bacillota_A;c__Clostridia;o__UBA1381;f__UBA1381;g__CAG-41;s__CAG-41 sp900066215	FupA (VF0550)	Nutritional/Metabolic factor	2
MAG1863	d__Bacteria;p__Bacillota_A;c__Clostridia;o__UBA1381;f__UBA1381;g__CAG-41;s__CAG-41 sp900066215	GPL locus (VF0841)	Immune modulation	1
MAG1863	d__Bacteria;p__Bacillota_A;c__Clostridia;o__UBA1381;f__UBA1381;g__CAG-41;s__CAG-41 sp900066215	GacS/GacA two-component system (VF0908)	Regulation	2
MAG1863	d__Bacteria;p__Bacillota_A;c__Clostridia;o__UBA1381;f__UBA1381;g__CAG-41;s__CAG-41 sp900066215	Glutamine synthesis (VF0816)	Nutritional/Metabolic factor	1
MAG1863	d__Bacteria;p__Bacillota_A;c__Clostridia;o__UBA1381;f__UBA1381;g__CAG-41;s__CAG-41 sp900066215	GroEL (VF0594)	Adherence	1
MAG1863	d__Bacteria;p__Bacillota_A;c__Clostridia;o__UBA1381;f__UBA1381;g__CAG-41;s__CAG-41 sp900066215	Heme biosynthesis (VF0758)	Nutritional/Metabolic factor	6
MAG1863	d__Bacteria;p__Bacillota_A;c__Clostridia;o__UBA1381;f__UBA1381;g__CAG-41;s__CAG-41 sp900066215	Hemolysin (VF0879)	Exotoxin	1
MAG1863	d__Bacteria;p__Bacillota_A;c__Clostridia;o__UBA1381;f__UBA1381;g__CAG-41;s__CAG-41 sp900066215	HitABC (VF0268)	Nutritional/Metabolic factor	1
MAG1863	d__Bacteria;p__Bacillota_A;c__Clostridia;o__UBA1381;f__UBA1381;g__CAG-41;s__CAG-41 sp900066215	Hyaluronidase (VF0359)	Exoenzyme	1
MAG1863	d__Bacteria;p__Bacillota_A;c__Clostridia;o__UBA1381;f__UBA1381;g__CAG-41;s__CAG-41 sp900066215	IlsA (VF0585)	Nutritional/Metabolic factor	3
MAG1863	d__Bacteria;p__Bacillota_A;c__Clostridia;o__UBA1381;f__UBA1381;g__CAG-41;s__CAG-41 sp900066215	InlA (VF0069)	Invasion	3
MAG1863	d__Bacteria;p__Bacillota_A;c__Clostridia;o__UBA1381;f__UBA1381;g__CAG-41;s__CAG-41 sp900066215	LOS (VF0044)	Immune modulation	10
MAG1863	d__Bacteria;p__Bacillota_A;c__Clostridia;o__UBA1381;f__UBA1381;g__CAG-41;s__CAG-41 sp900066215	LPS (VF0056)	Immune modulation	1
MAG1863	d__Bacteria;p__Bacillota_A;c__Clostridia;o__UBA1381;f__UBA1381;g__CAG-41;s__CAG-41 sp900066215	LPS (VF0085)	Immune modulation	1
MAG1863	d__Bacteria;p__Bacillota_A;c__Clostridia;o__UBA1381;f__UBA1381;g__CAG-41;s__CAG-41 sp900066215	LPS (VF0171)	Immune modulation	1
MAG1863	d__Bacteria;p__Bacillota_A;c__Clostridia;o__UBA1381;f__UBA1381;g__CAG-41;s__CAG-41 sp900066215	LPS (VF0367)	Immune modulation	3
MAG1863	d__Bacteria;p__Bacillota_A;c__Clostridia;o__UBA1381;f__UBA1381;g__CAG-41;s__CAG-41 sp900066215	LPS (VF0370)	Immune modulation	1
MAG1863	d__Bacteria;p__Bacillota_A;c__Clostridia;o__UBA1381;f__UBA1381;g__CAG-41;s__CAG-41 sp900066215	LPS (VF0542)	Immune modulation	4
MAG1863	d__Bacteria;p__Bacillota_A;c__Clostridia;o__UBA1381;f__UBA1381;g__CAG-41;s__CAG-41 sp900066215	LPS (VF0561)	Immune modulation	1
MAG1863	d__Bacteria;p__Bacillota_A;c__Clostridia;o__UBA1381;f__UBA1381;g__CAG-41;s__CAG-41 sp900066215	Lap (VF0444)	Adherence	4
MAG1863	d__Bacteria;p__Bacillota_A;c__Clostridia;o__UBA1381;f__UBA1381;g__CAG-41;s__CAG-41 sp900066215	Lateral flagella (VF0625)	Biofilm	4
MAG1863	d__Bacteria;p__Bacillota_A;c__Clostridia;o__UBA1381;f__UBA1381;g__CAG-41;s__CAG-41 sp900066215	LigA (VF1220)	Adherence	1
MAG1863	d__Bacteria;p__Bacillota_A;c__Clostridia;o__UBA1381;f__UBA1381;g__CAG-41;s__CAG-41 sp900066215	Lipoprotein diacylglyceryl transferase lgt (VF0790)	Post-translational modification	1
MAG1863	d__Bacteria;p__Bacillota_A;c__Clostridia;o__UBA1381;f__UBA1381;g__CAG-41;s__CAG-41 sp900066215	LisR/LisK (VF0792)	Regulation	1
MAG1863	d__Bacteria;p__Bacillota_A;c__Clostridia;o__UBA1381;f__UBA1381;g__CAG-41;s__CAG-41 sp900066215	Lmb (VF0275)	Adherence	1
MAG1863	d__Bacteria;p__Bacillota_A;c__Clostridia;o__UBA1381;f__UBA1381;g__CAG-41;s__CAG-41 sp900066215	Lysine synthesis (VF0815)	Nutritional/Metabolic factor	1
MAG1863	d__Bacteria;p__Bacillota_A;c__Clostridia;o__UBA1381;f__UBA1381;g__CAG-41;s__CAG-41 sp900066215	MSHA pili (VF0515)	Adherence	1
MAG1863	d__Bacteria;p__Bacillota_A;c__Clostridia;o__UBA1381;f__UBA1381;g__CAG-41;s__CAG-41 sp900066215	MgtBC (VF0106)	Nutritional/Metabolic factor	2
MAG1863	d__Bacteria;p__Bacillota_A;c__Clostridia;o__UBA1381;f__UBA1381;g__CAG-41;s__CAG-41 sp900066215	MntABC (VF0455)	Stress survival	1
MAG1863	d__Bacteria;p__Bacillota_A;c__Clostridia;o__UBA1381;f__UBA1381;g__CAG-41;s__CAG-41 sp900066215	MprAB (VF0298)	Regulation	2
MAG1863	d__Bacteria;p__Bacillota_A;c__Clostridia;o__UBA1381;f__UBA1381;g__CAG-41;s__CAG-41 sp900066215	Mycobactin (VF0299)	Nutritional/Metabolic factor	1
MAG1863	d__Bacteria;p__Bacillota_A;c__Clostridia;o__UBA1381;f__UBA1381;g__CAG-41;s__CAG-41 sp900066215	MymA operon (VF0840)	Immune modulation	4
MAG1863	d__Bacteria;p__Bacillota_A;c__Clostridia;o__UBA1381;f__UBA1381;g__CAG-41;s__CAG-41 sp900066215	NEAT-type hemophore-mediated heme uptake system (VF0672)	Nutritional/Metabolic factor	1
MAG1863	d__Bacteria;p__Bacillota_A;c__Clostridia;o__UBA1381;f__UBA1381;g__CAG-41;s__CAG-41 sp900066215	OatA (VF0441)	Immune modulation	1
MAG1863	d__Bacteria;p__Bacillota_A;c__Clostridia;o__UBA1381;f__UBA1381;g__CAG-41;s__CAG-41 sp900066215	Ornibactin (VF0701)	Nutritional/Metabolic factor	1
MAG1863	d__Bacteria;p__Bacillota_A;c__Clostridia;o__UBA1381;f__UBA1381;g__CAG-41;s__CAG-41 sp900066215	P(1)-type Mn2+ transporting ATPase (VF0848)	Nutritional/Metabolic factor	1
MAG1863	d__Bacteria;p__Bacillota_A;c__Clostridia;o__UBA1381;f__UBA1381;g__CAG-41;s__CAG-41 sp900066215	P60 (VF0068)	Invasion	1
MAG1863	d__Bacteria;p__Bacillota_A;c__Clostridia;o__UBA1381;f__UBA1381;g__CAG-41;s__CAG-41 sp900066215	PDIM (VF0309)	Immune modulation	2
MAG1863	d__Bacteria;p__Bacillota_A;c__Clostridia;o__UBA1381;f__UBA1381;g__CAG-41;s__CAG-41 sp900066215	PanC/PanD (VF0319)	Nutritional/Metabolic factor	3
MAG1863	d__Bacteria;p__Bacillota_A;c__Clostridia;o__UBA1381;f__UBA1381;g__CAG-41;s__CAG-41 sp900066215	PbpG (VF0468)	Immune modulation	1
MAG1863	d__Bacteria;p__Bacillota_A;c__Clostridia;o__UBA1381;f__UBA1381;g__CAG-41;s__CAG-41 sp900066215	Peritrichous flagella (VF1154)	Motility	1
MAG1863	d__Bacteria;p__Bacillota_A;c__Clostridia;o__UBA1381;f__UBA1381;g__CAG-41;s__CAG-41 sp900066215	PgdA (VF0442)	Immune modulation	4
MAG1863	d__Bacteria;p__Bacillota_A;c__Clostridia;o__UBA1381;f__UBA1381;g__CAG-41;s__CAG-41 sp900066215	Phospholipase D (VF0469)	Exotoxin	1
MAG1863	d__Bacteria;p__Bacillota_A;c__Clostridia;o__UBA1381;f__UBA1381;g__CAG-41;s__CAG-41 sp900066215	Phytotoxin phaseolotoxin (VF0917)	Exotoxin	1
MAG1863	d__Bacteria;p__Bacillota_A;c__Clostridia;o__UBA1381;f__UBA1381;g__CAG-41;s__CAG-41 sp900066215	Phytotoxin syringopeptin (VF0918)	Exotoxin	1
MAG1863	d__Bacteria;p__Bacillota_A;c__Clostridia;o__UBA1381;f__UBA1381;g__CAG-41;s__CAG-41 sp900066215	PlcR-PapR quorum sensing (VF0660)	Biofilm	1
MAG1863	d__Bacteria;p__Bacillota_A;c__Clostridia;o__UBA1381;f__UBA1381;g__CAG-41;s__CAG-41 sp900066215	Polar flagella (VF0473)	Motility	5
MAG1863	d__Bacteria;p__Bacillota_A;c__Clostridia;o__UBA1381;f__UBA1381;g__CAG-41;s__CAG-41 sp900066215	Polysaccharide capsule (VF0659)	Immune modulation	8
MAG1863	d__Bacteria;p__Bacillota_A;c__Clostridia;o__UBA1381;f__UBA1381;g__CAG-41;s__CAG-41 sp900066215	Proline synthesis (VF0812)	Nutritional/Metabolic factor	1
MAG1863	d__Bacteria;p__Bacillota_A;c__Clostridia;o__UBA1381;f__UBA1381;g__CAG-41;s__CAG-41 sp900066215	Proteasome-associated proteins (VF0847)	Stress survival	3
MAG1863	d__Bacteria;p__Bacillota_A;c__Clostridia;o__UBA1381;f__UBA1381;g__CAG-41;s__CAG-41 sp900066215	Protein kinase G (VF0805)	Immune modulation	2
MAG1863	d__Bacteria;p__Bacillota_A;c__Clostridia;o__UBA1381;f__UBA1381;g__CAG-41;s__CAG-41 sp900066215	Purine biosynthesis (VF0559)	Nutritional/Metabolic factor	1
MAG1863	d__Bacteria;p__Bacillota_A;c__Clostridia;o__UBA1381;f__UBA1381;g__CAG-41;s__CAG-41 sp900066215	Pyocyanin (VF0100)	Nutritional/Metabolic factor	1
MAG1863	d__Bacteria;p__Bacillota_A;c__Clostridia;o__UBA1381;f__UBA1381;g__CAG-41;s__CAG-41 sp900066215	Pyoverdine (VF0094)	Nutritional/Metabolic factor	1
MAG1863	d__Bacteria;p__Bacillota_A;c__Clostridia;o__UBA1381;f__UBA1381;g__CAG-41;s__CAG-41 sp900066215	Pyridine-2,6-dithiocarboxylic acid (PDTC) (VF0938)	Nutritional/Metabolic factor	2
MAG1863	d__Bacteria;p__Bacillota_A;c__Clostridia;o__UBA1381;f__UBA1381;g__CAG-41;s__CAG-41 sp900066215	Pyrimidine biosynthesis (VF0558)	Nutritional/Metabolic factor	2
MAG1863	d__Bacteria;p__Bacillota_A;c__Clostridia;o__UBA1381;f__UBA1381;g__CAG-41;s__CAG-41 sp900066215	RecN (VF0457)	Stress survival	1
MAG1863	d__Bacteria;p__Bacillota_A;c__Clostridia;o__UBA1381;f__UBA1381;g__CAG-41;s__CAG-41 sp900066215	RegX3 (VF0858)	Regulation	5
MAG1863	d__Bacteria;p__Bacillota_A;c__Clostridia;o__UBA1381;f__UBA1381;g__CAG-41;s__CAG-41 sp900066215	RelA (VF0287)	Regulation	2
MAG1863	d__Bacteria;p__Bacillota_A;c__Clostridia;o__UBA1381;f__UBA1381;g__CAG-41;s__CAG-41 sp900066215	RlrA islet (VF0529)	Adherence	1
MAG1863	d__Bacteria;p__Bacillota_A;c__Clostridia;o__UBA1381;f__UBA1381;g__CAG-41;s__CAG-41 sp900066215	SenX3 (VF0857)	Regulation	4
MAG1863	d__Bacteria;p__Bacillota_A;c__Clostridia;o__UBA1381;f__UBA1381;g__CAG-41;s__CAG-41 sp900066215	Serine protease (VF1055)	Exoenzyme	2
MAG1863	d__Bacteria;p__Bacillota_A;c__Clostridia;o__UBA1381;f__UBA1381;g__CAG-41;s__CAG-41 sp900066215	Serine-threonine phosphatase stp (VF0787)	Post-translational modification	1
MAG1863	d__Bacteria;p__Bacillota_A;c__Clostridia;o__UBA1381;f__UBA1381;g__CAG-41;s__CAG-41 sp900066215	SigA (VF0257)	Regulation	1
MAG1863	d__Bacteria;p__Bacillota_A;c__Clostridia;o__UBA1381;f__UBA1381;g__CAG-41;s__CAG-41 sp900066215	SigF (VF0294)	Regulation	3
MAG1863	d__Bacteria;p__Bacillota_A;c__Clostridia;o__UBA1381;f__UBA1381;g__CAG-41;s__CAG-41 sp900066215	SigH (VF0296)	Regulation	1
MAG1863	d__Bacteria;p__Bacillota_A;c__Clostridia;o__UBA1381;f__UBA1381;g__CAG-41;s__CAG-41 sp900066215	Streptococcal enolase (VF1060)	Exoenzyme	1
MAG1863	d__Bacteria;p__Bacillota_A;c__Clostridia;o__UBA1381;f__UBA1381;g__CAG-41;s__CAG-41 sp900066215	Streptococcal plasmin receptor/GAPDH (VF1042)	Adherence	1
MAG1863	d__Bacteria;p__Bacillota_A;c__Clostridia;o__UBA1381;f__UBA1381;g__CAG-41;s__CAG-41 sp900066215	T3SS2 (VF1299)	Effector delivery system	1
MAG1863	d__Bacteria;p__Bacillota_A;c__Clostridia;o__UBA1381;f__UBA1381;g__CAG-41;s__CAG-41 sp900066215	T4SS secreted effectors (VF0696)	Effector delivery system	3
MAG1863	d__Bacteria;p__Bacillota_A;c__Clostridia;o__UBA1381;f__UBA1381;g__CAG-41;s__CAG-41 sp900066215	TTSS (VF0035)	Effector delivery system	1
MAG1863	d__Bacteria;p__Bacillota_A;c__Clostridia;o__UBA1381;f__UBA1381;g__CAG-41;s__CAG-41 sp900066215	TTSS (VF0344)	Effector delivery system	1
MAG1863	d__Bacteria;p__Bacillota_A;c__Clostridia;o__UBA1381;f__UBA1381;g__CAG-41;s__CAG-41 sp900066215	TTSS (chromosomally encoded) (VF1023)	Effector delivery system	1
MAG1863	d__Bacteria;p__Bacillota_A;c__Clostridia;o__UBA1381;f__UBA1381;g__CAG-41;s__CAG-41 sp900066215	TTSS secreted effectors (VF0711)	Effector delivery system	2
MAG1863	d__Bacteria;p__Bacillota_A;c__Clostridia;o__UBA1381;f__UBA1381;g__CAG-41;s__CAG-41 sp900066215	Trehalose-recycling ABC transporter (VF0842)	Nutritional/Metabolic factor	7
MAG1863	d__Bacteria;p__Bacillota_A;c__Clostridia;o__UBA1381;f__UBA1381;g__CAG-41;s__CAG-41 sp900066215	Trigger factor (VF1056)	Stress survival	1
MAG1863	d__Bacteria;p__Bacillota_A;c__Clostridia;o__UBA1381;f__UBA1381;g__CAG-41;s__CAG-41 sp900066215	Tryptophan synthesis (VF0813)	Nutritional/Metabolic factor	1
MAG1863	d__Bacteria;p__Bacillota_A;c__Clostridia;o__UBA1381;f__UBA1381;g__CAG-41;s__CAG-41 sp900066215	Type IV pili (VF1212)	Adherence	3
MAG1863	d__Bacteria;p__Bacillota_A;c__Clostridia;o__UBA1381;f__UBA1381;g__CAG-41;s__CAG-41 sp900066215	VPS (VF0615)	Biofilm	1
MAG1863	d__Bacteria;p__Bacillota_A;c__Clostridia;o__UBA1381;f__UBA1381;g__CAG-41;s__CAG-41 sp900066215	VirB/VirD system (VF1257)	Effector delivery system	1
MAG1863	d__Bacteria;p__Bacillota_A;c__Clostridia;o__UBA1381;f__UBA1381;g__CAG-41;s__CAG-41 sp900066215	VirR/VirS two component system (VF0729)	Regulation	4
MAG1863	d__Bacteria;p__Bacillota_A;c__Clostridia;o__UBA1381;f__UBA1381;g__CAG-41;s__CAG-41 sp900066215	Yersiniabactin (VF0923)	Nutritional/Metabolic factor	1
MAG1863	d__Bacteria;p__Bacillota_A;c__Clostridia;o__UBA1381;f__UBA1381;g__CAG-41;s__CAG-41 sp900066215	Yersiniabactin-related (VF1251)	Nutritional/Metabolic factor	1
MAG1863	d__Bacteria;p__Bacillota_A;c__Clostridia;o__UBA1381;f__UBA1381;g__CAG-41;s__CAG-41 sp900066215	Zn++ metalloprotease (VF0846)	Exoenzyme	1
MAG1906	d__Bacteria;p__Bacillota_A;c__Clostridia;o__UBA1381;f__UBA1381;g__CAG-41;s__CAG-41 sp900066215	ABC-type heme transporter (VF0739)	Nutritional/Metabolic factor	2
MAG1906	d__Bacteria;p__Bacillota_A;c__Clostridia;o__UBA1381;f__UBA1381;g__CAG-41;s__CAG-41 sp900066215	Accessory secretion factor (VF0808)	Others	1
MAG1906	d__Bacteria;p__Bacillota_A;c__Clostridia;o__UBA1381;f__UBA1381;g__CAG-41;s__CAG-41 sp900066215	Achromobactin biosynthesis and transport (VF0922)	Nutritional/Metabolic factor	1
MAG1906	d__Bacteria;p__Bacillota_A;c__Clostridia;o__UBA1381;f__UBA1381;g__CAG-41;s__CAG-41 sp900066215	Adherence; porin (VF0713)	Adherence	1
MAG1906	d__Bacteria;p__Bacillota_A;c__Clostridia;o__UBA1381;f__UBA1381;g__CAG-41;s__CAG-41 sp900066215	Alginate (VF0091)	Biofilm	6
MAG1906	d__Bacteria;p__Bacillota_A;c__Clostridia;o__UBA1381;f__UBA1381;g__CAG-41;s__CAG-41 sp900066215	Allantion utilization (VF0572)	Nutritional/Metabolic factor	1
MAG1906	d__Bacteria;p__Bacillota_A;c__Clostridia;o__UBA1381;f__UBA1381;g__CAG-41;s__CAG-41 sp900066215	Alpha-Hemolysin (VF0225)	Exotoxin	2
MAG1906	d__Bacteria;p__Bacillota_A;c__Clostridia;o__UBA1381;f__UBA1381;g__CAG-41;s__CAG-41 sp900066215	Alpha-clostripain (VF0390)	Exoenzyme	1
MAG1906	d__Bacteria;p__Bacillota_A;c__Clostridia;o__UBA1381;f__UBA1381;g__CAG-41;s__CAG-41 sp900066215	Autolysin alt (VF0997)	Adherence	2
MAG1906	d__Bacteria;p__Bacillota_A;c__Clostridia;o__UBA1381;f__UBA1381;g__CAG-41;s__CAG-41 sp900066215	BSH (VF0350)	Stress survival	1
MAG1906	d__Bacteria;p__Bacillota_A;c__Clostridia;o__UBA1381;f__UBA1381;g__CAG-41;s__CAG-41 sp900066215	Beta-haemolysin/cytolysin (VF0279)	Exotoxin	5
MAG1906	d__Bacteria;p__Bacillota_A;c__Clostridia;o__UBA1381;f__UBA1381;g__CAG-41;s__CAG-41 sp900066215	Biotin synthesis (VF0552)	Nutritional/Metabolic factor	2
MAG1906	d__Bacteria;p__Bacillota_A;c__Clostridia;o__UBA1381;f__UBA1381;g__CAG-41;s__CAG-41 sp900066215	BslA (VF0411)	Adherence	4
MAG1906	d__Bacteria;p__Bacillota_A;c__Clostridia;o__UBA1381;f__UBA1381;g__CAG-41;s__CAG-41 sp900066215	C5a peptidase (VF0245)	Adherence	1
MAG1906	d__Bacteria;p__Bacillota_A;c__Clostridia;o__UBA1381;f__UBA1381;g__CAG-41;s__CAG-41 sp900066215	Capsule (VF0141)	Immune modulation	1
MAG1906	d__Bacteria;p__Bacillota_A;c__Clostridia;o__UBA1381;f__UBA1381;g__CAG-41;s__CAG-41 sp900066215	Capsule (VF0144)	Immune modulation	7
MAG1906	d__Bacteria;p__Bacillota_A;c__Clostridia;o__UBA1381;f__UBA1381;g__CAG-41;s__CAG-41 sp900066215	Capsule (VF0274)	Immune modulation	1
MAG1906	d__Bacteria;p__Bacillota_A;c__Clostridia;o__UBA1381;f__UBA1381;g__CAG-41;s__CAG-41 sp900066215	Capsule (VF0323)	Immune modulation	1
MAG1906	d__Bacteria;p__Bacillota_A;c__Clostridia;o__UBA1381;f__UBA1381;g__CAG-41;s__CAG-41 sp900066215	Capsule (VF0361)	Immune modulation	3
MAG1906	d__Bacteria;p__Bacillota_A;c__Clostridia;o__UBA1381;f__UBA1381;g__CAG-41;s__CAG-41 sp900066215	Capsule (VF0465)	Immune modulation	1
MAG1906	d__Bacteria;p__Bacillota_A;c__Clostridia;o__UBA1381;f__UBA1381;g__CAG-41;s__CAG-41 sp900066215	Capsule (VF0543)	Immune modulation	1
MAG1906	d__Bacteria;p__Bacillota_A;c__Clostridia;o__UBA1381;f__UBA1381;g__CAG-41;s__CAG-41 sp900066215	Capsule (VF0560)	Immune modulation	3
MAG1906	d__Bacteria;p__Bacillota_A;c__Clostridia;o__UBA1381;f__UBA1381;g__CAG-41;s__CAG-41 sp900066215	Capsule (VF0881)	Immune modulation	1
MAG1906	d__Bacteria;p__Bacillota_A;c__Clostridia;o__UBA1381;f__UBA1381;g__CAG-41;s__CAG-41 sp900066215	Cereulide (VF0583)	Exotoxin	3
MAG1906	d__Bacteria;p__Bacillota_A;c__Clostridia;o__UBA1381;f__UBA1381;g__CAG-41;s__CAG-41 sp900066215	Ciu iron uptake and siderophore biosynthesis system (VF0740)	Nutritional/Metabolic factor	1
MAG1906	d__Bacteria;p__Bacillota_A;c__Clostridia;o__UBA1381;f__UBA1381;g__CAG-41;s__CAG-41 sp900066215	ClpC (VF0072)	Stress survival	2
MAG1906	d__Bacteria;p__Bacillota_A;c__Clostridia;o__UBA1381;f__UBA1381;g__CAG-41;s__CAG-41 sp900066215	ClpP (VF0074)	Stress survival	1
MAG1906	d__Bacteria;p__Bacillota_A;c__Clostridia;o__UBA1381;f__UBA1381;g__CAG-41;s__CAG-41 sp900066215	Colibactin (VF0573)	Exotoxin	2
MAG1906	d__Bacteria;p__Bacillota_A;c__Clostridia;o__UBA1381;f__UBA1381;g__CAG-41;s__CAG-41 sp900066215	Colibactin (VF1179)	Exotoxin	2
MAG1906	d__Bacteria;p__Bacillota_A;c__Clostridia;o__UBA1381;f__UBA1381;g__CAG-41;s__CAG-41 sp900066215	Copper exporter (VF0849)	Nutritional/Metabolic factor	2
MAG1906	d__Bacteria;p__Bacillota_A;c__Clostridia;o__UBA1381;f__UBA1381;g__CAG-41;s__CAG-41 sp900066215	DIP1621 (VF0603)	Adherence	2
MAG1906	d__Bacteria;p__Bacillota_A;c__Clostridia;o__UBA1381;f__UBA1381;g__CAG-41;s__CAG-41 sp900066215	Direct heme uptake system (VF0724)	Nutritional/Metabolic factor	1
MAG1906	d__Bacteria;p__Bacillota_A;c__Clostridia;o__UBA1381;f__UBA1381;g__CAG-41;s__CAG-41 sp900066215	Dot/Icm T4SS secreted effectors (VF0798)	Effector delivery system	3
MAG1906	d__Bacteria;p__Bacillota_A;c__Clostridia;o__UBA1381;f__UBA1381;g__CAG-41;s__CAG-41 sp900066215	EF-Tu (VF0877)	Adherence	1
MAG1906	d__Bacteria;p__Bacillota_A;c__Clostridia;o__UBA1381;f__UBA1381;g__CAG-41;s__CAG-41 sp900066215	ESX-1 (VF0315)	Effector delivery system	1
MAG1906	d__Bacteria;p__Bacillota_A;c__Clostridia;o__UBA1381;f__UBA1381;g__CAG-41;s__CAG-41 sp900066215	ESX-3 (VF0521)	Effector delivery system	1
MAG1906	d__Bacteria;p__Bacillota_A;c__Clostridia;o__UBA1381;f__UBA1381;g__CAG-41;s__CAG-41 sp900066215	Exochelin (smegmatis) (VF0819)	Nutritional/Metabolic factor	1
MAG1906	d__Bacteria;p__Bacillota_A;c__Clostridia;o__UBA1381;f__UBA1381;g__CAG-41;s__CAG-41 sp900066215	Exopolysaccharide (VF0755)	Immune modulation	1
MAG1906	d__Bacteria;p__Bacillota_A;c__Clostridia;o__UBA1381;f__UBA1381;g__CAG-41;s__CAG-41 sp900066215	FAS-II (VF0809)	Nutritional/Metabolic factor	1
MAG1906	d__Bacteria;p__Bacillota_A;c__Clostridia;o__UBA1381;f__UBA1381;g__CAG-41;s__CAG-41 sp900066215	FbpA/Fbp68 (VF0595)	Adherence	1
MAG1906	d__Bacteria;p__Bacillota_A;c__Clostridia;o__UBA1381;f__UBA1381;g__CAG-41;s__CAG-41 sp900066215	FbpABC (VF0272)	Nutritional/Metabolic factor	1
MAG1906	d__Bacteria;p__Bacillota_A;c__Clostridia;o__UBA1381;f__UBA1381;g__CAG-41;s__CAG-41 sp900066215	FeoAB (VF0160)	Nutritional/Metabolic factor	2
MAG1906	d__Bacteria;p__Bacillota_A;c__Clostridia;o__UBA1381;f__UBA1381;g__CAG-41;s__CAG-41 sp900066215	Fibrinogen binding protein (VF0750)	Adherence	1
MAG1906	d__Bacteria;p__Bacillota_A;c__Clostridia;o__UBA1381;f__UBA1381;g__CAG-41;s__CAG-41 sp900066215	Fibronectin-binding protein (VF0747)	Adherence	1
MAG1906	d__Bacteria;p__Bacillota_A;c__Clostridia;o__UBA1381;f__UBA1381;g__CAG-41;s__CAG-41 sp900066215	Flagella (VF0114)	Motility	3
MAG1906	d__Bacteria;p__Bacillota_A;c__Clostridia;o__UBA1381;f__UBA1381;g__CAG-41;s__CAG-41 sp900066215	Flagella (VF0273)	Motility	1
MAG1906	d__Bacteria;p__Bacillota_A;c__Clostridia;o__UBA1381;f__UBA1381;g__CAG-41;s__CAG-41 sp900066215	Flagella (VF0519)	Motility	1
MAG1906	d__Bacteria;p__Bacillota_A;c__Clostridia;o__UBA1381;f__UBA1381;g__CAG-41;s__CAG-41 sp900066215	FupA (VF0550)	Nutritional/Metabolic factor	2
MAG1906	d__Bacteria;p__Bacillota_A;c__Clostridia;o__UBA1381;f__UBA1381;g__CAG-41;s__CAG-41 sp900066215	GPL locus (VF0841)	Immune modulation	1
MAG1906	d__Bacteria;p__Bacillota_A;c__Clostridia;o__UBA1381;f__UBA1381;g__CAG-41;s__CAG-41 sp900066215	GacS/GacA two-component system (VF0908)	Regulation	2
MAG1906	d__Bacteria;p__Bacillota_A;c__Clostridia;o__UBA1381;f__UBA1381;g__CAG-41;s__CAG-41 sp900066215	Glutamine synthesis (VF0816)	Nutritional/Metabolic factor	1
MAG1906	d__Bacteria;p__Bacillota_A;c__Clostridia;o__UBA1381;f__UBA1381;g__CAG-41;s__CAG-41 sp900066215	GroEL (VF0594)	Adherence	1
MAG1906	d__Bacteria;p__Bacillota_A;c__Clostridia;o__UBA1381;f__UBA1381;g__CAG-41;s__CAG-41 sp900066215	Heme biosynthesis (VF0758)	Nutritional/Metabolic factor	6
MAG1906	d__Bacteria;p__Bacillota_A;c__Clostridia;o__UBA1381;f__UBA1381;g__CAG-41;s__CAG-41 sp900066215	Hemolysin (VF0879)	Exotoxin	1
MAG1906	d__Bacteria;p__Bacillota_A;c__Clostridia;o__UBA1381;f__UBA1381;g__CAG-41;s__CAG-41 sp900066215	HitABC (VF0268)	Nutritional/Metabolic factor	1
MAG1906	d__Bacteria;p__Bacillota_A;c__Clostridia;o__UBA1381;f__UBA1381;g__CAG-41;s__CAG-41 sp900066215	Hyaluronidase (VF0359)	Exoenzyme	1
MAG1906	d__Bacteria;p__Bacillota_A;c__Clostridia;o__UBA1381;f__UBA1381;g__CAG-41;s__CAG-41 sp900066215	IlsA (VF0585)	Nutritional/Metabolic factor	1
MAG1906	d__Bacteria;p__Bacillota_A;c__Clostridia;o__UBA1381;f__UBA1381;g__CAG-41;s__CAG-41 sp900066215	InlA (VF0069)	Invasion	2
MAG1906	d__Bacteria;p__Bacillota_A;c__Clostridia;o__UBA1381;f__UBA1381;g__CAG-41;s__CAG-41 sp900066215	LOS (VF0044)	Immune modulation	8
MAG1906	d__Bacteria;p__Bacillota_A;c__Clostridia;o__UBA1381;f__UBA1381;g__CAG-41;s__CAG-41 sp900066215	LPS (VF0056)	Immune modulation	1
MAG1906	d__Bacteria;p__Bacillota_A;c__Clostridia;o__UBA1381;f__UBA1381;g__CAG-41;s__CAG-41 sp900066215	LPS (VF0085)	Immune modulation	1
MAG1906	d__Bacteria;p__Bacillota_A;c__Clostridia;o__UBA1381;f__UBA1381;g__CAG-41;s__CAG-41 sp900066215	LPS (VF0171)	Immune modulation	1
MAG1906	d__Bacteria;p__Bacillota_A;c__Clostridia;o__UBA1381;f__UBA1381;g__CAG-41;s__CAG-41 sp900066215	LPS (VF0367)	Immune modulation	3
MAG1906	d__Bacteria;p__Bacillota_A;c__Clostridia;o__UBA1381;f__UBA1381;g__CAG-41;s__CAG-41 sp900066215	LPS (VF0370)	Immune modulation	1
MAG1906	d__Bacteria;p__Bacillota_A;c__Clostridia;o__UBA1381;f__UBA1381;g__CAG-41;s__CAG-41 sp900066215	LPS (VF0542)	Immune modulation	3
MAG1906	d__Bacteria;p__Bacillota_A;c__Clostridia;o__UBA1381;f__UBA1381;g__CAG-41;s__CAG-41 sp900066215	LPS (VF0561)	Immune modulation	1
MAG1906	d__Bacteria;p__Bacillota_A;c__Clostridia;o__UBA1381;f__UBA1381;g__CAG-41;s__CAG-41 sp900066215	Lap (VF0444)	Adherence	4
MAG1906	d__Bacteria;p__Bacillota_A;c__Clostridia;o__UBA1381;f__UBA1381;g__CAG-41;s__CAG-41 sp900066215	Lateral flagella (VF0625)	Biofilm	5
MAG1906	d__Bacteria;p__Bacillota_A;c__Clostridia;o__UBA1381;f__UBA1381;g__CAG-41;s__CAG-41 sp900066215	LigA (VF1220)	Adherence	1
MAG1906	d__Bacteria;p__Bacillota_A;c__Clostridia;o__UBA1381;f__UBA1381;g__CAG-41;s__CAG-41 sp900066215	Lipoprotein diacylglyceryl transferase lgt (VF0790)	Post-translational modification	1
MAG1906	d__Bacteria;p__Bacillota_A;c__Clostridia;o__UBA1381;f__UBA1381;g__CAG-41;s__CAG-41 sp900066215	LisR/LisK (VF0792)	Regulation	1
MAG1906	d__Bacteria;p__Bacillota_A;c__Clostridia;o__UBA1381;f__UBA1381;g__CAG-41;s__CAG-41 sp900066215	Lmb (VF0275)	Adherence	1
MAG1906	d__Bacteria;p__Bacillota_A;c__Clostridia;o__UBA1381;f__UBA1381;g__CAG-41;s__CAG-41 sp900066215	Lysine synthesis (VF0815)	Nutritional/Metabolic factor	1
MAG1906	d__Bacteria;p__Bacillota_A;c__Clostridia;o__UBA1381;f__UBA1381;g__CAG-41;s__CAG-41 sp900066215	MSHA pili (VF0515)	Adherence	1
MAG1906	d__Bacteria;p__Bacillota_A;c__Clostridia;o__UBA1381;f__UBA1381;g__CAG-41;s__CAG-41 sp900066215	MgtBC (VF0106)	Nutritional/Metabolic factor	2
MAG1906	d__Bacteria;p__Bacillota_A;c__Clostridia;o__UBA1381;f__UBA1381;g__CAG-41;s__CAG-41 sp900066215	MntABC (VF0455)	Stress survival	1
MAG1906	d__Bacteria;p__Bacillota_A;c__Clostridia;o__UBA1381;f__UBA1381;g__CAG-41;s__CAG-41 sp900066215	MprAB (VF0298)	Regulation	2
MAG1906	d__Bacteria;p__Bacillota_A;c__Clostridia;o__UBA1381;f__UBA1381;g__CAG-41;s__CAG-41 sp900066215	Mycobactin (VF0299)	Nutritional/Metabolic factor	1
MAG1906	d__Bacteria;p__Bacillota_A;c__Clostridia;o__UBA1381;f__UBA1381;g__CAG-41;s__CAG-41 sp900066215	MymA operon (VF0840)	Immune modulation	3
MAG1906	d__Bacteria;p__Bacillota_A;c__Clostridia;o__UBA1381;f__UBA1381;g__CAG-41;s__CAG-41 sp900066215	NEAT-type hemophore-mediated heme uptake system (VF0672)	Nutritional/Metabolic factor	1
MAG1906	d__Bacteria;p__Bacillota_A;c__Clostridia;o__UBA1381;f__UBA1381;g__CAG-41;s__CAG-41 sp900066215	Ornibactin (VF0701)	Nutritional/Metabolic factor	1
MAG1906	d__Bacteria;p__Bacillota_A;c__Clostridia;o__UBA1381;f__UBA1381;g__CAG-41;s__CAG-41 sp900066215	P(1)-type Mn2+ transporting ATPase (VF0848)	Nutritional/Metabolic factor	1
MAG1906	d__Bacteria;p__Bacillota_A;c__Clostridia;o__UBA1381;f__UBA1381;g__CAG-41;s__CAG-41 sp900066215	P60 (VF0068)	Invasion	1
MAG1906	d__Bacteria;p__Bacillota_A;c__Clostridia;o__UBA1381;f__UBA1381;g__CAG-41;s__CAG-41 sp900066215	PDIM (VF0309)	Immune modulation	2
MAG1906	d__Bacteria;p__Bacillota_A;c__Clostridia;o__UBA1381;f__UBA1381;g__CAG-41;s__CAG-41 sp900066215	PanC/PanD (VF0319)	Nutritional/Metabolic factor	3
MAG1906	d__Bacteria;p__Bacillota_A;c__Clostridia;o__UBA1381;f__UBA1381;g__CAG-41;s__CAG-41 sp900066215	PblA AAG18638 (VF1089)	Adherence	2
MAG1906	d__Bacteria;p__Bacillota_A;c__Clostridia;o__UBA1381;f__UBA1381;g__CAG-41;s__CAG-41 sp900066215	PbpG (VF0468)	Immune modulation	1
MAG1906	d__Bacteria;p__Bacillota_A;c__Clostridia;o__UBA1381;f__UBA1381;g__CAG-41;s__CAG-41 sp900066215	Peritrichous flagella (VF1154)	Motility	1
MAG1906	d__Bacteria;p__Bacillota_A;c__Clostridia;o__UBA1381;f__UBA1381;g__CAG-41;s__CAG-41 sp900066215	PgdA (VF0442)	Immune modulation	3
MAG1906	d__Bacteria;p__Bacillota_A;c__Clostridia;o__UBA1381;f__UBA1381;g__CAG-41;s__CAG-41 sp900066215	Phospholipase D (VF0469)	Exotoxin	1
MAG1906	d__Bacteria;p__Bacillota_A;c__Clostridia;o__UBA1381;f__UBA1381;g__CAG-41;s__CAG-41 sp900066215	Phytotoxin phaseolotoxin (VF0917)	Exotoxin	1
MAG1906	d__Bacteria;p__Bacillota_A;c__Clostridia;o__UBA1381;f__UBA1381;g__CAG-41;s__CAG-41 sp900066215	Phytotoxin syringopeptin (VF0918)	Exotoxin	1
MAG1906	d__Bacteria;p__Bacillota_A;c__Clostridia;o__UBA1381;f__UBA1381;g__CAG-41;s__CAG-41 sp900066215	PlcR-PapR quorum sensing (VF0660)	Biofilm	1
MAG1906	d__Bacteria;p__Bacillota_A;c__Clostridia;o__UBA1381;f__UBA1381;g__CAG-41;s__CAG-41 sp900066215	Polar flagella (VF0473)	Motility	4
MAG1906	d__Bacteria;p__Bacillota_A;c__Clostridia;o__UBA1381;f__UBA1381;g__CAG-41;s__CAG-41 sp900066215	Polysaccharide capsule (VF0659)	Immune modulation	8
MAG1906	d__Bacteria;p__Bacillota_A;c__Clostridia;o__UBA1381;f__UBA1381;g__CAG-41;s__CAG-41 sp900066215	Proline synthesis (VF0812)	Nutritional/Metabolic factor	1
MAG1906	d__Bacteria;p__Bacillota_A;c__Clostridia;o__UBA1381;f__UBA1381;g__CAG-41;s__CAG-41 sp900066215	Proteasome-associated proteins (VF0847)	Stress survival	2
MAG1906	d__Bacteria;p__Bacillota_A;c__Clostridia;o__UBA1381;f__UBA1381;g__CAG-41;s__CAG-41 sp900066215	Protein kinase G (VF0805)	Immune modulation	1
MAG1906	d__Bacteria;p__Bacillota_A;c__Clostridia;o__UBA1381;f__UBA1381;g__CAG-41;s__CAG-41 sp900066215	Purine biosynthesis (VF0559)	Nutritional/Metabolic factor	1
MAG1906	d__Bacteria;p__Bacillota_A;c__Clostridia;o__UBA1381;f__UBA1381;g__CAG-41;s__CAG-41 sp900066215	Pyocyanin (VF0100)	Nutritional/Metabolic factor	1
MAG1906	d__Bacteria;p__Bacillota_A;c__Clostridia;o__UBA1381;f__UBA1381;g__CAG-41;s__CAG-41 sp900066215	Pyoverdine (VF0094)	Nutritional/Metabolic factor	1
MAG1906	d__Bacteria;p__Bacillota_A;c__Clostridia;o__UBA1381;f__UBA1381;g__CAG-41;s__CAG-41 sp900066215	Pyridine-2,6-dithiocarboxylic acid (PDTC) (VF0938)	Nutritional/Metabolic factor	2
MAG1906	d__Bacteria;p__Bacillota_A;c__Clostridia;o__UBA1381;f__UBA1381;g__CAG-41;s__CAG-41 sp900066215	Pyrimidine biosynthesis (VF0558)	Nutritional/Metabolic factor	2
MAG1906	d__Bacteria;p__Bacillota_A;c__Clostridia;o__UBA1381;f__UBA1381;g__CAG-41;s__CAG-41 sp900066215	RecN (VF0457)	Stress survival	1
MAG1906	d__Bacteria;p__Bacillota_A;c__Clostridia;o__UBA1381;f__UBA1381;g__CAG-41;s__CAG-41 sp900066215	RegX3 (VF0858)	Regulation	5
MAG1906	d__Bacteria;p__Bacillota_A;c__Clostridia;o__UBA1381;f__UBA1381;g__CAG-41;s__CAG-41 sp900066215	RelA (VF0287)	Regulation	1
MAG1906	d__Bacteria;p__Bacillota_A;c__Clostridia;o__UBA1381;f__UBA1381;g__CAG-41;s__CAG-41 sp900066215	RlrA islet (VF0529)	Adherence	2
MAG1906	d__Bacteria;p__Bacillota_A;c__Clostridia;o__UBA1381;f__UBA1381;g__CAG-41;s__CAG-41 sp900066215	RpoS (VF0112)	Regulation	1
MAG1906	d__Bacteria;p__Bacillota_A;c__Clostridia;o__UBA1381;f__UBA1381;g__CAG-41;s__CAG-41 sp900066215	SenX3 (VF0857)	Regulation	4
MAG1906	d__Bacteria;p__Bacillota_A;c__Clostridia;o__UBA1381;f__UBA1381;g__CAG-41;s__CAG-41 sp900066215	Serine protease (VF1055)	Exoenzyme	2
MAG1906	d__Bacteria;p__Bacillota_A;c__Clostridia;o__UBA1381;f__UBA1381;g__CAG-41;s__CAG-41 sp900066215	Serine-threonine phosphatase stp (VF0787)	Post-translational modification	1
MAG1906	d__Bacteria;p__Bacillota_A;c__Clostridia;o__UBA1381;f__UBA1381;g__CAG-41;s__CAG-41 sp900066215	SigA (VF0257)	Regulation	1
MAG1906	d__Bacteria;p__Bacillota_A;c__Clostridia;o__UBA1381;f__UBA1381;g__CAG-41;s__CAG-41 sp900066215	SigF (VF0294)	Regulation	3
MAG1906	d__Bacteria;p__Bacillota_A;c__Clostridia;o__UBA1381;f__UBA1381;g__CAG-41;s__CAG-41 sp900066215	SigH (VF0296)	Regulation	1
MAG1906	d__Bacteria;p__Bacillota_A;c__Clostridia;o__UBA1381;f__UBA1381;g__CAG-41;s__CAG-41 sp900066215	Streptococcal enolase (VF1060)	Exoenzyme	1
MAG1906	d__Bacteria;p__Bacillota_A;c__Clostridia;o__UBA1381;f__UBA1381;g__CAG-41;s__CAG-41 sp900066215	T3SS2 (VF1299)	Effector delivery system	1
MAG1906	d__Bacteria;p__Bacillota_A;c__Clostridia;o__UBA1381;f__UBA1381;g__CAG-41;s__CAG-41 sp900066215	T4SS secreted effectors (VF0696)	Effector delivery system	3
MAG1906	d__Bacteria;p__Bacillota_A;c__Clostridia;o__UBA1381;f__UBA1381;g__CAG-41;s__CAG-41 sp900066215	TTSS (VF0035)	Effector delivery system	1
MAG1906	d__Bacteria;p__Bacillota_A;c__Clostridia;o__UBA1381;f__UBA1381;g__CAG-41;s__CAG-41 sp900066215	TTSS (VF0344)	Effector delivery system	1
MAG1906	d__Bacteria;p__Bacillota_A;c__Clostridia;o__UBA1381;f__UBA1381;g__CAG-41;s__CAG-41 sp900066215	TTSS (chromosomally encoded) (VF1023)	Effector delivery system	2
MAG1906	d__Bacteria;p__Bacillota_A;c__Clostridia;o__UBA1381;f__UBA1381;g__CAG-41;s__CAG-41 sp900066215	TTSS secreted effectors (VF0711)	Effector delivery system	2
MAG1906	d__Bacteria;p__Bacillota_A;c__Clostridia;o__UBA1381;f__UBA1381;g__CAG-41;s__CAG-41 sp900066215	Trehalose-recycling ABC transporter (VF0842)	Nutritional/Metabolic factor	7
MAG1906	d__Bacteria;p__Bacillota_A;c__Clostridia;o__UBA1381;f__UBA1381;g__CAG-41;s__CAG-41 sp900066215	Trigger factor (VF1056)	Stress survival	1
MAG1906	d__Bacteria;p__Bacillota_A;c__Clostridia;o__UBA1381;f__UBA1381;g__CAG-41;s__CAG-41 sp900066215	Tryptophan synthesis (VF0813)	Nutritional/Metabolic factor	1
MAG1906	d__Bacteria;p__Bacillota_A;c__Clostridia;o__UBA1381;f__UBA1381;g__CAG-41;s__CAG-41 sp900066215	Type IV pili (VF0082)	Adherence	1
MAG1906	d__Bacteria;p__Bacillota_A;c__Clostridia;o__UBA1381;f__UBA1381;g__CAG-41;s__CAG-41 sp900066215	Type IV pili (VF1212)	Adherence	3
MAG1906	d__Bacteria;p__Bacillota_A;c__Clostridia;o__UBA1381;f__UBA1381;g__CAG-41;s__CAG-41 sp900066215	Type VII secretion system (VF0403)	Effector delivery system	1
MAG1906	d__Bacteria;p__Bacillota_A;c__Clostridia;o__UBA1381;f__UBA1381;g__CAG-41;s__CAG-41 sp900066215	VPS (VF0615)	Biofilm	1
MAG1906	d__Bacteria;p__Bacillota_A;c__Clostridia;o__UBA1381;f__UBA1381;g__CAG-41;s__CAG-41 sp900066215	VirR/VirS two component system (VF0729)	Regulation	3
MAG1906	d__Bacteria;p__Bacillota_A;c__Clostridia;o__UBA1381;f__UBA1381;g__CAG-41;s__CAG-41 sp900066215	Yersiniabactin (VF0923)	Nutritional/Metabolic factor	1
MAG1906	d__Bacteria;p__Bacillota_A;c__Clostridia;o__UBA1381;f__UBA1381;g__CAG-41;s__CAG-41 sp900066215	Yersiniabactin-related (VF1251)	Nutritional/Metabolic factor	1
MAG1906	d__Bacteria;p__Bacillota_A;c__Clostridia;o__UBA1381;f__UBA1381;g__CAG-41;s__CAG-41 sp900066215	Zn++ metalloprotease (VF0846)	Exoenzyme	1
MAG2082	d__Bacteria;p__Bacillota_A;c__Clostridia;o__UBA1381;f__UBA1381;g__UBA4716;s__UBA4716 sp900556575	ABC transporter (VF0818)	Nutritional/Metabolic factor	2
MAG2082	d__Bacteria;p__Bacillota_A;c__Clostridia;o__UBA1381;f__UBA1381;g__UBA4716;s__UBA4716 sp900556575	ABC-type heme transporter (VF0739)	Nutritional/Metabolic factor	1
MAG2082	d__Bacteria;p__Bacillota_A;c__Clostridia;o__UBA1381;f__UBA1381;g__UBA4716;s__UBA4716 sp900556575	Accessory secretion factor (VF0808)	Others	1
MAG2082	d__Bacteria;p__Bacillota_A;c__Clostridia;o__UBA1381;f__UBA1381;g__UBA4716;s__UBA4716 sp900556575	Achromobactin biosynthesis and transport (VF0922)	Nutritional/Metabolic factor	2
MAG2082	d__Bacteria;p__Bacillota_A;c__Clostridia;o__UBA1381;f__UBA1381;g__UBA4716;s__UBA4716 sp900556575	AdeFGH efflux pump (VF0504)	Biofilm	1
MAG2082	d__Bacteria;p__Bacillota_A;c__Clostridia;o__UBA1381;f__UBA1381;g__UBA4716;s__UBA4716 sp900556575	Adherence; porin (VF0713)	Adherence	2
MAG2082	d__Bacteria;p__Bacillota_A;c__Clostridia;o__UBA1381;f__UBA1381;g__UBA4716;s__UBA4716 sp900556575	Adhesive fimbriae (VF0213)	Adherence	2
MAG2082	d__Bacteria;p__Bacillota_A;c__Clostridia;o__UBA1381;f__UBA1381;g__UBA4716;s__UBA4716 sp900556575	AgrA/AgrC (VF0793)	Regulation	5
MAG2082	d__Bacteria;p__Bacillota_A;c__Clostridia;o__UBA1381;f__UBA1381;g__UBA4716;s__UBA4716 sp900556575	Alginate (VF0091)	Biofilm	4
MAG2082	d__Bacteria;p__Bacillota_A;c__Clostridia;o__UBA1381;f__UBA1381;g__UBA4716;s__UBA4716 sp900556575	Allantion utilization (VF0572)	Nutritional/Metabolic factor	1
MAG2082	d__Bacteria;p__Bacillota_A;c__Clostridia;o__UBA1381;f__UBA1381;g__UBA4716;s__UBA4716 sp900556575	Alpha-Hemolysin (VF0225)	Exotoxin	2
MAG2082	d__Bacteria;p__Bacillota_A;c__Clostridia;o__UBA1381;f__UBA1381;g__UBA4716;s__UBA4716 sp900556575	Autolysin alt (VF0997)	Adherence	2
MAG2082	d__Bacteria;p__Bacillota_A;c__Clostridia;o__UBA1381;f__UBA1381;g__UBA4716;s__UBA4716 sp900556575	BSH (VF0350)	Stress survival	1
MAG2082	d__Bacteria;p__Bacillota_A;c__Clostridia;o__UBA1381;f__UBA1381;g__UBA4716;s__UBA4716 sp900556575	Bacillibactin (VF0586)	Nutritional/Metabolic factor	1
MAG2082	d__Bacteria;p__Bacillota_A;c__Clostridia;o__UBA1381;f__UBA1381;g__UBA4716;s__UBA4716 sp900556575	Beta-haemolysin/cytolysin (VF0279)	Exotoxin	2
MAG2082	d__Bacteria;p__Bacillota_A;c__Clostridia;o__UBA1381;f__UBA1381;g__UBA4716;s__UBA4716 sp900556575	Biotin synthesis (VF0552)	Nutritional/Metabolic factor	1
MAG2082	d__Bacteria;p__Bacillota_A;c__Clostridia;o__UBA1381;f__UBA1381;g__UBA4716;s__UBA4716 sp900556575	BslA (VF0411)	Adherence	2
MAG2082	d__Bacteria;p__Bacillota_A;c__Clostridia;o__UBA1381;f__UBA1381;g__UBA4716;s__UBA4716 sp900556575	CBPs (VF0145)	Adherence	1
MAG2082	d__Bacteria;p__Bacillota_A;c__Clostridia;o__UBA1381;f__UBA1381;g__UBA4716;s__UBA4716 sp900556575	Capsular polysaccharide (VF0624)	Immune modulation	2
MAG2082	d__Bacteria;p__Bacillota_A;c__Clostridia;o__UBA1381;f__UBA1381;g__UBA4716;s__UBA4716 sp900556575	Capsule (VF0003)	Immune modulation	1
MAG2082	d__Bacteria;p__Bacillota_A;c__Clostridia;o__UBA1381;f__UBA1381;g__UBA4716;s__UBA4716 sp900556575	Capsule (VF0043)	Immune modulation	1
MAG2082	d__Bacteria;p__Bacillota_A;c__Clostridia;o__UBA1381;f__UBA1381;g__UBA4716;s__UBA4716 sp900556575	Capsule (VF0144)	Immune modulation	8
MAG2082	d__Bacteria;p__Bacillota_A;c__Clostridia;o__UBA1381;f__UBA1381;g__UBA4716;s__UBA4716 sp900556575	Capsule (VF0274)	Immune modulation	2
MAG2082	d__Bacteria;p__Bacillota_A;c__Clostridia;o__UBA1381;f__UBA1381;g__UBA4716;s__UBA4716 sp900556575	Capsule (VF0361)	Immune modulation	2
MAG2082	d__Bacteria;p__Bacillota_A;c__Clostridia;o__UBA1381;f__UBA1381;g__UBA4716;s__UBA4716 sp900556575	Capsule (VF0465)	Immune modulation	3
MAG2082	d__Bacteria;p__Bacillota_A;c__Clostridia;o__UBA1381;f__UBA1381;g__UBA4716;s__UBA4716 sp900556575	Capsule (VF0560)	Immune modulation	1
MAG2082	d__Bacteria;p__Bacillota_A;c__Clostridia;o__UBA1381;f__UBA1381;g__UBA4716;s__UBA4716 sp900556575	Capsule (VF0881)	Immune modulation	2
MAG2082	d__Bacteria;p__Bacillota_A;c__Clostridia;o__UBA1381;f__UBA1381;g__UBA4716;s__UBA4716 sp900556575	Cereulide (VF0583)	Exotoxin	3
MAG2082	d__Bacteria;p__Bacillota_A;c__Clostridia;o__UBA1381;f__UBA1381;g__UBA4716;s__UBA4716 sp900556575	Chrysobactin (VF1242)	Nutritional/Metabolic factor	1
MAG2082	d__Bacteria;p__Bacillota_A;c__Clostridia;o__UBA1381;f__UBA1381;g__UBA4716;s__UBA4716 sp900556575	Ciu iron uptake and siderophore biosynthesis system (VF0740)	Nutritional/Metabolic factor	1
MAG2082	d__Bacteria;p__Bacillota_A;c__Clostridia;o__UBA1381;f__UBA1381;g__UBA4716;s__UBA4716 sp900556575	ClpC (VF0072)	Stress survival	1
MAG2082	d__Bacteria;p__Bacillota_A;c__Clostridia;o__UBA1381;f__UBA1381;g__UBA4716;s__UBA4716 sp900556575	ClpE (VF0073)	Stress survival	1
MAG2082	d__Bacteria;p__Bacillota_A;c__Clostridia;o__UBA1381;f__UBA1381;g__UBA4716;s__UBA4716 sp900556575	ClpP (VF0074)	Stress survival	1
MAG2082	d__Bacteria;p__Bacillota_A;c__Clostridia;o__UBA1381;f__UBA1381;g__UBA4716;s__UBA4716 sp900556575	Colibactin (VF0573)	Exotoxin	4
MAG2082	d__Bacteria;p__Bacillota_A;c__Clostridia;o__UBA1381;f__UBA1381;g__UBA4716;s__UBA4716 sp900556575	ComE1 (VF1230)	Adherence	1
MAG2082	d__Bacteria;p__Bacillota_A;c__Clostridia;o__UBA1381;f__UBA1381;g__UBA4716;s__UBA4716 sp900556575	Copper exporter (VF0849)	Nutritional/Metabolic factor	3
MAG2082	d__Bacteria;p__Bacillota_A;c__Clostridia;o__UBA1381;f__UBA1381;g__UBA4716;s__UBA4716 sp900556575	Cpi-2 encoded T3SS (SPI-2 like) (VF1260)	Effector delivery system	3
MAG2082	d__Bacteria;p__Bacillota_A;c__Clostridia;o__UBA1381;f__UBA1381;g__UBA4716;s__UBA4716 sp900556575	DIP1621 (VF0603)	Adherence	1
MAG2082	d__Bacteria;p__Bacillota_A;c__Clostridia;o__UBA1381;f__UBA1381;g__UBA4716;s__UBA4716 sp900556575	Diphtheria toxin repressor DtxR (VF0742)	Regulation	1
MAG2082	d__Bacteria;p__Bacillota_A;c__Clostridia;o__UBA1381;f__UBA1381;g__UBA4716;s__UBA4716 sp900556575	Dispersin (VF0215)	Others	2
MAG2082	d__Bacteria;p__Bacillota_A;c__Clostridia;o__UBA1381;f__UBA1381;g__UBA4716;s__UBA4716 sp900556575	Dot/Icm T4SS secreted effectors (VF0798)	Effector delivery system	5
MAG2082	d__Bacteria;p__Bacillota_A;c__Clostridia;o__UBA1381;f__UBA1381;g__UBA4716;s__UBA4716 sp900556575	EF-Tu (VF0460)	Adherence	1
MAG2082	d__Bacteria;p__Bacillota_A;c__Clostridia;o__UBA1381;f__UBA1381;g__UBA4716;s__UBA4716 sp900556575	ESX-3 (VF0521)	Effector delivery system	1
MAG2082	d__Bacteria;p__Bacillota_A;c__Clostridia;o__UBA1381;f__UBA1381;g__UBA4716;s__UBA4716 sp900556575	Exochelin (smegmatis) (VF0819)	Nutritional/Metabolic factor	1
MAG2082	d__Bacteria;p__Bacillota_A;c__Clostridia;o__UBA1381;f__UBA1381;g__UBA4716;s__UBA4716 sp900556575	Exopolysaccharide (VF0755)	Immune modulation	1
MAG2082	d__Bacteria;p__Bacillota_A;c__Clostridia;o__UBA1381;f__UBA1381;g__UBA4716;s__UBA4716 sp900556575	F1 antigen (VF0138)	Immune modulation	2
MAG2082	d__Bacteria;p__Bacillota_A;c__Clostridia;o__UBA1381;f__UBA1381;g__UBA4716;s__UBA4716 sp900556575	FAS-II (VF0809)	Nutritional/Metabolic factor	1
MAG2082	d__Bacteria;p__Bacillota_A;c__Clostridia;o__UBA1381;f__UBA1381;g__UBA4716;s__UBA4716 sp900556575	FbpA/Fbp68 (VF0595)	Adherence	1
MAG2082	d__Bacteria;p__Bacillota_A;c__Clostridia;o__UBA1381;f__UBA1381;g__UBA4716;s__UBA4716 sp900556575	FbpABC (VF0272)	Nutritional/Metabolic factor	3
MAG2082	d__Bacteria;p__Bacillota_A;c__Clostridia;o__UBA1381;f__UBA1381;g__UBA4716;s__UBA4716 sp900556575	FeoAB (VF0160)	Nutritional/Metabolic factor	1
MAG2082	d__Bacteria;p__Bacillota_A;c__Clostridia;o__UBA1381;f__UBA1381;g__UBA4716;s__UBA4716 sp900556575	Flagella (VF0114)	Motility	1
MAG2082	d__Bacteria;p__Bacillota_A;c__Clostridia;o__UBA1381;f__UBA1381;g__UBA4716;s__UBA4716 sp900556575	Flagella (VF0157)	Motility	1
MAG2082	d__Bacteria;p__Bacillota_A;c__Clostridia;o__UBA1381;f__UBA1381;g__UBA4716;s__UBA4716 sp900556575	Flagella (VF0430)	Motility	1
MAG2082	d__Bacteria;p__Bacillota_A;c__Clostridia;o__UBA1381;f__UBA1381;g__UBA4716;s__UBA4716 sp900556575	Flagella (VF0519)	Motility	1
MAG2082	d__Bacteria;p__Bacillota_A;c__Clostridia;o__UBA1381;f__UBA1381;g__UBA4716;s__UBA4716 sp900556575	Flp pili (VF0612)	Adherence	1
MAG2082	d__Bacteria;p__Bacillota_A;c__Clostridia;o__UBA1381;f__UBA1381;g__UBA4716;s__UBA4716 sp900556575	FupA (VF0550)	Nutritional/Metabolic factor	1
MAG2082	d__Bacteria;p__Bacillota_A;c__Clostridia;o__UBA1381;f__UBA1381;g__UBA4716;s__UBA4716 sp900556575	GacS/GacA two-component system (VF0908)	Regulation	2
MAG2082	d__Bacteria;p__Bacillota_A;c__Clostridia;o__UBA1381;f__UBA1381;g__UBA4716;s__UBA4716 sp900556575	Glutamine synthesis (VF0816)	Nutritional/Metabolic factor	1
MAG2082	d__Bacteria;p__Bacillota_A;c__Clostridia;o__UBA1381;f__UBA1381;g__UBA4716;s__UBA4716 sp900556575	GroEL (VF0594)	Adherence	1
MAG2082	d__Bacteria;p__Bacillota_A;c__Clostridia;o__UBA1381;f__UBA1381;g__UBA4716;s__UBA4716 sp900556575	HSI-2 (VF0943)	Effector delivery system	1
MAG2082	d__Bacteria;p__Bacillota_A;c__Clostridia;o__UBA1381;f__UBA1381;g__UBA4716;s__UBA4716 sp900556575	Heme biosynthesis (VF0758)	Nutritional/Metabolic factor	2
MAG2082	d__Bacteria;p__Bacillota_A;c__Clostridia;o__UBA1381;f__UBA1381;g__UBA4716;s__UBA4716 sp900556575	Hemolysin (VF0207)	Exotoxin	1
MAG2082	d__Bacteria;p__Bacillota_A;c__Clostridia;o__UBA1381;f__UBA1381;g__UBA4716;s__UBA4716 sp900556575	Hemolysin (VF0879)	Exotoxin	1
MAG2082	d__Bacteria;p__Bacillota_A;c__Clostridia;o__UBA1381;f__UBA1381;g__UBA4716;s__UBA4716 sp900556575	HitABC (VF0268)	Nutritional/Metabolic factor	2
MAG2082	d__Bacteria;p__Bacillota_A;c__Clostridia;o__UBA1381;f__UBA1381;g__UBA4716;s__UBA4716 sp900556575	IlpA (VF0513)	Adherence	1
MAG2082	d__Bacteria;p__Bacillota_A;c__Clostridia;o__UBA1381;f__UBA1381;g__UBA4716;s__UBA4716 sp900556575	IlsA (VF0585)	Nutritional/Metabolic factor	1
MAG2082	d__Bacteria;p__Bacillota_A;c__Clostridia;o__UBA1381;f__UBA1381;g__UBA4716;s__UBA4716 sp900556575	Kappa-toxin (VF0388)	Exoenzyme	1
MAG2082	d__Bacteria;p__Bacillota_A;c__Clostridia;o__UBA1381;f__UBA1381;g__UBA4716;s__UBA4716 sp900556575	LOS (VF0044)	Immune modulation	11
MAG2082	d__Bacteria;p__Bacillota_A;c__Clostridia;o__UBA1381;f__UBA1381;g__UBA4716;s__UBA4716 sp900556575	LPS (VF0056)	Immune modulation	1
MAG2082	d__Bacteria;p__Bacillota_A;c__Clostridia;o__UBA1381;f__UBA1381;g__UBA4716;s__UBA4716 sp900556575	LPS (VF0171)	Immune modulation	5
MAG2082	d__Bacteria;p__Bacillota_A;c__Clostridia;o__UBA1381;f__UBA1381;g__UBA4716;s__UBA4716 sp900556575	LPS (VF0367)	Immune modulation	3
MAG2082	d__Bacteria;p__Bacillota_A;c__Clostridia;o__UBA1381;f__UBA1381;g__UBA4716;s__UBA4716 sp900556575	LPS (VF0542)	Immune modulation	3
MAG2082	d__Bacteria;p__Bacillota_A;c__Clostridia;o__UBA1381;f__UBA1381;g__UBA4716;s__UBA4716 sp900556575	LPS (VF0561)	Immune modulation	1
MAG2082	d__Bacteria;p__Bacillota_A;c__Clostridia;o__UBA1381;f__UBA1381;g__UBA4716;s__UBA4716 sp900556575	Lap (VF0444)	Adherence	4
MAG2082	d__Bacteria;p__Bacillota_A;c__Clostridia;o__UBA1381;f__UBA1381;g__UBA4716;s__UBA4716 sp900556575	Lateral flagella (VF0625)	Biofilm	3
MAG2082	d__Bacteria;p__Bacillota_A;c__Clostridia;o__UBA1381;f__UBA1381;g__UBA4716;s__UBA4716 sp900556575	LigA (VF1220)	Adherence	1
MAG2082	d__Bacteria;p__Bacillota_A;c__Clostridia;o__UBA1381;f__UBA1381;g__UBA4716;s__UBA4716 sp900556575	Lipoprotein diacylglyceryl transferase lgt (VF0790)	Post-translational modification	1
MAG2082	d__Bacteria;p__Bacillota_A;c__Clostridia;o__UBA1381;f__UBA1381;g__UBA4716;s__UBA4716 sp900556575	LisR/LisK (VF0792)	Regulation	3
MAG2082	d__Bacteria;p__Bacillota_A;c__Clostridia;o__UBA1381;f__UBA1381;g__UBA4716;s__UBA4716 sp900556575	Lysine synthesis (VF0815)	Nutritional/Metabolic factor	1
MAG2082	d__Bacteria;p__Bacillota_A;c__Clostridia;o__UBA1381;f__UBA1381;g__UBA4716;s__UBA4716 sp900556575	MARTX (VF0265)	Exotoxin	2
MAG2082	d__Bacteria;p__Bacillota_A;c__Clostridia;o__UBA1381;f__UBA1381;g__UBA4716;s__UBA4716 sp900556575	MgtBC (VF0106)	Nutritional/Metabolic factor	2
MAG2082	d__Bacteria;p__Bacillota_A;c__Clostridia;o__UBA1381;f__UBA1381;g__UBA4716;s__UBA4716 sp900556575	MntABC (VF0455)	Stress survival	1
MAG2082	d__Bacteria;p__Bacillota_A;c__Clostridia;o__UBA1381;f__UBA1381;g__UBA4716;s__UBA4716 sp900556575	MprAB (VF0298)	Regulation	4
MAG2082	d__Bacteria;p__Bacillota_A;c__Clostridia;o__UBA1381;f__UBA1381;g__UBA4716;s__UBA4716 sp900556575	MymA operon (VF0840)	Immune modulation	2
MAG2082	d__Bacteria;p__Bacillota_A;c__Clostridia;o__UBA1381;f__UBA1381;g__UBA4716;s__UBA4716 sp900556575	NEAT-type hemophore-mediated heme uptake system (VF0672)	Nutritional/Metabolic factor	3
MAG2082	d__Bacteria;p__Bacillota_A;c__Clostridia;o__UBA1381;f__UBA1381;g__UBA4716;s__UBA4716 sp900556575	NEAT-type surface protein, direct heme uptake system (VF1106)	Nutritional/Metabolic factor	2
MAG2082	d__Bacteria;p__Bacillota_A;c__Clostridia;o__UBA1381;f__UBA1381;g__UBA4716;s__UBA4716 sp900556575	O-antigen (VF0392)	Immune modulation	1
MAG2082	d__Bacteria;p__Bacillota_A;c__Clostridia;o__UBA1381;f__UBA1381;g__UBA4716;s__UBA4716 sp900556575	OatA (VF0441)	Immune modulation	1
MAG2082	d__Bacteria;p__Bacillota_A;c__Clostridia;o__UBA1381;f__UBA1381;g__UBA4716;s__UBA4716 sp900556575	P(1)-type Mn2+ transporting ATPase (VF0848)	Nutritional/Metabolic factor	1
MAG2082	d__Bacteria;p__Bacillota_A;c__Clostridia;o__UBA1381;f__UBA1381;g__UBA4716;s__UBA4716 sp900556575	P. syringae TTSS effectors (VF0911)	Effector delivery system	1
MAG2082	d__Bacteria;p__Bacillota_A;c__Clostridia;o__UBA1381;f__UBA1381;g__UBA4716;s__UBA4716 sp900556575	P60 (VF0068)	Invasion	3
MAG2082	d__Bacteria;p__Bacillota_A;c__Clostridia;o__UBA1381;f__UBA1381;g__UBA4716;s__UBA4716 sp900556575	PDIM (VF0309)	Immune modulation	2
MAG2082	d__Bacteria;p__Bacillota_A;c__Clostridia;o__UBA1381;f__UBA1381;g__UBA4716;s__UBA4716 sp900556575	PanC/PanD (VF0319)	Nutritional/Metabolic factor	3
MAG2082	d__Bacteria;p__Bacillota_A;c__Clostridia;o__UBA1381;f__UBA1381;g__UBA4716;s__UBA4716 sp900556575	Per (VF0190)	Regulation	1
MAG2082	d__Bacteria;p__Bacillota_A;c__Clostridia;o__UBA1381;f__UBA1381;g__UBA4716;s__UBA4716 sp900556575	Peritrichous flagella (VF1154)	Motility	2
MAG2082	d__Bacteria;p__Bacillota_A;c__Clostridia;o__UBA1381;f__UBA1381;g__UBA4716;s__UBA4716 sp900556575	Petrobactin (VF0584)	Nutritional/Metabolic factor	1
MAG2082	d__Bacteria;p__Bacillota_A;c__Clostridia;o__UBA1381;f__UBA1381;g__UBA4716;s__UBA4716 sp900556575	PfbA (VF0525)	Adherence	1
MAG2082	d__Bacteria;p__Bacillota_A;c__Clostridia;o__UBA1381;f__UBA1381;g__UBA4716;s__UBA4716 sp900556575	PgdA (VF0442)	Immune modulation	2
MAG2082	d__Bacteria;p__Bacillota_A;c__Clostridia;o__UBA1381;f__UBA1381;g__UBA4716;s__UBA4716 sp900556575	PhoP (VF0286)	Regulation	2
MAG2082	d__Bacteria;p__Bacillota_A;c__Clostridia;o__UBA1381;f__UBA1381;g__UBA4716;s__UBA4716 sp900556575	Phytotoxin coronatine (VF0916)	Exotoxin	1
MAG2082	d__Bacteria;p__Bacillota_A;c__Clostridia;o__UBA1381;f__UBA1381;g__UBA4716;s__UBA4716 sp900556575	Phytotoxin phaseolotoxin (VF0917)	Exotoxin	1
MAG2082	d__Bacteria;p__Bacillota_A;c__Clostridia;o__UBA1381;f__UBA1381;g__UBA4716;s__UBA4716 sp900556575	PlcR-PapR quorum sensing (VF0660)	Biofilm	1
MAG2082	d__Bacteria;p__Bacillota_A;c__Clostridia;o__UBA1381;f__UBA1381;g__UBA4716;s__UBA4716 sp900556575	Polar flagella (VF0473)	Motility	2
MAG2082	d__Bacteria;p__Bacillota_A;c__Clostridia;o__UBA1381;f__UBA1381;g__UBA4716;s__UBA4716 sp900556575	Polysaccharide capsule (VF0659)	Immune modulation	7
MAG2082	d__Bacteria;p__Bacillota_A;c__Clostridia;o__UBA1381;f__UBA1381;g__UBA4716;s__UBA4716 sp900556575	Proline synthesis (VF0812)	Nutritional/Metabolic factor	1
MAG2082	d__Bacteria;p__Bacillota_A;c__Clostridia;o__UBA1381;f__UBA1381;g__UBA4716;s__UBA4716 sp900556575	Proteasome-associated proteins (VF0847)	Stress survival	3
MAG2082	d__Bacteria;p__Bacillota_A;c__Clostridia;o__UBA1381;f__UBA1381;g__UBA4716;s__UBA4716 sp900556575	Protein kinase G (VF0805)	Immune modulation	1
MAG2082	d__Bacteria;p__Bacillota_A;c__Clostridia;o__UBA1381;f__UBA1381;g__UBA4716;s__UBA4716 sp900556575	Proteobactin (VF1252)	Nutritional/Metabolic factor	1
MAG2082	d__Bacteria;p__Bacillota_A;c__Clostridia;o__UBA1381;f__UBA1381;g__UBA4716;s__UBA4716 sp900556575	Purine biosynthesis (VF0559)	Nutritional/Metabolic factor	2
MAG2082	d__Bacteria;p__Bacillota_A;c__Clostridia;o__UBA1381;f__UBA1381;g__UBA4716;s__UBA4716 sp900556575	Pyocyanin (VF0100)	Nutritional/Metabolic factor	1
MAG2082	d__Bacteria;p__Bacillota_A;c__Clostridia;o__UBA1381;f__UBA1381;g__UBA4716;s__UBA4716 sp900556575	Pyoverdine (VF0094)	Nutritional/Metabolic factor	1
MAG2082	d__Bacteria;p__Bacillota_A;c__Clostridia;o__UBA1381;f__UBA1381;g__UBA4716;s__UBA4716 sp900556575	Pyrimidine biosynthesis (VF0558)	Nutritional/Metabolic factor	3
MAG2082	d__Bacteria;p__Bacillota_A;c__Clostridia;o__UBA1381;f__UBA1381;g__UBA4716;s__UBA4716 sp900556575	RecN (VF0457)	Stress survival	1
MAG2082	d__Bacteria;p__Bacillota_A;c__Clostridia;o__UBA1381;f__UBA1381;g__UBA4716;s__UBA4716 sp900556575	RegX3 (VF0858)	Regulation	8
MAG2082	d__Bacteria;p__Bacillota_A;c__Clostridia;o__UBA1381;f__UBA1381;g__UBA4716;s__UBA4716 sp900556575	RelA (VF0287)	Regulation	2
MAG2082	d__Bacteria;p__Bacillota_A;c__Clostridia;o__UBA1381;f__UBA1381;g__UBA4716;s__UBA4716 sp900556575	RlrA islet (VF0529)	Adherence	1
MAG2082	d__Bacteria;p__Bacillota_A;c__Clostridia;o__UBA1381;f__UBA1381;g__UBA4716;s__UBA4716 sp900556575	SSU98_1513 (VF1105)	Adherence	1
MAG2082	d__Bacteria;p__Bacillota_A;c__Clostridia;o__UBA1381;f__UBA1381;g__UBA4716;s__UBA4716 sp900556575	Salmochelin (VF0972)	Nutritional/Metabolic factor	1
MAG2082	d__Bacteria;p__Bacillota_A;c__Clostridia;o__UBA1381;f__UBA1381;g__UBA4716;s__UBA4716 sp900556575	SenX3 (VF0857)	Regulation	2
MAG2082	d__Bacteria;p__Bacillota_A;c__Clostridia;o__UBA1381;f__UBA1381;g__UBA4716;s__UBA4716 sp900556575	Serine protease (VF1055)	Exoenzyme	1
MAG2082	d__Bacteria;p__Bacillota_A;c__Clostridia;o__UBA1381;f__UBA1381;g__UBA4716;s__UBA4716 sp900556575	Serine-threonine phosphatase stp (VF0787)	Post-translational modification	2
MAG2082	d__Bacteria;p__Bacillota_A;c__Clostridia;o__UBA1381;f__UBA1381;g__UBA4716;s__UBA4716 sp900556575	Shr M28_Spy1520 (VF1096)	Nutritional/Metabolic factor	1
MAG2082	d__Bacteria;p__Bacillota_A;c__Clostridia;o__UBA1381;f__UBA1381;g__UBA4716;s__UBA4716 sp900556575	SigA (VF0257)	Regulation	1
MAG2082	d__Bacteria;p__Bacillota_A;c__Clostridia;o__UBA1381;f__UBA1381;g__UBA4716;s__UBA4716 sp900556575	SigE (VF0295)	Regulation	2
MAG2082	d__Bacteria;p__Bacillota_A;c__Clostridia;o__UBA1381;f__UBA1381;g__UBA4716;s__UBA4716 sp900556575	SigF (VF0294)	Regulation	3
MAG2082	d__Bacteria;p__Bacillota_A;c__Clostridia;o__UBA1381;f__UBA1381;g__UBA4716;s__UBA4716 sp900556575	Streptococcal plasmin receptor/GAPDH (VF1042)	Adherence	1
MAG2082	d__Bacteria;p__Bacillota_A;c__Clostridia;o__UBA1381;f__UBA1381;g__UBA4716;s__UBA4716 sp900556575	T3SS (VF0479)	Effector delivery system	1
MAG2082	d__Bacteria;p__Bacillota_A;c__Clostridia;o__UBA1381;f__UBA1381;g__UBA4716;s__UBA4716 sp900556575	T3SS (VF1288)	Effector delivery system	2
MAG2082	d__Bacteria;p__Bacillota_A;c__Clostridia;o__UBA1381;f__UBA1381;g__UBA4716;s__UBA4716 sp900556575	T3SS (VF1301)	Effector delivery system	1
MAG2082	d__Bacteria;p__Bacillota_A;c__Clostridia;o__UBA1381;f__UBA1381;g__UBA4716;s__UBA4716 sp900556575	T3SS2 (VF1299)	Effector delivery system	1
MAG2082	d__Bacteria;p__Bacillota_A;c__Clostridia;o__UBA1381;f__UBA1381;g__UBA4716;s__UBA4716 sp900556575	T4SS secreted effectors (VF0696)	Effector delivery system	2
MAG2082	d__Bacteria;p__Bacillota_A;c__Clostridia;o__UBA1381;f__UBA1381;g__UBA4716;s__UBA4716 sp900556575	T6SS (VF0698)	Effector delivery system	1
MAG2082	d__Bacteria;p__Bacillota_A;c__Clostridia;o__UBA1381;f__UBA1381;g__UBA4716;s__UBA4716 sp900556575	TTSS (VF0344)	Effector delivery system	2
MAG2082	d__Bacteria;p__Bacillota_A;c__Clostridia;o__UBA1381;f__UBA1381;g__UBA4716;s__UBA4716 sp900556575	TTSS (chromosomally encoded) (VF1023)	Effector delivery system	1
MAG2082	d__Bacteria;p__Bacillota_A;c__Clostridia;o__UBA1381;f__UBA1381;g__UBA4716;s__UBA4716 sp900556575	TTSS secreted effectors (VF0711)	Effector delivery system	2
MAG2082	d__Bacteria;p__Bacillota_A;c__Clostridia;o__UBA1381;f__UBA1381;g__UBA4716;s__UBA4716 sp900556575	Thioquinolobactin (VF0937)	Nutritional/Metabolic factor	1
MAG2082	d__Bacteria;p__Bacillota_A;c__Clostridia;o__UBA1381;f__UBA1381;g__UBA4716;s__UBA4716 sp900556575	TlyC (VF0489)	Exoenzyme	1
MAG2082	d__Bacteria;p__Bacillota_A;c__Clostridia;o__UBA1381;f__UBA1381;g__UBA4716;s__UBA4716 sp900556575	Trehalose-recycling ABC transporter (VF0842)	Nutritional/Metabolic factor	6
MAG2082	d__Bacteria;p__Bacillota_A;c__Clostridia;o__UBA1381;f__UBA1381;g__UBA4716;s__UBA4716 sp900556575	Trigger factor (VF1056)	Stress survival	1
MAG2082	d__Bacteria;p__Bacillota_A;c__Clostridia;o__UBA1381;f__UBA1381;g__UBA4716;s__UBA4716 sp900556575	Tryptophan synthesis (VF0813)	Nutritional/Metabolic factor	1
MAG2082	d__Bacteria;p__Bacillota_A;c__Clostridia;o__UBA1381;f__UBA1381;g__UBA4716;s__UBA4716 sp900556575	Type 3 fimbriae (VF0567)	Biofilm	1
MAG2082	d__Bacteria;p__Bacillota_A;c__Clostridia;o__UBA1381;f__UBA1381;g__UBA4716;s__UBA4716 sp900556575	Type IV pili (VF0082)	Adherence	2
MAG2082	d__Bacteria;p__Bacillota_A;c__Clostridia;o__UBA1381;f__UBA1381;g__UBA4716;s__UBA4716 sp900556575	Type IV pili (VF1212)	Adherence	2
MAG2082	d__Bacteria;p__Bacillota_A;c__Clostridia;o__UBA1381;f__UBA1381;g__UBA4716;s__UBA4716 sp900556575	Type VII secretion system (VF0403)	Effector delivery system	1
MAG2082	d__Bacteria;p__Bacillota_A;c__Clostridia;o__UBA1381;f__UBA1381;g__UBA4716;s__UBA4716 sp900556575	Urease (VF0050)	Stress survival	4
MAG2082	d__Bacteria;p__Bacillota_A;c__Clostridia;o__UBA1381;f__UBA1381;g__UBA4716;s__UBA4716 sp900556575	VPS (VF0615)	Biofilm	1
MAG2082	d__Bacteria;p__Bacillota_A;c__Clostridia;o__UBA1381;f__UBA1381;g__UBA4716;s__UBA4716 sp900556575	VirB/VirD4 T4SS secreted effectors (VF0682)	Effector delivery system	2
MAG2082	d__Bacteria;p__Bacillota_A;c__Clostridia;o__UBA1381;f__UBA1381;g__UBA4716;s__UBA4716 sp900556575	VirR/VirS two component system (VF0729)	Regulation	4
MAG2082	d__Bacteria;p__Bacillota_A;c__Clostridia;o__UBA1381;f__UBA1381;g__UBA4716;s__UBA4716 sp900556575	Yersiniabactin (VF0136)	Nutritional/Metabolic factor	1
MAG2082	d__Bacteria;p__Bacillota_A;c__Clostridia;o__UBA1381;f__UBA1381;g__UBA4716;s__UBA4716 sp900556575	Yersiniabactin (VF0923)	Nutritional/Metabolic factor	1
MAG2082	d__Bacteria;p__Bacillota_A;c__Clostridia;o__UBA1381;f__UBA1381;g__UBA4716;s__UBA4716 sp900556575	Yersiniabactin-related (VF1251)	Nutritional/Metabolic factor	1
MAG2087	d__Bacteria;p__Bacillota_A;c__Clostridia;o__Oscillospirales;f__Acutalibacteraceae;g__UBA1417;s__UBA1417 sp003531055	ABC transporter (VF0741)	Nutritional/Metabolic factor	1
MAG2087	d__Bacteria;p__Bacillota_A;c__Clostridia;o__Oscillospirales;f__Acutalibacteraceae;g__UBA1417;s__UBA1417 sp003531055	ABC-type heme transporter (VF0739)	Nutritional/Metabolic factor	2
MAG2087	d__Bacteria;p__Bacillota_A;c__Clostridia;o__Oscillospirales;f__Acutalibacteraceae;g__UBA1417;s__UBA1417 sp003531055	Accessory secretion factor (VF0808)	Others	1
MAG2087	d__Bacteria;p__Bacillota_A;c__Clostridia;o__Oscillospirales;f__Acutalibacteraceae;g__UBA1417;s__UBA1417 sp003531055	Achromobactin biosynthesis and transport (VF0922)	Nutritional/Metabolic factor	2
MAG2087	d__Bacteria;p__Bacillota_A;c__Clostridia;o__Oscillospirales;f__Acutalibacteraceae;g__UBA1417;s__UBA1417 sp003531055	Acinetobactin (VF0467)	Nutritional/Metabolic factor	1
MAG2087	d__Bacteria;p__Bacillota_A;c__Clostridia;o__Oscillospirales;f__Acutalibacteraceae;g__UBA1417;s__UBA1417 sp003531055	Adherence; porin (VF0713)	Adherence	1
MAG2087	d__Bacteria;p__Bacillota_A;c__Clostridia;o__Oscillospirales;f__Acutalibacteraceae;g__UBA1417;s__UBA1417 sp003531055	Alginate (VF0091)	Biofilm	2
MAG2087	d__Bacteria;p__Bacillota_A;c__Clostridia;o__Oscillospirales;f__Acutalibacteraceae;g__UBA1417;s__UBA1417 sp003531055	Allantion utilization (VF0572)	Nutritional/Metabolic factor	1
MAG2087	d__Bacteria;p__Bacillota_A;c__Clostridia;o__Oscillospirales;f__Acutalibacteraceae;g__UBA1417;s__UBA1417 sp003531055	Alpha-clostripain (VF0390)	Exoenzyme	1
MAG2087	d__Bacteria;p__Bacillota_A;c__Clostridia;o__Oscillospirales;f__Acutalibacteraceae;g__UBA1417;s__UBA1417 sp003531055	Beta-haemolysin/cytolysin (VF0279)	Exotoxin	3
MAG2087	d__Bacteria;p__Bacillota_A;c__Clostridia;o__Oscillospirales;f__Acutalibacteraceae;g__UBA1417;s__UBA1417 sp003531055	Biotin synthesis (VF0552)	Nutritional/Metabolic factor	1
MAG2087	d__Bacteria;p__Bacillota_A;c__Clostridia;o__Oscillospirales;f__Acutalibacteraceae;g__UBA1417;s__UBA1417 sp003531055	CD0873 (VF0593)	Adherence	1
MAG2087	d__Bacteria;p__Bacillota_A;c__Clostridia;o__Oscillospirales;f__Acutalibacteraceae;g__UBA1417;s__UBA1417 sp003531055	Capsular polysaccharide (VF0624)	Immune modulation	2
MAG2087	d__Bacteria;p__Bacillota_A;c__Clostridia;o__Oscillospirales;f__Acutalibacteraceae;g__UBA1417;s__UBA1417 sp003531055	Capsule (VF0144)	Immune modulation	11
MAG2087	d__Bacteria;p__Bacillota_A;c__Clostridia;o__Oscillospirales;f__Acutalibacteraceae;g__UBA1417;s__UBA1417 sp003531055	Capsule (VF0274)	Immune modulation	3
MAG2087	d__Bacteria;p__Bacillota_A;c__Clostridia;o__Oscillospirales;f__Acutalibacteraceae;g__UBA1417;s__UBA1417 sp003531055	Capsule (VF0323)	Immune modulation	3
MAG2087	d__Bacteria;p__Bacillota_A;c__Clostridia;o__Oscillospirales;f__Acutalibacteraceae;g__UBA1417;s__UBA1417 sp003531055	Capsule (VF0361)	Immune modulation	3
MAG2087	d__Bacteria;p__Bacillota_A;c__Clostridia;o__Oscillospirales;f__Acutalibacteraceae;g__UBA1417;s__UBA1417 sp003531055	Capsule (VF0465)	Immune modulation	1
MAG2087	d__Bacteria;p__Bacillota_A;c__Clostridia;o__Oscillospirales;f__Acutalibacteraceae;g__UBA1417;s__UBA1417 sp003531055	Capsule (VF0543)	Immune modulation	2
MAG2087	d__Bacteria;p__Bacillota_A;c__Clostridia;o__Oscillospirales;f__Acutalibacteraceae;g__UBA1417;s__UBA1417 sp003531055	Capsule (VF0560)	Immune modulation	2
MAG2087	d__Bacteria;p__Bacillota_A;c__Clostridia;o__Oscillospirales;f__Acutalibacteraceae;g__UBA1417;s__UBA1417 sp003531055	Capsule (VF0881)	Immune modulation	5
MAG2087	d__Bacteria;p__Bacillota_A;c__Clostridia;o__Oscillospirales;f__Acutalibacteraceae;g__UBA1417;s__UBA1417 sp003531055	Cereulide (VF0583)	Exotoxin	4
MAG2087	d__Bacteria;p__Bacillota_A;c__Clostridia;o__Oscillospirales;f__Acutalibacteraceae;g__UBA1417;s__UBA1417 sp003531055	Chrysobactin (VF1242)	Nutritional/Metabolic factor	1
MAG2087	d__Bacteria;p__Bacillota_A;c__Clostridia;o__Oscillospirales;f__Acutalibacteraceae;g__UBA1417;s__UBA1417 sp003531055	Ciu iron uptake and siderophore biosynthesis system (VF0740)	Nutritional/Metabolic factor	1
MAG2087	d__Bacteria;p__Bacillota_A;c__Clostridia;o__Oscillospirales;f__Acutalibacteraceae;g__UBA1417;s__UBA1417 sp003531055	ClpC (VF0072)	Stress survival	1
MAG2087	d__Bacteria;p__Bacillota_A;c__Clostridia;o__Oscillospirales;f__Acutalibacteraceae;g__UBA1417;s__UBA1417 sp003531055	ClpE (VF0073)	Stress survival	1
MAG2087	d__Bacteria;p__Bacillota_A;c__Clostridia;o__Oscillospirales;f__Acutalibacteraceae;g__UBA1417;s__UBA1417 sp003531055	ClpP (VF0074)	Stress survival	1
MAG2087	d__Bacteria;p__Bacillota_A;c__Clostridia;o__Oscillospirales;f__Acutalibacteraceae;g__UBA1417;s__UBA1417 sp003531055	Colibactin (VF0573)	Exotoxin	4
MAG2087	d__Bacteria;p__Bacillota_A;c__Clostridia;o__Oscillospirales;f__Acutalibacteraceae;g__UBA1417;s__UBA1417 sp003531055	Copper exporter (VF0849)	Nutritional/Metabolic factor	2
MAG2087	d__Bacteria;p__Bacillota_A;c__Clostridia;o__Oscillospirales;f__Acutalibacteraceae;g__UBA1417;s__UBA1417 sp003531055	Cpi-2 encoded T3SS (SPI-2 like) (VF1260)	Effector delivery system	1
MAG2087	d__Bacteria;p__Bacillota_A;c__Clostridia;o__Oscillospirales;f__Acutalibacteraceae;g__UBA1417;s__UBA1417 sp003531055	Cya (VF0028)	Exotoxin	1
MAG2087	d__Bacteria;p__Bacillota_A;c__Clostridia;o__Oscillospirales;f__Acutalibacteraceae;g__UBA1417;s__UBA1417 sp003531055	Direct heme uptake system (VF0941)	Nutritional/Metabolic factor	1
MAG2087	d__Bacteria;p__Bacillota_A;c__Clostridia;o__Oscillospirales;f__Acutalibacteraceae;g__UBA1417;s__UBA1417 sp003531055	Dispersin (VF0215)	Others	1
MAG2087	d__Bacteria;p__Bacillota_A;c__Clostridia;o__Oscillospirales;f__Acutalibacteraceae;g__UBA1417;s__UBA1417 sp003531055	Dot/Icm T4SS secreted effectors (VF0798)	Effector delivery system	2
MAG2087	d__Bacteria;p__Bacillota_A;c__Clostridia;o__Oscillospirales;f__Acutalibacteraceae;g__UBA1417;s__UBA1417 sp003531055	EF-Tu (VF0877)	Adherence	2
MAG2087	d__Bacteria;p__Bacillota_A;c__Clostridia;o__Oscillospirales;f__Acutalibacteraceae;g__UBA1417;s__UBA1417 sp003531055	ESX-3 (VF0521)	Effector delivery system	2
MAG2087	d__Bacteria;p__Bacillota_A;c__Clostridia;o__Oscillospirales;f__Acutalibacteraceae;g__UBA1417;s__UBA1417 sp003531055	Exopolysaccharide (VF0755)	Immune modulation	2
MAG2087	d__Bacteria;p__Bacillota_A;c__Clostridia;o__Oscillospirales;f__Acutalibacteraceae;g__UBA1417;s__UBA1417 sp003531055	FAS-II (VF0809)	Nutritional/Metabolic factor	1
MAG2087	d__Bacteria;p__Bacillota_A;c__Clostridia;o__Oscillospirales;f__Acutalibacteraceae;g__UBA1417;s__UBA1417 sp003531055	FbpA/Fbp68 (VF0595)	Adherence	1
MAG2087	d__Bacteria;p__Bacillota_A;c__Clostridia;o__Oscillospirales;f__Acutalibacteraceae;g__UBA1417;s__UBA1417 sp003531055	FbpABC (VF0272)	Nutritional/Metabolic factor	2
MAG2087	d__Bacteria;p__Bacillota_A;c__Clostridia;o__Oscillospirales;f__Acutalibacteraceae;g__UBA1417;s__UBA1417 sp003531055	FeoAB (VF0160)	Nutritional/Metabolic factor	1
MAG2087	d__Bacteria;p__Bacillota_A;c__Clostridia;o__Oscillospirales;f__Acutalibacteraceae;g__UBA1417;s__UBA1417 sp003531055	Flagella (VF0114)	Motility	3
MAG2087	d__Bacteria;p__Bacillota_A;c__Clostridia;o__Oscillospirales;f__Acutalibacteraceae;g__UBA1417;s__UBA1417 sp003531055	Flagella (VF0273)	Motility	2
MAG2087	d__Bacteria;p__Bacillota_A;c__Clostridia;o__Oscillospirales;f__Acutalibacteraceae;g__UBA1417;s__UBA1417 sp003531055	Flagella (VF0519)	Motility	1
MAG2087	d__Bacteria;p__Bacillota_A;c__Clostridia;o__Oscillospirales;f__Acutalibacteraceae;g__UBA1417;s__UBA1417 sp003531055	FupA (VF0550)	Nutritional/Metabolic factor	2
MAG2087	d__Bacteria;p__Bacillota_A;c__Clostridia;o__Oscillospirales;f__Acutalibacteraceae;g__UBA1417;s__UBA1417 sp003531055	GPL locus (VF0841)	Immune modulation	1
MAG2087	d__Bacteria;p__Bacillota_A;c__Clostridia;o__Oscillospirales;f__Acutalibacteraceae;g__UBA1417;s__UBA1417 sp003531055	Glucan-binding proteins (VF1046)	Biofilm	1
MAG2087	d__Bacteria;p__Bacillota_A;c__Clostridia;o__Oscillospirales;f__Acutalibacteraceae;g__UBA1417;s__UBA1417 sp003531055	Glutamine synthesis (VF0816)	Nutritional/Metabolic factor	1
MAG2087	d__Bacteria;p__Bacillota_A;c__Clostridia;o__Oscillospirales;f__Acutalibacteraceae;g__UBA1417;s__UBA1417 sp003531055	GroEL (VF0594)	Adherence	1
MAG2087	d__Bacteria;p__Bacillota_A;c__Clostridia;o__Oscillospirales;f__Acutalibacteraceae;g__UBA1417;s__UBA1417 sp003531055	Heme biosynthesis (VF0758)	Nutritional/Metabolic factor	2
MAG2087	d__Bacteria;p__Bacillota_A;c__Clostridia;o__Oscillospirales;f__Acutalibacteraceae;g__UBA1417;s__UBA1417 sp003531055	Hemolysin (VF0879)	Exotoxin	1
MAG2087	d__Bacteria;p__Bacillota_A;c__Clostridia;o__Oscillospirales;f__Acutalibacteraceae;g__UBA1417;s__UBA1417 sp003531055	Hemolysin III (VF0655)	Exotoxin	1
MAG2087	d__Bacteria;p__Bacillota_A;c__Clostridia;o__Oscillospirales;f__Acutalibacteraceae;g__UBA1417;s__UBA1417 sp003531055	HitABC (VF0268)	Nutritional/Metabolic factor	2
MAG2087	d__Bacteria;p__Bacillota_A;c__Clostridia;o__Oscillospirales;f__Acutalibacteraceae;g__UBA1417;s__UBA1417 sp003531055	Hydrogen cyanide production (VF0920)	Antimicrobial activity/Competitive advantage	1
MAG2087	d__Bacteria;p__Bacillota_A;c__Clostridia;o__Oscillospirales;f__Acutalibacteraceae;g__UBA1417;s__UBA1417 sp003531055	Ibes (VF0237)	Invasion	1
MAG2087	d__Bacteria;p__Bacillota_A;c__Clostridia;o__Oscillospirales;f__Acutalibacteraceae;g__UBA1417;s__UBA1417 sp003531055	IdeR (VF0300)	Regulation	1
MAG2087	d__Bacteria;p__Bacillota_A;c__Clostridia;o__Oscillospirales;f__Acutalibacteraceae;g__UBA1417;s__UBA1417 sp003531055	InlF (VF0447)	Adherence	1
MAG2087	d__Bacteria;p__Bacillota_A;c__Clostridia;o__Oscillospirales;f__Acutalibacteraceae;g__UBA1417;s__UBA1417 sp003531055	LOS (VF0044)	Immune modulation	11
MAG2087	d__Bacteria;p__Bacillota_A;c__Clostridia;o__Oscillospirales;f__Acutalibacteraceae;g__UBA1417;s__UBA1417 sp003531055	LOS (VF0326)	Immune modulation	3
MAG2087	d__Bacteria;p__Bacillota_A;c__Clostridia;o__Oscillospirales;f__Acutalibacteraceae;g__UBA1417;s__UBA1417 sp003531055	LPS (VF0033)	Immune modulation	3
MAG2087	d__Bacteria;p__Bacillota_A;c__Clostridia;o__Oscillospirales;f__Acutalibacteraceae;g__UBA1417;s__UBA1417 sp003531055	LPS (VF0056)	Immune modulation	1
MAG2087	d__Bacteria;p__Bacillota_A;c__Clostridia;o__Oscillospirales;f__Acutalibacteraceae;g__UBA1417;s__UBA1417 sp003531055	LPS (VF0085)	Immune modulation	3
MAG2087	d__Bacteria;p__Bacillota_A;c__Clostridia;o__Oscillospirales;f__Acutalibacteraceae;g__UBA1417;s__UBA1417 sp003531055	LPS (VF0171)	Immune modulation	2
MAG2087	d__Bacteria;p__Bacillota_A;c__Clostridia;o__Oscillospirales;f__Acutalibacteraceae;g__UBA1417;s__UBA1417 sp003531055	LPS (VF0367)	Immune modulation	2
MAG2087	d__Bacteria;p__Bacillota_A;c__Clostridia;o__Oscillospirales;f__Acutalibacteraceae;g__UBA1417;s__UBA1417 sp003531055	LPS (VF0370)	Immune modulation	1
MAG2087	d__Bacteria;p__Bacillota_A;c__Clostridia;o__Oscillospirales;f__Acutalibacteraceae;g__UBA1417;s__UBA1417 sp003531055	LPS (VF0542)	Immune modulation	4
MAG2087	d__Bacteria;p__Bacillota_A;c__Clostridia;o__Oscillospirales;f__Acutalibacteraceae;g__UBA1417;s__UBA1417 sp003531055	LPS (VF0561)	Immune modulation	3
MAG2087	d__Bacteria;p__Bacillota_A;c__Clostridia;o__Oscillospirales;f__Acutalibacteraceae;g__UBA1417;s__UBA1417 sp003531055	Lap (VF0444)	Adherence	2
MAG2087	d__Bacteria;p__Bacillota_A;c__Clostridia;o__Oscillospirales;f__Acutalibacteraceae;g__UBA1417;s__UBA1417 sp003531055	Lateral flagella (VF1028)	Others	1
MAG2087	d__Bacteria;p__Bacillota_A;c__Clostridia;o__Oscillospirales;f__Acutalibacteraceae;g__UBA1417;s__UBA1417 sp003531055	Leucine synthesis (VF0814)	Nutritional/Metabolic factor	1
MAG2087	d__Bacteria;p__Bacillota_A;c__Clostridia;o__Oscillospirales;f__Acutalibacteraceae;g__UBA1417;s__UBA1417 sp003531055	LigA (VF1220)	Adherence	1
MAG2087	d__Bacteria;p__Bacillota_A;c__Clostridia;o__Oscillospirales;f__Acutalibacteraceae;g__UBA1417;s__UBA1417 sp003531055	Lipoprotein diacylglyceryl transferase lgt (VF0790)	Post-translational modification	1
MAG2087	d__Bacteria;p__Bacillota_A;c__Clostridia;o__Oscillospirales;f__Acutalibacteraceae;g__UBA1417;s__UBA1417 sp003531055	LisR/LisK (VF0792)	Regulation	1
MAG2087	d__Bacteria;p__Bacillota_A;c__Clostridia;o__Oscillospirales;f__Acutalibacteraceae;g__UBA1417;s__UBA1417 sp003531055	Lysine synthesis (VF0815)	Nutritional/Metabolic factor	1
MAG2087	d__Bacteria;p__Bacillota_A;c__Clostridia;o__Oscillospirales;f__Acutalibacteraceae;g__UBA1417;s__UBA1417 sp003531055	MARTX (VF0265)	Exotoxin	1
MAG2087	d__Bacteria;p__Bacillota_A;c__Clostridia;o__Oscillospirales;f__Acutalibacteraceae;g__UBA1417;s__UBA1417 sp003531055	MgtBC (VF0106)	Nutritional/Metabolic factor	2
MAG2087	d__Bacteria;p__Bacillota_A;c__Clostridia;o__Oscillospirales;f__Acutalibacteraceae;g__UBA1417;s__UBA1417 sp003531055	MprAB (VF0298)	Regulation	1
MAG2087	d__Bacteria;p__Bacillota_A;c__Clostridia;o__Oscillospirales;f__Acutalibacteraceae;g__UBA1417;s__UBA1417 sp003531055	MymA operon (VF0840)	Immune modulation	1
MAG2087	d__Bacteria;p__Bacillota_A;c__Clostridia;o__Oscillospirales;f__Acutalibacteraceae;g__UBA1417;s__UBA1417 sp003531055	NEAT-type hemophore-mediated heme uptake system (VF0672)	Nutritional/Metabolic factor	1
MAG2087	d__Bacteria;p__Bacillota_A;c__Clostridia;o__Oscillospirales;f__Acutalibacteraceae;g__UBA1417;s__UBA1417 sp003531055	Oligopeptide-binding protein oppA (VF0786)	Nutritional/Metabolic factor	1
MAG2087	d__Bacteria;p__Bacillota_A;c__Clostridia;o__Oscillospirales;f__Acutalibacteraceae;g__UBA1417;s__UBA1417 sp003531055	PDH-B (VF0878)	Adherence	1
MAG2087	d__Bacteria;p__Bacillota_A;c__Clostridia;o__Oscillospirales;f__Acutalibacteraceae;g__UBA1417;s__UBA1417 sp003531055	PDIM (VF0309)	Immune modulation	3
MAG2087	d__Bacteria;p__Bacillota_A;c__Clostridia;o__Oscillospirales;f__Acutalibacteraceae;g__UBA1417;s__UBA1417 sp003531055	PanC/PanD (VF0319)	Nutritional/Metabolic factor	1
MAG2087	d__Bacteria;p__Bacillota_A;c__Clostridia;o__Oscillospirales;f__Acutalibacteraceae;g__UBA1417;s__UBA1417 sp003531055	PbpG (VF0468)	Immune modulation	2
MAG2087	d__Bacteria;p__Bacillota_A;c__Clostridia;o__Oscillospirales;f__Acutalibacteraceae;g__UBA1417;s__UBA1417 sp003531055	Peritrichous flagella (VF1154)	Motility	2
MAG2087	d__Bacteria;p__Bacillota_A;c__Clostridia;o__Oscillospirales;f__Acutalibacteraceae;g__UBA1417;s__UBA1417 sp003531055	PgdA (VF0442)	Immune modulation	1
MAG2087	d__Bacteria;p__Bacillota_A;c__Clostridia;o__Oscillospirales;f__Acutalibacteraceae;g__UBA1417;s__UBA1417 sp003531055	PhoP (VF0286)	Regulation	3
MAG2087	d__Bacteria;p__Bacillota_A;c__Clostridia;o__Oscillospirales;f__Acutalibacteraceae;g__UBA1417;s__UBA1417 sp003531055	Polar flagella (VF0473)	Motility	4
MAG2087	d__Bacteria;p__Bacillota_A;c__Clostridia;o__Oscillospirales;f__Acutalibacteraceae;g__UBA1417;s__UBA1417 sp003531055	Polysaccharide capsule (VF0659)	Immune modulation	9
MAG2087	d__Bacteria;p__Bacillota_A;c__Clostridia;o__Oscillospirales;f__Acutalibacteraceae;g__UBA1417;s__UBA1417 sp003531055	Proline synthesis (VF0812)	Nutritional/Metabolic factor	1
MAG2087	d__Bacteria;p__Bacillota_A;c__Clostridia;o__Oscillospirales;f__Acutalibacteraceae;g__UBA1417;s__UBA1417 sp003531055	Proteasome-associated proteins (VF0847)	Stress survival	2
MAG2087	d__Bacteria;p__Bacillota_A;c__Clostridia;o__Oscillospirales;f__Acutalibacteraceae;g__UBA1417;s__UBA1417 sp003531055	Protein kinase G (VF0805)	Immune modulation	1
MAG2087	d__Bacteria;p__Bacillota_A;c__Clostridia;o__Oscillospirales;f__Acutalibacteraceae;g__UBA1417;s__UBA1417 sp003531055	Pseudomonine (VF0936)	Nutritional/Metabolic factor	1
MAG2087	d__Bacteria;p__Bacillota_A;c__Clostridia;o__Oscillospirales;f__Acutalibacteraceae;g__UBA1417;s__UBA1417 sp003531055	Purine biosynthesis (VF0559)	Nutritional/Metabolic factor	2
MAG2087	d__Bacteria;p__Bacillota_A;c__Clostridia;o__Oscillospirales;f__Acutalibacteraceae;g__UBA1417;s__UBA1417 sp003531055	Pyoverdine (VF0094)	Nutritional/Metabolic factor	2
MAG2087	d__Bacteria;p__Bacillota_A;c__Clostridia;o__Oscillospirales;f__Acutalibacteraceae;g__UBA1417;s__UBA1417 sp003531055	Pyridine-2,6-dithiocarboxylic acid (PDTC) (VF0938)	Nutritional/Metabolic factor	1
MAG2087	d__Bacteria;p__Bacillota_A;c__Clostridia;o__Oscillospirales;f__Acutalibacteraceae;g__UBA1417;s__UBA1417 sp003531055	Pyrimidine biosynthesis (VF0558)	Nutritional/Metabolic factor	3
MAG2087	d__Bacteria;p__Bacillota_A;c__Clostridia;o__Oscillospirales;f__Acutalibacteraceae;g__UBA1417;s__UBA1417 sp003531055	RecN (VF0457)	Stress survival	1
MAG2087	d__Bacteria;p__Bacillota_A;c__Clostridia;o__Oscillospirales;f__Acutalibacteraceae;g__UBA1417;s__UBA1417 sp003531055	RegX3 (VF0858)	Regulation	6
MAG2087	d__Bacteria;p__Bacillota_A;c__Clostridia;o__Oscillospirales;f__Acutalibacteraceae;g__UBA1417;s__UBA1417 sp003531055	RelA (VF0287)	Regulation	1
MAG2087	d__Bacteria;p__Bacillota_A;c__Clostridia;o__Oscillospirales;f__Acutalibacteraceae;g__UBA1417;s__UBA1417 sp003531055	RlrA islet (VF0529)	Adherence	1
MAG2087	d__Bacteria;p__Bacillota_A;c__Clostridia;o__Oscillospirales;f__Acutalibacteraceae;g__UBA1417;s__UBA1417 sp003531055	RpoS (VF0112)	Regulation	1
MAG2087	d__Bacteria;p__Bacillota_A;c__Clostridia;o__Oscillospirales;f__Acutalibacteraceae;g__UBA1417;s__UBA1417 sp003531055	RtxA (VF0482)	Exotoxin	1
MAG2087	d__Bacteria;p__Bacillota_A;c__Clostridia;o__Oscillospirales;f__Acutalibacteraceae;g__UBA1417;s__UBA1417 sp003531055	SSU98_1513 (VF1105)	Adherence	1
MAG2087	d__Bacteria;p__Bacillota_A;c__Clostridia;o__Oscillospirales;f__Acutalibacteraceae;g__UBA1417;s__UBA1417 sp003531055	Salmochelin siderophore (VF0230)	Nutritional/Metabolic factor	1
MAG2087	d__Bacteria;p__Bacillota_A;c__Clostridia;o__Oscillospirales;f__Acutalibacteraceae;g__UBA1417;s__UBA1417 sp003531055	SenX3 (VF0857)	Regulation	2
MAG2087	d__Bacteria;p__Bacillota_A;c__Clostridia;o__Oscillospirales;f__Acutalibacteraceae;g__UBA1417;s__UBA1417 sp003531055	Serine protease (VF1055)	Exoenzyme	2
MAG2087	d__Bacteria;p__Bacillota_A;c__Clostridia;o__Oscillospirales;f__Acutalibacteraceae;g__UBA1417;s__UBA1417 sp003531055	Serine-threonine phosphatase stp (VF0787)	Post-translational modification	1
MAG2087	d__Bacteria;p__Bacillota_A;c__Clostridia;o__Oscillospirales;f__Acutalibacteraceae;g__UBA1417;s__UBA1417 sp003531055	SigA (VF0257)	Regulation	1
MAG2087	d__Bacteria;p__Bacillota_A;c__Clostridia;o__Oscillospirales;f__Acutalibacteraceae;g__UBA1417;s__UBA1417 sp003531055	SigF (VF0294)	Regulation	2
MAG2087	d__Bacteria;p__Bacillota_A;c__Clostridia;o__Oscillospirales;f__Acutalibacteraceae;g__UBA1417;s__UBA1417 sp003531055	Staphyloferrin B (VF1014)	Nutritional/Metabolic factor	1
MAG2087	d__Bacteria;p__Bacillota_A;c__Clostridia;o__Oscillospirales;f__Acutalibacteraceae;g__UBA1417;s__UBA1417 sp003531055	Streptococcal lipoprotein rotamase A (VF1047)	Adherence	1
MAG2087	d__Bacteria;p__Bacillota_A;c__Clostridia;o__Oscillospirales;f__Acutalibacteraceae;g__UBA1417;s__UBA1417 sp003531055	Streptococcal plasmin receptor/GAPDH (VF1042)	Adherence	1
MAG2087	d__Bacteria;p__Bacillota_A;c__Clostridia;o__Oscillospirales;f__Acutalibacteraceae;g__UBA1417;s__UBA1417 sp003531055	T3SS (VF1265)	Effector delivery system	1
MAG2087	d__Bacteria;p__Bacillota_A;c__Clostridia;o__Oscillospirales;f__Acutalibacteraceae;g__UBA1417;s__UBA1417 sp003531055	T3SS (VF1266)	Effector delivery system	1
MAG2087	d__Bacteria;p__Bacillota_A;c__Clostridia;o__Oscillospirales;f__Acutalibacteraceae;g__UBA1417;s__UBA1417 sp003531055	T4SS secreted effectors (VF0696)	Effector delivery system	2
MAG2087	d__Bacteria;p__Bacillota_A;c__Clostridia;o__Oscillospirales;f__Acutalibacteraceae;g__UBA1417;s__UBA1417 sp003531055	T6SS (VF0698)	Effector delivery system	1
MAG2087	d__Bacteria;p__Bacillota_A;c__Clostridia;o__Oscillospirales;f__Acutalibacteraceae;g__UBA1417;s__UBA1417 sp003531055	T6SS-1 (VF0429)	Effector delivery system	1
MAG2087	d__Bacteria;p__Bacillota_A;c__Clostridia;o__Oscillospirales;f__Acutalibacteraceae;g__UBA1417;s__UBA1417 sp003531055	TTSS (VF0344)	Effector delivery system	1
MAG2087	d__Bacteria;p__Bacillota_A;c__Clostridia;o__Oscillospirales;f__Acutalibacteraceae;g__UBA1417;s__UBA1417 sp003531055	TTSS (chromosomally encoded) (VF1023)	Effector delivery system	1
MAG2087	d__Bacteria;p__Bacillota_A;c__Clostridia;o__Oscillospirales;f__Acutalibacteraceae;g__UBA1417;s__UBA1417 sp003531055	TTSS secreted effectors (VF0711)	Effector delivery system	2
MAG2087	d__Bacteria;p__Bacillota_A;c__Clostridia;o__Oscillospirales;f__Acutalibacteraceae;g__UBA1417;s__UBA1417 sp003531055	TlyC (VF0489)	Exoenzyme	2
MAG2087	d__Bacteria;p__Bacillota_A;c__Clostridia;o__Oscillospirales;f__Acutalibacteraceae;g__UBA1417;s__UBA1417 sp003531055	Trehalose-recycling ABC transporter (VF0842)	Nutritional/Metabolic factor	6
MAG2087	d__Bacteria;p__Bacillota_A;c__Clostridia;o__Oscillospirales;f__Acutalibacteraceae;g__UBA1417;s__UBA1417 sp003531055	Trigger factor (VF1056)	Stress survival	1
MAG2087	d__Bacteria;p__Bacillota_A;c__Clostridia;o__Oscillospirales;f__Acutalibacteraceae;g__UBA1417;s__UBA1417 sp003531055	Type 1 fimbriae (VF0221)	Adherence	1
MAG2087	d__Bacteria;p__Bacillota_A;c__Clostridia;o__Oscillospirales;f__Acutalibacteraceae;g__UBA1417;s__UBA1417 sp003531055	Type IV pili (VF0082)	Adherence	1
MAG2087	d__Bacteria;p__Bacillota_A;c__Clostridia;o__Oscillospirales;f__Acutalibacteraceae;g__UBA1417;s__UBA1417 sp003531055	Type IV pili (VF0731)	Adherence	1
MAG2087	d__Bacteria;p__Bacillota_A;c__Clostridia;o__Oscillospirales;f__Acutalibacteraceae;g__UBA1417;s__UBA1417 sp003531055	Type IV pili (VF1212)	Adherence	1
MAG2087	d__Bacteria;p__Bacillota_A;c__Clostridia;o__Oscillospirales;f__Acutalibacteraceae;g__UBA1417;s__UBA1417 sp003531055	Type VII secretion system (VF0403)	Effector delivery system	1
MAG2087	d__Bacteria;p__Bacillota_A;c__Clostridia;o__Oscillospirales;f__Acutalibacteraceae;g__UBA1417;s__UBA1417 sp003531055	Tyrosine phosphatase (VF0852)	Immune modulation	1
MAG2087	d__Bacteria;p__Bacillota_A;c__Clostridia;o__Oscillospirales;f__Acutalibacteraceae;g__UBA1417;s__UBA1417 sp003531055	VPS (VF0615)	Biofilm	1
MAG2087	d__Bacteria;p__Bacillota_A;c__Clostridia;o__Oscillospirales;f__Acutalibacteraceae;g__UBA1417;s__UBA1417 sp003531055	Vibriobactin/Vulnibactin (VF0626)	Nutritional/Metabolic factor	1
MAG2087	d__Bacteria;p__Bacillota_A;c__Clostridia;o__Oscillospirales;f__Acutalibacteraceae;g__UBA1417;s__UBA1417 sp003531055	VirR/VirS (VF0791)	Regulation	2
MAG2087	d__Bacteria;p__Bacillota_A;c__Clostridia;o__Oscillospirales;f__Acutalibacteraceae;g__UBA1417;s__UBA1417 sp003531055	Ybt (VF0564)	Nutritional/Metabolic factor	1
MAG2087	d__Bacteria;p__Bacillota_A;c__Clostridia;o__Oscillospirales;f__Acutalibacteraceae;g__UBA1417;s__UBA1417 sp003531055	Yersiniabactin (VF0923)	Nutritional/Metabolic factor	3
MAG2087	d__Bacteria;p__Bacillota_A;c__Clostridia;o__Oscillospirales;f__Acutalibacteraceae;g__UBA1417;s__UBA1417 sp003531055	Yersiniabactin-related (VF1251)	Nutritional/Metabolic factor	1
MAG2087	d__Bacteria;p__Bacillota_A;c__Clostridia;o__Oscillospirales;f__Acutalibacteraceae;g__UBA1417;s__UBA1417 sp003531055	Yst1 T2SS (VF0635)	Effector delivery system	1
MAG2281	d__Bacteria;p__Bacillota_A;c__Clostridia;o__Lachnospirales;f__Lachnospiraceae;g__Fusicatenibacter;s__Fusicatenibacter saccharivorans	ABC transporter (VF0818)	Nutritional/Metabolic factor	4
MAG2281	d__Bacteria;p__Bacillota_A;c__Clostridia;o__Lachnospirales;f__Lachnospiraceae;g__Fusicatenibacter;s__Fusicatenibacter saccharivorans	ABC-type heme transporter (VF0739)	Nutritional/Metabolic factor	3
MAG2281	d__Bacteria;p__Bacillota_A;c__Clostridia;o__Lachnospirales;f__Lachnospiraceae;g__Fusicatenibacter;s__Fusicatenibacter saccharivorans	Accessory secretion factor (VF0808)	Others	1
MAG2281	d__Bacteria;p__Bacillota_A;c__Clostridia;o__Lachnospirales;f__Lachnospiraceae;g__Fusicatenibacter;s__Fusicatenibacter saccharivorans	Achromobactin (VF1243)	Nutritional/Metabolic factor	1
MAG2281	d__Bacteria;p__Bacillota_A;c__Clostridia;o__Lachnospirales;f__Lachnospiraceae;g__Fusicatenibacter;s__Fusicatenibacter saccharivorans	Achromobactin biosynthesis and transport (VF0922)	Nutritional/Metabolic factor	2
MAG2281	d__Bacteria;p__Bacillota_A;c__Clostridia;o__Lachnospirales;f__Lachnospiraceae;g__Fusicatenibacter;s__Fusicatenibacter saccharivorans	Acinetobactin (VF0467)	Nutritional/Metabolic factor	2
MAG2281	d__Bacteria;p__Bacillota_A;c__Clostridia;o__Lachnospirales;f__Lachnospiraceae;g__Fusicatenibacter;s__Fusicatenibacter saccharivorans	Adherence; porin (VF0713)	Adherence	1
MAG2281	d__Bacteria;p__Bacillota_A;c__Clostridia;o__Lachnospirales;f__Lachnospiraceae;g__Fusicatenibacter;s__Fusicatenibacter saccharivorans	Adhesive factor/rabbit 1 (AF/R1) pili (VF1146)	Adherence	2
MAG2281	d__Bacteria;p__Bacillota_A;c__Clostridia;o__Lachnospirales;f__Lachnospiraceae;g__Fusicatenibacter;s__Fusicatenibacter saccharivorans	Adhesive fimbriae (VF0213)	Adherence	1
MAG2281	d__Bacteria;p__Bacillota_A;c__Clostridia;o__Lachnospirales;f__Lachnospiraceae;g__Fusicatenibacter;s__Fusicatenibacter saccharivorans	AgrA/AgrC (VF0793)	Regulation	2
MAG2281	d__Bacteria;p__Bacillota_A;c__Clostridia;o__Lachnospirales;f__Lachnospiraceae;g__Fusicatenibacter;s__Fusicatenibacter saccharivorans	Alginate (VF0091)	Biofilm	5
MAG2281	d__Bacteria;p__Bacillota_A;c__Clostridia;o__Lachnospirales;f__Lachnospiraceae;g__Fusicatenibacter;s__Fusicatenibacter saccharivorans	Allantion utilization (VF0572)	Nutritional/Metabolic factor	1
MAG2281	d__Bacteria;p__Bacillota_A;c__Clostridia;o__Lachnospirales;f__Lachnospiraceae;g__Fusicatenibacter;s__Fusicatenibacter saccharivorans	BSH (VF0350)	Stress survival	1
MAG2281	d__Bacteria;p__Bacillota_A;c__Clostridia;o__Lachnospirales;f__Lachnospiraceae;g__Fusicatenibacter;s__Fusicatenibacter saccharivorans	Beta-haemolysin/cytolysin (VF0279)	Exotoxin	4
MAG2281	d__Bacteria;p__Bacillota_A;c__Clostridia;o__Lachnospirales;f__Lachnospiraceae;g__Fusicatenibacter;s__Fusicatenibacter saccharivorans	BfmRS (VF0463)	Regulation	1
MAG2281	d__Bacteria;p__Bacillota_A;c__Clostridia;o__Lachnospirales;f__Lachnospiraceae;g__Fusicatenibacter;s__Fusicatenibacter saccharivorans	BopD (VF0362)	Biofilm	3
MAG2281	d__Bacteria;p__Bacillota_A;c__Clostridia;o__Lachnospirales;f__Lachnospiraceae;g__Fusicatenibacter;s__Fusicatenibacter saccharivorans	BvrR-BvrS (VF0368)	Regulation	1
MAG2281	d__Bacteria;p__Bacillota_A;c__Clostridia;o__Lachnospirales;f__Lachnospiraceae;g__Fusicatenibacter;s__Fusicatenibacter saccharivorans	CBPs (VF0145)	Adherence	1
MAG2281	d__Bacteria;p__Bacillota_A;c__Clostridia;o__Lachnospirales;f__Lachnospiraceae;g__Fusicatenibacter;s__Fusicatenibacter saccharivorans	Cable pilus (VF0700)	Adherence	1
MAG2281	d__Bacteria;p__Bacillota_A;c__Clostridia;o__Lachnospirales;f__Lachnospiraceae;g__Fusicatenibacter;s__Fusicatenibacter saccharivorans	Capsular polysaccharide (VF0624)	Immune modulation	4
MAG2281	d__Bacteria;p__Bacillota_A;c__Clostridia;o__Lachnospirales;f__Lachnospiraceae;g__Fusicatenibacter;s__Fusicatenibacter saccharivorans	Capsule (VF0003)	Immune modulation	1
MAG2281	d__Bacteria;p__Bacillota_A;c__Clostridia;o__Lachnospirales;f__Lachnospiraceae;g__Fusicatenibacter;s__Fusicatenibacter saccharivorans	Capsule (VF0144)	Immune modulation	16
MAG2281	d__Bacteria;p__Bacillota_A;c__Clostridia;o__Lachnospirales;f__Lachnospiraceae;g__Fusicatenibacter;s__Fusicatenibacter saccharivorans	Capsule (VF0274)	Immune modulation	1
MAG2281	d__Bacteria;p__Bacillota_A;c__Clostridia;o__Lachnospirales;f__Lachnospiraceae;g__Fusicatenibacter;s__Fusicatenibacter saccharivorans	Capsule (VF0323)	Immune modulation	4
MAG2281	d__Bacteria;p__Bacillota_A;c__Clostridia;o__Lachnospirales;f__Lachnospiraceae;g__Fusicatenibacter;s__Fusicatenibacter saccharivorans	Capsule (VF0361)	Immune modulation	2
MAG2281	d__Bacteria;p__Bacillota_A;c__Clostridia;o__Lachnospirales;f__Lachnospiraceae;g__Fusicatenibacter;s__Fusicatenibacter saccharivorans	Capsule (VF0543)	Immune modulation	3
MAG2281	d__Bacteria;p__Bacillota_A;c__Clostridia;o__Lachnospirales;f__Lachnospiraceae;g__Fusicatenibacter;s__Fusicatenibacter saccharivorans	Capsule (VF0560)	Immune modulation	1
MAG2281	d__Bacteria;p__Bacillota_A;c__Clostridia;o__Lachnospirales;f__Lachnospiraceae;g__Fusicatenibacter;s__Fusicatenibacter saccharivorans	Capsule (VF0881)	Immune modulation	10
MAG2281	d__Bacteria;p__Bacillota_A;c__Clostridia;o__Lachnospirales;f__Lachnospiraceae;g__Fusicatenibacter;s__Fusicatenibacter saccharivorans	Capsule I (VF0436)	Immune modulation	1
MAG2281	d__Bacteria;p__Bacillota_A;c__Clostridia;o__Lachnospirales;f__Lachnospiraceae;g__Fusicatenibacter;s__Fusicatenibacter saccharivorans	Cereulide (VF0583)	Exotoxin	3
MAG2281	d__Bacteria;p__Bacillota_A;c__Clostridia;o__Lachnospirales;f__Lachnospiraceae;g__Fusicatenibacter;s__Fusicatenibacter saccharivorans	ClpC (VF0072)	Stress survival	1
MAG2281	d__Bacteria;p__Bacillota_A;c__Clostridia;o__Lachnospirales;f__Lachnospiraceae;g__Fusicatenibacter;s__Fusicatenibacter saccharivorans	ClpP (VF0074)	Stress survival	1
MAG2281	d__Bacteria;p__Bacillota_A;c__Clostridia;o__Lachnospirales;f__Lachnospiraceae;g__Fusicatenibacter;s__Fusicatenibacter saccharivorans	Colibactin (VF0573)	Exotoxin	4
MAG2281	d__Bacteria;p__Bacillota_A;c__Clostridia;o__Lachnospirales;f__Lachnospiraceae;g__Fusicatenibacter;s__Fusicatenibacter saccharivorans	Colibactin (VF1179)	Exotoxin	2
MAG2281	d__Bacteria;p__Bacillota_A;c__Clostridia;o__Lachnospirales;f__Lachnospiraceae;g__Fusicatenibacter;s__Fusicatenibacter saccharivorans	Copper exporter (VF0849)	Nutritional/Metabolic factor	2
MAG2281	d__Bacteria;p__Bacillota_A;c__Clostridia;o__Lachnospirales;f__Lachnospiraceae;g__Fusicatenibacter;s__Fusicatenibacter saccharivorans	Cpi-1a + Cpi-1 (SPI-1 like) (VF1259)	Effector delivery system	2
MAG2281	d__Bacteria;p__Bacillota_A;c__Clostridia;o__Lachnospirales;f__Lachnospiraceae;g__Fusicatenibacter;s__Fusicatenibacter saccharivorans	Cpi-2 encoded T3SS (SPI-2 like) (VF1260)	Effector delivery system	4
MAG2281	d__Bacteria;p__Bacillota_A;c__Clostridia;o__Lachnospirales;f__Lachnospiraceae;g__Fusicatenibacter;s__Fusicatenibacter saccharivorans	Cytolysin (VF0356)	Exotoxin	1
MAG2281	d__Bacteria;p__Bacillota_A;c__Clostridia;o__Lachnospirales;f__Lachnospiraceae;g__Fusicatenibacter;s__Fusicatenibacter saccharivorans	Direct heme uptake system (VF0689)	Nutritional/Metabolic factor	1
MAG2281	d__Bacteria;p__Bacillota_A;c__Clostridia;o__Lachnospirales;f__Lachnospiraceae;g__Fusicatenibacter;s__Fusicatenibacter saccharivorans	Direct heme uptake system (VF0724)	Nutritional/Metabolic factor	1
MAG2281	d__Bacteria;p__Bacillota_A;c__Clostridia;o__Lachnospirales;f__Lachnospiraceae;g__Fusicatenibacter;s__Fusicatenibacter saccharivorans	Dispersin (VF0215)	Others	2
MAG2281	d__Bacteria;p__Bacillota_A;c__Clostridia;o__Lachnospirales;f__Lachnospiraceae;g__Fusicatenibacter;s__Fusicatenibacter saccharivorans	Dot/Icm T4SS secreted effectors (VF0798)	Effector delivery system	2
MAG2281	d__Bacteria;p__Bacillota_A;c__Clostridia;o__Lachnospirales;f__Lachnospiraceae;g__Fusicatenibacter;s__Fusicatenibacter saccharivorans	EF-Tu (VF0877)	Adherence	4
MAG2281	d__Bacteria;p__Bacillota_A;c__Clostridia;o__Lachnospirales;f__Lachnospiraceae;g__Fusicatenibacter;s__Fusicatenibacter saccharivorans	ESX-1 (VF0315)	Effector delivery system	1
MAG2281	d__Bacteria;p__Bacillota_A;c__Clostridia;o__Lachnospirales;f__Lachnospiraceae;g__Fusicatenibacter;s__Fusicatenibacter saccharivorans	ESX-3 (VF0521)	Effector delivery system	1
MAG2281	d__Bacteria;p__Bacillota_A;c__Clostridia;o__Lachnospirales;f__Lachnospiraceae;g__Fusicatenibacter;s__Fusicatenibacter saccharivorans	ESX-4 (T7SS) (VF0836)	Effector delivery system	1
MAG2281	d__Bacteria;p__Bacillota_A;c__Clostridia;o__Lachnospirales;f__Lachnospiraceae;g__Fusicatenibacter;s__Fusicatenibacter saccharivorans	Exopolysaccharide (VF0755)	Immune modulation	2
MAG2281	d__Bacteria;p__Bacillota_A;c__Clostridia;o__Lachnospirales;f__Lachnospiraceae;g__Fusicatenibacter;s__Fusicatenibacter saccharivorans	F1 antigen (VF0138)	Immune modulation	1
MAG2281	d__Bacteria;p__Bacillota_A;c__Clostridia;o__Lachnospirales;f__Lachnospiraceae;g__Fusicatenibacter;s__Fusicatenibacter saccharivorans	FAS-II (VF0809)	Nutritional/Metabolic factor	1
MAG2281	d__Bacteria;p__Bacillota_A;c__Clostridia;o__Lachnospirales;f__Lachnospiraceae;g__Fusicatenibacter;s__Fusicatenibacter saccharivorans	FbpA/Fbp68 (VF0595)	Adherence	1
MAG2281	d__Bacteria;p__Bacillota_A;c__Clostridia;o__Lachnospirales;f__Lachnospiraceae;g__Fusicatenibacter;s__Fusicatenibacter saccharivorans	FbpABC (VF0272)	Nutritional/Metabolic factor	7
MAG2281	d__Bacteria;p__Bacillota_A;c__Clostridia;o__Lachnospirales;f__Lachnospiraceae;g__Fusicatenibacter;s__Fusicatenibacter saccharivorans	FeoAB (VF0160)	Nutritional/Metabolic factor	3
MAG2281	d__Bacteria;p__Bacillota_A;c__Clostridia;o__Lachnospirales;f__Lachnospiraceae;g__Fusicatenibacter;s__Fusicatenibacter saccharivorans	Ferrous iron transport (VF0985)	Nutritional/Metabolic factor	1
MAG2281	d__Bacteria;p__Bacillota_A;c__Clostridia;o__Lachnospirales;f__Lachnospiraceae;g__Fusicatenibacter;s__Fusicatenibacter saccharivorans	Fibrinogen binding protein (VF0750)	Adherence	1
MAG2281	d__Bacteria;p__Bacillota_A;c__Clostridia;o__Lachnospirales;f__Lachnospiraceae;g__Fusicatenibacter;s__Fusicatenibacter saccharivorans	Flagella (VF0051)	Motility	1
MAG2281	d__Bacteria;p__Bacillota_A;c__Clostridia;o__Lachnospirales;f__Lachnospiraceae;g__Fusicatenibacter;s__Fusicatenibacter saccharivorans	Flagella (VF0114)	Motility	1
MAG2281	d__Bacteria;p__Bacillota_A;c__Clostridia;o__Lachnospirales;f__Lachnospiraceae;g__Fusicatenibacter;s__Fusicatenibacter saccharivorans	Flagella (VF0273)	Motility	1
MAG2281	d__Bacteria;p__Bacillota_A;c__Clostridia;o__Lachnospirales;f__Lachnospiraceae;g__Fusicatenibacter;s__Fusicatenibacter saccharivorans	Flagella (VF0519)	Motility	2
MAG2281	d__Bacteria;p__Bacillota_A;c__Clostridia;o__Lachnospirales;f__Lachnospiraceae;g__Fusicatenibacter;s__Fusicatenibacter saccharivorans	Flp pili (VF0612)	Adherence	1
MAG2281	d__Bacteria;p__Bacillota_A;c__Clostridia;o__Lachnospirales;f__Lachnospiraceae;g__Fusicatenibacter;s__Fusicatenibacter saccharivorans	GPL locus (VF0841)	Immune modulation	1
MAG2281	d__Bacteria;p__Bacillota_A;c__Clostridia;o__Lachnospirales;f__Lachnospiraceae;g__Fusicatenibacter;s__Fusicatenibacter saccharivorans	GacS/GacA two-component system (VF0908)	Regulation	4
MAG2281	d__Bacteria;p__Bacillota_A;c__Clostridia;o__Lachnospirales;f__Lachnospiraceae;g__Fusicatenibacter;s__Fusicatenibacter saccharivorans	Glutamine synthesis (VF0816)	Nutritional/Metabolic factor	1
MAG2281	d__Bacteria;p__Bacillota_A;c__Clostridia;o__Lachnospirales;f__Lachnospiraceae;g__Fusicatenibacter;s__Fusicatenibacter saccharivorans	GroEL (VF0594)	Adherence	1
MAG2281	d__Bacteria;p__Bacillota_A;c__Clostridia;o__Lachnospirales;f__Lachnospiraceae;g__Fusicatenibacter;s__Fusicatenibacter saccharivorans	Heme biosynthesis (VF0758)	Nutritional/Metabolic factor	1
MAG2281	d__Bacteria;p__Bacillota_A;c__Clostridia;o__Lachnospirales;f__Lachnospiraceae;g__Fusicatenibacter;s__Fusicatenibacter saccharivorans	Hemolysin (VF0879)	Exotoxin	1
MAG2281	d__Bacteria;p__Bacillota_A;c__Clostridia;o__Lachnospirales;f__Lachnospiraceae;g__Fusicatenibacter;s__Fusicatenibacter saccharivorans	Hemolysin HlyA (VF0646)	Exotoxin	1
MAG2281	d__Bacteria;p__Bacillota_A;c__Clostridia;o__Lachnospirales;f__Lachnospiraceae;g__Fusicatenibacter;s__Fusicatenibacter saccharivorans	Hemolysin III (VF0655)	Exotoxin	1
MAG2281	d__Bacteria;p__Bacillota_A;c__Clostridia;o__Lachnospirales;f__Lachnospiraceae;g__Fusicatenibacter;s__Fusicatenibacter saccharivorans	HitABC (VF0268)	Nutritional/Metabolic factor	3
MAG2281	d__Bacteria;p__Bacillota_A;c__Clostridia;o__Lachnospirales;f__Lachnospiraceae;g__Fusicatenibacter;s__Fusicatenibacter saccharivorans	HmuR2 (VF1253)	Nutritional/Metabolic factor	1
MAG2281	d__Bacteria;p__Bacillota_A;c__Clostridia;o__Lachnospirales;f__Lachnospiraceae;g__Fusicatenibacter;s__Fusicatenibacter saccharivorans	IdeR (VF0300)	Regulation	1
MAG2281	d__Bacteria;p__Bacillota_A;c__Clostridia;o__Lachnospirales;f__Lachnospiraceae;g__Fusicatenibacter;s__Fusicatenibacter saccharivorans	Intercellular adhesion proteins (VF0014)	Biofilm	1
MAG2281	d__Bacteria;p__Bacillota_A;c__Clostridia;o__Lachnospirales;f__Lachnospiraceae;g__Fusicatenibacter;s__Fusicatenibacter saccharivorans	LOS (VF0044)	Immune modulation	21
MAG2281	d__Bacteria;p__Bacillota_A;c__Clostridia;o__Lachnospirales;f__Lachnospiraceae;g__Fusicatenibacter;s__Fusicatenibacter saccharivorans	LPS (VF0033)	Immune modulation	1
MAG2281	d__Bacteria;p__Bacillota_A;c__Clostridia;o__Lachnospirales;f__Lachnospiraceae;g__Fusicatenibacter;s__Fusicatenibacter saccharivorans	LPS (VF0056)	Immune modulation	1
MAG2281	d__Bacteria;p__Bacillota_A;c__Clostridia;o__Lachnospirales;f__Lachnospiraceae;g__Fusicatenibacter;s__Fusicatenibacter saccharivorans	LPS (VF0124)	Immune modulation	1
MAG2281	d__Bacteria;p__Bacillota_A;c__Clostridia;o__Lachnospirales;f__Lachnospiraceae;g__Fusicatenibacter;s__Fusicatenibacter saccharivorans	LPS (VF0171)	Immune modulation	2
MAG2281	d__Bacteria;p__Bacillota_A;c__Clostridia;o__Lachnospirales;f__Lachnospiraceae;g__Fusicatenibacter;s__Fusicatenibacter saccharivorans	LPS (VF0367)	Immune modulation	3
MAG2281	d__Bacteria;p__Bacillota_A;c__Clostridia;o__Lachnospirales;f__Lachnospiraceae;g__Fusicatenibacter;s__Fusicatenibacter saccharivorans	LPS (VF0542)	Immune modulation	1
MAG2281	d__Bacteria;p__Bacillota_A;c__Clostridia;o__Lachnospirales;f__Lachnospiraceae;g__Fusicatenibacter;s__Fusicatenibacter saccharivorans	LPS (VF0561)	Immune modulation	2
MAG2281	d__Bacteria;p__Bacillota_A;c__Clostridia;o__Lachnospirales;f__Lachnospiraceae;g__Fusicatenibacter;s__Fusicatenibacter saccharivorans	Lap (VF0444)	Adherence	4
MAG2281	d__Bacteria;p__Bacillota_A;c__Clostridia;o__Lachnospirales;f__Lachnospiraceae;g__Fusicatenibacter;s__Fusicatenibacter saccharivorans	Lateral flagella (VF0625)	Biofilm	1
MAG2281	d__Bacteria;p__Bacillota_A;c__Clostridia;o__Lachnospirales;f__Lachnospiraceae;g__Fusicatenibacter;s__Fusicatenibacter saccharivorans	Leucine synthesis (VF0814)	Nutritional/Metabolic factor	1
MAG2281	d__Bacteria;p__Bacillota_A;c__Clostridia;o__Lachnospirales;f__Lachnospiraceae;g__Fusicatenibacter;s__Fusicatenibacter saccharivorans	Lipoprotein diacylglyceryl transferase lgt (VF0790)	Post-translational modification	1
MAG2281	d__Bacteria;p__Bacillota_A;c__Clostridia;o__Lachnospirales;f__Lachnospiraceae;g__Fusicatenibacter;s__Fusicatenibacter saccharivorans	LisR/LisK (VF0792)	Regulation	4
MAG2281	d__Bacteria;p__Bacillota_A;c__Clostridia;o__Lachnospirales;f__Lachnospiraceae;g__Fusicatenibacter;s__Fusicatenibacter saccharivorans	MARTX (VF0265)	Exotoxin	1
MAG2281	d__Bacteria;p__Bacillota_A;c__Clostridia;o__Lachnospirales;f__Lachnospiraceae;g__Fusicatenibacter;s__Fusicatenibacter saccharivorans	MgtBC (VF0106)	Nutritional/Metabolic factor	2
MAG2281	d__Bacteria;p__Bacillota_A;c__Clostridia;o__Lachnospirales;f__Lachnospiraceae;g__Fusicatenibacter;s__Fusicatenibacter saccharivorans	MprAB (VF0298)	Regulation	1
MAG2281	d__Bacteria;p__Bacillota_A;c__Clostridia;o__Lachnospirales;f__Lachnospiraceae;g__Fusicatenibacter;s__Fusicatenibacter saccharivorans	Mycobactin (VF0299)	Nutritional/Metabolic factor	2
MAG2281	d__Bacteria;p__Bacillota_A;c__Clostridia;o__Lachnospirales;f__Lachnospiraceae;g__Fusicatenibacter;s__Fusicatenibacter saccharivorans	MymA operon (VF0840)	Immune modulation	1
MAG2281	d__Bacteria;p__Bacillota_A;c__Clostridia;o__Lachnospirales;f__Lachnospiraceae;g__Fusicatenibacter;s__Fusicatenibacter saccharivorans	O-antigen (VF0392)	Immune modulation	3
MAG2281	d__Bacteria;p__Bacillota_A;c__Clostridia;o__Lachnospirales;f__Lachnospiraceae;g__Fusicatenibacter;s__Fusicatenibacter saccharivorans	Oligopeptide-binding protein oppA (VF0786)	Nutritional/Metabolic factor	3
MAG2281	d__Bacteria;p__Bacillota_A;c__Clostridia;o__Lachnospirales;f__Lachnospiraceae;g__Fusicatenibacter;s__Fusicatenibacter saccharivorans	P(1)-type Mn2+ transporting ATPase (VF0848)	Nutritional/Metabolic factor	1
MAG2281	d__Bacteria;p__Bacillota_A;c__Clostridia;o__Lachnospirales;f__Lachnospiraceae;g__Fusicatenibacter;s__Fusicatenibacter saccharivorans	P. syringae TTSS (VF0909)	Effector delivery system	1
MAG2281	d__Bacteria;p__Bacillota_A;c__Clostridia;o__Lachnospirales;f__Lachnospiraceae;g__Fusicatenibacter;s__Fusicatenibacter saccharivorans	P. syringae TTSS effectors (VF0911)	Effector delivery system	1
MAG2281	d__Bacteria;p__Bacillota_A;c__Clostridia;o__Lachnospirales;f__Lachnospiraceae;g__Fusicatenibacter;s__Fusicatenibacter saccharivorans	PAI-2 encoded (VF1271)	Effector delivery system	1
MAG2281	d__Bacteria;p__Bacillota_A;c__Clostridia;o__Lachnospirales;f__Lachnospiraceae;g__Fusicatenibacter;s__Fusicatenibacter saccharivorans	PDH-B (VF0878)	Adherence	1
MAG2281	d__Bacteria;p__Bacillota_A;c__Clostridia;o__Lachnospirales;f__Lachnospiraceae;g__Fusicatenibacter;s__Fusicatenibacter saccharivorans	PDIM (VF0309)	Immune modulation	5
MAG2281	d__Bacteria;p__Bacillota_A;c__Clostridia;o__Lachnospirales;f__Lachnospiraceae;g__Fusicatenibacter;s__Fusicatenibacter saccharivorans	PanC/PanD (VF0319)	Nutritional/Metabolic factor	1
MAG2281	d__Bacteria;p__Bacillota_A;c__Clostridia;o__Lachnospirales;f__Lachnospiraceae;g__Fusicatenibacter;s__Fusicatenibacter saccharivorans	PbpG (VF0468)	Immune modulation	2
MAG2281	d__Bacteria;p__Bacillota_A;c__Clostridia;o__Lachnospirales;f__Lachnospiraceae;g__Fusicatenibacter;s__Fusicatenibacter saccharivorans	PgdA (VF0442)	Immune modulation	1
MAG2281	d__Bacteria;p__Bacillota_A;c__Clostridia;o__Lachnospirales;f__Lachnospiraceae;g__Fusicatenibacter;s__Fusicatenibacter saccharivorans	PhoP (VF0286)	Regulation	1
MAG2281	d__Bacteria;p__Bacillota_A;c__Clostridia;o__Lachnospirales;f__Lachnospiraceae;g__Fusicatenibacter;s__Fusicatenibacter saccharivorans	Phytotoxin phaseolotoxin (VF0917)	Exotoxin	1
MAG2281	d__Bacteria;p__Bacillota_A;c__Clostridia;o__Lachnospirales;f__Lachnospiraceae;g__Fusicatenibacter;s__Fusicatenibacter saccharivorans	PlcR-PapR quorum sensing (VF0660)	Biofilm	2
MAG2281	d__Bacteria;p__Bacillota_A;c__Clostridia;o__Lachnospirales;f__Lachnospiraceae;g__Fusicatenibacter;s__Fusicatenibacter saccharivorans	PmrAB (VF1355)	Regulation	1
MAG2281	d__Bacteria;p__Bacillota_A;c__Clostridia;o__Lachnospirales;f__Lachnospiraceae;g__Fusicatenibacter;s__Fusicatenibacter saccharivorans	Polar flagella (VF0473)	Motility	3
MAG2281	d__Bacteria;p__Bacillota_A;c__Clostridia;o__Lachnospirales;f__Lachnospiraceae;g__Fusicatenibacter;s__Fusicatenibacter saccharivorans	Polysaccharide capsule (VF0659)	Immune modulation	6
MAG2281	d__Bacteria;p__Bacillota_A;c__Clostridia;o__Lachnospirales;f__Lachnospiraceae;g__Fusicatenibacter;s__Fusicatenibacter saccharivorans	Proline synthesis (VF0812)	Nutritional/Metabolic factor	1
MAG2281	d__Bacteria;p__Bacillota_A;c__Clostridia;o__Lachnospirales;f__Lachnospiraceae;g__Fusicatenibacter;s__Fusicatenibacter saccharivorans	Proteasome-associated proteins (VF0847)	Stress survival	2
MAG2281	d__Bacteria;p__Bacillota_A;c__Clostridia;o__Lachnospirales;f__Lachnospiraceae;g__Fusicatenibacter;s__Fusicatenibacter saccharivorans	Protein kinase G (VF0805)	Immune modulation	2
MAG2281	d__Bacteria;p__Bacillota_A;c__Clostridia;o__Lachnospirales;f__Lachnospiraceae;g__Fusicatenibacter;s__Fusicatenibacter saccharivorans	Proteobactin (VF1252)	Nutritional/Metabolic factor	2
MAG2281	d__Bacteria;p__Bacillota_A;c__Clostridia;o__Lachnospirales;f__Lachnospiraceae;g__Fusicatenibacter;s__Fusicatenibacter saccharivorans	Pseudomonine (VF0936)	Nutritional/Metabolic factor	2
MAG2281	d__Bacteria;p__Bacillota_A;c__Clostridia;o__Lachnospirales;f__Lachnospiraceae;g__Fusicatenibacter;s__Fusicatenibacter saccharivorans	Purine biosynthesis (VF0559)	Nutritional/Metabolic factor	2
MAG2281	d__Bacteria;p__Bacillota_A;c__Clostridia;o__Lachnospirales;f__Lachnospiraceae;g__Fusicatenibacter;s__Fusicatenibacter saccharivorans	Purine synthesis (VF0811)	Nutritional/Metabolic factor	1
MAG2281	d__Bacteria;p__Bacillota_A;c__Clostridia;o__Lachnospirales;f__Lachnospiraceae;g__Fusicatenibacter;s__Fusicatenibacter saccharivorans	Pyoverdine (VF0094)	Nutritional/Metabolic factor	2
MAG2281	d__Bacteria;p__Bacillota_A;c__Clostridia;o__Lachnospirales;f__Lachnospiraceae;g__Fusicatenibacter;s__Fusicatenibacter saccharivorans	Pyrimidine biosynthesis (VF0558)	Nutritional/Metabolic factor	3
MAG2281	d__Bacteria;p__Bacillota_A;c__Clostridia;o__Lachnospirales;f__Lachnospiraceae;g__Fusicatenibacter;s__Fusicatenibacter saccharivorans	RecN (VF0457)	Stress survival	1
MAG2281	d__Bacteria;p__Bacillota_A;c__Clostridia;o__Lachnospirales;f__Lachnospiraceae;g__Fusicatenibacter;s__Fusicatenibacter saccharivorans	RegX3 (VF0858)	Regulation	10
MAG2281	d__Bacteria;p__Bacillota_A;c__Clostridia;o__Lachnospirales;f__Lachnospiraceae;g__Fusicatenibacter;s__Fusicatenibacter saccharivorans	RelA (VF0287)	Regulation	1
MAG2281	d__Bacteria;p__Bacillota_A;c__Clostridia;o__Lachnospirales;f__Lachnospiraceae;g__Fusicatenibacter;s__Fusicatenibacter saccharivorans	RtxA (VF0482)	Exotoxin	1
MAG2281	d__Bacteria;p__Bacillota_A;c__Clostridia;o__Lachnospirales;f__Lachnospiraceae;g__Fusicatenibacter;s__Fusicatenibacter saccharivorans	SP41 (VF0694)	Adherence	1
MAG2281	d__Bacteria;p__Bacillota_A;c__Clostridia;o__Lachnospirales;f__Lachnospiraceae;g__Fusicatenibacter;s__Fusicatenibacter saccharivorans	SSU98_1513 (VF1105)	Adherence	1
MAG2281	d__Bacteria;p__Bacillota_A;c__Clostridia;o__Lachnospirales;f__Lachnospiraceae;g__Fusicatenibacter;s__Fusicatenibacter saccharivorans	SenX3 (VF0857)	Regulation	4
MAG2281	d__Bacteria;p__Bacillota_A;c__Clostridia;o__Lachnospirales;f__Lachnospiraceae;g__Fusicatenibacter;s__Fusicatenibacter saccharivorans	Serine protease (VF1055)	Exoenzyme	2
MAG2281	d__Bacteria;p__Bacillota_A;c__Clostridia;o__Lachnospirales;f__Lachnospiraceae;g__Fusicatenibacter;s__Fusicatenibacter saccharivorans	Serine-threonine phosphatase stp (VF0787)	Post-translational modification	1
MAG2281	d__Bacteria;p__Bacillota_A;c__Clostridia;o__Lachnospirales;f__Lachnospiraceae;g__Fusicatenibacter;s__Fusicatenibacter saccharivorans	SigA (VF0257)	Regulation	2
MAG2281	d__Bacteria;p__Bacillota_A;c__Clostridia;o__Lachnospirales;f__Lachnospiraceae;g__Fusicatenibacter;s__Fusicatenibacter saccharivorans	SigE (VF0295)	Regulation	1
MAG2281	d__Bacteria;p__Bacillota_A;c__Clostridia;o__Lachnospirales;f__Lachnospiraceae;g__Fusicatenibacter;s__Fusicatenibacter saccharivorans	SigF (VF0294)	Regulation	2
MAG2281	d__Bacteria;p__Bacillota_A;c__Clostridia;o__Lachnospirales;f__Lachnospiraceae;g__Fusicatenibacter;s__Fusicatenibacter saccharivorans	Sortase B (VF0789)	Post-translational modification	2
MAG2281	d__Bacteria;p__Bacillota_A;c__Clostridia;o__Lachnospirales;f__Lachnospiraceae;g__Fusicatenibacter;s__Fusicatenibacter saccharivorans	Streptococcal enolase (VF1060)	Exoenzyme	1
MAG2281	d__Bacteria;p__Bacillota_A;c__Clostridia;o__Lachnospirales;f__Lachnospiraceae;g__Fusicatenibacter;s__Fusicatenibacter saccharivorans	Streptococcal plasmin receptor/GAPDH (VF1042)	Adherence	1
MAG2281	d__Bacteria;p__Bacillota_A;c__Clostridia;o__Lachnospirales;f__Lachnospiraceae;g__Fusicatenibacter;s__Fusicatenibacter saccharivorans	Sulfolipid-1 biosynthesis and transport (VF0803)	Immune modulation	1
MAG2281	d__Bacteria;p__Bacillota_A;c__Clostridia;o__Lachnospirales;f__Lachnospiraceae;g__Fusicatenibacter;s__Fusicatenibacter saccharivorans	T3SS (VF1274)	Effector delivery system	1
MAG2281	d__Bacteria;p__Bacillota_A;c__Clostridia;o__Lachnospirales;f__Lachnospiraceae;g__Fusicatenibacter;s__Fusicatenibacter saccharivorans	T4SS secreted effectors (VF0696)	Effector delivery system	2
MAG2281	d__Bacteria;p__Bacillota_A;c__Clostridia;o__Lachnospirales;f__Lachnospiraceae;g__Fusicatenibacter;s__Fusicatenibacter saccharivorans	T6SS (VF0698)	Effector delivery system	1
MAG2281	d__Bacteria;p__Bacillota_A;c__Clostridia;o__Lachnospirales;f__Lachnospiraceae;g__Fusicatenibacter;s__Fusicatenibacter saccharivorans	T6SS-II (VF0783)	Effector delivery system	1
MAG2281	d__Bacteria;p__Bacillota_A;c__Clostridia;o__Lachnospirales;f__Lachnospiraceae;g__Fusicatenibacter;s__Fusicatenibacter saccharivorans	T7SS (VF0581)	Effector delivery system	1
MAG2281	d__Bacteria;p__Bacillota_A;c__Clostridia;o__Lachnospirales;f__Lachnospiraceae;g__Fusicatenibacter;s__Fusicatenibacter saccharivorans	TFP (VF1334)	Adherence	2
MAG2281	d__Bacteria;p__Bacillota_A;c__Clostridia;o__Lachnospirales;f__Lachnospiraceae;g__Fusicatenibacter;s__Fusicatenibacter saccharivorans	TTSS (SPI-2 encode) (VF0321)	Effector delivery system	1
MAG2281	d__Bacteria;p__Bacillota_A;c__Clostridia;o__Lachnospirales;f__Lachnospiraceae;g__Fusicatenibacter;s__Fusicatenibacter saccharivorans	TTSS (VF0344)	Effector delivery system	1
MAG2281	d__Bacteria;p__Bacillota_A;c__Clostridia;o__Lachnospirales;f__Lachnospiraceae;g__Fusicatenibacter;s__Fusicatenibacter saccharivorans	TTSS (chromosomally encoded) (VF1023)	Effector delivery system	2
MAG2281	d__Bacteria;p__Bacillota_A;c__Clostridia;o__Lachnospirales;f__Lachnospiraceae;g__Fusicatenibacter;s__Fusicatenibacter saccharivorans	TTSS secreted effectors (VF0711)	Effector delivery system	4
MAG2281	d__Bacteria;p__Bacillota_A;c__Clostridia;o__Lachnospirales;f__Lachnospiraceae;g__Fusicatenibacter;s__Fusicatenibacter saccharivorans	Thioquinolobactin (VF0937)	Nutritional/Metabolic factor	2
MAG2281	d__Bacteria;p__Bacillota_A;c__Clostridia;o__Lachnospirales;f__Lachnospiraceae;g__Fusicatenibacter;s__Fusicatenibacter saccharivorans	TlyC (VF0489)	Exoenzyme	1
MAG2281	d__Bacteria;p__Bacillota_A;c__Clostridia;o__Lachnospirales;f__Lachnospiraceae;g__Fusicatenibacter;s__Fusicatenibacter saccharivorans	Trehalose-recycling ABC transporter (VF0842)	Nutritional/Metabolic factor	20
MAG2281	d__Bacteria;p__Bacillota_A;c__Clostridia;o__Lachnospirales;f__Lachnospiraceae;g__Fusicatenibacter;s__Fusicatenibacter saccharivorans	Trigger factor (VF1056)	Stress survival	3
MAG2281	d__Bacteria;p__Bacillota_A;c__Clostridia;o__Lachnospirales;f__Lachnospiraceae;g__Fusicatenibacter;s__Fusicatenibacter saccharivorans	Tryptophan synthesis (VF0813)	Nutritional/Metabolic factor	1
MAG2281	d__Bacteria;p__Bacillota_A;c__Clostridia;o__Lachnospirales;f__Lachnospiraceae;g__Fusicatenibacter;s__Fusicatenibacter saccharivorans	Type IV pili (VF0082)	Adherence	3
MAG2281	d__Bacteria;p__Bacillota_A;c__Clostridia;o__Lachnospirales;f__Lachnospiraceae;g__Fusicatenibacter;s__Fusicatenibacter saccharivorans	Type IV pili (VF1212)	Adherence	1
MAG2281	d__Bacteria;p__Bacillota_A;c__Clostridia;o__Lachnospirales;f__Lachnospiraceae;g__Fusicatenibacter;s__Fusicatenibacter saccharivorans	VPS (VF0615)	Biofilm	1
MAG2281	d__Bacteria;p__Bacillota_A;c__Clostridia;o__Lachnospirales;f__Lachnospiraceae;g__Fusicatenibacter;s__Fusicatenibacter saccharivorans	Vibriobactin/Vulnibactin (VF0626)	Nutritional/Metabolic factor	1
MAG2281	d__Bacteria;p__Bacillota_A;c__Clostridia;o__Lachnospirales;f__Lachnospiraceae;g__Fusicatenibacter;s__Fusicatenibacter saccharivorans	VirR/VirS (VF0791)	Regulation	2
MAG2281	d__Bacteria;p__Bacillota_A;c__Clostridia;o__Lachnospirales;f__Lachnospiraceae;g__Fusicatenibacter;s__Fusicatenibacter saccharivorans	VirR/VirS two component system (VF0729)	Regulation	1
MAG2281	d__Bacteria;p__Bacillota_A;c__Clostridia;o__Lachnospirales;f__Lachnospiraceae;g__Fusicatenibacter;s__Fusicatenibacter saccharivorans	Yersiniabactin siderophore (VF1115)	Nutritional/Metabolic factor	1
MAG2281	d__Bacteria;p__Bacillota_A;c__Clostridia;o__Lachnospirales;f__Lachnospiraceae;g__Fusicatenibacter;s__Fusicatenibacter saccharivorans	Yersiniabactin-related (VF1251)	Nutritional/Metabolic factor	1
MAG2619	d__Bacteria;p__Actinomycetota;c__Coriobacteriia;o__Coriobacteriales;f__Eggerthellaceae;g__Anaerotardibacter;s__Anaerotardibacter sp900538545	ABC transporter (VF0741)	Nutritional/Metabolic factor	1
MAG2619	d__Bacteria;p__Actinomycetota;c__Coriobacteriia;o__Coriobacteriales;f__Eggerthellaceae;g__Anaerotardibacter;s__Anaerotardibacter sp900538545	ABC transporter (VF0818)	Nutritional/Metabolic factor	1
MAG2619	d__Bacteria;p__Actinomycetota;c__Coriobacteriia;o__Coriobacteriales;f__Eggerthellaceae;g__Anaerotardibacter;s__Anaerotardibacter sp900538545	ABC-type heme transporter (VF0739)	Nutritional/Metabolic factor	3
MAG2619	d__Bacteria;p__Actinomycetota;c__Coriobacteriia;o__Coriobacteriales;f__Eggerthellaceae;g__Anaerotardibacter;s__Anaerotardibacter sp900538545	Accessory secretion factor (VF0808)	Others	1
MAG2619	d__Bacteria;p__Actinomycetota;c__Coriobacteriia;o__Coriobacteriales;f__Eggerthellaceae;g__Anaerotardibacter;s__Anaerotardibacter sp900538545	Achromobactin biosynthesis and transport (VF0922)	Nutritional/Metabolic factor	1
MAG2619	d__Bacteria;p__Actinomycetota;c__Coriobacteriia;o__Coriobacteriales;f__Eggerthellaceae;g__Anaerotardibacter;s__Anaerotardibacter sp900538545	Acinetobactin (VF0467)	Nutritional/Metabolic factor	1
MAG2619	d__Bacteria;p__Actinomycetota;c__Coriobacteriia;o__Coriobacteriales;f__Eggerthellaceae;g__Anaerotardibacter;s__Anaerotardibacter sp900538545	AdeFGH efflux pump (VF0504)	Biofilm	1
MAG2619	d__Bacteria;p__Actinomycetota;c__Coriobacteriia;o__Coriobacteriales;f__Eggerthellaceae;g__Anaerotardibacter;s__Anaerotardibacter sp900538545	Adherence; porin (VF0713)	Adherence	1
MAG2619	d__Bacteria;p__Actinomycetota;c__Coriobacteriia;o__Coriobacteriales;f__Eggerthellaceae;g__Anaerotardibacter;s__Anaerotardibacter sp900538545	Alginate (VF0091)	Biofilm	4
MAG2619	d__Bacteria;p__Actinomycetota;c__Coriobacteriia;o__Coriobacteriales;f__Eggerthellaceae;g__Anaerotardibacter;s__Anaerotardibacter sp900538545	B. cereus exo-polysaccharide (BPS) (VF0668)	Immune modulation	1
MAG2619	d__Bacteria;p__Actinomycetota;c__Coriobacteriia;o__Coriobacteriales;f__Eggerthellaceae;g__Anaerotardibacter;s__Anaerotardibacter sp900538545	Bacillibactin (VF0586)	Nutritional/Metabolic factor	1
MAG2619	d__Bacteria;p__Actinomycetota;c__Coriobacteriia;o__Coriobacteriales;f__Eggerthellaceae;g__Anaerotardibacter;s__Anaerotardibacter sp900538545	Beta-haemolysin/cytolysin (VF0279)	Exotoxin	2
MAG2619	d__Bacteria;p__Actinomycetota;c__Coriobacteriia;o__Coriobacteriales;f__Eggerthellaceae;g__Anaerotardibacter;s__Anaerotardibacter sp900538545	BvrR-BvrS (VF0368)	Regulation	2
MAG2619	d__Bacteria;p__Actinomycetota;c__Coriobacteriia;o__Coriobacteriales;f__Eggerthellaceae;g__Anaerotardibacter;s__Anaerotardibacter sp900538545	CBPs (VF0145)	Adherence	1
MAG2619	d__Bacteria;p__Actinomycetota;c__Coriobacteriia;o__Coriobacteriales;f__Eggerthellaceae;g__Anaerotardibacter;s__Anaerotardibacter sp900538545	Cable pilus (VF0700)	Adherence	1
MAG2619	d__Bacteria;p__Actinomycetota;c__Coriobacteriia;o__Coriobacteriales;f__Eggerthellaceae;g__Anaerotardibacter;s__Anaerotardibacter sp900538545	Capsule (VF0003)	Immune modulation	1
MAG2619	d__Bacteria;p__Actinomycetota;c__Coriobacteriia;o__Coriobacteriales;f__Eggerthellaceae;g__Anaerotardibacter;s__Anaerotardibacter sp900538545	Capsule (VF0141)	Immune modulation	1
MAG2619	d__Bacteria;p__Actinomycetota;c__Coriobacteriia;o__Coriobacteriales;f__Eggerthellaceae;g__Anaerotardibacter;s__Anaerotardibacter sp900538545	Capsule (VF0144)	Immune modulation	10
MAG2619	d__Bacteria;p__Actinomycetota;c__Coriobacteriia;o__Coriobacteriales;f__Eggerthellaceae;g__Anaerotardibacter;s__Anaerotardibacter sp900538545	Capsule (VF0274)	Immune modulation	4
MAG2619	d__Bacteria;p__Actinomycetota;c__Coriobacteriia;o__Coriobacteriales;f__Eggerthellaceae;g__Anaerotardibacter;s__Anaerotardibacter sp900538545	Capsule (VF0323)	Immune modulation	4
MAG2619	d__Bacteria;p__Actinomycetota;c__Coriobacteriia;o__Coriobacteriales;f__Eggerthellaceae;g__Anaerotardibacter;s__Anaerotardibacter sp900538545	Capsule (VF0361)	Immune modulation	3
MAG2619	d__Bacteria;p__Actinomycetota;c__Coriobacteriia;o__Coriobacteriales;f__Eggerthellaceae;g__Anaerotardibacter;s__Anaerotardibacter sp900538545	Capsule (VF0543)	Immune modulation	1
MAG2619	d__Bacteria;p__Actinomycetota;c__Coriobacteriia;o__Coriobacteriales;f__Eggerthellaceae;g__Anaerotardibacter;s__Anaerotardibacter sp900538545	Capsule I (VF0436)	Immune modulation	1
MAG2619	d__Bacteria;p__Actinomycetota;c__Coriobacteriia;o__Coriobacteriales;f__Eggerthellaceae;g__Anaerotardibacter;s__Anaerotardibacter sp900538545	Cereulide (VF0583)	Exotoxin	1
MAG2619	d__Bacteria;p__Actinomycetota;c__Coriobacteriia;o__Coriobacteriales;f__Eggerthellaceae;g__Anaerotardibacter;s__Anaerotardibacter sp900538545	ClpC (VF0072)	Stress survival	1
MAG2619	d__Bacteria;p__Actinomycetota;c__Coriobacteriia;o__Coriobacteriales;f__Eggerthellaceae;g__Anaerotardibacter;s__Anaerotardibacter sp900538545	ClpP (VF0074)	Stress survival	1
MAG2619	d__Bacteria;p__Actinomycetota;c__Coriobacteriia;o__Coriobacteriales;f__Eggerthellaceae;g__Anaerotardibacter;s__Anaerotardibacter sp900538545	Copper exporter (VF0849)	Nutritional/Metabolic factor	2
MAG2619	d__Bacteria;p__Actinomycetota;c__Coriobacteriia;o__Coriobacteriales;f__Eggerthellaceae;g__Anaerotardibacter;s__Anaerotardibacter sp900538545	Cpi-2 encoded T3SS (SPI-2 like) (VF1260)	Effector delivery system	1
MAG2619	d__Bacteria;p__Actinomycetota;c__Coriobacteriia;o__Coriobacteriales;f__Eggerthellaceae;g__Anaerotardibacter;s__Anaerotardibacter sp900538545	Direct heme uptake system (VF0941)	Nutritional/Metabolic factor	1
MAG2619	d__Bacteria;p__Actinomycetota;c__Coriobacteriia;o__Coriobacteriales;f__Eggerthellaceae;g__Anaerotardibacter;s__Anaerotardibacter sp900538545	Direct heme uptake system (VF1030)	Nutritional/Metabolic factor	1
MAG2619	d__Bacteria;p__Actinomycetota;c__Coriobacteriia;o__Coriobacteriales;f__Eggerthellaceae;g__Anaerotardibacter;s__Anaerotardibacter sp900538545	Dispersin (VF0215)	Others	1
MAG2619	d__Bacteria;p__Actinomycetota;c__Coriobacteriia;o__Coriobacteriales;f__Eggerthellaceae;g__Anaerotardibacter;s__Anaerotardibacter sp900538545	Dot/Icm T4SS secreted effectors (VF0798)	Effector delivery system	1
MAG2619	d__Bacteria;p__Actinomycetota;c__Coriobacteriia;o__Coriobacteriales;f__Eggerthellaceae;g__Anaerotardibacter;s__Anaerotardibacter sp900538545	EF-Tu (VF0460)	Adherence	1
MAG2619	d__Bacteria;p__Actinomycetota;c__Coriobacteriia;o__Coriobacteriales;f__Eggerthellaceae;g__Anaerotardibacter;s__Anaerotardibacter sp900538545	EF-Tu (VF0877)	Adherence	1
MAG2619	d__Bacteria;p__Actinomycetota;c__Coriobacteriia;o__Coriobacteriales;f__Eggerthellaceae;g__Anaerotardibacter;s__Anaerotardibacter sp900538545	ESX-1 (VF0315)	Effector delivery system	1
MAG2619	d__Bacteria;p__Actinomycetota;c__Coriobacteriia;o__Coriobacteriales;f__Eggerthellaceae;g__Anaerotardibacter;s__Anaerotardibacter sp900538545	ESX-4 (T7SS) (VF0836)	Effector delivery system	1
MAG2619	d__Bacteria;p__Actinomycetota;c__Coriobacteriia;o__Coriobacteriales;f__Eggerthellaceae;g__Anaerotardibacter;s__Anaerotardibacter sp900538545	Enterobactin synthesis and transport (VF0984)	Nutritional/Metabolic factor	1
MAG2619	d__Bacteria;p__Actinomycetota;c__Coriobacteriia;o__Coriobacteriales;f__Eggerthellaceae;g__Anaerotardibacter;s__Anaerotardibacter sp900538545	Exochelin (smegmatis) (VF0819)	Nutritional/Metabolic factor	2
MAG2619	d__Bacteria;p__Actinomycetota;c__Coriobacteriia;o__Coriobacteriales;f__Eggerthellaceae;g__Anaerotardibacter;s__Anaerotardibacter sp900538545	Exopolysaccharide (VF0755)	Immune modulation	1
MAG2619	d__Bacteria;p__Actinomycetota;c__Coriobacteriia;o__Coriobacteriales;f__Eggerthellaceae;g__Anaerotardibacter;s__Anaerotardibacter sp900538545	FAS-II (VF0809)	Nutritional/Metabolic factor	1
MAG2619	d__Bacteria;p__Actinomycetota;c__Coriobacteriia;o__Coriobacteriales;f__Eggerthellaceae;g__Anaerotardibacter;s__Anaerotardibacter sp900538545	FadE29 (VF0845)	Nutritional/Metabolic factor	1
MAG2619	d__Bacteria;p__Actinomycetota;c__Coriobacteriia;o__Coriobacteriales;f__Eggerthellaceae;g__Anaerotardibacter;s__Anaerotardibacter sp900538545	FarAB (VF0450)	Antimicrobial activity/Competitive advantage	2
MAG2619	d__Bacteria;p__Actinomycetota;c__Coriobacteriia;o__Coriobacteriales;f__Eggerthellaceae;g__Anaerotardibacter;s__Anaerotardibacter sp900538545	FbpABC (VF0272)	Nutritional/Metabolic factor	1
MAG2619	d__Bacteria;p__Actinomycetota;c__Coriobacteriia;o__Coriobacteriales;f__Eggerthellaceae;g__Anaerotardibacter;s__Anaerotardibacter sp900538545	FeoAB (VF0160)	Nutritional/Metabolic factor	1
MAG2619	d__Bacteria;p__Actinomycetota;c__Coriobacteriia;o__Coriobacteriales;f__Eggerthellaceae;g__Anaerotardibacter;s__Anaerotardibacter sp900538545	Fibronectin-binding protein (VF0747)	Adherence	1
MAG2619	d__Bacteria;p__Actinomycetota;c__Coriobacteriia;o__Coriobacteriales;f__Eggerthellaceae;g__Anaerotardibacter;s__Anaerotardibacter sp900538545	Flagella (VF0051)	Motility	1
MAG2619	d__Bacteria;p__Actinomycetota;c__Coriobacteriia;o__Coriobacteriales;f__Eggerthellaceae;g__Anaerotardibacter;s__Anaerotardibacter sp900538545	Flagella (VF0519)	Motility	1
MAG2619	d__Bacteria;p__Actinomycetota;c__Coriobacteriia;o__Coriobacteriales;f__Eggerthellaceae;g__Anaerotardibacter;s__Anaerotardibacter sp900538545	FupA (VF0550)	Nutritional/Metabolic factor	1
MAG2619	d__Bacteria;p__Actinomycetota;c__Coriobacteriia;o__Coriobacteriales;f__Eggerthellaceae;g__Anaerotardibacter;s__Anaerotardibacter sp900538545	GacS/GacA two-component system (VF0908)	Regulation	2
MAG2619	d__Bacteria;p__Actinomycetota;c__Coriobacteriia;o__Coriobacteriales;f__Eggerthellaceae;g__Anaerotardibacter;s__Anaerotardibacter sp900538545	Glutamine synthesis (VF0816)	Nutritional/Metabolic factor	1
MAG2619	d__Bacteria;p__Actinomycetota;c__Coriobacteriia;o__Coriobacteriales;f__Eggerthellaceae;g__Anaerotardibacter;s__Anaerotardibacter sp900538545	GroEL (VF0594)	Adherence	1
MAG2619	d__Bacteria;p__Actinomycetota;c__Coriobacteriia;o__Coriobacteriales;f__Eggerthellaceae;g__Anaerotardibacter;s__Anaerotardibacter sp900538545	Heme biosynthesis (VF0758)	Nutritional/Metabolic factor	2
MAG2619	d__Bacteria;p__Actinomycetota;c__Coriobacteriia;o__Coriobacteriales;f__Eggerthellaceae;g__Anaerotardibacter;s__Anaerotardibacter sp900538545	Hemolysin (VF0879)	Exotoxin	1
MAG2619	d__Bacteria;p__Actinomycetota;c__Coriobacteriia;o__Coriobacteriales;f__Eggerthellaceae;g__Anaerotardibacter;s__Anaerotardibacter sp900538545	Hemolysin III (VF0655)	Exotoxin	1
MAG2619	d__Bacteria;p__Actinomycetota;c__Coriobacteriia;o__Coriobacteriales;f__Eggerthellaceae;g__Anaerotardibacter;s__Anaerotardibacter sp900538545	HitABC (VF0268)	Nutritional/Metabolic factor	2
MAG2619	d__Bacteria;p__Actinomycetota;c__Coriobacteriia;o__Coriobacteriales;f__Eggerthellaceae;g__Anaerotardibacter;s__Anaerotardibacter sp900538545	HspR (VF0297)	Regulation	1
MAG2619	d__Bacteria;p__Actinomycetota;c__Coriobacteriia;o__Coriobacteriales;f__Eggerthellaceae;g__Anaerotardibacter;s__Anaerotardibacter sp900538545	IlpA (VF0513)	Adherence	1
MAG2619	d__Bacteria;p__Actinomycetota;c__Coriobacteriia;o__Coriobacteriales;f__Eggerthellaceae;g__Anaerotardibacter;s__Anaerotardibacter sp900538545	Isd (VF0015)	Nutritional/Metabolic factor	1
MAG2619	d__Bacteria;p__Actinomycetota;c__Coriobacteriia;o__Coriobacteriales;f__Eggerthellaceae;g__Anaerotardibacter;s__Anaerotardibacter sp900538545	LOS (VF0044)	Immune modulation	7
MAG2619	d__Bacteria;p__Actinomycetota;c__Coriobacteriia;o__Coriobacteriales;f__Eggerthellaceae;g__Anaerotardibacter;s__Anaerotardibacter sp900538545	LPS (VF0056)	Immune modulation	1
MAG2619	d__Bacteria;p__Actinomycetota;c__Coriobacteriia;o__Coriobacteriales;f__Eggerthellaceae;g__Anaerotardibacter;s__Anaerotardibacter sp900538545	LPS (VF0085)	Immune modulation	1
MAG2619	d__Bacteria;p__Actinomycetota;c__Coriobacteriia;o__Coriobacteriales;f__Eggerthellaceae;g__Anaerotardibacter;s__Anaerotardibacter sp900538545	LPS (VF0124)	Immune modulation	1
MAG2619	d__Bacteria;p__Actinomycetota;c__Coriobacteriia;o__Coriobacteriales;f__Eggerthellaceae;g__Anaerotardibacter;s__Anaerotardibacter sp900538545	LPS (VF0171)	Immune modulation	1
MAG2619	d__Bacteria;p__Actinomycetota;c__Coriobacteriia;o__Coriobacteriales;f__Eggerthellaceae;g__Anaerotardibacter;s__Anaerotardibacter sp900538545	LPS (VF0370)	Immune modulation	1
MAG2619	d__Bacteria;p__Actinomycetota;c__Coriobacteriia;o__Coriobacteriales;f__Eggerthellaceae;g__Anaerotardibacter;s__Anaerotardibacter sp900538545	LPS (VF0542)	Immune modulation	3
MAG2619	d__Bacteria;p__Actinomycetota;c__Coriobacteriia;o__Coriobacteriales;f__Eggerthellaceae;g__Anaerotardibacter;s__Anaerotardibacter sp900538545	LPS (VF0561)	Immune modulation	2
MAG2619	d__Bacteria;p__Actinomycetota;c__Coriobacteriia;o__Coriobacteriales;f__Eggerthellaceae;g__Anaerotardibacter;s__Anaerotardibacter sp900538545	Lap (VF0444)	Adherence	1
MAG2619	d__Bacteria;p__Actinomycetota;c__Coriobacteriia;o__Coriobacteriales;f__Eggerthellaceae;g__Anaerotardibacter;s__Anaerotardibacter sp900538545	Lateral flagella (VF0625)	Biofilm	1
MAG2619	d__Bacteria;p__Actinomycetota;c__Coriobacteriia;o__Coriobacteriales;f__Eggerthellaceae;g__Anaerotardibacter;s__Anaerotardibacter sp900538545	LigA (VF1220)	Adherence	1
MAG2619	d__Bacteria;p__Actinomycetota;c__Coriobacteriia;o__Coriobacteriales;f__Eggerthellaceae;g__Anaerotardibacter;s__Anaerotardibacter sp900538545	LisR/LisK (VF0792)	Regulation	1
MAG2619	d__Bacteria;p__Actinomycetota;c__Coriobacteriia;o__Coriobacteriales;f__Eggerthellaceae;g__Anaerotardibacter;s__Anaerotardibacter sp900538545	Lysine synthesis (VF0815)	Nutritional/Metabolic factor	1
MAG2619	d__Bacteria;p__Actinomycetota;c__Coriobacteriia;o__Coriobacteriales;f__Eggerthellaceae;g__Anaerotardibacter;s__Anaerotardibacter sp900538545	MARTX (VF0265)	Exotoxin	1
MAG2619	d__Bacteria;p__Actinomycetota;c__Coriobacteriia;o__Coriobacteriales;f__Eggerthellaceae;g__Anaerotardibacter;s__Anaerotardibacter sp900538545	MgtBC (VF0106)	Nutritional/Metabolic factor	1
MAG2619	d__Bacteria;p__Actinomycetota;c__Coriobacteriia;o__Coriobacteriales;f__Eggerthellaceae;g__Anaerotardibacter;s__Anaerotardibacter sp900538545	MsrAB (VF0456)	Stress survival	1
MAG2619	d__Bacteria;p__Actinomycetota;c__Coriobacteriia;o__Coriobacteriales;f__Eggerthellaceae;g__Anaerotardibacter;s__Anaerotardibacter sp900538545	Mycobactin (VF0299)	Nutritional/Metabolic factor	2
MAG2619	d__Bacteria;p__Actinomycetota;c__Coriobacteriia;o__Coriobacteriales;f__Eggerthellaceae;g__Anaerotardibacter;s__Anaerotardibacter sp900538545	Mycolactone (VF0817)	Exotoxin	1
MAG2619	d__Bacteria;p__Actinomycetota;c__Coriobacteriia;o__Coriobacteriales;f__Eggerthellaceae;g__Anaerotardibacter;s__Anaerotardibacter sp900538545	MymA operon (VF0840)	Immune modulation	2
MAG2619	d__Bacteria;p__Actinomycetota;c__Coriobacteriia;o__Coriobacteriales;f__Eggerthellaceae;g__Anaerotardibacter;s__Anaerotardibacter sp900538545	NEAT-type hemophore-mediated heme uptake system (VF0672)	Nutritional/Metabolic factor	1
MAG2619	d__Bacteria;p__Actinomycetota;c__Coriobacteriia;o__Coriobacteriales;f__Eggerthellaceae;g__Anaerotardibacter;s__Anaerotardibacter sp900538545	Nitrate reductase (VF0302)	Nutritional/Metabolic factor	4
MAG2619	d__Bacteria;p__Actinomycetota;c__Coriobacteriia;o__Coriobacteriales;f__Eggerthellaceae;g__Anaerotardibacter;s__Anaerotardibacter sp900538545	Nucleoside diphosphate kinase (VF0851)	Immune modulation	1
MAG2619	d__Bacteria;p__Actinomycetota;c__Coriobacteriia;o__Coriobacteriales;f__Eggerthellaceae;g__Anaerotardibacter;s__Anaerotardibacter sp900538545	O-antigen (VF0392)	Immune modulation	2
MAG2619	d__Bacteria;p__Actinomycetota;c__Coriobacteriia;o__Coriobacteriales;f__Eggerthellaceae;g__Anaerotardibacter;s__Anaerotardibacter sp900538545	PDH-B (VF0878)	Adherence	2
MAG2619	d__Bacteria;p__Actinomycetota;c__Coriobacteriia;o__Coriobacteriales;f__Eggerthellaceae;g__Anaerotardibacter;s__Anaerotardibacter sp900538545	PDIM (VF0309)	Immune modulation	4
MAG2619	d__Bacteria;p__Actinomycetota;c__Coriobacteriia;o__Coriobacteriales;f__Eggerthellaceae;g__Anaerotardibacter;s__Anaerotardibacter sp900538545	PanC/PanD (VF0319)	Nutritional/Metabolic factor	2
MAG2619	d__Bacteria;p__Actinomycetota;c__Coriobacteriia;o__Coriobacteriales;f__Eggerthellaceae;g__Anaerotardibacter;s__Anaerotardibacter sp900538545	PbpG (VF0468)	Immune modulation	1
MAG2619	d__Bacteria;p__Actinomycetota;c__Coriobacteriia;o__Coriobacteriales;f__Eggerthellaceae;g__Anaerotardibacter;s__Anaerotardibacter sp900538545	Peritrichous flagella (VF1154)	Motility	1
MAG2619	d__Bacteria;p__Actinomycetota;c__Coriobacteriia;o__Coriobacteriales;f__Eggerthellaceae;g__Anaerotardibacter;s__Anaerotardibacter sp900538545	PhoP (VF0286)	Regulation	1
MAG2619	d__Bacteria;p__Actinomycetota;c__Coriobacteriia;o__Coriobacteriales;f__Eggerthellaceae;g__Anaerotardibacter;s__Anaerotardibacter sp900538545	Phytotoxin phaseolotoxin (VF0917)	Exotoxin	1
MAG2619	d__Bacteria;p__Actinomycetota;c__Coriobacteriia;o__Coriobacteriales;f__Eggerthellaceae;g__Anaerotardibacter;s__Anaerotardibacter sp900538545	Polar flagella (VF0473)	Motility	5
MAG2619	d__Bacteria;p__Actinomycetota;c__Coriobacteriia;o__Coriobacteriales;f__Eggerthellaceae;g__Anaerotardibacter;s__Anaerotardibacter sp900538545	Polysaccharide capsule (VF0659)	Immune modulation	4
MAG2619	d__Bacteria;p__Actinomycetota;c__Coriobacteriia;o__Coriobacteriales;f__Eggerthellaceae;g__Anaerotardibacter;s__Anaerotardibacter sp900538545	Proline synthesis (VF0812)	Nutritional/Metabolic factor	1
MAG2619	d__Bacteria;p__Actinomycetota;c__Coriobacteriia;o__Coriobacteriales;f__Eggerthellaceae;g__Anaerotardibacter;s__Anaerotardibacter sp900538545	Proteasome-associated proteins (VF0847)	Stress survival	1
MAG2619	d__Bacteria;p__Actinomycetota;c__Coriobacteriia;o__Coriobacteriales;f__Eggerthellaceae;g__Anaerotardibacter;s__Anaerotardibacter sp900538545	Protein kinase G (VF0805)	Immune modulation	2
MAG2619	d__Bacteria;p__Actinomycetota;c__Coriobacteriia;o__Coriobacteriales;f__Eggerthellaceae;g__Anaerotardibacter;s__Anaerotardibacter sp900538545	Proteobactin (VF1252)	Nutritional/Metabolic factor	2
MAG2619	d__Bacteria;p__Actinomycetota;c__Coriobacteriia;o__Coriobacteriales;f__Eggerthellaceae;g__Anaerotardibacter;s__Anaerotardibacter sp900538545	PrsA2 (VF0449)	Post-translational modification	1
MAG2619	d__Bacteria;p__Actinomycetota;c__Coriobacteriia;o__Coriobacteriales;f__Eggerthellaceae;g__Anaerotardibacter;s__Anaerotardibacter sp900538545	Purine biosynthesis (VF0559)	Nutritional/Metabolic factor	2
MAG2619	d__Bacteria;p__Actinomycetota;c__Coriobacteriia;o__Coriobacteriales;f__Eggerthellaceae;g__Anaerotardibacter;s__Anaerotardibacter sp900538545	Purine synthesis (VF0811)	Nutritional/Metabolic factor	1
MAG2619	d__Bacteria;p__Actinomycetota;c__Coriobacteriia;o__Coriobacteriales;f__Eggerthellaceae;g__Anaerotardibacter;s__Anaerotardibacter sp900538545	Pyochelin (VF0095)	Nutritional/Metabolic factor	1
MAG2619	d__Bacteria;p__Actinomycetota;c__Coriobacteriia;o__Coriobacteriales;f__Eggerthellaceae;g__Anaerotardibacter;s__Anaerotardibacter sp900538545	Pyoverdine (VF0094)	Nutritional/Metabolic factor	2
MAG2619	d__Bacteria;p__Actinomycetota;c__Coriobacteriia;o__Coriobacteriales;f__Eggerthellaceae;g__Anaerotardibacter;s__Anaerotardibacter sp900538545	Pyridine-2,6-dithiocarboxylic acid (PDTC) (VF0938)	Nutritional/Metabolic factor	3
MAG2619	d__Bacteria;p__Actinomycetota;c__Coriobacteriia;o__Coriobacteriales;f__Eggerthellaceae;g__Anaerotardibacter;s__Anaerotardibacter sp900538545	Pyrimidine biosynthesis (VF0558)	Nutritional/Metabolic factor	4
MAG2619	d__Bacteria;p__Actinomycetota;c__Coriobacteriia;o__Coriobacteriales;f__Eggerthellaceae;g__Anaerotardibacter;s__Anaerotardibacter sp900538545	RecN (VF0457)	Stress survival	1
MAG2619	d__Bacteria;p__Actinomycetota;c__Coriobacteriia;o__Coriobacteriales;f__Eggerthellaceae;g__Anaerotardibacter;s__Anaerotardibacter sp900538545	RegX3 (VF0858)	Regulation	6
MAG2619	d__Bacteria;p__Actinomycetota;c__Coriobacteriia;o__Coriobacteriales;f__Eggerthellaceae;g__Anaerotardibacter;s__Anaerotardibacter sp900538545	RelA (VF0287)	Regulation	2
MAG2619	d__Bacteria;p__Actinomycetota;c__Coriobacteriia;o__Coriobacteriales;f__Eggerthellaceae;g__Anaerotardibacter;s__Anaerotardibacter sp900538545	RlrA islet (VF0529)	Adherence	1
MAG2619	d__Bacteria;p__Actinomycetota;c__Coriobacteriia;o__Coriobacteriales;f__Eggerthellaceae;g__Anaerotardibacter;s__Anaerotardibacter sp900538545	Salmochelin siderophore (VF0230)	Nutritional/Metabolic factor	1
MAG2619	d__Bacteria;p__Actinomycetota;c__Coriobacteriia;o__Coriobacteriales;f__Eggerthellaceae;g__Anaerotardibacter;s__Anaerotardibacter sp900538545	SenX3 (VF0857)	Regulation	3
MAG2619	d__Bacteria;p__Actinomycetota;c__Coriobacteriia;o__Coriobacteriales;f__Eggerthellaceae;g__Anaerotardibacter;s__Anaerotardibacter sp900538545	Serine-threonine phosphatase stp (VF0787)	Post-translational modification	1
MAG2619	d__Bacteria;p__Actinomycetota;c__Coriobacteriia;o__Coriobacteriales;f__Eggerthellaceae;g__Anaerotardibacter;s__Anaerotardibacter sp900538545	SigA (VF0257)	Regulation	1
MAG2619	d__Bacteria;p__Actinomycetota;c__Coriobacteriia;o__Coriobacteriales;f__Eggerthellaceae;g__Anaerotardibacter;s__Anaerotardibacter sp900538545	Staphyloferrin B (VF1014)	Nutritional/Metabolic factor	1
MAG2619	d__Bacteria;p__Actinomycetota;c__Coriobacteriia;o__Coriobacteriales;f__Eggerthellaceae;g__Anaerotardibacter;s__Anaerotardibacter sp900538545	Streptococcal enolase (VF1060)	Exoenzyme	1
MAG2619	d__Bacteria;p__Actinomycetota;c__Coriobacteriia;o__Coriobacteriales;f__Eggerthellaceae;g__Anaerotardibacter;s__Anaerotardibacter sp900538545	Streptococcal lipoprotein rotamase A (VF1047)	Adherence	1
MAG2619	d__Bacteria;p__Actinomycetota;c__Coriobacteriia;o__Coriobacteriales;f__Eggerthellaceae;g__Anaerotardibacter;s__Anaerotardibacter sp900538545	Streptococcal plasmin receptor/GAPDH (VF1042)	Adherence	1
MAG2619	d__Bacteria;p__Actinomycetota;c__Coriobacteriia;o__Coriobacteriales;f__Eggerthellaceae;g__Anaerotardibacter;s__Anaerotardibacter sp900538545	T3SS (VF0704)	Effector delivery system	1
MAG2619	d__Bacteria;p__Actinomycetota;c__Coriobacteriia;o__Coriobacteriales;f__Eggerthellaceae;g__Anaerotardibacter;s__Anaerotardibacter sp900538545	T3SS (VF1274)	Effector delivery system	1
MAG2619	d__Bacteria;p__Actinomycetota;c__Coriobacteriia;o__Coriobacteriales;f__Eggerthellaceae;g__Anaerotardibacter;s__Anaerotardibacter sp900538545	T3SS (VF1301)	Effector delivery system	1
MAG2619	d__Bacteria;p__Actinomycetota;c__Coriobacteriia;o__Coriobacteriales;f__Eggerthellaceae;g__Anaerotardibacter;s__Anaerotardibacter sp900538545	T4SS secreted effectors (VF0696)	Effector delivery system	3
MAG2619	d__Bacteria;p__Actinomycetota;c__Coriobacteriia;o__Coriobacteriales;f__Eggerthellaceae;g__Anaerotardibacter;s__Anaerotardibacter sp900538545	T6SS-II (VF0783)	Effector delivery system	1
MAG2619	d__Bacteria;p__Actinomycetota;c__Coriobacteriia;o__Coriobacteriales;f__Eggerthellaceae;g__Anaerotardibacter;s__Anaerotardibacter sp900538545	TTSS (VF0344)	Effector delivery system	1
MAG2619	d__Bacteria;p__Actinomycetota;c__Coriobacteriia;o__Coriobacteriales;f__Eggerthellaceae;g__Anaerotardibacter;s__Anaerotardibacter sp900538545	Thioquinolobactin (VF0937)	Nutritional/Metabolic factor	3
MAG2619	d__Bacteria;p__Actinomycetota;c__Coriobacteriia;o__Coriobacteriales;f__Eggerthellaceae;g__Anaerotardibacter;s__Anaerotardibacter sp900538545	TlyC (VF0489)	Exoenzyme	1
MAG2619	d__Bacteria;p__Actinomycetota;c__Coriobacteriia;o__Coriobacteriales;f__Eggerthellaceae;g__Anaerotardibacter;s__Anaerotardibacter sp900538545	Trehalose-recycling ABC transporter (VF0842)	Nutritional/Metabolic factor	1
MAG2619	d__Bacteria;p__Actinomycetota;c__Coriobacteriia;o__Coriobacteriales;f__Eggerthellaceae;g__Anaerotardibacter;s__Anaerotardibacter sp900538545	Trigger factor (VF1056)	Stress survival	1
MAG2619	d__Bacteria;p__Actinomycetota;c__Coriobacteriia;o__Coriobacteriales;f__Eggerthellaceae;g__Anaerotardibacter;s__Anaerotardibacter sp900538545	Type IV pili (VF0082)	Adherence	1
MAG2619	d__Bacteria;p__Actinomycetota;c__Coriobacteriia;o__Coriobacteriales;f__Eggerthellaceae;g__Anaerotardibacter;s__Anaerotardibacter sp900538545	Type IV pili (VF0731)	Adherence	1
MAG2619	d__Bacteria;p__Actinomycetota;c__Coriobacteriia;o__Coriobacteriales;f__Eggerthellaceae;g__Anaerotardibacter;s__Anaerotardibacter sp900538545	Type IV pili (VF0928)	Adherence	1
MAG2619	d__Bacteria;p__Actinomycetota;c__Coriobacteriia;o__Coriobacteriales;f__Eggerthellaceae;g__Anaerotardibacter;s__Anaerotardibacter sp900538545	Type IV pili (VF1212)	Adherence	1
MAG2619	d__Bacteria;p__Actinomycetota;c__Coriobacteriia;o__Coriobacteriales;f__Eggerthellaceae;g__Anaerotardibacter;s__Anaerotardibacter sp900538545	Type VII secretion system (VF0403)	Effector delivery system	1
MAG2619	d__Bacteria;p__Actinomycetota;c__Coriobacteriia;o__Coriobacteriales;f__Eggerthellaceae;g__Anaerotardibacter;s__Anaerotardibacter sp900538545	VPS (VF0615)	Biofilm	1
MAG2619	d__Bacteria;p__Actinomycetota;c__Coriobacteriia;o__Coriobacteriales;f__Eggerthellaceae;g__Anaerotardibacter;s__Anaerotardibacter sp900538545	Vibrioferrin (VF0631)	Nutritional/Metabolic factor	1
MAG2619	d__Bacteria;p__Actinomycetota;c__Coriobacteriia;o__Coriobacteriales;f__Eggerthellaceae;g__Anaerotardibacter;s__Anaerotardibacter sp900538545	VirB/VirD4 T4SS secreted effectors (VF0682)	Effector delivery system	1
MAG2619	d__Bacteria;p__Actinomycetota;c__Coriobacteriia;o__Coriobacteriales;f__Eggerthellaceae;g__Anaerotardibacter;s__Anaerotardibacter sp900538545	VirR/VirS (VF0791)	Regulation	2
MAG2800	d__Bacteria;p__Bacillota_A;c__Clostridia;o__UBA1381;f__UBA1381;g__CAG-41;s__CAG-41 sp900066215	ABC-type heme transporter (VF0739)	Nutritional/Metabolic factor	1
MAG2800	d__Bacteria;p__Bacillota_A;c__Clostridia;o__UBA1381;f__UBA1381;g__CAG-41;s__CAG-41 sp900066215	Accessory secretion factor (VF0808)	Others	1
MAG2800	d__Bacteria;p__Bacillota_A;c__Clostridia;o__UBA1381;f__UBA1381;g__CAG-41;s__CAG-41 sp900066215	Achromobactin biosynthesis and transport (VF0922)	Nutritional/Metabolic factor	1
MAG2800	d__Bacteria;p__Bacillota_A;c__Clostridia;o__UBA1381;f__UBA1381;g__CAG-41;s__CAG-41 sp900066215	Adherence; porin (VF0713)	Adherence	1
MAG2800	d__Bacteria;p__Bacillota_A;c__Clostridia;o__UBA1381;f__UBA1381;g__CAG-41;s__CAG-41 sp900066215	Alginate (VF0091)	Biofilm	5
MAG2800	d__Bacteria;p__Bacillota_A;c__Clostridia;o__UBA1381;f__UBA1381;g__CAG-41;s__CAG-41 sp900066215	Allantion utilization (VF0572)	Nutritional/Metabolic factor	1
MAG2800	d__Bacteria;p__Bacillota_A;c__Clostridia;o__UBA1381;f__UBA1381;g__CAG-41;s__CAG-41 sp900066215	Alpha-Hemolysin (VF0225)	Exotoxin	3
MAG2800	d__Bacteria;p__Bacillota_A;c__Clostridia;o__UBA1381;f__UBA1381;g__CAG-41;s__CAG-41 sp900066215	Alpha-clostripain (VF0390)	Exoenzyme	1
MAG2800	d__Bacteria;p__Bacillota_A;c__Clostridia;o__UBA1381;f__UBA1381;g__CAG-41;s__CAG-41 sp900066215	Autolysin alt (VF0997)	Adherence	2
MAG2800	d__Bacteria;p__Bacillota_A;c__Clostridia;o__UBA1381;f__UBA1381;g__CAG-41;s__CAG-41 sp900066215	BSH (VF0350)	Stress survival	1
MAG2800	d__Bacteria;p__Bacillota_A;c__Clostridia;o__UBA1381;f__UBA1381;g__CAG-41;s__CAG-41 sp900066215	Beta-haemolysin/cytolysin (VF0279)	Exotoxin	3
MAG2800	d__Bacteria;p__Bacillota_A;c__Clostridia;o__UBA1381;f__UBA1381;g__CAG-41;s__CAG-41 sp900066215	Biotin synthesis (VF0552)	Nutritional/Metabolic factor	2
MAG2800	d__Bacteria;p__Bacillota_A;c__Clostridia;o__UBA1381;f__UBA1381;g__CAG-41;s__CAG-41 sp900066215	BslA (VF0411)	Adherence	3
MAG2800	d__Bacteria;p__Bacillota_A;c__Clostridia;o__UBA1381;f__UBA1381;g__CAG-41;s__CAG-41 sp900066215	C5a peptidase (VF0245)	Adherence	1
MAG2800	d__Bacteria;p__Bacillota_A;c__Clostridia;o__UBA1381;f__UBA1381;g__CAG-41;s__CAG-41 sp900066215	Capsule (VF0141)	Immune modulation	1
MAG2800	d__Bacteria;p__Bacillota_A;c__Clostridia;o__UBA1381;f__UBA1381;g__CAG-41;s__CAG-41 sp900066215	Capsule (VF0144)	Immune modulation	8
MAG2800	d__Bacteria;p__Bacillota_A;c__Clostridia;o__UBA1381;f__UBA1381;g__CAG-41;s__CAG-41 sp900066215	Capsule (VF0274)	Immune modulation	1
MAG2800	d__Bacteria;p__Bacillota_A;c__Clostridia;o__UBA1381;f__UBA1381;g__CAG-41;s__CAG-41 sp900066215	Capsule (VF0323)	Immune modulation	1
MAG2800	d__Bacteria;p__Bacillota_A;c__Clostridia;o__UBA1381;f__UBA1381;g__CAG-41;s__CAG-41 sp900066215	Capsule (VF0361)	Immune modulation	3
MAG2800	d__Bacteria;p__Bacillota_A;c__Clostridia;o__UBA1381;f__UBA1381;g__CAG-41;s__CAG-41 sp900066215	Capsule (VF0465)	Immune modulation	1
MAG2800	d__Bacteria;p__Bacillota_A;c__Clostridia;o__UBA1381;f__UBA1381;g__CAG-41;s__CAG-41 sp900066215	Capsule (VF0543)	Immune modulation	1
MAG2800	d__Bacteria;p__Bacillota_A;c__Clostridia;o__UBA1381;f__UBA1381;g__CAG-41;s__CAG-41 sp900066215	Capsule (VF0560)	Immune modulation	2
MAG2800	d__Bacteria;p__Bacillota_A;c__Clostridia;o__UBA1381;f__UBA1381;g__CAG-41;s__CAG-41 sp900066215	Capsule (VF0881)	Immune modulation	1
MAG2800	d__Bacteria;p__Bacillota_A;c__Clostridia;o__UBA1381;f__UBA1381;g__CAG-41;s__CAG-41 sp900066215	Cereulide (VF0583)	Exotoxin	3
MAG2800	d__Bacteria;p__Bacillota_A;c__Clostridia;o__UBA1381;f__UBA1381;g__CAG-41;s__CAG-41 sp900066215	Ciu iron uptake and siderophore biosynthesis system (VF0740)	Nutritional/Metabolic factor	1
MAG2800	d__Bacteria;p__Bacillota_A;c__Clostridia;o__UBA1381;f__UBA1381;g__CAG-41;s__CAG-41 sp900066215	ClpC (VF0072)	Stress survival	2
MAG2800	d__Bacteria;p__Bacillota_A;c__Clostridia;o__UBA1381;f__UBA1381;g__CAG-41;s__CAG-41 sp900066215	ClpP (VF0074)	Stress survival	1
MAG2800	d__Bacteria;p__Bacillota_A;c__Clostridia;o__UBA1381;f__UBA1381;g__CAG-41;s__CAG-41 sp900066215	Colibactin (VF0573)	Exotoxin	3
MAG2800	d__Bacteria;p__Bacillota_A;c__Clostridia;o__UBA1381;f__UBA1381;g__CAG-41;s__CAG-41 sp900066215	Colibactin (VF1179)	Exotoxin	2
MAG2800	d__Bacteria;p__Bacillota_A;c__Clostridia;o__UBA1381;f__UBA1381;g__CAG-41;s__CAG-41 sp900066215	Copper exporter (VF0849)	Nutritional/Metabolic factor	2
MAG2800	d__Bacteria;p__Bacillota_A;c__Clostridia;o__UBA1381;f__UBA1381;g__CAG-41;s__CAG-41 sp900066215	DIP1621 (VF0603)	Adherence	1
MAG2800	d__Bacteria;p__Bacillota_A;c__Clostridia;o__UBA1381;f__UBA1381;g__CAG-41;s__CAG-41 sp900066215	Direct heme uptake system (VF0724)	Nutritional/Metabolic factor	1
MAG2800	d__Bacteria;p__Bacillota_A;c__Clostridia;o__UBA1381;f__UBA1381;g__CAG-41;s__CAG-41 sp900066215	Dot/Icm T4SS secreted effectors (VF0798)	Effector delivery system	3
MAG2800	d__Bacteria;p__Bacillota_A;c__Clostridia;o__UBA1381;f__UBA1381;g__CAG-41;s__CAG-41 sp900066215	EF-Tu (VF0877)	Adherence	1
MAG2800	d__Bacteria;p__Bacillota_A;c__Clostridia;o__UBA1381;f__UBA1381;g__CAG-41;s__CAG-41 sp900066215	Exochelin (smegmatis) (VF0819)	Nutritional/Metabolic factor	1
MAG2800	d__Bacteria;p__Bacillota_A;c__Clostridia;o__UBA1381;f__UBA1381;g__CAG-41;s__CAG-41 sp900066215	Exopolysaccharide (VF0755)	Immune modulation	1
MAG2800	d__Bacteria;p__Bacillota_A;c__Clostridia;o__UBA1381;f__UBA1381;g__CAG-41;s__CAG-41 sp900066215	FAS-II (VF0809)	Nutritional/Metabolic factor	1
MAG2800	d__Bacteria;p__Bacillota_A;c__Clostridia;o__UBA1381;f__UBA1381;g__CAG-41;s__CAG-41 sp900066215	FbpA/Fbp68 (VF0595)	Adherence	1
MAG2800	d__Bacteria;p__Bacillota_A;c__Clostridia;o__UBA1381;f__UBA1381;g__CAG-41;s__CAG-41 sp900066215	FbpABC (VF0272)	Nutritional/Metabolic factor	1
MAG2800	d__Bacteria;p__Bacillota_A;c__Clostridia;o__UBA1381;f__UBA1381;g__CAG-41;s__CAG-41 sp900066215	FeoAB (VF0160)	Nutritional/Metabolic factor	2
MAG2800	d__Bacteria;p__Bacillota_A;c__Clostridia;o__UBA1381;f__UBA1381;g__CAG-41;s__CAG-41 sp900066215	Fibronectin-binding protein (VF0747)	Adherence	1
MAG2800	d__Bacteria;p__Bacillota_A;c__Clostridia;o__UBA1381;f__UBA1381;g__CAG-41;s__CAG-41 sp900066215	Flagella (VF0114)	Motility	3
MAG2800	d__Bacteria;p__Bacillota_A;c__Clostridia;o__UBA1381;f__UBA1381;g__CAG-41;s__CAG-41 sp900066215	Flagella (VF0273)	Motility	2
MAG2800	d__Bacteria;p__Bacillota_A;c__Clostridia;o__UBA1381;f__UBA1381;g__CAG-41;s__CAG-41 sp900066215	FupA (VF0550)	Nutritional/Metabolic factor	2
MAG2800	d__Bacteria;p__Bacillota_A;c__Clostridia;o__UBA1381;f__UBA1381;g__CAG-41;s__CAG-41 sp900066215	GPL locus (VF0841)	Immune modulation	1
MAG2800	d__Bacteria;p__Bacillota_A;c__Clostridia;o__UBA1381;f__UBA1381;g__CAG-41;s__CAG-41 sp900066215	GacS/GacA two-component system (VF0908)	Regulation	1
MAG2800	d__Bacteria;p__Bacillota_A;c__Clostridia;o__UBA1381;f__UBA1381;g__CAG-41;s__CAG-41 sp900066215	Glutamine synthesis (VF0816)	Nutritional/Metabolic factor	1
MAG2800	d__Bacteria;p__Bacillota_A;c__Clostridia;o__UBA1381;f__UBA1381;g__CAG-41;s__CAG-41 sp900066215	GroEL (VF0594)	Adherence	1
MAG2800	d__Bacteria;p__Bacillota_A;c__Clostridia;o__UBA1381;f__UBA1381;g__CAG-41;s__CAG-41 sp900066215	Heme biosynthesis (VF0758)	Nutritional/Metabolic factor	6
MAG2800	d__Bacteria;p__Bacillota_A;c__Clostridia;o__UBA1381;f__UBA1381;g__CAG-41;s__CAG-41 sp900066215	Hemolysin (VF0879)	Exotoxin	1
MAG2800	d__Bacteria;p__Bacillota_A;c__Clostridia;o__UBA1381;f__UBA1381;g__CAG-41;s__CAG-41 sp900066215	HitABC (VF0268)	Nutritional/Metabolic factor	1
MAG2800	d__Bacteria;p__Bacillota_A;c__Clostridia;o__UBA1381;f__UBA1381;g__CAG-41;s__CAG-41 sp900066215	Hyaluronidase (VF0359)	Exoenzyme	1
MAG2800	d__Bacteria;p__Bacillota_A;c__Clostridia;o__UBA1381;f__UBA1381;g__CAG-41;s__CAG-41 sp900066215	IlsA (VF0585)	Nutritional/Metabolic factor	3
MAG2800	d__Bacteria;p__Bacillota_A;c__Clostridia;o__UBA1381;f__UBA1381;g__CAG-41;s__CAG-41 sp900066215	InlA (VF0069)	Invasion	1
MAG2800	d__Bacteria;p__Bacillota_A;c__Clostridia;o__UBA1381;f__UBA1381;g__CAG-41;s__CAG-41 sp900066215	LOS (VF0044)	Immune modulation	8
MAG2800	d__Bacteria;p__Bacillota_A;c__Clostridia;o__UBA1381;f__UBA1381;g__CAG-41;s__CAG-41 sp900066215	LPS (VF0056)	Immune modulation	1
MAG2800	d__Bacteria;p__Bacillota_A;c__Clostridia;o__UBA1381;f__UBA1381;g__CAG-41;s__CAG-41 sp900066215	LPS (VF0085)	Immune modulation	1
MAG2800	d__Bacteria;p__Bacillota_A;c__Clostridia;o__UBA1381;f__UBA1381;g__CAG-41;s__CAG-41 sp900066215	LPS (VF0171)	Immune modulation	1
MAG2800	d__Bacteria;p__Bacillota_A;c__Clostridia;o__UBA1381;f__UBA1381;g__CAG-41;s__CAG-41 sp900066215	LPS (VF0367)	Immune modulation	3
MAG2800	d__Bacteria;p__Bacillota_A;c__Clostridia;o__UBA1381;f__UBA1381;g__CAG-41;s__CAG-41 sp900066215	LPS (VF0370)	Immune modulation	1
MAG2800	d__Bacteria;p__Bacillota_A;c__Clostridia;o__UBA1381;f__UBA1381;g__CAG-41;s__CAG-41 sp900066215	LPS (VF0542)	Immune modulation	3
MAG2800	d__Bacteria;p__Bacillota_A;c__Clostridia;o__UBA1381;f__UBA1381;g__CAG-41;s__CAG-41 sp900066215	LPS (VF0561)	Immune modulation	1
MAG2800	d__Bacteria;p__Bacillota_A;c__Clostridia;o__UBA1381;f__UBA1381;g__CAG-41;s__CAG-41 sp900066215	Lap (VF0444)	Adherence	4
MAG2800	d__Bacteria;p__Bacillota_A;c__Clostridia;o__UBA1381;f__UBA1381;g__CAG-41;s__CAG-41 sp900066215	Lateral flagella (VF0625)	Biofilm	4
MAG2800	d__Bacteria;p__Bacillota_A;c__Clostridia;o__UBA1381;f__UBA1381;g__CAG-41;s__CAG-41 sp900066215	LigA (VF1220)	Adherence	1
MAG2800	d__Bacteria;p__Bacillota_A;c__Clostridia;o__UBA1381;f__UBA1381;g__CAG-41;s__CAG-41 sp900066215	Lipoprotein diacylglyceryl transferase lgt (VF0790)	Post-translational modification	1
MAG2800	d__Bacteria;p__Bacillota_A;c__Clostridia;o__UBA1381;f__UBA1381;g__CAG-41;s__CAG-41 sp900066215	LisR/LisK (VF0792)	Regulation	2
MAG2800	d__Bacteria;p__Bacillota_A;c__Clostridia;o__UBA1381;f__UBA1381;g__CAG-41;s__CAG-41 sp900066215	Lmb (VF0275)	Adherence	1
MAG2800	d__Bacteria;p__Bacillota_A;c__Clostridia;o__UBA1381;f__UBA1381;g__CAG-41;s__CAG-41 sp900066215	Lysine synthesis (VF0815)	Nutritional/Metabolic factor	1
MAG2800	d__Bacteria;p__Bacillota_A;c__Clostridia;o__UBA1381;f__UBA1381;g__CAG-41;s__CAG-41 sp900066215	MSHA pili (VF0515)	Adherence	1
MAG2800	d__Bacteria;p__Bacillota_A;c__Clostridia;o__UBA1381;f__UBA1381;g__CAG-41;s__CAG-41 sp900066215	MgtBC (VF0106)	Nutritional/Metabolic factor	2
MAG2800	d__Bacteria;p__Bacillota_A;c__Clostridia;o__UBA1381;f__UBA1381;g__CAG-41;s__CAG-41 sp900066215	MntABC (VF0455)	Stress survival	1
MAG2800	d__Bacteria;p__Bacillota_A;c__Clostridia;o__UBA1381;f__UBA1381;g__CAG-41;s__CAG-41 sp900066215	MprAB (VF0298)	Regulation	2
MAG2800	d__Bacteria;p__Bacillota_A;c__Clostridia;o__UBA1381;f__UBA1381;g__CAG-41;s__CAG-41 sp900066215	Mycobactin (VF0299)	Nutritional/Metabolic factor	1
MAG2800	d__Bacteria;p__Bacillota_A;c__Clostridia;o__UBA1381;f__UBA1381;g__CAG-41;s__CAG-41 sp900066215	MymA operon (VF0840)	Immune modulation	3
MAG2800	d__Bacteria;p__Bacillota_A;c__Clostridia;o__UBA1381;f__UBA1381;g__CAG-41;s__CAG-41 sp900066215	NEAT-type hemophore-mediated heme uptake system (VF0672)	Nutritional/Metabolic factor	1
MAG2800	d__Bacteria;p__Bacillota_A;c__Clostridia;o__UBA1381;f__UBA1381;g__CAG-41;s__CAG-41 sp900066215	Ornibactin (VF0701)	Nutritional/Metabolic factor	1
MAG2800	d__Bacteria;p__Bacillota_A;c__Clostridia;o__UBA1381;f__UBA1381;g__CAG-41;s__CAG-41 sp900066215	P(1)-type Mn2+ transporting ATPase (VF0848)	Nutritional/Metabolic factor	1
MAG2800	d__Bacteria;p__Bacillota_A;c__Clostridia;o__UBA1381;f__UBA1381;g__CAG-41;s__CAG-41 sp900066215	P60 (VF0068)	Invasion	1
MAG2800	d__Bacteria;p__Bacillota_A;c__Clostridia;o__UBA1381;f__UBA1381;g__CAG-41;s__CAG-41 sp900066215	PDIM (VF0309)	Immune modulation	3
MAG2800	d__Bacteria;p__Bacillota_A;c__Clostridia;o__UBA1381;f__UBA1381;g__CAG-41;s__CAG-41 sp900066215	PanC/PanD (VF0319)	Nutritional/Metabolic factor	3
MAG2800	d__Bacteria;p__Bacillota_A;c__Clostridia;o__UBA1381;f__UBA1381;g__CAG-41;s__CAG-41 sp900066215	PbpG (VF0468)	Immune modulation	1
MAG2800	d__Bacteria;p__Bacillota_A;c__Clostridia;o__UBA1381;f__UBA1381;g__CAG-41;s__CAG-41 sp900066215	Peritrichous flagella (VF1154)	Motility	1
MAG2800	d__Bacteria;p__Bacillota_A;c__Clostridia;o__UBA1381;f__UBA1381;g__CAG-41;s__CAG-41 sp900066215	PgdA (VF0442)	Immune modulation	3
MAG2800	d__Bacteria;p__Bacillota_A;c__Clostridia;o__UBA1381;f__UBA1381;g__CAG-41;s__CAG-41 sp900066215	Phospholipase D (VF0469)	Exotoxin	1
MAG2800	d__Bacteria;p__Bacillota_A;c__Clostridia;o__UBA1381;f__UBA1381;g__CAG-41;s__CAG-41 sp900066215	Phytotoxin phaseolotoxin (VF0917)	Exotoxin	1
MAG2800	d__Bacteria;p__Bacillota_A;c__Clostridia;o__UBA1381;f__UBA1381;g__CAG-41;s__CAG-41 sp900066215	Phytotoxin syringopeptin (VF0918)	Exotoxin	1
MAG2800	d__Bacteria;p__Bacillota_A;c__Clostridia;o__UBA1381;f__UBA1381;g__CAG-41;s__CAG-41 sp900066215	PlcR-PapR quorum sensing (VF0660)	Biofilm	1
MAG2800	d__Bacteria;p__Bacillota_A;c__Clostridia;o__UBA1381;f__UBA1381;g__CAG-41;s__CAG-41 sp900066215	Polar flagella (VF0473)	Motility	4
MAG2800	d__Bacteria;p__Bacillota_A;c__Clostridia;o__UBA1381;f__UBA1381;g__CAG-41;s__CAG-41 sp900066215	Polysaccharide capsule (VF0659)	Immune modulation	7
MAG2800	d__Bacteria;p__Bacillota_A;c__Clostridia;o__UBA1381;f__UBA1381;g__CAG-41;s__CAG-41 sp900066215	Proline synthesis (VF0812)	Nutritional/Metabolic factor	1
MAG2800	d__Bacteria;p__Bacillota_A;c__Clostridia;o__UBA1381;f__UBA1381;g__CAG-41;s__CAG-41 sp900066215	Proteasome-associated proteins (VF0847)	Stress survival	2
MAG2800	d__Bacteria;p__Bacillota_A;c__Clostridia;o__UBA1381;f__UBA1381;g__CAG-41;s__CAG-41 sp900066215	Protein kinase G (VF0805)	Immune modulation	2
MAG2800	d__Bacteria;p__Bacillota_A;c__Clostridia;o__UBA1381;f__UBA1381;g__CAG-41;s__CAG-41 sp900066215	Purine biosynthesis (VF0559)	Nutritional/Metabolic factor	1
MAG2800	d__Bacteria;p__Bacillota_A;c__Clostridia;o__UBA1381;f__UBA1381;g__CAG-41;s__CAG-41 sp900066215	Pyocyanin (VF0100)	Nutritional/Metabolic factor	1
MAG2800	d__Bacteria;p__Bacillota_A;c__Clostridia;o__UBA1381;f__UBA1381;g__CAG-41;s__CAG-41 sp900066215	Pyoverdine (VF0094)	Nutritional/Metabolic factor	1
MAG2800	d__Bacteria;p__Bacillota_A;c__Clostridia;o__UBA1381;f__UBA1381;g__CAG-41;s__CAG-41 sp900066215	Pyridine-2,6-dithiocarboxylic acid (PDTC) (VF0938)	Nutritional/Metabolic factor	2
MAG2800	d__Bacteria;p__Bacillota_A;c__Clostridia;o__UBA1381;f__UBA1381;g__CAG-41;s__CAG-41 sp900066215	Pyrimidine biosynthesis (VF0558)	Nutritional/Metabolic factor	2
MAG2800	d__Bacteria;p__Bacillota_A;c__Clostridia;o__UBA1381;f__UBA1381;g__CAG-41;s__CAG-41 sp900066215	RecN (VF0457)	Stress survival	1
MAG2800	d__Bacteria;p__Bacillota_A;c__Clostridia;o__UBA1381;f__UBA1381;g__CAG-41;s__CAG-41 sp900066215	RegX3 (VF0858)	Regulation	5
MAG2800	d__Bacteria;p__Bacillota_A;c__Clostridia;o__UBA1381;f__UBA1381;g__CAG-41;s__CAG-41 sp900066215	RelA (VF0287)	Regulation	1
MAG2800	d__Bacteria;p__Bacillota_A;c__Clostridia;o__UBA1381;f__UBA1381;g__CAG-41;s__CAG-41 sp900066215	RlrA islet (VF0529)	Adherence	1
MAG2800	d__Bacteria;p__Bacillota_A;c__Clostridia;o__UBA1381;f__UBA1381;g__CAG-41;s__CAG-41 sp900066215	RpoS (VF0112)	Regulation	1
MAG2800	d__Bacteria;p__Bacillota_A;c__Clostridia;o__UBA1381;f__UBA1381;g__CAG-41;s__CAG-41 sp900066215	SenX3 (VF0857)	Regulation	3
MAG2800	d__Bacteria;p__Bacillota_A;c__Clostridia;o__UBA1381;f__UBA1381;g__CAG-41;s__CAG-41 sp900066215	Serine protease (VF1055)	Exoenzyme	2
MAG2800	d__Bacteria;p__Bacillota_A;c__Clostridia;o__UBA1381;f__UBA1381;g__CAG-41;s__CAG-41 sp900066215	Serine-threonine phosphatase stp (VF0787)	Post-translational modification	1
MAG2800	d__Bacteria;p__Bacillota_A;c__Clostridia;o__UBA1381;f__UBA1381;g__CAG-41;s__CAG-41 sp900066215	SigA (VF0257)	Regulation	1
MAG2800	d__Bacteria;p__Bacillota_A;c__Clostridia;o__UBA1381;f__UBA1381;g__CAG-41;s__CAG-41 sp900066215	SigF (VF0294)	Regulation	3
MAG2800	d__Bacteria;p__Bacillota_A;c__Clostridia;o__UBA1381;f__UBA1381;g__CAG-41;s__CAG-41 sp900066215	SigH (VF0296)	Regulation	1
MAG2800	d__Bacteria;p__Bacillota_A;c__Clostridia;o__UBA1381;f__UBA1381;g__CAG-41;s__CAG-41 sp900066215	Streptococcal enolase (VF1060)	Exoenzyme	1
MAG2800	d__Bacteria;p__Bacillota_A;c__Clostridia;o__UBA1381;f__UBA1381;g__CAG-41;s__CAG-41 sp900066215	Streptococcal plasmin receptor/GAPDH (VF1042)	Adherence	1
MAG2800	d__Bacteria;p__Bacillota_A;c__Clostridia;o__UBA1381;f__UBA1381;g__CAG-41;s__CAG-41 sp900066215	T3SS2 (VF1299)	Effector delivery system	1
MAG2800	d__Bacteria;p__Bacillota_A;c__Clostridia;o__UBA1381;f__UBA1381;g__CAG-41;s__CAG-41 sp900066215	T4SS secreted effectors (VF0696)	Effector delivery system	3
MAG2800	d__Bacteria;p__Bacillota_A;c__Clostridia;o__UBA1381;f__UBA1381;g__CAG-41;s__CAG-41 sp900066215	TTSS (VF0035)	Effector delivery system	1
MAG2800	d__Bacteria;p__Bacillota_A;c__Clostridia;o__UBA1381;f__UBA1381;g__CAG-41;s__CAG-41 sp900066215	TTSS (VF0344)	Effector delivery system	1
MAG2800	d__Bacteria;p__Bacillota_A;c__Clostridia;o__UBA1381;f__UBA1381;g__CAG-41;s__CAG-41 sp900066215	TTSS (chromosomally encoded) (VF1023)	Effector delivery system	2
MAG2800	d__Bacteria;p__Bacillota_A;c__Clostridia;o__UBA1381;f__UBA1381;g__CAG-41;s__CAG-41 sp900066215	TTSS secreted effectors (VF0711)	Effector delivery system	2
MAG2800	d__Bacteria;p__Bacillota_A;c__Clostridia;o__UBA1381;f__UBA1381;g__CAG-41;s__CAG-41 sp900066215	Trehalose-recycling ABC transporter (VF0842)	Nutritional/Metabolic factor	6
MAG2800	d__Bacteria;p__Bacillota_A;c__Clostridia;o__UBA1381;f__UBA1381;g__CAG-41;s__CAG-41 sp900066215	Trigger factor (VF1056)	Stress survival	1
MAG2800	d__Bacteria;p__Bacillota_A;c__Clostridia;o__UBA1381;f__UBA1381;g__CAG-41;s__CAG-41 sp900066215	Tryptophan synthesis (VF0813)	Nutritional/Metabolic factor	1
MAG2800	d__Bacteria;p__Bacillota_A;c__Clostridia;o__UBA1381;f__UBA1381;g__CAG-41;s__CAG-41 sp900066215	Type IV pili (VF1212)	Adherence	3
MAG2800	d__Bacteria;p__Bacillota_A;c__Clostridia;o__UBA1381;f__UBA1381;g__CAG-41;s__CAG-41 sp900066215	VPS (VF0615)	Biofilm	1
MAG2800	d__Bacteria;p__Bacillota_A;c__Clostridia;o__UBA1381;f__UBA1381;g__CAG-41;s__CAG-41 sp900066215	VirB/VirD system (VF1257)	Effector delivery system	1
MAG2800	d__Bacteria;p__Bacillota_A;c__Clostridia;o__UBA1381;f__UBA1381;g__CAG-41;s__CAG-41 sp900066215	VirR/VirS two component system (VF0729)	Regulation	5
MAG2800	d__Bacteria;p__Bacillota_A;c__Clostridia;o__UBA1381;f__UBA1381;g__CAG-41;s__CAG-41 sp900066215	Yersiniabactin (VF0923)	Nutritional/Metabolic factor	1
MAG2800	d__Bacteria;p__Bacillota_A;c__Clostridia;o__UBA1381;f__UBA1381;g__CAG-41;s__CAG-41 sp900066215	Yersiniabactin-related (VF1251)	Nutritional/Metabolic factor	1
MAG2800	d__Bacteria;p__Bacillota_A;c__Clostridia;o__UBA1381;f__UBA1381;g__CAG-41;s__CAG-41 sp900066215	Zn++ metalloprotease (VF0846)	Exoenzyme	1
MAG283	d__Bacteria;p__Bacillota_A;c__Clostridia;o__UBA1381;f__UBA9506;g__Congzhengia;s__Congzhengia minquanensis	ABC transporter (VF0741)	Nutritional/Metabolic factor	1
MAG283	d__Bacteria;p__Bacillota_A;c__Clostridia;o__UBA1381;f__UBA9506;g__Congzhengia;s__Congzhengia minquanensis	ABC-type heme transporter (VF0739)	Nutritional/Metabolic factor	2
MAG283	d__Bacteria;p__Bacillota_A;c__Clostridia;o__UBA1381;f__UBA9506;g__Congzhengia;s__Congzhengia minquanensis	Accessory secretion factor (VF0808)	Others	1
MAG283	d__Bacteria;p__Bacillota_A;c__Clostridia;o__UBA1381;f__UBA9506;g__Congzhengia;s__Congzhengia minquanensis	Achromobactin (VF1243)	Nutritional/Metabolic factor	1
MAG283	d__Bacteria;p__Bacillota_A;c__Clostridia;o__UBA1381;f__UBA9506;g__Congzhengia;s__Congzhengia minquanensis	Achromobactin biosynthesis and transport (VF0922)	Nutritional/Metabolic factor	1
MAG283	d__Bacteria;p__Bacillota_A;c__Clostridia;o__UBA1381;f__UBA9506;g__Congzhengia;s__Congzhengia minquanensis	Acinetobactin (VF0467)	Nutritional/Metabolic factor	1
MAG283	d__Bacteria;p__Bacillota_A;c__Clostridia;o__UBA1381;f__UBA9506;g__Congzhengia;s__Congzhengia minquanensis	Adherence; porin (VF0713)	Adherence	1
MAG283	d__Bacteria;p__Bacillota_A;c__Clostridia;o__UBA1381;f__UBA9506;g__Congzhengia;s__Congzhengia minquanensis	AdsA (VF0422)	Immune modulation	1
MAG283	d__Bacteria;p__Bacillota_A;c__Clostridia;o__UBA1381;f__UBA9506;g__Congzhengia;s__Congzhengia minquanensis	Alcaligin (VF0688)	Nutritional/Metabolic factor	1
MAG283	d__Bacteria;p__Bacillota_A;c__Clostridia;o__UBA1381;f__UBA9506;g__Congzhengia;s__Congzhengia minquanensis	Alginate (VF0091)	Biofilm	5
MAG283	d__Bacteria;p__Bacillota_A;c__Clostridia;o__UBA1381;f__UBA9506;g__Congzhengia;s__Congzhengia minquanensis	Bacillibactin (VF0586)	Nutritional/Metabolic factor	2
MAG283	d__Bacteria;p__Bacillota_A;c__Clostridia;o__UBA1381;f__UBA9506;g__Congzhengia;s__Congzhengia minquanensis	Beta-haemolysin/cytolysin (VF0279)	Exotoxin	5
MAG283	d__Bacteria;p__Bacillota_A;c__Clostridia;o__UBA1381;f__UBA9506;g__Congzhengia;s__Congzhengia minquanensis	BopD (VF0362)	Biofilm	1
MAG283	d__Bacteria;p__Bacillota_A;c__Clostridia;o__UBA1381;f__UBA9506;g__Congzhengia;s__Congzhengia minquanensis	BspA (VF1237)	Adherence	1
MAG283	d__Bacteria;p__Bacillota_A;c__Clostridia;o__UBA1381;f__UBA9506;g__Congzhengia;s__Congzhengia minquanensis	Capsular polysaccharide (VF0624)	Immune modulation	1
MAG283	d__Bacteria;p__Bacillota_A;c__Clostridia;o__UBA1381;f__UBA9506;g__Congzhengia;s__Congzhengia minquanensis	Capsule (VF0003)	Immune modulation	3
MAG283	d__Bacteria;p__Bacillota_A;c__Clostridia;o__UBA1381;f__UBA9506;g__Congzhengia;s__Congzhengia minquanensis	Capsule (VF0141)	Immune modulation	1
MAG283	d__Bacteria;p__Bacillota_A;c__Clostridia;o__UBA1381;f__UBA9506;g__Congzhengia;s__Congzhengia minquanensis	Capsule (VF0144)	Immune modulation	6
MAG283	d__Bacteria;p__Bacillota_A;c__Clostridia;o__UBA1381;f__UBA9506;g__Congzhengia;s__Congzhengia minquanensis	Capsule (VF0274)	Immune modulation	1
MAG283	d__Bacteria;p__Bacillota_A;c__Clostridia;o__UBA1381;f__UBA9506;g__Congzhengia;s__Congzhengia minquanensis	Capsule (VF0361)	Immune modulation	3
MAG283	d__Bacteria;p__Bacillota_A;c__Clostridia;o__UBA1381;f__UBA9506;g__Congzhengia;s__Congzhengia minquanensis	Capsule (VF0465)	Immune modulation	2
MAG283	d__Bacteria;p__Bacillota_A;c__Clostridia;o__UBA1381;f__UBA9506;g__Congzhengia;s__Congzhengia minquanensis	Capsule (VF0543)	Immune modulation	3
MAG283	d__Bacteria;p__Bacillota_A;c__Clostridia;o__UBA1381;f__UBA9506;g__Congzhengia;s__Congzhengia minquanensis	Capsule (VF0881)	Immune modulation	1
MAG283	d__Bacteria;p__Bacillota_A;c__Clostridia;o__UBA1381;f__UBA9506;g__Congzhengia;s__Congzhengia minquanensis	Capsule I (VF0436)	Immune modulation	2
MAG283	d__Bacteria;p__Bacillota_A;c__Clostridia;o__UBA1381;f__UBA9506;g__Congzhengia;s__Congzhengia minquanensis	Cereulide (VF0583)	Exotoxin	4
MAG283	d__Bacteria;p__Bacillota_A;c__Clostridia;o__UBA1381;f__UBA9506;g__Congzhengia;s__Congzhengia minquanensis	Chrysobactin (VF1242)	Nutritional/Metabolic factor	1
MAG283	d__Bacteria;p__Bacillota_A;c__Clostridia;o__UBA1381;f__UBA9506;g__Congzhengia;s__Congzhengia minquanensis	Chu (VF0234)	Nutritional/Metabolic factor	1
MAG283	d__Bacteria;p__Bacillota_A;c__Clostridia;o__UBA1381;f__UBA9506;g__Congzhengia;s__Congzhengia minquanensis	ClpC (VF0072)	Stress survival	1
MAG283	d__Bacteria;p__Bacillota_A;c__Clostridia;o__UBA1381;f__UBA9506;g__Congzhengia;s__Congzhengia minquanensis	ClpP (VF0074)	Stress survival	1
MAG283	d__Bacteria;p__Bacillota_A;c__Clostridia;o__UBA1381;f__UBA9506;g__Congzhengia;s__Congzhengia minquanensis	Colibactin (VF0573)	Exotoxin	1
MAG283	d__Bacteria;p__Bacillota_A;c__Clostridia;o__UBA1381;f__UBA9506;g__Congzhengia;s__Congzhengia minquanensis	Copper exporter (VF0849)	Nutritional/Metabolic factor	2
MAG283	d__Bacteria;p__Bacillota_A;c__Clostridia;o__UBA1381;f__UBA9506;g__Congzhengia;s__Congzhengia minquanensis	Cwp84 (VF0590)	Exoenzyme	1
MAG283	d__Bacteria;p__Bacillota_A;c__Clostridia;o__UBA1381;f__UBA9506;g__Congzhengia;s__Congzhengia minquanensis	DIP0733 (VF0601)	Adherence	1
MAG283	d__Bacteria;p__Bacillota_A;c__Clostridia;o__UBA1381;f__UBA9506;g__Congzhengia;s__Congzhengia minquanensis	DIP1621 (VF0603)	Adherence	1
MAG283	d__Bacteria;p__Bacillota_A;c__Clostridia;o__UBA1381;f__UBA9506;g__Congzhengia;s__Congzhengia minquanensis	Dispersin (VF0215)	Others	2
MAG283	d__Bacteria;p__Bacillota_A;c__Clostridia;o__UBA1381;f__UBA9506;g__Congzhengia;s__Congzhengia minquanensis	Dot/Icm T4SS secreted effectors (VF0798)	Effector delivery system	2
MAG283	d__Bacteria;p__Bacillota_A;c__Clostridia;o__UBA1381;f__UBA9506;g__Congzhengia;s__Congzhengia minquanensis	EF-Tu (VF0460)	Adherence	1
MAG283	d__Bacteria;p__Bacillota_A;c__Clostridia;o__UBA1381;f__UBA9506;g__Congzhengia;s__Congzhengia minquanensis	EF-Tu (VF0877)	Adherence	1
MAG283	d__Bacteria;p__Bacillota_A;c__Clostridia;o__UBA1381;f__UBA9506;g__Congzhengia;s__Congzhengia minquanensis	Ent (VF0562)	Nutritional/Metabolic factor	1
MAG283	d__Bacteria;p__Bacillota_A;c__Clostridia;o__UBA1381;f__UBA9506;g__Congzhengia;s__Congzhengia minquanensis	Exopolysaccharide (VF0755)	Immune modulation	1
MAG283	d__Bacteria;p__Bacillota_A;c__Clostridia;o__UBA1381;f__UBA9506;g__Congzhengia;s__Congzhengia minquanensis	FAS-II (VF0809)	Nutritional/Metabolic factor	1
MAG283	d__Bacteria;p__Bacillota_A;c__Clostridia;o__UBA1381;f__UBA9506;g__Congzhengia;s__Congzhengia minquanensis	FbpA/Fbp68 (VF0595)	Adherence	1
MAG283	d__Bacteria;p__Bacillota_A;c__Clostridia;o__UBA1381;f__UBA9506;g__Congzhengia;s__Congzhengia minquanensis	FbpABC (VF0272)	Nutritional/Metabolic factor	1
MAG283	d__Bacteria;p__Bacillota_A;c__Clostridia;o__UBA1381;f__UBA9506;g__Congzhengia;s__Congzhengia minquanensis	FeoAB (VF0160)	Nutritional/Metabolic factor	3
MAG283	d__Bacteria;p__Bacillota_A;c__Clostridia;o__UBA1381;f__UBA9506;g__Congzhengia;s__Congzhengia minquanensis	Fibronectin-binding protein (VF0747)	Adherence	1
MAG283	d__Bacteria;p__Bacillota_A;c__Clostridia;o__UBA1381;f__UBA9506;g__Congzhengia;s__Congzhengia minquanensis	Flagella (VF0051)	Motility	1
MAG283	d__Bacteria;p__Bacillota_A;c__Clostridia;o__UBA1381;f__UBA9506;g__Congzhengia;s__Congzhengia minquanensis	Flagella (VF0114)	Motility	4
MAG283	d__Bacteria;p__Bacillota_A;c__Clostridia;o__UBA1381;f__UBA9506;g__Congzhengia;s__Congzhengia minquanensis	Flagella (VF0273)	Motility	1
MAG283	d__Bacteria;p__Bacillota_A;c__Clostridia;o__UBA1381;f__UBA9506;g__Congzhengia;s__Congzhengia minquanensis	FupA (VF0550)	Nutritional/Metabolic factor	2
MAG283	d__Bacteria;p__Bacillota_A;c__Clostridia;o__UBA1381;f__UBA9506;g__Congzhengia;s__Congzhengia minquanensis	GacS/GacA two-component system (VF0908)	Regulation	1
MAG283	d__Bacteria;p__Bacillota_A;c__Clostridia;o__UBA1381;f__UBA9506;g__Congzhengia;s__Congzhengia minquanensis	GroEL (VF0594)	Adherence	1
MAG283	d__Bacteria;p__Bacillota_A;c__Clostridia;o__UBA1381;f__UBA9506;g__Congzhengia;s__Congzhengia minquanensis	HSI-2 T6SS secreted effectors (VF0915)	Effector delivery system	1
MAG283	d__Bacteria;p__Bacillota_A;c__Clostridia;o__UBA1381;f__UBA9506;g__Congzhengia;s__Congzhengia minquanensis	Heme biosynthesis (VF0758)	Nutritional/Metabolic factor	2
MAG283	d__Bacteria;p__Bacillota_A;c__Clostridia;o__UBA1381;f__UBA9506;g__Congzhengia;s__Congzhengia minquanensis	Hemolysin (VF0879)	Exotoxin	1
MAG283	d__Bacteria;p__Bacillota_A;c__Clostridia;o__UBA1381;f__UBA9506;g__Congzhengia;s__Congzhengia minquanensis	Hemolysin III (VF0655)	Exotoxin	1
MAG283	d__Bacteria;p__Bacillota_A;c__Clostridia;o__UBA1381;f__UBA9506;g__Congzhengia;s__Congzhengia minquanensis	HitABC (VF0268)	Nutritional/Metabolic factor	2
MAG283	d__Bacteria;p__Bacillota_A;c__Clostridia;o__UBA1381;f__UBA9506;g__Congzhengia;s__Congzhengia minquanensis	HmuR2 (VF1253)	Nutritional/Metabolic factor	1
MAG283	d__Bacteria;p__Bacillota_A;c__Clostridia;o__UBA1381;f__UBA9506;g__Congzhengia;s__Congzhengia minquanensis	Hydrogen cyanide production (VF0920)	Antimicrobial activity/Competitive advantage	2
MAG283	d__Bacteria;p__Bacillota_A;c__Clostridia;o__UBA1381;f__UBA9506;g__Congzhengia;s__Congzhengia minquanensis	Ibes (VF0237)	Invasion	5
MAG283	d__Bacteria;p__Bacillota_A;c__Clostridia;o__UBA1381;f__UBA9506;g__Congzhengia;s__Congzhengia minquanensis	IlsA (VF0585)	Nutritional/Metabolic factor	2
MAG283	d__Bacteria;p__Bacillota_A;c__Clostridia;o__UBA1381;f__UBA9506;g__Congzhengia;s__Congzhengia minquanensis	InlF (VF0447)	Adherence	1
MAG283	d__Bacteria;p__Bacillota_A;c__Clostridia;o__UBA1381;f__UBA9506;g__Congzhengia;s__Congzhengia minquanensis	LOS (VF0044)	Immune modulation	12
MAG283	d__Bacteria;p__Bacillota_A;c__Clostridia;o__UBA1381;f__UBA9506;g__Congzhengia;s__Congzhengia minquanensis	LOS (VF0326)	Immune modulation	3
MAG283	d__Bacteria;p__Bacillota_A;c__Clostridia;o__UBA1381;f__UBA9506;g__Congzhengia;s__Congzhengia minquanensis	LPS (VF0033)	Immune modulation	2
MAG283	d__Bacteria;p__Bacillota_A;c__Clostridia;o__UBA1381;f__UBA9506;g__Congzhengia;s__Congzhengia minquanensis	LPS (VF0056)	Immune modulation	1
MAG283	d__Bacteria;p__Bacillota_A;c__Clostridia;o__UBA1381;f__UBA9506;g__Congzhengia;s__Congzhengia minquanensis	LPS (VF0085)	Immune modulation	4
MAG283	d__Bacteria;p__Bacillota_A;c__Clostridia;o__UBA1381;f__UBA9506;g__Congzhengia;s__Congzhengia minquanensis	LPS (VF0124)	Immune modulation	1
MAG283	d__Bacteria;p__Bacillota_A;c__Clostridia;o__UBA1381;f__UBA9506;g__Congzhengia;s__Congzhengia minquanensis	LPS (VF0171)	Immune modulation	2
MAG283	d__Bacteria;p__Bacillota_A;c__Clostridia;o__UBA1381;f__UBA9506;g__Congzhengia;s__Congzhengia minquanensis	LPS (VF0367)	Immune modulation	4
MAG283	d__Bacteria;p__Bacillota_A;c__Clostridia;o__UBA1381;f__UBA9506;g__Congzhengia;s__Congzhengia minquanensis	LPS (VF0542)	Immune modulation	4
MAG283	d__Bacteria;p__Bacillota_A;c__Clostridia;o__UBA1381;f__UBA9506;g__Congzhengia;s__Congzhengia minquanensis	LPS (VF0561)	Immune modulation	1
MAG283	d__Bacteria;p__Bacillota_A;c__Clostridia;o__UBA1381;f__UBA9506;g__Congzhengia;s__Congzhengia minquanensis	Lap (VF0444)	Adherence	4
MAG283	d__Bacteria;p__Bacillota_A;c__Clostridia;o__UBA1381;f__UBA9506;g__Congzhengia;s__Congzhengia minquanensis	Lateral flagella (VF0625)	Biofilm	2
MAG283	d__Bacteria;p__Bacillota_A;c__Clostridia;o__UBA1381;f__UBA9506;g__Congzhengia;s__Congzhengia minquanensis	LigA (VF1220)	Adherence	1
MAG283	d__Bacteria;p__Bacillota_A;c__Clostridia;o__UBA1381;f__UBA9506;g__Congzhengia;s__Congzhengia minquanensis	Lipoprotein diacylglyceryl transferase lgt (VF0790)	Post-translational modification	1
MAG283	d__Bacteria;p__Bacillota_A;c__Clostridia;o__UBA1381;f__UBA9506;g__Congzhengia;s__Congzhengia minquanensis	LisR/LisK (VF0792)	Regulation	2
MAG283	d__Bacteria;p__Bacillota_A;c__Clostridia;o__UBA1381;f__UBA9506;g__Congzhengia;s__Congzhengia minquanensis	Lsp (VF0351)	Post-translational modification	1
MAG283	d__Bacteria;p__Bacillota_A;c__Clostridia;o__UBA1381;f__UBA9506;g__Congzhengia;s__Congzhengia minquanensis	Lysine synthesis (VF0815)	Nutritional/Metabolic factor	1
MAG283	d__Bacteria;p__Bacillota_A;c__Clostridia;o__UBA1381;f__UBA9506;g__Congzhengia;s__Congzhengia minquanensis	MgtBC (VF0106)	Nutritional/Metabolic factor	1
MAG283	d__Bacteria;p__Bacillota_A;c__Clostridia;o__UBA1381;f__UBA9506;g__Congzhengia;s__Congzhengia minquanensis	MgtC (VF0289)	Nutritional/Metabolic factor	1
MAG283	d__Bacteria;p__Bacillota_A;c__Clostridia;o__UBA1381;f__UBA9506;g__Congzhengia;s__Congzhengia minquanensis	MntABC (VF0455)	Stress survival	2
MAG283	d__Bacteria;p__Bacillota_A;c__Clostridia;o__UBA1381;f__UBA9506;g__Congzhengia;s__Congzhengia minquanensis	MprAB (VF0298)	Regulation	4
MAG283	d__Bacteria;p__Bacillota_A;c__Clostridia;o__UBA1381;f__UBA9506;g__Congzhengia;s__Congzhengia minquanensis	Mycobactin (VF0299)	Nutritional/Metabolic factor	1
MAG283	d__Bacteria;p__Bacillota_A;c__Clostridia;o__UBA1381;f__UBA9506;g__Congzhengia;s__Congzhengia minquanensis	MymA operon (VF0840)	Immune modulation	4
MAG283	d__Bacteria;p__Bacillota_A;c__Clostridia;o__UBA1381;f__UBA9506;g__Congzhengia;s__Congzhengia minquanensis	N-linked protein glycosylation (VF0721)	Post-translational modification	2
MAG283	d__Bacteria;p__Bacillota_A;c__Clostridia;o__UBA1381;f__UBA9506;g__Congzhengia;s__Congzhengia minquanensis	NEAT-type surface protein, direct heme uptake system (VF1106)	Nutritional/Metabolic factor	1
MAG283	d__Bacteria;p__Bacillota_A;c__Clostridia;o__UBA1381;f__UBA9506;g__Congzhengia;s__Congzhengia minquanensis	O-antigen (VF0392)	Immune modulation	1
MAG283	d__Bacteria;p__Bacillota_A;c__Clostridia;o__UBA1381;f__UBA9506;g__Congzhengia;s__Congzhengia minquanensis	Ornibactin (VF0701)	Nutritional/Metabolic factor	1
MAG283	d__Bacteria;p__Bacillota_A;c__Clostridia;o__UBA1381;f__UBA9506;g__Congzhengia;s__Congzhengia minquanensis	P. syringae TTSS (VF0909)	Effector delivery system	1
MAG283	d__Bacteria;p__Bacillota_A;c__Clostridia;o__UBA1381;f__UBA9506;g__Congzhengia;s__Congzhengia minquanensis	PDH-B (VF0878)	Adherence	1
MAG283	d__Bacteria;p__Bacillota_A;c__Clostridia;o__UBA1381;f__UBA9506;g__Congzhengia;s__Congzhengia minquanensis	PDIM (VF0309)	Immune modulation	3
MAG283	d__Bacteria;p__Bacillota_A;c__Clostridia;o__UBA1381;f__UBA9506;g__Congzhengia;s__Congzhengia minquanensis	PI-2a (VF0528)	Adherence	1
MAG283	d__Bacteria;p__Bacillota_A;c__Clostridia;o__UBA1381;f__UBA9506;g__Congzhengia;s__Congzhengia minquanensis	PanC/PanD (VF0319)	Nutritional/Metabolic factor	1
MAG283	d__Bacteria;p__Bacillota_A;c__Clostridia;o__UBA1381;f__UBA9506;g__Congzhengia;s__Congzhengia minquanensis	Per (VF0190)	Regulation	1
MAG283	d__Bacteria;p__Bacillota_A;c__Clostridia;o__UBA1381;f__UBA9506;g__Congzhengia;s__Congzhengia minquanensis	Peritrichous flagella (VF1154)	Motility	1
MAG283	d__Bacteria;p__Bacillota_A;c__Clostridia;o__UBA1381;f__UBA9506;g__Congzhengia;s__Congzhengia minquanensis	PgdA (VF0442)	Immune modulation	4
MAG283	d__Bacteria;p__Bacillota_A;c__Clostridia;o__UBA1381;f__UBA9506;g__Congzhengia;s__Congzhengia minquanensis	Phytotoxin coronatine (VF0916)	Exotoxin	1
MAG283	d__Bacteria;p__Bacillota_A;c__Clostridia;o__UBA1381;f__UBA9506;g__Congzhengia;s__Congzhengia minquanensis	Phytotoxin phaseolotoxin (VF0917)	Exotoxin	1
MAG283	d__Bacteria;p__Bacillota_A;c__Clostridia;o__UBA1381;f__UBA9506;g__Congzhengia;s__Congzhengia minquanensis	Phytotoxin syringomycin (VF0919)	Exotoxin	1
MAG283	d__Bacteria;p__Bacillota_A;c__Clostridia;o__UBA1381;f__UBA9506;g__Congzhengia;s__Congzhengia minquanensis	PlcR-PapR quorum sensing (VF0660)	Biofilm	2
MAG283	d__Bacteria;p__Bacillota_A;c__Clostridia;o__UBA1381;f__UBA9506;g__Congzhengia;s__Congzhengia minquanensis	Polar flagella (VF0473)	Motility	6
MAG283	d__Bacteria;p__Bacillota_A;c__Clostridia;o__UBA1381;f__UBA9506;g__Congzhengia;s__Congzhengia minquanensis	Polysaccharide capsule (VF0659)	Immune modulation	14
MAG283	d__Bacteria;p__Bacillota_A;c__Clostridia;o__UBA1381;f__UBA9506;g__Congzhengia;s__Congzhengia minquanensis	Proline synthesis (VF0812)	Nutritional/Metabolic factor	1
MAG283	d__Bacteria;p__Bacillota_A;c__Clostridia;o__UBA1381;f__UBA9506;g__Congzhengia;s__Congzhengia minquanensis	Proteasome-associated proteins (VF0847)	Stress survival	1
MAG283	d__Bacteria;p__Bacillota_A;c__Clostridia;o__UBA1381;f__UBA9506;g__Congzhengia;s__Congzhengia minquanensis	Protein kinase G (VF0805)	Immune modulation	1
MAG283	d__Bacteria;p__Bacillota_A;c__Clostridia;o__UBA1381;f__UBA9506;g__Congzhengia;s__Congzhengia minquanensis	Proteus-like (MR/P) fimbriae, mannose resistant (biofilm formation) (VF1233)	Adherence	1
MAG283	d__Bacteria;p__Bacillota_A;c__Clostridia;o__UBA1381;f__UBA9506;g__Congzhengia;s__Congzhengia minquanensis	PrrA/B (VF0823)	Regulation	1
MAG283	d__Bacteria;p__Bacillota_A;c__Clostridia;o__UBA1381;f__UBA9506;g__Congzhengia;s__Congzhengia minquanensis	PrsA2 (VF0449)	Post-translational modification	1
MAG283	d__Bacteria;p__Bacillota_A;c__Clostridia;o__UBA1381;f__UBA9506;g__Congzhengia;s__Congzhengia minquanensis	Purine biosynthesis (VF0559)	Nutritional/Metabolic factor	2
MAG283	d__Bacteria;p__Bacillota_A;c__Clostridia;o__UBA1381;f__UBA9506;g__Congzhengia;s__Congzhengia minquanensis	Pyochelin (VF0095)	Nutritional/Metabolic factor	1
MAG283	d__Bacteria;p__Bacillota_A;c__Clostridia;o__UBA1381;f__UBA9506;g__Congzhengia;s__Congzhengia minquanensis	Pyoverdine (VF0094)	Nutritional/Metabolic factor	3
MAG283	d__Bacteria;p__Bacillota_A;c__Clostridia;o__UBA1381;f__UBA9506;g__Congzhengia;s__Congzhengia minquanensis	Pyridine-2,6-dithiocarboxylic acid (PDTC) (VF0938)	Nutritional/Metabolic factor	1
MAG283	d__Bacteria;p__Bacillota_A;c__Clostridia;o__UBA1381;f__UBA9506;g__Congzhengia;s__Congzhengia minquanensis	Pyrimidine biosynthesis (VF0558)	Nutritional/Metabolic factor	3
MAG283	d__Bacteria;p__Bacillota_A;c__Clostridia;o__UBA1381;f__UBA9506;g__Congzhengia;s__Congzhengia minquanensis	RecN (VF0457)	Stress survival	1
MAG283	d__Bacteria;p__Bacillota_A;c__Clostridia;o__UBA1381;f__UBA9506;g__Congzhengia;s__Congzhengia minquanensis	RegX3 (VF0858)	Regulation	6
MAG283	d__Bacteria;p__Bacillota_A;c__Clostridia;o__UBA1381;f__UBA9506;g__Congzhengia;s__Congzhengia minquanensis	RelA (VF0287)	Regulation	1
MAG283	d__Bacteria;p__Bacillota_A;c__Clostridia;o__UBA1381;f__UBA9506;g__Congzhengia;s__Congzhengia minquanensis	RpoS (VF0112)	Regulation	1
MAG283	d__Bacteria;p__Bacillota_A;c__Clostridia;o__UBA1381;f__UBA9506;g__Congzhengia;s__Congzhengia minquanensis	RtxA (VF0482)	Exotoxin	1
MAG283	d__Bacteria;p__Bacillota_A;c__Clostridia;o__UBA1381;f__UBA9506;g__Congzhengia;s__Congzhengia minquanensis	SE2319 (VF1000)	Adherence	1
MAG283	d__Bacteria;p__Bacillota_A;c__Clostridia;o__UBA1381;f__UBA9506;g__Congzhengia;s__Congzhengia minquanensis	SenX3 (VF0857)	Regulation	5
MAG283	d__Bacteria;p__Bacillota_A;c__Clostridia;o__UBA1381;f__UBA9506;g__Congzhengia;s__Congzhengia minquanensis	Serine protease (VF1055)	Exoenzyme	2
MAG283	d__Bacteria;p__Bacillota_A;c__Clostridia;o__UBA1381;f__UBA9506;g__Congzhengia;s__Congzhengia minquanensis	Serine-threonine phosphatase stp (VF0787)	Post-translational modification	1
MAG283	d__Bacteria;p__Bacillota_A;c__Clostridia;o__UBA1381;f__UBA9506;g__Congzhengia;s__Congzhengia minquanensis	SigA (VF0257)	Regulation	1
MAG283	d__Bacteria;p__Bacillota_A;c__Clostridia;o__UBA1381;f__UBA9506;g__Congzhengia;s__Congzhengia minquanensis	SigF (VF0294)	Regulation	2
MAG283	d__Bacteria;p__Bacillota_A;c__Clostridia;o__UBA1381;f__UBA9506;g__Congzhengia;s__Congzhengia minquanensis	Staphyloferrin B (VF1014)	Nutritional/Metabolic factor	1
MAG283	d__Bacteria;p__Bacillota_A;c__Clostridia;o__UBA1381;f__UBA9506;g__Congzhengia;s__Congzhengia minquanensis	Streptococcal enolase (VF1060)	Exoenzyme	1
MAG283	d__Bacteria;p__Bacillota_A;c__Clostridia;o__UBA1381;f__UBA9506;g__Congzhengia;s__Congzhengia minquanensis	T3SS (VF1274)	Effector delivery system	1
MAG283	d__Bacteria;p__Bacillota_A;c__Clostridia;o__UBA1381;f__UBA9506;g__Congzhengia;s__Congzhengia minquanensis	T3SS1 (VF0408)	Effector delivery system	2
MAG283	d__Bacteria;p__Bacillota_A;c__Clostridia;o__UBA1381;f__UBA9506;g__Congzhengia;s__Congzhengia minquanensis	T4SS secreted effectors (VF0696)	Effector delivery system	3
MAG283	d__Bacteria;p__Bacillota_A;c__Clostridia;o__UBA1381;f__UBA9506;g__Congzhengia;s__Congzhengia minquanensis	T6SS-II (VF0783)	Effector delivery system	1
MAG283	d__Bacteria;p__Bacillota_A;c__Clostridia;o__UBA1381;f__UBA9506;g__Congzhengia;s__Congzhengia minquanensis	TTSS (SPI-2 encode) (VF0321)	Effector delivery system	1
MAG283	d__Bacteria;p__Bacillota_A;c__Clostridia;o__UBA1381;f__UBA9506;g__Congzhengia;s__Congzhengia minquanensis	TTSS (chromosomally encoded) (VF1023)	Effector delivery system	2
MAG283	d__Bacteria;p__Bacillota_A;c__Clostridia;o__UBA1381;f__UBA9506;g__Congzhengia;s__Congzhengia minquanensis	TTSS secreted effectors (VF0711)	Effector delivery system	3
MAG283	d__Bacteria;p__Bacillota_A;c__Clostridia;o__UBA1381;f__UBA9506;g__Congzhengia;s__Congzhengia minquanensis	Trehalose-recycling ABC transporter (VF0842)	Nutritional/Metabolic factor	6
MAG283	d__Bacteria;p__Bacillota_A;c__Clostridia;o__UBA1381;f__UBA9506;g__Congzhengia;s__Congzhengia minquanensis	Trigger factor (VF1056)	Stress survival	1
MAG283	d__Bacteria;p__Bacillota_A;c__Clostridia;o__UBA1381;f__UBA9506;g__Congzhengia;s__Congzhengia minquanensis	Type IV pili (VF0082)	Adherence	2
MAG283	d__Bacteria;p__Bacillota_A;c__Clostridia;o__UBA1381;f__UBA9506;g__Congzhengia;s__Congzhengia minquanensis	Type VII secretion system (VF0403)	Effector delivery system	1
MAG283	d__Bacteria;p__Bacillota_A;c__Clostridia;o__UBA1381;f__UBA9506;g__Congzhengia;s__Congzhengia minquanensis	VPS (VF0615)	Biofilm	1
MAG283	d__Bacteria;p__Bacillota_A;c__Clostridia;o__UBA1381;f__UBA9506;g__Congzhengia;s__Congzhengia minquanensis	Vibriobactin/Vulnibactin (VF0626)	Nutritional/Metabolic factor	1
MAG283	d__Bacteria;p__Bacillota_A;c__Clostridia;o__UBA1381;f__UBA9506;g__Congzhengia;s__Congzhengia minquanensis	Vibrioferrin (VF0631)	Nutritional/Metabolic factor	1
MAG283	d__Bacteria;p__Bacillota_A;c__Clostridia;o__UBA1381;f__UBA9506;g__Congzhengia;s__Congzhengia minquanensis	Ybt (VF0564)	Nutritional/Metabolic factor	1
MAG283	d__Bacteria;p__Bacillota_A;c__Clostridia;o__UBA1381;f__UBA9506;g__Congzhengia;s__Congzhengia minquanensis	Yersiniabactin-related (VF1251)	Nutritional/Metabolic factor	1
MAG283	d__Bacteria;p__Bacillota_A;c__Clostridia;o__UBA1381;f__UBA9506;g__Congzhengia;s__Congzhengia minquanensis	Zn++ metalloprotease (VF0846)	Exoenzyme	1
MAG3026	d__Bacteria;p__Bacillota_A;c__Clostridia;o__Oscillospirales;f__Acutalibacteraceae;g__UBA1417;s__UBA1417 sp003531055	ABC transporter (VF0741)	Nutritional/Metabolic factor	1
MAG3026	d__Bacteria;p__Bacillota_A;c__Clostridia;o__Oscillospirales;f__Acutalibacteraceae;g__UBA1417;s__UBA1417 sp003531055	ABC-type heme transporter (VF0739)	Nutritional/Metabolic factor	2
MAG3026	d__Bacteria;p__Bacillota_A;c__Clostridia;o__Oscillospirales;f__Acutalibacteraceae;g__UBA1417;s__UBA1417 sp003531055	Accessory secretion factor (VF0808)	Others	1
MAG3026	d__Bacteria;p__Bacillota_A;c__Clostridia;o__Oscillospirales;f__Acutalibacteraceae;g__UBA1417;s__UBA1417 sp003531055	Achromobactin biosynthesis and transport (VF0922)	Nutritional/Metabolic factor	2
MAG3026	d__Bacteria;p__Bacillota_A;c__Clostridia;o__Oscillospirales;f__Acutalibacteraceae;g__UBA1417;s__UBA1417 sp003531055	Acinetobactin (VF0467)	Nutritional/Metabolic factor	2
MAG3026	d__Bacteria;p__Bacillota_A;c__Clostridia;o__Oscillospirales;f__Acutalibacteraceae;g__UBA1417;s__UBA1417 sp003531055	Adherence; porin (VF0713)	Adherence	1
MAG3026	d__Bacteria;p__Bacillota_A;c__Clostridia;o__Oscillospirales;f__Acutalibacteraceae;g__UBA1417;s__UBA1417 sp003531055	Adhesive fimbriae (VF0213)	Adherence	1
MAG3026	d__Bacteria;p__Bacillota_A;c__Clostridia;o__Oscillospirales;f__Acutalibacteraceae;g__UBA1417;s__UBA1417 sp003531055	AgrA/AgrC (VF0793)	Regulation	1
MAG3026	d__Bacteria;p__Bacillota_A;c__Clostridia;o__Oscillospirales;f__Acutalibacteraceae;g__UBA1417;s__UBA1417 sp003531055	Alcaligin (VF0688)	Nutritional/Metabolic factor	1
MAG3026	d__Bacteria;p__Bacillota_A;c__Clostridia;o__Oscillospirales;f__Acutalibacteraceae;g__UBA1417;s__UBA1417 sp003531055	Alginate (VF0091)	Biofilm	2
MAG3026	d__Bacteria;p__Bacillota_A;c__Clostridia;o__Oscillospirales;f__Acutalibacteraceae;g__UBA1417;s__UBA1417 sp003531055	Allantion utilization (VF0572)	Nutritional/Metabolic factor	1
MAG3026	d__Bacteria;p__Bacillota_A;c__Clostridia;o__Oscillospirales;f__Acutalibacteraceae;g__UBA1417;s__UBA1417 sp003531055	Alpha-clostripain (VF0390)	Exoenzyme	1
MAG3026	d__Bacteria;p__Bacillota_A;c__Clostridia;o__Oscillospirales;f__Acutalibacteraceae;g__UBA1417;s__UBA1417 sp003531055	Beta-haemolysin/cytolysin (VF0279)	Exotoxin	2
MAG3026	d__Bacteria;p__Bacillota_A;c__Clostridia;o__Oscillospirales;f__Acutalibacteraceae;g__UBA1417;s__UBA1417 sp003531055	Biotin synthesis (VF0552)	Nutritional/Metabolic factor	1
MAG3026	d__Bacteria;p__Bacillota_A;c__Clostridia;o__Oscillospirales;f__Acutalibacteraceae;g__UBA1417;s__UBA1417 sp003531055	CD0873 (VF0593)	Adherence	1
MAG3026	d__Bacteria;p__Bacillota_A;c__Clostridia;o__Oscillospirales;f__Acutalibacteraceae;g__UBA1417;s__UBA1417 sp003531055	Capsular polysaccharide (VF0624)	Immune modulation	2
MAG3026	d__Bacteria;p__Bacillota_A;c__Clostridia;o__Oscillospirales;f__Acutalibacteraceae;g__UBA1417;s__UBA1417 sp003531055	Capsule (VF0003)	Immune modulation	1
MAG3026	d__Bacteria;p__Bacillota_A;c__Clostridia;o__Oscillospirales;f__Acutalibacteraceae;g__UBA1417;s__UBA1417 sp003531055	Capsule (VF0144)	Immune modulation	11
MAG3026	d__Bacteria;p__Bacillota_A;c__Clostridia;o__Oscillospirales;f__Acutalibacteraceae;g__UBA1417;s__UBA1417 sp003531055	Capsule (VF0274)	Immune modulation	3
MAG3026	d__Bacteria;p__Bacillota_A;c__Clostridia;o__Oscillospirales;f__Acutalibacteraceae;g__UBA1417;s__UBA1417 sp003531055	Capsule (VF0323)	Immune modulation	3
MAG3026	d__Bacteria;p__Bacillota_A;c__Clostridia;o__Oscillospirales;f__Acutalibacteraceae;g__UBA1417;s__UBA1417 sp003531055	Capsule (VF0361)	Immune modulation	3
MAG3026	d__Bacteria;p__Bacillota_A;c__Clostridia;o__Oscillospirales;f__Acutalibacteraceae;g__UBA1417;s__UBA1417 sp003531055	Capsule (VF0465)	Immune modulation	2
MAG3026	d__Bacteria;p__Bacillota_A;c__Clostridia;o__Oscillospirales;f__Acutalibacteraceae;g__UBA1417;s__UBA1417 sp003531055	Capsule (VF0543)	Immune modulation	2
MAG3026	d__Bacteria;p__Bacillota_A;c__Clostridia;o__Oscillospirales;f__Acutalibacteraceae;g__UBA1417;s__UBA1417 sp003531055	Capsule (VF0881)	Immune modulation	5
MAG3026	d__Bacteria;p__Bacillota_A;c__Clostridia;o__Oscillospirales;f__Acutalibacteraceae;g__UBA1417;s__UBA1417 sp003531055	Cereulide (VF0583)	Exotoxin	3
MAG3026	d__Bacteria;p__Bacillota_A;c__Clostridia;o__Oscillospirales;f__Acutalibacteraceae;g__UBA1417;s__UBA1417 sp003531055	ChiRP (VF0609)	Adherence	1
MAG3026	d__Bacteria;p__Bacillota_A;c__Clostridia;o__Oscillospirales;f__Acutalibacteraceae;g__UBA1417;s__UBA1417 sp003531055	Chrysobactin (VF1242)	Nutritional/Metabolic factor	1
MAG3026	d__Bacteria;p__Bacillota_A;c__Clostridia;o__Oscillospirales;f__Acutalibacteraceae;g__UBA1417;s__UBA1417 sp003531055	Ciu iron uptake and siderophore biosynthesis system (VF0740)	Nutritional/Metabolic factor	1
MAG3026	d__Bacteria;p__Bacillota_A;c__Clostridia;o__Oscillospirales;f__Acutalibacteraceae;g__UBA1417;s__UBA1417 sp003531055	ClpC (VF0072)	Stress survival	1
MAG3026	d__Bacteria;p__Bacillota_A;c__Clostridia;o__Oscillospirales;f__Acutalibacteraceae;g__UBA1417;s__UBA1417 sp003531055	ClpE (VF0073)	Stress survival	1
MAG3026	d__Bacteria;p__Bacillota_A;c__Clostridia;o__Oscillospirales;f__Acutalibacteraceae;g__UBA1417;s__UBA1417 sp003531055	ClpP (VF0074)	Stress survival	1
MAG3026	d__Bacteria;p__Bacillota_A;c__Clostridia;o__Oscillospirales;f__Acutalibacteraceae;g__UBA1417;s__UBA1417 sp003531055	Colibactin (VF0573)	Exotoxin	4
MAG3026	d__Bacteria;p__Bacillota_A;c__Clostridia;o__Oscillospirales;f__Acutalibacteraceae;g__UBA1417;s__UBA1417 sp003531055	Copper exporter (VF0849)	Nutritional/Metabolic factor	2
MAG3026	d__Bacteria;p__Bacillota_A;c__Clostridia;o__Oscillospirales;f__Acutalibacteraceae;g__UBA1417;s__UBA1417 sp003531055	Cpi-2 encoded T3SS (SPI-2 like) (VF1260)	Effector delivery system	1
MAG3026	d__Bacteria;p__Bacillota_A;c__Clostridia;o__Oscillospirales;f__Acutalibacteraceae;g__UBA1417;s__UBA1417 sp003531055	Cya (VF0028)	Exotoxin	1
MAG3026	d__Bacteria;p__Bacillota_A;c__Clostridia;o__Oscillospirales;f__Acutalibacteraceae;g__UBA1417;s__UBA1417 sp003531055	Cytolysin (VF0356)	Exotoxin	1
MAG3026	d__Bacteria;p__Bacillota_A;c__Clostridia;o__Oscillospirales;f__Acutalibacteraceae;g__UBA1417;s__UBA1417 sp003531055	Direct heme uptake system (VF0941)	Nutritional/Metabolic factor	1
MAG3026	d__Bacteria;p__Bacillota_A;c__Clostridia;o__Oscillospirales;f__Acutalibacteraceae;g__UBA1417;s__UBA1417 sp003531055	Dispersin (VF0215)	Others	1
MAG3026	d__Bacteria;p__Bacillota_A;c__Clostridia;o__Oscillospirales;f__Acutalibacteraceae;g__UBA1417;s__UBA1417 sp003531055	Dot/Icm T4SS secreted effectors (VF0798)	Effector delivery system	3
MAG3026	d__Bacteria;p__Bacillota_A;c__Clostridia;o__Oscillospirales;f__Acutalibacteraceae;g__UBA1417;s__UBA1417 sp003531055	EF-Tu (VF0877)	Adherence	2
MAG3026	d__Bacteria;p__Bacillota_A;c__Clostridia;o__Oscillospirales;f__Acutalibacteraceae;g__UBA1417;s__UBA1417 sp003531055	ESX-3 (VF0521)	Effector delivery system	2
MAG3026	d__Bacteria;p__Bacillota_A;c__Clostridia;o__Oscillospirales;f__Acutalibacteraceae;g__UBA1417;s__UBA1417 sp003531055	Exopolysaccharide (VF0755)	Immune modulation	2
MAG3026	d__Bacteria;p__Bacillota_A;c__Clostridia;o__Oscillospirales;f__Acutalibacteraceae;g__UBA1417;s__UBA1417 sp003531055	FAS-II (VF0809)	Nutritional/Metabolic factor	1
MAG3026	d__Bacteria;p__Bacillota_A;c__Clostridia;o__Oscillospirales;f__Acutalibacteraceae;g__UBA1417;s__UBA1417 sp003531055	FbpA/Fbp68 (VF0595)	Adherence	1
MAG3026	d__Bacteria;p__Bacillota_A;c__Clostridia;o__Oscillospirales;f__Acutalibacteraceae;g__UBA1417;s__UBA1417 sp003531055	FbpABC (VF0272)	Nutritional/Metabolic factor	2
MAG3026	d__Bacteria;p__Bacillota_A;c__Clostridia;o__Oscillospirales;f__Acutalibacteraceae;g__UBA1417;s__UBA1417 sp003531055	FeoAB (VF0160)	Nutritional/Metabolic factor	1
MAG3026	d__Bacteria;p__Bacillota_A;c__Clostridia;o__Oscillospirales;f__Acutalibacteraceae;g__UBA1417;s__UBA1417 sp003531055	Fibrinogen binding protein (VF0750)	Adherence	1
MAG3026	d__Bacteria;p__Bacillota_A;c__Clostridia;o__Oscillospirales;f__Acutalibacteraceae;g__UBA1417;s__UBA1417 sp003531055	Flagella (VF0114)	Motility	3
MAG3026	d__Bacteria;p__Bacillota_A;c__Clostridia;o__Oscillospirales;f__Acutalibacteraceae;g__UBA1417;s__UBA1417 sp003531055	Flagella (VF0273)	Motility	1
MAG3026	d__Bacteria;p__Bacillota_A;c__Clostridia;o__Oscillospirales;f__Acutalibacteraceae;g__UBA1417;s__UBA1417 sp003531055	Flagella (VF0519)	Motility	2
MAG3026	d__Bacteria;p__Bacillota_A;c__Clostridia;o__Oscillospirales;f__Acutalibacteraceae;g__UBA1417;s__UBA1417 sp003531055	FupA (VF0550)	Nutritional/Metabolic factor	2
MAG3026	d__Bacteria;p__Bacillota_A;c__Clostridia;o__Oscillospirales;f__Acutalibacteraceae;g__UBA1417;s__UBA1417 sp003531055	GPL locus (VF0841)	Immune modulation	1
MAG3026	d__Bacteria;p__Bacillota_A;c__Clostridia;o__Oscillospirales;f__Acutalibacteraceae;g__UBA1417;s__UBA1417 sp003531055	GacS/GacA two-component system (VF0908)	Regulation	2
MAG3026	d__Bacteria;p__Bacillota_A;c__Clostridia;o__Oscillospirales;f__Acutalibacteraceae;g__UBA1417;s__UBA1417 sp003531055	Glucan-binding proteins (VF1046)	Biofilm	1
MAG3026	d__Bacteria;p__Bacillota_A;c__Clostridia;o__Oscillospirales;f__Acutalibacteraceae;g__UBA1417;s__UBA1417 sp003531055	Glutamine synthesis (VF0816)	Nutritional/Metabolic factor	1
MAG3026	d__Bacteria;p__Bacillota_A;c__Clostridia;o__Oscillospirales;f__Acutalibacteraceae;g__UBA1417;s__UBA1417 sp003531055	GroEL (VF0594)	Adherence	1
MAG3026	d__Bacteria;p__Bacillota_A;c__Clostridia;o__Oscillospirales;f__Acutalibacteraceae;g__UBA1417;s__UBA1417 sp003531055	HasA (VF1254)	Nutritional/Metabolic factor	1
MAG3026	d__Bacteria;p__Bacillota_A;c__Clostridia;o__Oscillospirales;f__Acutalibacteraceae;g__UBA1417;s__UBA1417 sp003531055	Heme biosynthesis (VF0758)	Nutritional/Metabolic factor	2
MAG3026	d__Bacteria;p__Bacillota_A;c__Clostridia;o__Oscillospirales;f__Acutalibacteraceae;g__UBA1417;s__UBA1417 sp003531055	Hemolysin (VF0879)	Exotoxin	1
MAG3026	d__Bacteria;p__Bacillota_A;c__Clostridia;o__Oscillospirales;f__Acutalibacteraceae;g__UBA1417;s__UBA1417 sp003531055	Hemolysin III (VF0655)	Exotoxin	1
MAG3026	d__Bacteria;p__Bacillota_A;c__Clostridia;o__Oscillospirales;f__Acutalibacteraceae;g__UBA1417;s__UBA1417 sp003531055	HitABC (VF0268)	Nutritional/Metabolic factor	2
MAG3026	d__Bacteria;p__Bacillota_A;c__Clostridia;o__Oscillospirales;f__Acutalibacteraceae;g__UBA1417;s__UBA1417 sp003531055	Hydrogen cyanide production (VF0920)	Antimicrobial activity/Competitive advantage	1
MAG3026	d__Bacteria;p__Bacillota_A;c__Clostridia;o__Oscillospirales;f__Acutalibacteraceae;g__UBA1417;s__UBA1417 sp003531055	Ibes (VF0237)	Invasion	2
MAG3026	d__Bacteria;p__Bacillota_A;c__Clostridia;o__Oscillospirales;f__Acutalibacteraceae;g__UBA1417;s__UBA1417 sp003531055	IdeR (VF0300)	Regulation	1
MAG3026	d__Bacteria;p__Bacillota_A;c__Clostridia;o__Oscillospirales;f__Acutalibacteraceae;g__UBA1417;s__UBA1417 sp003531055	InlA (VF0069)	Invasion	1
MAG3026	d__Bacteria;p__Bacillota_A;c__Clostridia;o__Oscillospirales;f__Acutalibacteraceae;g__UBA1417;s__UBA1417 sp003531055	InlF (VF0447)	Adherence	1
MAG3026	d__Bacteria;p__Bacillota_A;c__Clostridia;o__Oscillospirales;f__Acutalibacteraceae;g__UBA1417;s__UBA1417 sp003531055	Iron/manganese transport (VF1116)	Nutritional/Metabolic factor	2
MAG3026	d__Bacteria;p__Bacillota_A;c__Clostridia;o__Oscillospirales;f__Acutalibacteraceae;g__UBA1417;s__UBA1417 sp003531055	LOS (VF0044)	Immune modulation	11
MAG3026	d__Bacteria;p__Bacillota_A;c__Clostridia;o__Oscillospirales;f__Acutalibacteraceae;g__UBA1417;s__UBA1417 sp003531055	LOS (VF0326)	Immune modulation	4
MAG3026	d__Bacteria;p__Bacillota_A;c__Clostridia;o__Oscillospirales;f__Acutalibacteraceae;g__UBA1417;s__UBA1417 sp003531055	LPS (VF0033)	Immune modulation	3
MAG3026	d__Bacteria;p__Bacillota_A;c__Clostridia;o__Oscillospirales;f__Acutalibacteraceae;g__UBA1417;s__UBA1417 sp003531055	LPS (VF0056)	Immune modulation	1
MAG3026	d__Bacteria;p__Bacillota_A;c__Clostridia;o__Oscillospirales;f__Acutalibacteraceae;g__UBA1417;s__UBA1417 sp003531055	LPS (VF0085)	Immune modulation	3
[truncated: 1,385 more rows]

## Sheet: BacMet
Table S10. 24 high-quality BacMet annotations of MAG (with 97% integrity and 0% contamination)
Genome	Taxonomy	Phylum	Compund	BacMet Class	Gene.no
MAG1284	d__Bacteria;p__Bacillota_A;c__Clostridia;o__Lachnospirales;f__Lachnospiraceae;g__Eubacterium_G;s__Eubacterium_G ventriosum	p__Bacillota_A	Acriflavine	Biocide	2
MAG1355	d__Bacteria;p__Bacillota_A;c__Clostridia;o__UBA1381;f__UBA1381;g__CAG-41;s__CAG-41 sp900066215	p__Bacillota_A	Acriflavine	Biocide	2
MAG1460	d__Bacteria;p__Bacillota_A;c__Clostridia;o__Lachnospirales;f__Lachnospiraceae;g__UMGS1370;s__UMGS1370 sp900542035	p__Bacillota_A	Acriflavine	Biocide	2
MAG1532	d__Bacteria;p__Bacillota_A;c__Clostridia;o__Oscillospirales;f__Acutalibacteraceae;g__Eubacterium_R;s__Eubacterium_R sp000434995	p__Bacillota_A	Acriflavine	Biocide	2
MAG1602	d__Bacteria;p__Bacillota_A;c__Clostridia;o__Oscillospirales;f__Acutalibacteraceae;g__UBA1417;s__UBA1417 sp003531055	p__Bacillota_A	Acriflavine	Biocide	2
MAG1641	d__Bacteria;p__Bacillota_A;c__Clostridia;o__UBA1381;f__UBA1381;g__CAG-41;s__CAG-41 sp900066215	p__Bacillota_A	Acriflavine	Biocide	2
MAG1863	d__Bacteria;p__Bacillota_A;c__Clostridia;o__UBA1381;f__UBA1381;g__CAG-41;s__CAG-41 sp900066215	p__Bacillota_A	Acriflavine	Biocide	2
MAG3446	d__Bacteria;p__Bacillota_C;c__Negativicutes;o__Veillonellales;f__Megasphaeraceae;g__Megasphaera;s__Megasphaera sp000417505	p__Bacillota_C	Co,Mg	Metal	1
MAG1906	d__Bacteria;p__Bacillota_A;c__Clostridia;o__UBA1381;f__UBA1381;g__CAG-41;s__CAG-41 sp900066215	p__Bacillota_A	Acriflavine	Biocide	2
MAG2082	d__Bacteria;p__Bacillota_A;c__Clostridia;o__UBA1381;f__UBA1381;g__UBA4716;s__UBA4716 sp900556575	p__Bacillota_A	Acriflavine	Biocide	2
MAG3446	d__Bacteria;p__Bacillota_C;c__Negativicutes;o__Veillonellales;f__Megasphaeraceae;g__Megasphaera;s__Megasphaera sp000417505	p__Bacillota_C	Co,Mg	Metal	1
MAG2087	d__Bacteria;p__Bacillota_A;c__Clostridia;o__Oscillospirales;f__Acutalibacteraceae;g__UBA1417;s__UBA1417 sp003531055	p__Bacillota_A	Acriflavine	Biocide	2
MAG2281	d__Bacteria;p__Bacillota_A;c__Clostridia;o__Lachnospirales;f__Lachnospiraceae;g__Fusicatenibacter;s__Fusicatenibacter saccharivorans	p__Bacillota_A	Acriflavine	Biocide	2
MAG2800	d__Bacteria;p__Bacillota_A;c__Clostridia;o__UBA1381;f__UBA1381;g__CAG-41;s__CAG-41 sp900066215	p__Bacillota_A	Acriflavine	Biocide	2
MAG3026	d__Bacteria;p__Bacillota_A;c__Clostridia;o__Oscillospirales;f__Acutalibacteraceae;g__UBA1417;s__UBA1417 sp003531055	p__Bacillota_A	Acriflavine	Biocide	2
MAG3028	d__Bacteria;p__Bacillota_A;c__Clostridia;o__Lachnospirales;f__Lachnospiraceae;g__Eubacterium_F;s__Eubacterium_F sp003491505	p__Bacillota_A	Acriflavine	Biocide	1
MAG3028	d__Bacteria;p__Bacillota_A;c__Clostridia;o__Lachnospirales;f__Lachnospiraceae;g__Eubacterium_F;s__Eubacterium_F sp003491505	p__Bacillota_A	Acriflavine	Biocide	2
MAG3875	d__Bacteria;p__Bacillota_A;c__Clostridia;o__Lachnospirales;f__Lachnospiraceae;g__Mediterraneibacter;s__Mediterraneibacter lactaris	p__Bacillota_A	Acriflavine	Biocide	3
MAG459	d__Bacteria;p__Bacillota_A;c__Clostridia;o__Oscillospirales;f__Ruminococcaceae;g__Ruminococcus_C;s__Ruminococcus_C sp000980705	p__Bacillota_A	Acriflavine	Biocide	2
MAG504	d__Bacteria;p__Bacillota_A;c__Clostridia;o__UBA1381;f__UBA1381;g__CAG-41;s__CAG-41 sp900066215	p__Bacillota_A	Acriflavine	Biocide	2
MAG755	d__Bacteria;p__Bacillota_A;c__Clostridia;o__Lachnospirales;f__Lachnospiraceae;g__Fusicatenibacter;s__Fusicatenibacter saccharivorans	p__Bacillota_A	Acriflavine	Biocide	2
MAG783	d__Bacteria;p__Bacillota_A;c__Clostridia;o__UBA1381;f__UBA1381;g__CAG-41;s__CAG-41 sp900066215	p__Bacillota_A	Acriflavine	Biocide	2
MAG886	d__Bacteria;p__Bacillota_A;c__Clostridia;o__Oscillospirales;f__Acutalibacteraceae;g__UBA1417;s__UBA1417 sp003531055	p__Bacillota_A	Acriflavine	Biocide	1
MAG1284	d__Bacteria;p__Bacillota_A;c__Clostridia;o__Lachnospirales;f__Lachnospiraceae;g__Eubacterium_G;s__Eubacterium_G ventriosum	p__Bacillota_A	Acriflavine,DAPI	Biocide	1
MAG2281	d__Bacteria;p__Bacillota_A;c__Clostridia;o__Lachnospirales;f__Lachnospiraceae;g__Fusicatenibacter;s__Fusicatenibacter saccharivorans	p__Bacillota_A	Acriflavine,DAPI	Biocide	1
MAG755	d__Bacteria;p__Bacillota_A;c__Clostridia;o__Lachnospirales;f__Lachnospiraceae;g__Fusicatenibacter;s__Fusicatenibacter saccharivorans	p__Bacillota_A	Acriflavine,DAPI	Biocide	1
MAG3446	d__Bacteria;p__Bacillota_C;c__Negativicutes;o__Veillonellales;f__Megasphaeraceae;g__Megasphaera;s__Megasphaera sp000417505	p__Bacillota_C	Cd,Zn	Metal	1
MAG1460	d__Bacteria;p__Bacillota_A;c__Clostridia;o__Lachnospirales;f__Lachnospiraceae;g__UMGS1370;s__UMGS1370 sp900542035	p__Bacillota_A	Acriflavine,DAPI,Ethidium Bromide,TPP,SDC,Hoechst 33342	Biocide	1
MAG2087	d__Bacteria;p__Bacillota_A;c__Clostridia;o__Oscillospirales;f__Acutalibacteraceae;g__UBA1417;s__UBA1417 sp003531055	p__Bacillota_A	Acriflavine,DAPI,Ethidium Bromide,TPP,SDC,Hoechst 33342	Biocide	1
MAG1284	d__Bacteria;p__Bacillota_A;c__Clostridia;o__Lachnospirales;f__Lachnospiraceae;g__Eubacterium_G;s__Eubacterium_G ventriosum	p__Bacillota_A	Acriflavine,DAPI,Hoechst 33342,Rhodamine 6G,TPP,Ethidium Bromide	Biocide	4
MAG1355	d__Bacteria;p__Bacillota_A;c__Clostridia;o__UBA1381;f__UBA1381;g__CAG-41;s__CAG-41 sp900066215	p__Bacillota_A	Acriflavine,DAPI,Hoechst 33342,Rhodamine 6G,TPP,Ethidium Bromide	Biocide	3
MAG1460	d__Bacteria;p__Bacillota_A;c__Clostridia;o__Lachnospirales;f__Lachnospiraceae;g__UMGS1370;s__UMGS1370 sp900542035	p__Bacillota_A	Acriflavine,DAPI,Hoechst 33342,Rhodamine 6G,TPP,Ethidium Bromide	Biocide	7
MAG1532	d__Bacteria;p__Bacillota_A;c__Clostridia;o__Oscillospirales;f__Acutalibacteraceae;g__Eubacterium_R;s__Eubacterium_R sp000434995	p__Bacillota_A	Acriflavine,DAPI,Hoechst 33342,Rhodamine 6G,TPP,Ethidium Bromide	Biocide	1
MAG1602	d__Bacteria;p__Bacillota_A;c__Clostridia;o__Oscillospirales;f__Acutalibacteraceae;g__UBA1417;s__UBA1417 sp003531055	p__Bacillota_A	Acriflavine,DAPI,Hoechst 33342,Rhodamine 6G,TPP,Ethidium Bromide	Biocide	5
MAG1641	d__Bacteria;p__Bacillota_A;c__Clostridia;o__UBA1381;f__UBA1381;g__CAG-41;s__CAG-41 sp900066215	p__Bacillota_A	Acriflavine,DAPI,Hoechst 33342,Rhodamine 6G,TPP,Ethidium Bromide	Biocide	3
MAG1863	d__Bacteria;p__Bacillota_A;c__Clostridia;o__UBA1381;f__UBA1381;g__CAG-41;s__CAG-41 sp900066215	p__Bacillota_A	Acriflavine,DAPI,Hoechst 33342,Rhodamine 6G,TPP,Ethidium Bromide	Biocide	3
MAG1906	d__Bacteria;p__Bacillota_A;c__Clostridia;o__UBA1381;f__UBA1381;g__CAG-41;s__CAG-41 sp900066215	p__Bacillota_A	Acriflavine,DAPI,Hoechst 33342,Rhodamine 6G,TPP,Ethidium Bromide	Biocide	3
MAG2082	d__Bacteria;p__Bacillota_A;c__Clostridia;o__UBA1381;f__UBA1381;g__UBA4716;s__UBA4716 sp900556575	p__Bacillota_A	Acriflavine,DAPI,Hoechst 33342,Rhodamine 6G,TPP,Ethidium Bromide	Biocide	7
MAG2087	d__Bacteria;p__Bacillota_A;c__Clostridia;o__Oscillospirales;f__Acutalibacteraceae;g__UBA1417;s__UBA1417 sp003531055	p__Bacillota_A	Acriflavine,DAPI,Hoechst 33342,Rhodamine 6G,TPP,Ethidium Bromide	Biocide	5
MAG2281	d__Bacteria;p__Bacillota_A;c__Clostridia;o__Lachnospirales;f__Lachnospiraceae;g__Fusicatenibacter;s__Fusicatenibacter saccharivorans	p__Bacillota_A	Acriflavine,DAPI,Hoechst 33342,Rhodamine 6G,TPP,Ethidium Bromide	Biocide	9
MAG2800	d__Bacteria;p__Bacillota_A;c__Clostridia;o__UBA1381;f__UBA1381;g__CAG-41;s__CAG-41 sp900066215	p__Bacillota_A	Acriflavine,DAPI,Hoechst 33342,Rhodamine 6G,TPP,Ethidium Bromide	Biocide	3
MAG283	d__Bacteria;p__Bacillota_A;c__Clostridia;o__UBA1381;f__UBA9506;g__Congzhengia;s__Congzhengia minquanensis	p__Bacillota_A	Acriflavine,DAPI,Hoechst 33342,Rhodamine 6G,TPP,Ethidium Bromide	Biocide	4
MAG3026	d__Bacteria;p__Bacillota_A;c__Clostridia;o__Oscillospirales;f__Acutalibacteraceae;g__UBA1417;s__UBA1417 sp003531055	p__Bacillota_A	Acriflavine,DAPI,Hoechst 33342,Rhodamine 6G,TPP,Ethidium Bromide	Biocide	6
MAG3028	d__Bacteria;p__Bacillota_A;c__Clostridia;o__Lachnospirales;f__Lachnospiraceae;g__Eubacterium_F;s__Eubacterium_F sp003491505	p__Bacillota_A	Acriflavine,DAPI,Hoechst 33342,Rhodamine 6G,TPP,Ethidium Bromide	Biocide	2
MAG3875	d__Bacteria;p__Bacillota_A;c__Clostridia;o__Lachnospirales;f__Lachnospiraceae;g__Mediterraneibacter;s__Mediterraneibacter lactaris	p__Bacillota_A	Acriflavine,DAPI,Hoechst 33342,Rhodamine 6G,TPP,Ethidium Bromide	Biocide	1
MAG459	d__Bacteria;p__Bacillota_A;c__Clostridia;o__Oscillospirales;f__Ruminococcaceae;g__Ruminococcus_C;s__Ruminococcus_C sp000980705	p__Bacillota_A	Acriflavine,DAPI,Hoechst 33342,Rhodamine 6G,TPP,Ethidium Bromide	Biocide	2
MAG504	d__Bacteria;p__Bacillota_A;c__Clostridia;o__UBA1381;f__UBA1381;g__CAG-41;s__CAG-41 sp900066215	p__Bacillota_A	Acriflavine,DAPI,Hoechst 33342,Rhodamine 6G,TPP,Ethidium Bromide	Biocide	3
MAG755	d__Bacteria;p__Bacillota_A;c__Clostridia;o__Lachnospirales;f__Lachnospiraceae;g__Fusicatenibacter;s__Fusicatenibacter saccharivorans	p__Bacillota_A	Acriflavine,DAPI,Hoechst 33342,Rhodamine 6G,TPP,Ethidium Bromide	Biocide	10
MAG783	d__Bacteria;p__Bacillota_A;c__Clostridia;o__UBA1381;f__UBA1381;g__CAG-41;s__CAG-41 sp900066215	p__Bacillota_A	Acriflavine,DAPI,Hoechst 33342,Rhodamine 6G,TPP,Ethidium Bromide	Biocide	3
MAG886	d__Bacteria;p__Bacillota_A;c__Clostridia;o__Oscillospirales;f__Acutalibacteraceae;g__UBA1417;s__UBA1417 sp003531055	p__Bacillota_A	Acriflavine,DAPI,Hoechst 33342,Rhodamine 6G,TPP,Ethidium Bromide	Biocide	6
MAG1284	d__Bacteria;p__Bacillota_A;c__Clostridia;o__Lachnospirales;f__Lachnospiraceae;g__Eubacterium_G;s__Eubacterium_G ventriosum	p__Bacillota_A	Acriflavine,Ethidium Bromide	Biocide	4
MAG1460	d__Bacteria;p__Bacillota_A;c__Clostridia;o__Lachnospirales;f__Lachnospiraceae;g__UMGS1370;s__UMGS1370 sp900542035	p__Bacillota_A	Acriflavine,Ethidium Bromide	Biocide	1
MAG1602	d__Bacteria;p__Bacillota_A;c__Clostridia;o__Oscillospirales;f__Acutalibacteraceae;g__UBA1417;s__UBA1417 sp003531055	p__Bacillota_A	Acriflavine,Ethidium Bromide	Biocide	1
MAG1641	d__Bacteria;p__Bacillota_A;c__Clostridia;o__UBA1381;f__UBA1381;g__CAG-41;s__CAG-41 sp900066215	p__Bacillota_A	Acriflavine,Ethidium Bromide	Biocide	1
MAG2082	d__Bacteria;p__Bacillota_A;c__Clostridia;o__UBA1381;f__UBA1381;g__UBA4716;s__UBA4716 sp900556575	p__Bacillota_A	Acriflavine,Ethidium Bromide	Biocide	2
MAG2281	d__Bacteria;p__Bacillota_A;c__Clostridia;o__Lachnospirales;f__Lachnospiraceae;g__Fusicatenibacter;s__Fusicatenibacter saccharivorans	p__Bacillota_A	Acriflavine,Ethidium Bromide	Biocide	1
MAG3026	d__Bacteria;p__Bacillota_A;c__Clostridia;o__Oscillospirales;f__Acutalibacteraceae;g__UBA1417;s__UBA1417 sp003531055	p__Bacillota_A	Acriflavine,Ethidium Bromide	Biocide	1
MAG3028	d__Bacteria;p__Bacillota_A;c__Clostridia;o__Lachnospirales;f__Lachnospiraceae;g__Eubacterium_F;s__Eubacterium_F sp003491505	p__Bacillota_A	Acriflavine,Ethidium Bromide	Biocide	1
MAG459	d__Bacteria;p__Bacillota_A;c__Clostridia;o__Oscillospirales;f__Ruminococcaceae;g__Ruminococcus_C;s__Ruminococcus_C sp000980705	p__Bacillota_A	Acriflavine,Ethidium Bromide	Biocide	1
MAG755	d__Bacteria;p__Bacillota_A;c__Clostridia;o__Lachnospirales;f__Lachnospiraceae;g__Fusicatenibacter;s__Fusicatenibacter saccharivorans	p__Bacillota_A	Acriflavine,Ethidium Bromide	Biocide	1
MAG886	d__Bacteria;p__Bacillota_A;c__Clostridia;o__Oscillospirales;f__Acutalibacteraceae;g__UBA1417;s__UBA1417 sp003531055	p__Bacillota_A	Acriflavine,Ethidium Bromide	Biocide	1
MAG3028	d__Bacteria;p__Bacillota_A;c__Clostridia;o__Lachnospirales;f__Lachnospiraceae;g__Eubacterium_F;s__Eubacterium_F sp003491505	p__Bacillota_A	Acriflavine,Ethidium Bromide,TPP,SDS	Biocide	1
MAG1532	d__Bacteria;p__Bacillota_A;c__Clostridia;o__Oscillospirales;f__Acutalibacteraceae;g__Eubacterium_R;s__Eubacterium_R sp000434995	p__Bacillota_A	Ag	Metal	1
MAG3028	d__Bacteria;p__Bacillota_A;c__Clostridia;o__Lachnospirales;f__Lachnospiraceae;g__Eubacterium_F;s__Eubacterium_F sp003491505	p__Bacillota_A	Ag	Metal	1
MAG2082	d__Bacteria;p__Bacillota_A;c__Clostridia;o__UBA1381;f__UBA1381;g__UBA4716;s__UBA4716 sp900556575	p__Bacillota_A	Ag	Metal	1
MAG1284	d__Bacteria;p__Bacillota_A;c__Clostridia;o__Lachnospirales;f__Lachnospiraceae;g__Eubacterium_G;s__Eubacterium_G ventriosum	p__Bacillota_A	Ag	Metal	1
MAG3446	d__Bacteria;p__Bacillota_C;c__Negativicutes;o__Veillonellales;f__Megasphaeraceae;g__Megasphaera;s__Megasphaera sp000417505	p__Bacillota_C	As,Sb,Bi	Metal	1
MAG1284	d__Bacteria;p__Bacillota_A;c__Clostridia;o__Lachnospirales;f__Lachnospiraceae;g__Eubacterium_G;s__Eubacterium_G ventriosum	p__Bacillota_A	Ag,Hg,Cd,Cyclohexane,Pentane,n-hexane,Diphenyl Ether	Metal;Biocide	1
MAG1460	d__Bacteria;p__Bacillota_A;c__Clostridia;o__Lachnospirales;f__Lachnospiraceae;g__UMGS1370;s__UMGS1370 sp900542035	p__Bacillota_A	Ag,Hg,Cd,Cyclohexane,Pentane,n-hexane,Diphenyl Ether	Metal;Biocide	2
MAG3446	d__Bacteria;p__Bacillota_C;c__Negativicutes;o__Veillonellales;f__Megasphaeraceae;g__Megasphaera;s__Megasphaera sp000417505	p__Bacillota_C	As,Sb	Metal	1
MAG2082	d__Bacteria;p__Bacillota_A;c__Clostridia;o__UBA1381;f__UBA1381;g__UBA4716;s__UBA4716 sp900556575	p__Bacillota_A	Ag,Hg,Cd,Cyclohexane,Pentane,n-hexane,Diphenyl Ether	Metal;Biocide	1
MAG2281	d__Bacteria;p__Bacillota_A;c__Clostridia;o__Lachnospirales;f__Lachnospiraceae;g__Fusicatenibacter;s__Fusicatenibacter saccharivorans	p__Bacillota_A	Ag,Hg,Cd,Cyclohexane,Pentane,n-hexane,Diphenyl Ether	Metal;Biocide	4
MAG283	d__Bacteria;p__Bacillota_A;c__Clostridia;o__UBA1381;f__UBA9506;g__Congzhengia;s__Congzhengia minquanensis	p__Bacillota_A	Ag,Hg,Cd,Cyclohexane,Pentane,n-hexane,Diphenyl Ether	Metal;Biocide	1
MAG3028	d__Bacteria;p__Bacillota_A;c__Clostridia;o__Lachnospirales;f__Lachnospiraceae;g__Eubacterium_F;s__Eubacterium_F sp003491505	p__Bacillota_A	Ag,Hg,Cd,Cyclohexane,Pentane,n-hexane,Diphenyl Ether	Metal;Biocide	1
MAG3446	d__Bacteria;p__Bacillota_C;c__Negativicutes;o__Veillonellales;f__Megasphaeraceae;g__Megasphaera;s__Megasphaera sp000417505	p__Bacillota_C	As,Sb	Metal	1
MAG3875	d__Bacteria;p__Bacillota_A;c__Clostridia;o__Lachnospirales;f__Lachnospiraceae;g__Mediterraneibacter;s__Mediterraneibacter lactaris	p__Bacillota_A	Ag,Hg,Cd,Cyclohexane,Pentane,n-hexane,Diphenyl Ether	Metal;Biocide	1
MAG755	d__Bacteria;p__Bacillota_A;c__Clostridia;o__Lachnospirales;f__Lachnospiraceae;g__Fusicatenibacter;s__Fusicatenibacter saccharivorans	p__Bacillota_A	Ag,Hg,Cd,Cyclohexane,Pentane,n-hexane,Diphenyl Ether	Metal;Biocide	4
MAG459	d__Bacteria;p__Bacillota_A;c__Clostridia;o__Oscillospirales;f__Ruminococcaceae;g__Ruminococcus_C;s__Ruminococcus_C sp000980705	p__Bacillota_A	Al	Metal	1
MAG2800	d__Bacteria;p__Bacillota_A;c__Clostridia;o__UBA1381;f__UBA1381;g__CAG-41;s__CAG-41 sp900066215	p__Bacillota_A	Al	Metal	1
MAG1906	d__Bacteria;p__Bacillota_A;c__Clostridia;o__UBA1381;f__UBA1381;g__CAG-41;s__CAG-41 sp900066215	p__Bacillota_A	Al	Metal	1
MAG3446	d__Bacteria;p__Bacillota_C;c__Negativicutes;o__Veillonellales;f__Megasphaeraceae;g__Megasphaera;s__Megasphaera sp000417505	p__Bacillota_C	As	Metal	1
MAG783	d__Bacteria;p__Bacillota_A;c__Clostridia;o__UBA1381;f__UBA1381;g__CAG-41;s__CAG-41 sp900066215	p__Bacillota_A	Al	Metal	1
MAG1641	d__Bacteria;p__Bacillota_A;c__Clostridia;o__UBA1381;f__UBA1381;g__CAG-41;s__CAG-41 sp900066215	p__Bacillota_A	Al	Metal	1
MAG504	d__Bacteria;p__Bacillota_A;c__Clostridia;o__UBA1381;f__UBA1381;g__CAG-41;s__CAG-41 sp900066215	p__Bacillota_A	Al	Metal	1
MAG3446	d__Bacteria;p__Bacillota_C;c__Negativicutes;o__Veillonellales;f__Megasphaeraceae;g__Megasphaera;s__Megasphaera sp000417505	p__Bacillota_C	As	Metal	1
MAG1355	d__Bacteria;p__Bacillota_A;c__Clostridia;o__UBA1381;f__UBA1381;g__CAG-41;s__CAG-41 sp900066215	p__Bacillota_A	Al	Metal	1
MAG2082	d__Bacteria;p__Bacillota_A;c__Clostridia;o__UBA1381;f__UBA1381;g__UBA4716;s__UBA4716 sp900556575	p__Bacillota_A	Al	Metal	1
MAG1863	d__Bacteria;p__Bacillota_A;c__Clostridia;o__UBA1381;f__UBA1381;g__CAG-41;s__CAG-41 sp900066215	p__Bacillota_A	Al	Metal	1
MAG1460	d__Bacteria;p__Bacillota_A;c__Clostridia;o__Lachnospirales;f__Lachnospiraceae;g__UMGS1370;s__UMGS1370 sp900542035	p__Bacillota_A	As	Metal	2
MAG459	d__Bacteria;p__Bacillota_A;c__Clostridia;o__Oscillospirales;f__Ruminococcaceae;g__Ruminococcus_C;s__Ruminococcus_C sp000980705	p__Bacillota_A	As	Metal	1
MAG1460	d__Bacteria;p__Bacillota_A;c__Clostridia;o__Lachnospirales;f__Lachnospiraceae;g__UMGS1370;s__UMGS1370 sp900542035	p__Bacillota_A	As	Metal	1
MAG3446	d__Bacteria;p__Bacillota_C;c__Negativicutes;o__Veillonellales;f__Megasphaeraceae;g__Megasphaera;s__Megasphaera sp000417505	p__Bacillota_C	As	Metal	1
MAG459	d__Bacteria;p__Bacillota_A;c__Clostridia;o__Oscillospirales;f__Ruminococcaceae;g__Ruminococcus_C;s__Ruminococcus_C sp000980705	p__Bacillota_A	As	Metal	1
MAG459	d__Bacteria;p__Bacillota_A;c__Clostridia;o__Oscillospirales;f__Ruminococcaceae;g__Ruminococcus_C;s__Ruminococcus_C sp000980705	p__Bacillota_A	As	Metal	1
MAG755	d__Bacteria;p__Bacillota_A;c__Clostridia;o__Lachnospirales;f__Lachnospiraceae;g__Fusicatenibacter;s__Fusicatenibacter saccharivorans	p__Bacillota_A	As	Metal	3
MAG459	d__Bacteria;p__Bacillota_A;c__Clostridia;o__Oscillospirales;f__Ruminococcaceae;g__Ruminococcus_C;s__Ruminococcus_C sp000980705	p__Bacillota_A	As	Metal	3
MAG2087	d__Bacteria;p__Bacillota_A;c__Clostridia;o__Oscillospirales;f__Acutalibacteraceae;g__UBA1417;s__UBA1417 sp003531055	p__Bacillota_A	As	Metal	1
MAG2087	d__Bacteria;p__Bacillota_A;c__Clostridia;o__Oscillospirales;f__Acutalibacteraceae;g__UBA1417;s__UBA1417 sp003531055	p__Bacillota_A	As	Metal	1
MAG2087	d__Bacteria;p__Bacillota_A;c__Clostridia;o__Oscillospirales;f__Acutalibacteraceae;g__UBA1417;s__UBA1417 sp003531055	p__Bacillota_A	As	Metal	2
MAG2087	d__Bacteria;p__Bacillota_A;c__Clostridia;o__Oscillospirales;f__Acutalibacteraceae;g__UBA1417;s__UBA1417 sp003531055	p__Bacillota_A	As	Metal	4
MAG2087	d__Bacteria;p__Bacillota_A;c__Clostridia;o__Oscillospirales;f__Acutalibacteraceae;g__UBA1417;s__UBA1417 sp003531055	p__Bacillota_A	As	Metal	1
MAG3026	d__Bacteria;p__Bacillota_A;c__Clostridia;o__Oscillospirales;f__Acutalibacteraceae;g__UBA1417;s__UBA1417 sp003531055	p__Bacillota_A	As	Metal	1
MAG3446	d__Bacteria;p__Bacillota_C;c__Negativicutes;o__Veillonellales;f__Megasphaeraceae;g__Megasphaera;s__Megasphaera sp000417505	p__Bacillota_C	As	Metal	1
MAG3026	d__Bacteria;p__Bacillota_A;c__Clostridia;o__Oscillospirales;f__Acutalibacteraceae;g__UBA1417;s__UBA1417 sp003531055	p__Bacillota_A	As	Metal	2
MAG2800	d__Bacteria;p__Bacillota_A;c__Clostridia;o__UBA1381;f__UBA1381;g__CAG-41;s__CAG-41 sp900066215	p__Bacillota_A	As	Metal	1
MAG3026	d__Bacteria;p__Bacillota_A;c__Clostridia;o__Oscillospirales;f__Acutalibacteraceae;g__UBA1417;s__UBA1417 sp003531055	p__Bacillota_A	As	Metal	1
MAG3026	d__Bacteria;p__Bacillota_A;c__Clostridia;o__Oscillospirales;f__Acutalibacteraceae;g__UBA1417;s__UBA1417 sp003531055	p__Bacillota_A	As	Metal	4
MAG2087	d__Bacteria;p__Bacillota_A;c__Clostridia;o__Oscillospirales;f__Acutalibacteraceae;g__UBA1417;s__UBA1417 sp003531055	p__Bacillota_A	As	Metal	1
MAG3026	d__Bacteria;p__Bacillota_A;c__Clostridia;o__Oscillospirales;f__Acutalibacteraceae;g__UBA1417;s__UBA1417 sp003531055	p__Bacillota_A	As	Metal	1
MAG2087	d__Bacteria;p__Bacillota_A;c__Clostridia;o__Oscillospirales;f__Acutalibacteraceae;g__UBA1417;s__UBA1417 sp003531055	p__Bacillota_A	As	Metal	2
MAG3026	d__Bacteria;p__Bacillota_A;c__Clostridia;o__Oscillospirales;f__Acutalibacteraceae;g__UBA1417;s__UBA1417 sp003531055	p__Bacillota_A	As	Metal	1
MAG2087	d__Bacteria;p__Bacillota_A;c__Clostridia;o__Oscillospirales;f__Acutalibacteraceae;g__UBA1417;s__UBA1417 sp003531055	p__Bacillota_A	As	Metal	1
MAG2800	d__Bacteria;p__Bacillota_A;c__Clostridia;o__UBA1381;f__UBA1381;g__CAG-41;s__CAG-41 sp900066215	p__Bacillota_A	As	Metal	1
MAG2800	d__Bacteria;p__Bacillota_A;c__Clostridia;o__UBA1381;f__UBA1381;g__CAG-41;s__CAG-41 sp900066215	p__Bacillota_A	As	Metal	1
MAG2800	d__Bacteria;p__Bacillota_A;c__Clostridia;o__UBA1381;f__UBA1381;g__CAG-41;s__CAG-41 sp900066215	p__Bacillota_A	As	Metal	4
MAG2800	d__Bacteria;p__Bacillota_A;c__Clostridia;o__UBA1381;f__UBA1381;g__CAG-41;s__CAG-41 sp900066215	p__Bacillota_A	As	Metal	1
MAG2800	d__Bacteria;p__Bacillota_A;c__Clostridia;o__UBA1381;f__UBA1381;g__CAG-41;s__CAG-41 sp900066215	p__Bacillota_A	As	Metal	1
MAG1906	d__Bacteria;p__Bacillota_A;c__Clostridia;o__UBA1381;f__UBA1381;g__CAG-41;s__CAG-41 sp900066215	p__Bacillota_A	As	Metal	1
MAG3446	d__Bacteria;p__Bacillota_C;c__Negativicutes;o__Veillonellales;f__Megasphaeraceae;g__Megasphaera;s__Megasphaera sp000417505	p__Bacillota_C	As	Metal	1
MAG1906	d__Bacteria;p__Bacillota_A;c__Clostridia;o__UBA1381;f__UBA1381;g__CAG-41;s__CAG-41 sp900066215	p__Bacillota_A	As	Metal	1
MAG1906	d__Bacteria;p__Bacillota_A;c__Clostridia;o__UBA1381;f__UBA1381;g__CAG-41;s__CAG-41 sp900066215	p__Bacillota_A	As	Metal	1
MAG1906	d__Bacteria;p__Bacillota_A;c__Clostridia;o__UBA1381;f__UBA1381;g__CAG-41;s__CAG-41 sp900066215	p__Bacillota_A	As	Metal	4
MAG1906	d__Bacteria;p__Bacillota_A;c__Clostridia;o__UBA1381;f__UBA1381;g__CAG-41;s__CAG-41 sp900066215	p__Bacillota_A	As	Metal	1
MAG1906	d__Bacteria;p__Bacillota_A;c__Clostridia;o__UBA1381;f__UBA1381;g__CAG-41;s__CAG-41 sp900066215	p__Bacillota_A	As	Metal	2
MAG783	d__Bacteria;p__Bacillota_A;c__Clostridia;o__UBA1381;f__UBA1381;g__CAG-41;s__CAG-41 sp900066215	p__Bacillota_A	As	Metal	1
MAG783	d__Bacteria;p__Bacillota_A;c__Clostridia;o__UBA1381;f__UBA1381;g__CAG-41;s__CAG-41 sp900066215	p__Bacillota_A	As	Metal	1
MAG783	d__Bacteria;p__Bacillota_A;c__Clostridia;o__UBA1381;f__UBA1381;g__CAG-41;s__CAG-41 sp900066215	p__Bacillota_A	As	Metal	1
MAG783	d__Bacteria;p__Bacillota_A;c__Clostridia;o__UBA1381;f__UBA1381;g__CAG-41;s__CAG-41 sp900066215	p__Bacillota_A	As	Metal	4
MAG783	d__Bacteria;p__Bacillota_A;c__Clostridia;o__UBA1381;f__UBA1381;g__CAG-41;s__CAG-41 sp900066215	p__Bacillota_A	As	Metal	1
MAG783	d__Bacteria;p__Bacillota_A;c__Clostridia;o__UBA1381;f__UBA1381;g__CAG-41;s__CAG-41 sp900066215	p__Bacillota_A	As	Metal	1
MAG1641	d__Bacteria;p__Bacillota_A;c__Clostridia;o__UBA1381;f__UBA1381;g__CAG-41;s__CAG-41 sp900066215	p__Bacillota_A	As	Metal	1
MAG1532	d__Bacteria;p__Bacillota_A;c__Clostridia;o__Oscillospirales;f__Acutalibacteraceae;g__Eubacterium_R;s__Eubacterium_R sp000434995	p__Bacillota_A	As	Metal	1
MAG1532	d__Bacteria;p__Bacillota_A;c__Clostridia;o__Oscillospirales;f__Acutalibacteraceae;g__Eubacterium_R;s__Eubacterium_R sp000434995	p__Bacillota_A	As	Metal	1
MAG1641	d__Bacteria;p__Bacillota_A;c__Clostridia;o__UBA1381;f__UBA1381;g__CAG-41;s__CAG-41 sp900066215	p__Bacillota_A	As	Metal	1
MAG1532	d__Bacteria;p__Bacillota_A;c__Clostridia;o__Oscillospirales;f__Acutalibacteraceae;g__Eubacterium_R;s__Eubacterium_R sp000434995	p__Bacillota_A	As	Metal	1
MAG1641	d__Bacteria;p__Bacillota_A;c__Clostridia;o__UBA1381;f__UBA1381;g__CAG-41;s__CAG-41 sp900066215	p__Bacillota_A	As	Metal	1
MAG1532	d__Bacteria;p__Bacillota_A;c__Clostridia;o__Oscillospirales;f__Acutalibacteraceae;g__Eubacterium_R;s__Eubacterium_R sp000434995	p__Bacillota_A	As	Metal	2
MAG1641	d__Bacteria;p__Bacillota_A;c__Clostridia;o__UBA1381;f__UBA1381;g__CAG-41;s__CAG-41 sp900066215	p__Bacillota_A	As	Metal	4
MAG3446	d__Bacteria;p__Bacillota_C;c__Negativicutes;o__Veillonellales;f__Megasphaeraceae;g__Megasphaera;s__Megasphaera sp000417505	p__Bacillota_C	As	Metal	1
MAG1532	d__Bacteria;p__Bacillota_A;c__Clostridia;o__Oscillospirales;f__Acutalibacteraceae;g__Eubacterium_R;s__Eubacterium_R sp000434995	p__Bacillota_A	As	Metal	1
MAG1641	d__Bacteria;p__Bacillota_A;c__Clostridia;o__UBA1381;f__UBA1381;g__CAG-41;s__CAG-41 sp900066215	p__Bacillota_A	As	Metal	1
MAG2281	d__Bacteria;p__Bacillota_A;c__Clostridia;o__Lachnospirales;f__Lachnospiraceae;g__Fusicatenibacter;s__Fusicatenibacter saccharivorans	p__Bacillota_A	As	Metal	1
MAG2281	d__Bacteria;p__Bacillota_A;c__Clostridia;o__Lachnospirales;f__Lachnospiraceae;g__Fusicatenibacter;s__Fusicatenibacter saccharivorans	p__Bacillota_A	As	Metal	1
MAG3028	d__Bacteria;p__Bacillota_A;c__Clostridia;o__Lachnospirales;f__Lachnospiraceae;g__Eubacterium_F;s__Eubacterium_F sp003491505	p__Bacillota_A	As	Metal	1
MAG2281	d__Bacteria;p__Bacillota_A;c__Clostridia;o__Lachnospirales;f__Lachnospiraceae;g__Fusicatenibacter;s__Fusicatenibacter saccharivorans	p__Bacillota_A	As	Metal	1
MAG3028	d__Bacteria;p__Bacillota_A;c__Clostridia;o__Lachnospirales;f__Lachnospiraceae;g__Eubacterium_F;s__Eubacterium_F sp003491505	p__Bacillota_A	As	Metal	2
MAG2281	d__Bacteria;p__Bacillota_A;c__Clostridia;o__Lachnospirales;f__Lachnospiraceae;g__Fusicatenibacter;s__Fusicatenibacter saccharivorans	p__Bacillota_A	As	Metal	3
MAG3028	d__Bacteria;p__Bacillota_A;c__Clostridia;o__Lachnospirales;f__Lachnospiraceae;g__Eubacterium_F;s__Eubacterium_F sp003491505	p__Bacillota_A	As	Metal	1
MAG1355	d__Bacteria;p__Bacillota_A;c__Clostridia;o__UBA1381;f__UBA1381;g__CAG-41;s__CAG-41 sp900066215	p__Bacillota_A	As	Metal	1
MAG3028	d__Bacteria;p__Bacillota_A;c__Clostridia;o__Lachnospirales;f__Lachnospiraceae;g__Eubacterium_F;s__Eubacterium_F sp003491505	p__Bacillota_A	As	Metal	3
MAG1355	d__Bacteria;p__Bacillota_A;c__Clostridia;o__UBA1381;f__UBA1381;g__CAG-41;s__CAG-41 sp900066215	p__Bacillota_A	As	Metal	1
MAG3028	d__Bacteria;p__Bacillota_A;c__Clostridia;o__Lachnospirales;f__Lachnospiraceae;g__Eubacterium_F;s__Eubacterium_F sp003491505	p__Bacillota_A	As	Metal	2
MAG1355	d__Bacteria;p__Bacillota_A;c__Clostridia;o__UBA1381;f__UBA1381;g__CAG-41;s__CAG-41 sp900066215	p__Bacillota_A	As	Metal	1
MAG3028	d__Bacteria;p__Bacillota_A;c__Clostridia;o__Lachnospirales;f__Lachnospiraceae;g__Eubacterium_F;s__Eubacterium_F sp003491505	p__Bacillota_A	As	Metal	1
MAG1355	d__Bacteria;p__Bacillota_A;c__Clostridia;o__UBA1381;f__UBA1381;g__CAG-41;s__CAG-41 sp900066215	p__Bacillota_A	As	Metal	4
MAG3875	d__Bacteria;p__Bacillota_A;c__Clostridia;o__Lachnospirales;f__Lachnospiraceae;g__Mediterraneibacter;s__Mediterraneibacter lactaris	p__Bacillota_A	As	Metal	1
MAG504	d__Bacteria;p__Bacillota_A;c__Clostridia;o__UBA1381;f__UBA1381;g__CAG-41;s__CAG-41 sp900066215	p__Bacillota_A	As	Metal	1
MAG3875	d__Bacteria;p__Bacillota_A;c__Clostridia;o__Lachnospirales;f__Lachnospiraceae;g__Mediterraneibacter;s__Mediterraneibacter lactaris	p__Bacillota_A	As	Metal	1
MAG3446	d__Bacteria;p__Bacillota_C;c__Negativicutes;o__Veillonellales;f__Megasphaeraceae;g__Megasphaera;s__Megasphaera sp000417505	p__Bacillota_C	As	Metal	4
MAG504	d__Bacteria;p__Bacillota_A;c__Clostridia;o__UBA1381;f__UBA1381;g__CAG-41;s__CAG-41 sp900066215	p__Bacillota_A	As	Metal	1
MAG504	d__Bacteria;p__Bacillota_A;c__Clostridia;o__UBA1381;f__UBA1381;g__CAG-41;s__CAG-41 sp900066215	p__Bacillota_A	As	Metal	4
MAG3875	d__Bacteria;p__Bacillota_A;c__Clostridia;o__Lachnospirales;f__Lachnospiraceae;g__Mediterraneibacter;s__Mediterraneibacter lactaris	p__Bacillota_A	As	Metal	3
MAG3875	d__Bacteria;p__Bacillota_A;c__Clostridia;o__Lachnospirales;f__Lachnospiraceae;g__Mediterraneibacter;s__Mediterraneibacter lactaris	p__Bacillota_A	As	Metal	1
MAG504	d__Bacteria;p__Bacillota_A;c__Clostridia;o__UBA1381;f__UBA1381;g__CAG-41;s__CAG-41 sp900066215	p__Bacillota_A	As	Metal	1
MAG504	d__Bacteria;p__Bacillota_A;c__Clostridia;o__UBA1381;f__UBA1381;g__CAG-41;s__CAG-41 sp900066215	p__Bacillota_A	As	Metal	2
MAG1355	d__Bacteria;p__Bacillota_A;c__Clostridia;o__UBA1381;f__UBA1381;g__CAG-41;s__CAG-41 sp900066215	p__Bacillota_A	As	Metal	1
MAG1355	d__Bacteria;p__Bacillota_A;c__Clostridia;o__UBA1381;f__UBA1381;g__CAG-41;s__CAG-41 sp900066215	p__Bacillota_A	As	Metal	1
MAG3875	d__Bacteria;p__Bacillota_A;c__Clostridia;o__Lachnospirales;f__Lachnospiraceae;g__Mediterraneibacter;s__Mediterraneibacter lactaris	p__Bacillota_A	As	Metal	1
MAG504	d__Bacteria;p__Bacillota_A;c__Clostridia;o__UBA1381;f__UBA1381;g__CAG-41;s__CAG-41 sp900066215	p__Bacillota_A	As	Metal	1
MAG2082	d__Bacteria;p__Bacillota_A;c__Clostridia;o__UBA1381;f__UBA1381;g__UBA4716;s__UBA4716 sp900556575	p__Bacillota_A	As	Metal	1
MAG2082	d__Bacteria;p__Bacillota_A;c__Clostridia;o__UBA1381;f__UBA1381;g__UBA4716;s__UBA4716 sp900556575	p__Bacillota_A	As	Metal	1
MAG2082	d__Bacteria;p__Bacillota_A;c__Clostridia;o__UBA1381;f__UBA1381;g__UBA4716;s__UBA4716 sp900556575	p__Bacillota_A	As	Metal	1
MAG2082	d__Bacteria;p__Bacillota_A;c__Clostridia;o__UBA1381;f__UBA1381;g__UBA4716;s__UBA4716 sp900556575	p__Bacillota_A	As	Metal	3
MAG283	d__Bacteria;p__Bacillota_A;c__Clostridia;o__UBA1381;f__UBA9506;g__Congzhengia;s__Congzhengia minquanensis	p__Bacillota_A	As	Metal	4
MAG3446	d__Bacteria;p__Bacillota_C;c__Negativicutes;o__Veillonellales;f__Megasphaeraceae;g__Megasphaera;s__Megasphaera sp000417505	p__Bacillota_C	As	Metal	1
MAG2082	d__Bacteria;p__Bacillota_A;c__Clostridia;o__UBA1381;f__UBA1381;g__UBA4716;s__UBA4716 sp900556575	p__Bacillota_A	As	Metal	1
MAG2082	d__Bacteria;p__Bacillota_A;c__Clostridia;o__UBA1381;f__UBA1381;g__UBA4716;s__UBA4716 sp900556575	p__Bacillota_A	As	Metal	1
MAG283	d__Bacteria;p__Bacillota_A;c__Clostridia;o__UBA1381;f__UBA9506;g__Congzhengia;s__Congzhengia minquanensis	p__Bacillota_A	As	Metal	1
MAG3446	d__Bacteria;p__Bacillota_C;c__Negativicutes;o__Veillonellales;f__Megasphaeraceae;g__Megasphaera;s__Megasphaera sp000417505	p__Bacillota_C	As	Metal	1
MAG886	d__Bacteria;p__Bacillota_A;c__Clostridia;o__Oscillospirales;f__Acutalibacteraceae;g__UBA1417;s__UBA1417 sp003531055	p__Bacillota_A	As	Metal	1
MAG886	d__Bacteria;p__Bacillota_A;c__Clostridia;o__Oscillospirales;f__Acutalibacteraceae;g__UBA1417;s__UBA1417 sp003531055	p__Bacillota_A	As	Metal	1
MAG886	d__Bacteria;p__Bacillota_A;c__Clostridia;o__Oscillospirales;f__Acutalibacteraceae;g__UBA1417;s__UBA1417 sp003531055	p__Bacillota_A	As	Metal	2
MAG886	d__Bacteria;p__Bacillota_A;c__Clostridia;o__Oscillospirales;f__Acutalibacteraceae;g__UBA1417;s__UBA1417 sp003531055	p__Bacillota_A	As	Metal	4
MAG886	d__Bacteria;p__Bacillota_A;c__Clostridia;o__Oscillospirales;f__Acutalibacteraceae;g__UBA1417;s__UBA1417 sp003531055	p__Bacillota_A	As	Metal	1
MAG886	d__Bacteria;p__Bacillota_A;c__Clostridia;o__Oscillospirales;f__Acutalibacteraceae;g__UBA1417;s__UBA1417 sp003531055	p__Bacillota_A	As	Metal	1
MAG1863	d__Bacteria;p__Bacillota_A;c__Clostridia;o__UBA1381;f__UBA1381;g__CAG-41;s__CAG-41 sp900066215	p__Bacillota_A	As	Metal	1
MAG1863	d__Bacteria;p__Bacillota_A;c__Clostridia;o__UBA1381;f__UBA1381;g__CAG-41;s__CAG-41 sp900066215	p__Bacillota_A	As	Metal	1
MAG1863	d__Bacteria;p__Bacillota_A;c__Clostridia;o__UBA1381;f__UBA1381;g__CAG-41;s__CAG-41 sp900066215	p__Bacillota_A	As	Metal	1
MAG1863	d__Bacteria;p__Bacillota_A;c__Clostridia;o__UBA1381;f__UBA1381;g__CAG-41;s__CAG-41 sp900066215	p__Bacillota_A	As	Metal	4
MAG1863	d__Bacteria;p__Bacillota_A;c__Clostridia;o__UBA1381;f__UBA1381;g__CAG-41;s__CAG-41 sp900066215	p__Bacillota_A	As	Metal	1
MAG1863	d__Bacteria;p__Bacillota_A;c__Clostridia;o__UBA1381;f__UBA1381;g__CAG-41;s__CAG-41 sp900066215	p__Bacillota_A	As	Metal	1
MAG1602	d__Bacteria;p__Bacillota_A;c__Clostridia;o__Oscillospirales;f__Acutalibacteraceae;g__UBA1417;s__UBA1417 sp003531055	p__Bacillota_A	As	Metal	1
MAG1602	d__Bacteria;p__Bacillota_A;c__Clostridia;o__Oscillospirales;f__Acutalibacteraceae;g__UBA1417;s__UBA1417 sp003531055	p__Bacillota_A	As	Metal	1
MAG1602	d__Bacteria;p__Bacillota_A;c__Clostridia;o__Oscillospirales;f__Acutalibacteraceae;g__UBA1417;s__UBA1417 sp003531055	p__Bacillota_A	As	Metal	2
MAG1284	d__Bacteria;p__Bacillota_A;c__Clostridia;o__Lachnospirales;f__Lachnospiraceae;g__Eubacterium_G;s__Eubacterium_G ventriosum	p__Bacillota_A	As	Metal	1
MAG1602	d__Bacteria;p__Bacillota_A;c__Clostridia;o__Oscillospirales;f__Acutalibacteraceae;g__UBA1417;s__UBA1417 sp003531055	p__Bacillota_A	As	Metal	4
MAG1284	d__Bacteria;p__Bacillota_A;c__Clostridia;o__Lachnospirales;f__Lachnospiraceae;g__Eubacterium_G;s__Eubacterium_G ventriosum	p__Bacillota_A	As	Metal	2
MAG1460	d__Bacteria;p__Bacillota_A;c__Clostridia;o__Lachnospirales;f__Lachnospiraceae;g__UMGS1370;s__UMGS1370 sp900542035	p__Bacillota_A	As	Metal	1
MAG1602	d__Bacteria;p__Bacillota_A;c__Clostridia;o__Oscillospirales;f__Acutalibacteraceae;g__UBA1417;s__UBA1417 sp003531055	p__Bacillota_A	As	Metal	2
MAG1602	d__Bacteria;p__Bacillota_A;c__Clostridia;o__Oscillospirales;f__Acutalibacteraceae;g__UBA1417;s__UBA1417 sp003531055	p__Bacillota_A	As	Metal	1
MAG1284	d__Bacteria;p__Bacillota_A;c__Clostridia;o__Lachnospirales;f__Lachnospiraceae;g__Eubacterium_G;s__Eubacterium_G ventriosum	p__Bacillota_A	As	Metal	1
MAG1284	d__Bacteria;p__Bacillota_A;c__Clostridia;o__Lachnospirales;f__Lachnospiraceae;g__Eubacterium_G;s__Eubacterium_G ventriosum	p__Bacillota_A	As	Metal	3
MAG1460	d__Bacteria;p__Bacillota_A;c__Clostridia;o__Lachnospirales;f__Lachnospiraceae;g__UMGS1370;s__UMGS1370 sp900542035	p__Bacillota_A	As	Metal	1
MAG1284	d__Bacteria;p__Bacillota_A;c__Clostridia;o__Lachnospirales;f__Lachnospiraceae;g__Eubacterium_G;s__Eubacterium_G ventriosum	p__Bacillota_A	As	Metal	1
MAG1460	d__Bacteria;p__Bacillota_A;c__Clostridia;o__Lachnospirales;f__Lachnospiraceae;g__UMGS1370;s__UMGS1370 sp900542035	p__Bacillota_A	As	Metal	1
MAG755	d__Bacteria;p__Bacillota_A;c__Clostridia;o__Lachnospirales;f__Lachnospiraceae;g__Fusicatenibacter;s__Fusicatenibacter saccharivorans	p__Bacillota_A	As	Metal	1
MAG3446	d__Bacteria;p__Bacillota_C;c__Negativicutes;o__Veillonellales;f__Megasphaeraceae;g__Megasphaera;s__Megasphaera sp000417505	p__Bacillota_C	As	Metal	1
MAG1460	d__Bacteria;p__Bacillota_A;c__Clostridia;o__Lachnospirales;f__Lachnospiraceae;g__UMGS1370;s__UMGS1370 sp900542035	p__Bacillota_A	As	Metal	6
MAG3446	d__Bacteria;p__Bacillota_C;c__Negativicutes;o__Veillonellales;f__Megasphaeraceae;g__Megasphaera;s__Megasphaera sp000417505	p__Bacillota_C	Al	Metal	1
MAG755	d__Bacteria;p__Bacillota_A;c__Clostridia;o__Lachnospirales;f__Lachnospiraceae;g__Fusicatenibacter;s__Fusicatenibacter saccharivorans	p__Bacillota_A	As	Metal	1
MAG1460	d__Bacteria;p__Bacillota_A;c__Clostridia;o__Lachnospirales;f__Lachnospiraceae;g__UMGS1370;s__UMGS1370 sp900542035	p__Bacillota_A	As	Metal	1
MAG755	d__Bacteria;p__Bacillota_A;c__Clostridia;o__Lachnospirales;f__Lachnospiraceae;g__Fusicatenibacter;s__Fusicatenibacter saccharivorans	p__Bacillota_A	As	Metal	1
MAG2800	d__Bacteria;p__Bacillota_A;c__Clostridia;o__UBA1381;f__UBA1381;g__CAG-41;s__CAG-41 sp900066215	p__Bacillota_A	As,Sb	Metal	1
MAG1906	d__Bacteria;p__Bacillota_A;c__Clostridia;o__UBA1381;f__UBA1381;g__CAG-41;s__CAG-41 sp900066215	p__Bacillota_A	As,Sb	Metal	1
MAG1532	d__Bacteria;p__Bacillota_A;c__Clostridia;o__Oscillospirales;f__Acutalibacteraceae;g__Eubacterium_R;s__Eubacterium_R sp000434995	p__Bacillota_A	As,Sb	Metal	1
MAG1532	d__Bacteria;p__Bacillota_A;c__Clostridia;o__Oscillospirales;f__Acutalibacteraceae;g__Eubacterium_R;s__Eubacterium_R sp000434995	p__Bacillota_A	As,Sb	Metal	1
MAG504	d__Bacteria;p__Bacillota_A;c__Clostridia;o__UBA1381;f__UBA1381;g__CAG-41;s__CAG-41 sp900066215	p__Bacillota_A	As,Sb	Metal	1
MAG283	d__Bacteria;p__Bacillota_A;c__Clostridia;o__UBA1381;f__UBA9506;g__Congzhengia;s__Congzhengia minquanensis	p__Bacillota_A	As,Sb	Metal	1
MAG1602	d__Bacteria;p__Bacillota_A;c__Clostridia;o__Oscillospirales;f__Acutalibacteraceae;g__UBA1417;s__UBA1417 sp003531055	p__Bacillota_A	BAC	Biocide	2
MAG2087	d__Bacteria;p__Bacillota_A;c__Clostridia;o__Oscillospirales;f__Acutalibacteraceae;g__UBA1417;s__UBA1417 sp003531055	p__Bacillota_A	BAC	Biocide	1
MAG2281	d__Bacteria;p__Bacillota_A;c__Clostridia;o__Lachnospirales;f__Lachnospiraceae;g__Fusicatenibacter;s__Fusicatenibacter saccharivorans	p__Bacillota_A	BAC	Biocide	1
MAG3026	d__Bacteria;p__Bacillota_A;c__Clostridia;o__Oscillospirales;f__Acutalibacteraceae;g__UBA1417;s__UBA1417 sp003531055	p__Bacillota_A	BAC	Biocide	2
MAG459	d__Bacteria;p__Bacillota_A;c__Clostridia;o__Oscillospirales;f__Ruminococcaceae;g__Ruminococcus_C;s__Ruminococcus_C sp000980705	p__Bacillota_A	BAC	Biocide	1
MAG886	d__Bacteria;p__Bacillota_A;c__Clostridia;o__Oscillospirales;f__Acutalibacteraceae;g__UBA1417;s__UBA1417 sp003531055	p__Bacillota_A	BAC	Biocide	2
MAG283	d__Bacteria;p__Bacillota_A;c__Clostridia;o__UBA1381;f__UBA9506;g__Congzhengia;s__Congzhengia minquanensis	p__Bacillota_A	BAC,Chlorhexidine	Biocide	1
MAG1355	d__Bacteria;p__Bacillota_A;c__Clostridia;o__UBA1381;f__UBA1381;g__CAG-41;s__CAG-41 sp900066215	p__Bacillota_A	BAC,Crystal Violet,TPP,SDC,SDS	Biocide	1
MAG1641	d__Bacteria;p__Bacillota_A;c__Clostridia;o__UBA1381;f__UBA1381;g__CAG-41;s__CAG-41 sp900066215	p__Bacillota_A	BAC,Crystal Violet,TPP,SDC,SDS	Biocide	1
MAG1863	d__Bacteria;p__Bacillota_A;c__Clostridia;o__UBA1381;f__UBA1381;g__CAG-41;s__CAG-41 sp900066215	p__Bacillota_A	BAC,Crystal Violet,TPP,SDC,SDS	Biocide	1
MAG1906	d__Bacteria;p__Bacillota_A;c__Clostridia;o__UBA1381;f__UBA1381;g__CAG-41;s__CAG-41 sp900066215	p__Bacillota_A	BAC,Crystal Violet,TPP,SDC,SDS	Biocide	1
MAG2800	d__Bacteria;p__Bacillota_A;c__Clostridia;o__UBA1381;f__UBA1381;g__CAG-41;s__CAG-41 sp900066215	p__Bacillota_A	BAC,Crystal Violet,TPP,SDC,SDS	Biocide	1
MAG1355	d__Bacteria;p__Bacillota_A;c__Clostridia;o__UBA1381;f__UBA1381;g__CAG-41;s__CAG-41 sp900066215	p__Bacillota_A	BAC,Ethidium Bromide,Acriflavine,Rhodamine 6G	Biocide	1
MAG1460	d__Bacteria;p__Bacillota_A;c__Clostridia;o__Lachnospirales;f__Lachnospiraceae;g__UMGS1370;s__UMGS1370 sp900542035	p__Bacillota_A	BAC,Ethidium Bromide,Acriflavine,Rhodamine 6G	Biocide	1
MAG1602	d__Bacteria;p__Bacillota_A;c__Clostridia;o__Oscillospirales;f__Acutalibacteraceae;g__UBA1417;s__UBA1417 sp003531055	p__Bacillota_A	BAC,Ethidium Bromide,Acriflavine,Rhodamine 6G	Biocide	3
MAG1641	d__Bacteria;p__Bacillota_A;c__Clostridia;o__UBA1381;f__UBA1381;g__CAG-41;s__CAG-41 sp900066215	p__Bacillota_A	BAC,Ethidium Bromide,Acriflavine,Rhodamine 6G	Biocide	1
MAG1863	d__Bacteria;p__Bacillota_A;c__Clostridia;o__UBA1381;f__UBA1381;g__CAG-41;s__CAG-41 sp900066215	p__Bacillota_A	BAC,Ethidium Bromide,Acriflavine,Rhodamine 6G	Biocide	1
MAG1906	d__Bacteria;p__Bacillota_A;c__Clostridia;o__UBA1381;f__UBA1381;g__CAG-41;s__CAG-41 sp900066215	p__Bacillota_A	BAC,Ethidium Bromide,Acriflavine,Rhodamine 6G	Biocide	1
MAG2082	d__Bacteria;p__Bacillota_A;c__Clostridia;o__UBA1381;f__UBA1381;g__UBA4716;s__UBA4716 sp900556575	p__Bacillota_A	BAC,Ethidium Bromide,Acriflavine,Rhodamine 6G	Biocide	2
MAG2087	d__Bacteria;p__Bacillota_A;c__Clostridia;o__Oscillospirales;f__Acutalibacteraceae;g__UBA1417;s__UBA1417 sp003531055	p__Bacillota_A	BAC,Ethidium Bromide,Acriflavine,Rhodamine 6G	Biocide	2
MAG2281	d__Bacteria;p__Bacillota_A;c__Clostridia;o__Lachnospirales;f__Lachnospiraceae;g__Fusicatenibacter;s__Fusicatenibacter saccharivorans	p__Bacillota_A	BAC,Ethidium Bromide,Acriflavine,Rhodamine 6G	Biocide	2
MAG2800	d__Bacteria;p__Bacillota_A;c__Clostridia;o__UBA1381;f__UBA1381;g__CAG-41;s__CAG-41 sp900066215	p__Bacillota_A	BAC,Ethidium Bromide,Acriflavine,Rhodamine 6G	Biocide	1
MAG283	d__Bacteria;p__Bacillota_A;c__Clostridia;o__UBA1381;f__UBA9506;g__Congzhengia;s__Congzhengia minquanensis	p__Bacillota_A	BAC,Ethidium Bromide,Acriflavine,Rhodamine 6G	Biocide	1
MAG3026	d__Bacteria;p__Bacillota_A;c__Clostridia;o__Oscillospirales;f__Acutalibacteraceae;g__UBA1417;s__UBA1417 sp003531055	p__Bacillota_A	BAC,Ethidium Bromide,Acriflavine,Rhodamine 6G	Biocide	3
MAG3028	d__Bacteria;p__Bacillota_A;c__Clostridia;o__Lachnospirales;f__Lachnospiraceae;g__Eubacterium_F;s__Eubacterium_F sp003491505	p__Bacillota_A	BAC,Ethidium Bromide,Acriflavine,Rhodamine 6G	Biocide	1
MAG3875	d__Bacteria;p__Bacillota_A;c__Clostridia;o__Lachnospirales;f__Lachnospiraceae;g__Mediterraneibacter;s__Mediterraneibacter lactaris	p__Bacillota_A	BAC,Ethidium Bromide,Acriflavine,Rhodamine 6G	Biocide	1
MAG504	d__Bacteria;p__Bacillota_A;c__Clostridia;o__UBA1381;f__UBA1381;g__CAG-41;s__CAG-41 sp900066215	p__Bacillota_A	BAC,Ethidium Bromide,Acriflavine,Rhodamine 6G	Biocide	1
MAG755	d__Bacteria;p__Bacillota_A;c__Clostridia;o__Lachnospirales;f__Lachnospiraceae;g__Fusicatenibacter;s__Fusicatenibacter saccharivorans	p__Bacillota_A	BAC,Ethidium Bromide,Acriflavine,Rhodamine 6G	Biocide	3
MAG783	d__Bacteria;p__Bacillota_A;c__Clostridia;o__UBA1381;f__UBA1381;g__CAG-41;s__CAG-41 sp900066215	p__Bacillota_A	BAC,Ethidium Bromide,Acriflavine,Rhodamine 6G	Biocide	1
MAG886	d__Bacteria;p__Bacillota_A;c__Clostridia;o__Oscillospirales;f__Acutalibacteraceae;g__UBA1417;s__UBA1417 sp003531055	p__Bacillota_A	BAC,Ethidium Bromide,Acriflavine,Rhodamine 6G	Biocide	3
MAG1355	d__Bacteria;p__Bacillota_A;c__Clostridia;o__UBA1381;f__UBA1381;g__CAG-41;s__CAG-41 sp900066215	p__Bacillota_A	BAC,Ethidium Bromide,TPP,Acriflavine	Biocide	2
MAG1460	d__Bacteria;p__Bacillota_A;c__Clostridia;o__Lachnospirales;f__Lachnospiraceae;g__UMGS1370;s__UMGS1370 sp900542035	p__Bacillota_A	BAC,Ethidium Bromide,TPP,Acriflavine	Biocide	3
MAG1602	d__Bacteria;p__Bacillota_A;c__Clostridia;o__Oscillospirales;f__Acutalibacteraceae;g__UBA1417;s__UBA1417 sp003531055	p__Bacillota_A	BAC,Ethidium Bromide,TPP,Acriflavine	Biocide	1
MAG1641	d__Bacteria;p__Bacillota_A;c__Clostridia;o__UBA1381;f__UBA1381;g__CAG-41;s__CAG-41 sp900066215	p__Bacillota_A	BAC,Ethidium Bromide,TPP,Acriflavine	Biocide	2
MAG1863	d__Bacteria;p__Bacillota_A;c__Clostridia;o__UBA1381;f__UBA1381;g__CAG-41;s__CAG-41 sp900066215	p__Bacillota_A	BAC,Ethidium Bromide,TPP,Acriflavine	Biocide	1
MAG1906	d__Bacteria;p__Bacillota_A;c__Clostridia;o__UBA1381;f__UBA1381;g__CAG-41;s__CAG-41 sp900066215	p__Bacillota_A	BAC,Ethidium Bromide,TPP,Acriflavine	Biocide	2
MAG2087	d__Bacteria;p__Bacillota_A;c__Clostridia;o__Oscillospirales;f__Acutalibacteraceae;g__UBA1417;s__UBA1417 sp003531055	p__Bacillota_A	BAC,Ethidium Bromide,TPP,Acriflavine	Biocide	1
MAG2281	d__Bacteria;p__Bacillota_A;c__Clostridia;o__Lachnospirales;f__Lachnospiraceae;g__Fusicatenibacter;s__Fusicatenibacter saccharivorans	p__Bacillota_A	BAC,Ethidium Bromide,TPP,Acriflavine	Biocide	2
MAG2800	d__Bacteria;p__Bacillota_A;c__Clostridia;o__UBA1381;f__UBA1381;g__CAG-41;s__CAG-41 sp900066215	p__Bacillota_A	BAC,Ethidium Bromide,TPP,Acriflavine	Biocide	2
MAG3026	d__Bacteria;p__Bacillota_A;c__Clostridia;o__Oscillospirales;f__Acutalibacteraceae;g__UBA1417;s__UBA1417 sp003531055	p__Bacillota_A	BAC,Ethidium Bromide,TPP,Acriflavine	Biocide	1
MAG459	d__Bacteria;p__Bacillota_A;c__Clostridia;o__Oscillospirales;f__Ruminococcaceae;g__Ruminococcus_C;s__Ruminococcus_C sp000980705	p__Bacillota_A	BAC,Ethidium Bromide,TPP,Acriflavine	Biocide	3
MAG504	d__Bacteria;p__Bacillota_A;c__Clostridia;o__UBA1381;f__UBA1381;g__CAG-41;s__CAG-41 sp900066215	p__Bacillota_A	BAC,Ethidium Bromide,TPP,Acriflavine	Biocide	2
MAG755	d__Bacteria;p__Bacillota_A;c__Clostridia;o__Lachnospirales;f__Lachnospiraceae;g__Fusicatenibacter;s__Fusicatenibacter saccharivorans	p__Bacillota_A	BAC,Ethidium Bromide,TPP,Acriflavine	Biocide	1
MAG783	d__Bacteria;p__Bacillota_A;c__Clostridia;o__UBA1381;f__UBA1381;g__CAG-41;s__CAG-41 sp900066215	p__Bacillota_A	BAC,Ethidium Bromide,TPP,Acriflavine	Biocide	2
MAG886	d__Bacteria;p__Bacillota_A;c__Clostridia;o__Oscillospirales;f__Acutalibacteraceae;g__UBA1417;s__UBA1417 sp003531055	p__Bacillota_A	BAC,Ethidium Bromide,TPP,Acriflavine	Biocide	1
MAG1460	d__Bacteria;p__Bacillota_A;c__Clostridia;o__Lachnospirales;f__Lachnospiraceae;g__UMGS1370;s__UMGS1370 sp900542035	p__Bacillota_A	CCCP	Biocide	1
MAG2087	d__Bacteria;p__Bacillota_A;c__Clostridia;o__Oscillospirales;f__Acutalibacteraceae;g__UBA1417;s__UBA1417 sp003531055	p__Bacillota_A	CCCP	Biocide	1
MAG886	d__Bacteria;p__Bacillota_A;c__Clostridia;o__Oscillospirales;f__Acutalibacteraceae;g__UBA1417;s__UBA1417 sp003531055	p__Bacillota_A	CCCP	Biocide	1
MAG1602	d__Bacteria;p__Bacillota_A;c__Clostridia;o__Oscillospirales;f__Acutalibacteraceae;g__UBA1417;s__UBA1417 sp003531055	p__Bacillota_A	CCCP,TCS	Biocide	1
MAG2087	d__Bacteria;p__Bacillota_A;c__Clostridia;o__Oscillospirales;f__Acutalibacteraceae;g__UBA1417;s__UBA1417 sp003531055	p__Bacillota_A	CCCP,TCS	Biocide	1
MAG3026	d__Bacteria;p__Bacillota_A;c__Clostridia;o__Oscillospirales;f__Acutalibacteraceae;g__UBA1417;s__UBA1417 sp003531055	p__Bacillota_A	CCCP,TCS	Biocide	1
MAG886	d__Bacteria;p__Bacillota_A;c__Clostridia;o__Oscillospirales;f__Acutalibacteraceae;g__UBA1417;s__UBA1417 sp003531055	p__Bacillota_A	CCCP,TCS	Biocide	1
MAG2087	d__Bacteria;p__Bacillota_A;c__Clostridia;o__Oscillospirales;f__Acutalibacteraceae;g__UBA1417;s__UBA1417 sp003531055	p__Bacillota_A	Cd,Zn	Metal	1
MAG3426	d__Bacteria;p__Bacteroidota;c__Bacteroidia;o__Bacteroidales;f__Bacteroidaceae;g__Phocaeicola;s__Phocaeicola vulgatus	p__Bacteroidota	Zn,Te	Metal	1
MAG3026	d__Bacteria;p__Bacillota_A;c__Clostridia;o__Oscillospirales;f__Acutalibacteraceae;g__UBA1417;s__UBA1417 sp003531055	p__Bacillota_A	Cd,Zn	Metal	1
MAG1906	d__Bacteria;p__Bacillota_A;c__Clostridia;o__UBA1381;f__UBA1381;g__CAG-41;s__CAG-41 sp900066215	p__Bacillota_A	Cd,Zn	Metal	1
MAG3426	d__Bacteria;p__Bacteroidota;c__Bacteroidia;o__Bacteroidales;f__Bacteroidaceae;g__Phocaeicola;s__Phocaeicola vulgatus	p__Bacteroidota	W,Mo	Metal	1
MAG2800	d__Bacteria;p__Bacillota_A;c__Clostridia;o__UBA1381;f__UBA1381;g__CAG-41;s__CAG-41 sp900066215	p__Bacillota_A	Cd,Zn	Metal	1
MAG783	d__Bacteria;p__Bacillota_A;c__Clostridia;o__UBA1381;f__UBA1381;g__CAG-41;s__CAG-41 sp900066215	p__Bacillota_A	Cd,Zn	Metal	1
MAG1641	d__Bacteria;p__Bacillota_A;c__Clostridia;o__UBA1381;f__UBA1381;g__CAG-41;s__CAG-41 sp900066215	p__Bacillota_A	Cd,Zn	Metal	1
MAG1532	d__Bacteria;p__Bacillota_A;c__Clostridia;o__Oscillospirales;f__Acutalibacteraceae;g__Eubacterium_R;s__Eubacterium_R sp000434995	p__Bacillota_A	Cd,Zn	Metal	1
MAG2281	d__Bacteria;p__Bacillota_A;c__Clostridia;o__Lachnospirales;f__Lachnospiraceae;g__Fusicatenibacter;s__Fusicatenibacter saccharivorans	p__Bacillota_A	Cd,Zn	Metal	1
MAG2281	d__Bacteria;p__Bacillota_A;c__Clostridia;o__Lachnospirales;f__Lachnospiraceae;g__Fusicatenibacter;s__Fusicatenibacter saccharivorans	p__Bacillota_A	Cd,Zn	Metal	2
MAG3028	d__Bacteria;p__Bacillota_A;c__Clostridia;o__Lachnospirales;f__Lachnospiraceae;g__Eubacterium_F;s__Eubacterium_F sp003491505	p__Bacillota_A	Cd,Zn	Metal	1
MAG1355	d__Bacteria;p__Bacillota_A;c__Clostridia;o__UBA1381;f__UBA1381;g__CAG-41;s__CAG-41 sp900066215	p__Bacillota_A	Cd,Zn	Metal	1
MAG504	d__Bacteria;p__Bacillota_A;c__Clostridia;o__UBA1381;f__UBA1381;g__CAG-41;s__CAG-41 sp900066215	p__Bacillota_A	Cd,Zn	Metal	1
MAG3875	d__Bacteria;p__Bacillota_A;c__Clostridia;o__Lachnospirales;f__Lachnospiraceae;g__Mediterraneibacter;s__Mediterraneibacter lactaris	p__Bacillota_A	Cd,Zn	Metal	1
MAG283	d__Bacteria;p__Bacillota_A;c__Clostridia;o__UBA1381;f__UBA9506;g__Congzhengia;s__Congzhengia minquanensis	p__Bacillota_A	Cd,Zn	Metal	3
MAG2082	d__Bacteria;p__Bacillota_A;c__Clostridia;o__UBA1381;f__UBA1381;g__UBA4716;s__UBA4716 sp900556575	p__Bacillota_A	Cd,Zn	Metal	1
MAG3426	d__Bacteria;p__Bacteroidota;c__Bacteroidia;o__Bacteroidales;f__Bacteroidaceae;g__Phocaeicola;s__Phocaeicola vulgatus	p__Bacteroidota	Zn,Pb	Metal	3
MAG886	d__Bacteria;p__Bacillota_A;c__Clostridia;o__Oscillospirales;f__Acutalibacteraceae;g__UBA1417;s__UBA1417 sp003531055	p__Bacillota_A	Cd,Zn	Metal	1
MAG1863	d__Bacteria;p__Bacillota_A;c__Clostridia;o__UBA1381;f__UBA1381;g__CAG-41;s__CAG-41 sp900066215	p__Bacillota_A	Cd,Zn	Metal	1
MAG1602	d__Bacteria;p__Bacillota_A;c__Clostridia;o__Oscillospirales;f__Acutalibacteraceae;g__UBA1417;s__UBA1417 sp003531055	p__Bacillota_A	Cd,Zn	Metal	1
MAG1284	d__Bacteria;p__Bacillota_A;c__Clostridia;o__Lachnospirales;f__Lachnospiraceae;g__Eubacterium_G;s__Eubacterium_G ventriosum	p__Bacillota_A	Cd,Zn	Metal	1
MAG755	d__Bacteria;p__Bacillota_A;c__Clostridia;o__Lachnospirales;f__Lachnospiraceae;g__Fusicatenibacter;s__Fusicatenibacter saccharivorans	p__Bacillota_A	Cd,Zn	Metal	1
MAG755	d__Bacteria;p__Bacillota_A;c__Clostridia;o__Lachnospirales;f__Lachnospiraceae;g__Fusicatenibacter;s__Fusicatenibacter saccharivorans	p__Bacillota_A	Cd,Zn	Metal	2
MAG459	d__Bacteria;p__Bacillota_A;c__Clostridia;o__Oscillospirales;f__Ruminococcaceae;g__Ruminococcus_C;s__Ruminococcus_C sp000980705	p__Bacillota_A	Cd,Zn	Metal	1
MAG2281	d__Bacteria;p__Bacillota_A;c__Clostridia;o__Lachnospirales;f__Lachnospiraceae;g__Fusicatenibacter;s__Fusicatenibacter saccharivorans	p__Bacillota_A	Cd,Zn,Co	Metal	1
MAG3028	d__Bacteria;p__Bacillota_A;c__Clostridia;o__Lachnospirales;f__Lachnospiraceae;g__Eubacterium_F;s__Eubacterium_F sp003491505	p__Bacillota_A	Cd,Zn,Co	Metal	1
MAG1460	d__Bacteria;p__Bacillota_A;c__Clostridia;o__Lachnospirales;f__Lachnospiraceae;g__UMGS1370;s__UMGS1370 sp900542035	p__Bacillota_A	Cd,Zn,Co	Metal	1
MAG755	d__Bacteria;p__Bacillota_A;c__Clostridia;o__Lachnospirales;f__Lachnospiraceae;g__Fusicatenibacter;s__Fusicatenibacter saccharivorans	p__Bacillota_A	Cd,Zn,Co	Metal	1
MAG2281	d__Bacteria;p__Bacillota_A;c__Clostridia;o__Lachnospirales;f__Lachnospiraceae;g__Fusicatenibacter;s__Fusicatenibacter saccharivorans	p__Bacillota_A	Cd,Zn,HCl,Sodium azide	Metal;Biocide	2
MAG755	d__Bacteria;p__Bacillota_A;c__Clostridia;o__Lachnospirales;f__Lachnospiraceae;g__Fusicatenibacter;s__Fusicatenibacter saccharivorans	p__Bacillota_A	Cd,Zn,HCl,Sodium azide	Metal;Biocide	2
MAG1284	d__Bacteria;p__Bacillota_A;c__Clostridia;o__Lachnospirales;f__Lachnospiraceae;g__Eubacterium_G;s__Eubacterium_G ventriosum	p__Bacillota_A	Chlorhexidine	Biocide	1
MAG1284	d__Bacteria;p__Bacillota_A;c__Clostridia;o__Lachnospirales;f__Lachnospiraceae;g__Eubacterium_G;s__Eubacterium_G ventriosum	p__Bacillota_A	Chlorhexidine	Biocide	2
MAG1460	d__Bacteria;p__Bacillota_A;c__Clostridia;o__Lachnospirales;f__Lachnospiraceae;g__UMGS1370;s__UMGS1370 sp900542035	p__Bacillota_A	Chlorhexidine	Biocide	1
MAG1602	d__Bacteria;p__Bacillota_A;c__Clostridia;o__Oscillospirales;f__Acutalibacteraceae;g__UBA1417;s__UBA1417 sp003531055	p__Bacillota_A	Chlorhexidine	Biocide	1
MAG1602	d__Bacteria;p__Bacillota_A;c__Clostridia;o__Oscillospirales;f__Acutalibacteraceae;g__UBA1417;s__UBA1417 sp003531055	p__Bacillota_A	Chlorhexidine	Biocide	1
MAG3426	d__Bacteria;p__Bacteroidota;c__Bacteroidia;o__Bacteroidales;f__Bacteroidaceae;g__Phocaeicola;s__Phocaeicola vulgatus	p__Bacteroidota	Zn,Mn,Fe	Metal	1
MAG2082	d__Bacteria;p__Bacillota_A;c__Clostridia;o__UBA1381;f__UBA1381;g__UBA4716;s__UBA4716 sp900556575	p__Bacillota_A	Chlorhexidine	Biocide	1
MAG2087	d__Bacteria;p__Bacillota_A;c__Clostridia;o__Oscillospirales;f__Acutalibacteraceae;g__UBA1417;s__UBA1417 sp003531055	p__Bacillota_A	Chlorhexidine	Biocide	1
MAG2087	d__Bacteria;p__Bacillota_A;c__Clostridia;o__Oscillospirales;f__Acutalibacteraceae;g__UBA1417;s__UBA1417 sp003531055	p__Bacillota_A	Chlorhexidine	Biocide	1
MAG2281	d__Bacteria;p__Bacillota_A;c__Clostridia;o__Lachnospirales;f__Lachnospiraceae;g__Fusicatenibacter;s__Fusicatenibacter saccharivorans	p__Bacillota_A	Chlorhexidine	Biocide	1
MAG2281	d__Bacteria;p__Bacillota_A;c__Clostridia;o__Lachnospirales;f__Lachnospiraceae;g__Fusicatenibacter;s__Fusicatenibacter saccharivorans	p__Bacillota_A	Chlorhexidine	Biocide	2
MAG2281	d__Bacteria;p__Bacillota_A;c__Clostridia;o__Lachnospirales;f__Lachnospiraceae;g__Fusicatenibacter;s__Fusicatenibacter saccharivorans	p__Bacillota_A	Chlorhexidine	Biocide	1
MAG283	d__Bacteria;p__Bacillota_A;c__Clostridia;o__UBA1381;f__UBA9506;g__Congzhengia;s__Congzhengia minquanensis	p__Bacillota_A	Chlorhexidine	Biocide	2
MAG3026	d__Bacteria;p__Bacillota_A;c__Clostridia;o__Oscillospirales;f__Acutalibacteraceae;g__UBA1417;s__UBA1417 sp003531055	p__Bacillota_A	Chlorhexidine	Biocide	1
MAG3026	d__Bacteria;p__Bacillota_A;c__Clostridia;o__Oscillospirales;f__Acutalibacteraceae;g__UBA1417;s__UBA1417 sp003531055	p__Bacillota_A	Chlorhexidine	Biocide	1
MAG3028	d__Bacteria;p__Bacillota_A;c__Clostridia;o__Lachnospirales;f__Lachnospiraceae;g__Eubacterium_F;s__Eubacterium_F sp003491505	p__Bacillota_A	Chlorhexidine	Biocide	2
MAG3875	d__Bacteria;p__Bacillota_A;c__Clostridia;o__Lachnospirales;f__Lachnospiraceae;g__Mediterraneibacter;s__Mediterraneibacter lactaris	p__Bacillota_A	Chlorhexidine	Biocide	1
MAG3875	d__Bacteria;p__Bacillota_A;c__Clostridia;o__Lachnospirales;f__Lachnospiraceae;g__Mediterraneibacter;s__Mediterraneibacter lactaris	p__Bacillota_A	Chlorhexidine	Biocide	5
MAG3426	d__Bacteria;p__Bacteroidota;c__Bacteroidia;o__Bacteroidales;f__Bacteroidaceae;g__Phocaeicola;s__Phocaeicola vulgatus	p__Bacteroidota	Zn	Metal	6
MAG3875	d__Bacteria;p__Bacillota_A;c__Clostridia;o__Lachnospirales;f__Lachnospiraceae;g__Mediterraneibacter;s__Mediterraneibacter lactaris	p__Bacillota_A	Chlorhexidine	Biocide	2
MAG459	d__Bacteria;p__Bacillota_A;c__Clostridia;o__Oscillospirales;f__Ruminococcaceae;g__Ruminococcus_C;s__Ruminococcus_C sp000980705	p__Bacillota_A	Chlorhexidine	Biocide	2
MAG459	d__Bacteria;p__Bacillota_A;c__Clostridia;o__Oscillospirales;f__Ruminococcaceae;g__Ruminococcus_C;s__Ruminococcus_C sp000980705	p__Bacillota_A	Chlorhexidine	Biocide	1
MAG755	d__Bacteria;p__Bacillota_A;c__Clostridia;o__Lachnospirales;f__Lachnospiraceae;g__Fusicatenibacter;s__Fusicatenibacter saccharivorans	p__Bacillota_A	Chlorhexidine	Biocide	1
MAG755	d__Bacteria;p__Bacillota_A;c__Clostridia;o__Lachnospirales;f__Lachnospiraceae;g__Fusicatenibacter;s__Fusicatenibacter saccharivorans	p__Bacillota_A	Chlorhexidine	Biocide	2
MAG755	d__Bacteria;p__Bacillota_A;c__Clostridia;o__Lachnospirales;f__Lachnospiraceae;g__Fusicatenibacter;s__Fusicatenibacter saccharivorans	p__Bacillota_A	Chlorhexidine	Biocide	1
MAG886	d__Bacteria;p__Bacillota_A;c__Clostridia;o__Oscillospirales;f__Acutalibacteraceae;g__UBA1417;s__UBA1417 sp003531055	p__Bacillota_A	Chlorhexidine	Biocide	1
MAG886	d__Bacteria;p__Bacillota_A;c__Clostridia;o__Oscillospirales;f__Acutalibacteraceae;g__UBA1417;s__UBA1417 sp003531055	p__Bacillota_A	Chlorhexidine	Biocide	1
MAG1284	d__Bacteria;p__Bacillota_A;c__Clostridia;o__Lachnospirales;f__Lachnospiraceae;g__Eubacterium_G;s__Eubacterium_G ventriosum	p__Bacillota_A	Chlorhexidine,Ethidium Bromide,TPP, Acriflavine,Rhodamine 6G,QACs,Pentadiamine,TMA-DPH,BAC,CTM,Crystal Violet,Pyronin Y	Biocide	2
MAG1355	d__Bacteria;p__Bacillota_A;c__Clostridia;o__UBA1381;f__UBA1381;g__CAG-41;s__CAG-41 sp900066215	p__Bacillota_A	Chlorhexidine,Ethidium Bromide,TPP, Acriflavine,Rhodamine 6G,QACs,Pentadiamine,TMA-DPH,BAC,CTM,Crystal Violet,Pyronin Y	Biocide	2
MAG1460	d__Bacteria;p__Bacillota_A;c__Clostridia;o__Lachnospirales;f__Lachnospiraceae;g__UMGS1370;s__UMGS1370 sp900542035	p__Bacillota_A	Chlorhexidine,Ethidium Bromide,TPP, Acriflavine,Rhodamine 6G,QACs,Pentadiamine,TMA-DPH,BAC,CTM,Crystal Violet,Pyronin Y	Biocide	8
MAG1532	d__Bacteria;p__Bacillota_A;c__Clostridia;o__Oscillospirales;f__Acutalibacteraceae;g__Eubacterium_R;s__Eubacterium_R sp000434995	p__Bacillota_A	Chlorhexidine,Ethidium Bromide,TPP, Acriflavine,Rhodamine 6G,QACs,Pentadiamine,TMA-DPH,BAC,CTM,Crystal Violet,Pyronin Y	Biocide	5
MAG1602	d__Bacteria;p__Bacillota_A;c__Clostridia;o__Oscillospirales;f__Acutalibacteraceae;g__UBA1417;s__UBA1417 sp003531055	p__Bacillota_A	Chlorhexidine,Ethidium Bromide,TPP, Acriflavine,Rhodamine 6G,QACs,Pentadiamine,TMA-DPH,BAC,CTM,Crystal Violet,Pyronin Y	Biocide	5
MAG3426	d__Bacteria;p__Bacteroidota;c__Bacteroidia;o__Bacteroidales;f__Bacteroidaceae;g__Phocaeicola;s__Phocaeicola vulgatus	p__Bacteroidota	Zn	Metal	5
MAG1641	d__Bacteria;p__Bacillota_A;c__Clostridia;o__UBA1381;f__UBA1381;g__CAG-41;s__CAG-41 sp900066215	p__Bacillota_A	Chlorhexidine,Ethidium Bromide,TPP, Acriflavine,Rhodamine 6G,QACs,Pentadiamine,TMA-DPH,BAC,CTM,Crystal Violet,Pyronin Y	Biocide	3
MAG1863	d__Bacteria;p__Bacillota_A;c__Clostridia;o__UBA1381;f__UBA1381;g__CAG-41;s__CAG-41 sp900066215	p__Bacillota_A	Chlorhexidine,Ethidium Bromide,TPP, Acriflavine,Rhodamine 6G,QACs,Pentadiamine,TMA-DPH,BAC,CTM,Crystal Violet,Pyronin Y	Biocide	3
MAG1906	d__Bacteria;p__Bacillota_A;c__Clostridia;o__UBA1381;f__UBA1381;g__CAG-41;s__CAG-41 sp900066215	p__Bacillota_A	Chlorhexidine,Ethidium Bromide,TPP, Acriflavine,Rhodamine 6G,QACs,Pentadiamine,TMA-DPH,BAC,CTM,Crystal Violet,Pyronin Y	Biocide	3
MAG2082	d__Bacteria;p__Bacillota_A;c__Clostridia;o__UBA1381;f__UBA1381;g__UBA4716;s__UBA4716 sp900556575	p__Bacillota_A	Chlorhexidine,Ethidium Bromide,TPP, Acriflavine,Rhodamine 6G,QACs,Pentadiamine,TMA-DPH,BAC,CTM,Crystal Violet,Pyronin Y	Biocide	8
MAG2087	d__Bacteria;p__Bacillota_A;c__Clostridia;o__Oscillospirales;f__Acutalibacteraceae;g__UBA1417;s__UBA1417 sp003531055	p__Bacillota_A	Chlorhexidine,Ethidium Bromide,TPP, Acriflavine,Rhodamine 6G,QACs,Pentadiamine,TMA-DPH,BAC,CTM,Crystal Violet,Pyronin Y	Biocide	6
MAG2281	d__Bacteria;p__Bacillota_A;c__Clostridia;o__Lachnospirales;f__Lachnospiraceae;g__Fusicatenibacter;s__Fusicatenibacter saccharivorans	p__Bacillota_A	Chlorhexidine,Ethidium Bromide,TPP, Acriflavine,Rhodamine 6G,QACs,Pentadiamine,TMA-DPH,BAC,CTM,Crystal Violet,Pyronin Y	Biocide	4
MAG2800	d__Bacteria;p__Bacillota_A;c__Clostridia;o__UBA1381;f__UBA1381;g__CAG-41;s__CAG-41 sp900066215	p__Bacillota_A	Chlorhexidine,Ethidium Bromide,TPP, Acriflavine,Rhodamine 6G,QACs,Pentadiamine,TMA-DPH,BAC,CTM,Crystal Violet,Pyronin Y	Biocide	3
MAG283	d__Bacteria;p__Bacillota_A;c__Clostridia;o__UBA1381;f__UBA9506;g__Congzhengia;s__Congzhengia minquanensis	p__Bacillota_A	Chlorhexidine,Ethidium Bromide,TPP, Acriflavine,Rhodamine 6G,QACs,Pentadiamine,TMA-DPH,BAC,CTM,Crystal Violet,Pyronin Y	Biocide	2
MAG3026	d__Bacteria;p__Bacillota_A;c__Clostridia;o__Oscillospirales;f__Acutalibacteraceae;g__UBA1417;s__UBA1417 sp003531055	p__Bacillota_A	Chlorhexidine,Ethidium Bromide,TPP, Acriflavine,Rhodamine 6G,QACs,Pentadiamine,TMA-DPH,BAC,CTM,Crystal Violet,Pyronin Y	Biocide	5
MAG3028	d__Bacteria;p__Bacillota_A;c__Clostridia;o__Lachnospirales;f__Lachnospiraceae;g__Eubacterium_F;s__Eubacterium_F sp003491505	p__Bacillota_A	Chlorhexidine,Ethidium Bromide,TPP, Acriflavine,Rhodamine 6G,QACs,Pentadiamine,TMA-DPH,BAC,CTM,Crystal Violet,Pyronin Y	Biocide	5
MAG3875	d__Bacteria;p__Bacillota_A;c__Clostridia;o__Lachnospirales;f__Lachnospiraceae;g__Mediterraneibacter;s__Mediterraneibacter lactaris	p__Bacillota_A	Chlorhexidine,Ethidium Bromide,TPP, Acriflavine,Rhodamine 6G,QACs,Pentadiamine,TMA-DPH,BAC,CTM,Crystal Violet,Pyronin Y	Biocide	4
MAG459	d__Bacteria;p__Bacillota_A;c__Clostridia;o__Oscillospirales;f__Ruminococcaceae;g__Ruminococcus_C;s__Ruminococcus_C sp000980705	p__Bacillota_A	Chlorhexidine,Ethidium Bromide,TPP, Acriflavine,Rhodamine 6G,QACs,Pentadiamine,TMA-DPH,BAC,CTM,Crystal Violet,Pyronin Y	Biocide	2
MAG504	d__Bacteria;p__Bacillota_A;c__Clostridia;o__UBA1381;f__UBA1381;g__CAG-41;s__CAG-41 sp900066215	p__Bacillota_A	Chlorhexidine,Ethidium Bromide,TPP, Acriflavine,Rhodamine 6G,QACs,Pentadiamine,TMA-DPH,BAC,CTM,Crystal Violet,Pyronin Y	Biocide	3
MAG755	d__Bacteria;p__Bacillota_A;c__Clostridia;o__Lachnospirales;f__Lachnospiraceae;g__Fusicatenibacter;s__Fusicatenibacter saccharivorans	p__Bacillota_A	Chlorhexidine,Ethidium Bromide,TPP, Acriflavine,Rhodamine 6G,QACs,Pentadiamine,TMA-DPH,BAC,CTM,Crystal Violet,Pyronin Y	Biocide	4
MAG2619	d__Bacteria;p__Actinomycetota;c__Coriobacteriia;o__Coriobacteriales;f__Eggerthellaceae;g__Anaerotardibacter;s__Anaerotardibacter sp900538545	p__Actinomycetota	Zn,Te	Metal	1
MAG783	d__Bacteria;p__Bacillota_A;c__Clostridia;o__UBA1381;f__UBA1381;g__CAG-41;s__CAG-41 sp900066215	p__Bacillota_A	Chlorhexidine,Ethidium Bromide,TPP, Acriflavine,Rhodamine 6G,QACs,Pentadiamine,TMA-DPH,BAC,CTM,Crystal Violet,Pyronin Y	Biocide	3
MAG3426	d__Bacteria;p__Bacteroidota;c__Bacteroidia;o__Bacteroidales;f__Bacteroidaceae;g__Phocaeicola;s__Phocaeicola vulgatus	p__Bacteroidota	Zn	Metal	1
MAG886	d__Bacteria;p__Bacillota_A;c__Clostridia;o__Oscillospirales;f__Acutalibacteraceae;g__UBA1417;s__UBA1417 sp003531055	p__Bacillota_A	Chlorhexidine,Ethidium Bromide,TPP, Acriflavine,Rhodamine 6G,QACs,Pentadiamine,TMA-DPH,BAC,CTM,Crystal Violet,Pyronin Y	Biocide	6
MAG3426	d__Bacteria;p__Bacteroidota;c__Bacteroidia;o__Bacteroidales;f__Bacteroidaceae;g__Phocaeicola;s__Phocaeicola vulgatus	p__Bacteroidota	W,Mo	Metal	3
MAG3426	d__Bacteria;p__Bacteroidota;c__Bacteroidia;o__Bacteroidales;f__Bacteroidaceae;g__Phocaeicola;s__Phocaeicola vulgatus	p__Bacteroidota	W,Mo	Metal	3
MAG3026	d__Bacteria;p__Bacillota_A;c__Clostridia;o__Oscillospirales;f__Acutalibacteraceae;g__UBA1417;s__UBA1417 sp003531055	p__Bacillota_A	Co,Mg	Metal	1
MAG2800	d__Bacteria;p__Bacillota_A;c__Clostridia;o__UBA1381;f__UBA1381;g__CAG-41;s__CAG-41 sp900066215	p__Bacillota_A	Co,Mg	Metal	2
MAG2800	d__Bacteria;p__Bacillota_A;c__Clostridia;o__UBA1381;f__UBA1381;g__CAG-41;s__CAG-41 sp900066215	p__Bacillota_A	Co,Mg	Metal	1
MAG1906	d__Bacteria;p__Bacillota_A;c__Clostridia;o__UBA1381;f__UBA1381;g__CAG-41;s__CAG-41 sp900066215	p__Bacillota_A	Co,Mg	Metal	2
MAG783	d__Bacteria;p__Bacillota_A;c__Clostridia;o__UBA1381;f__UBA1381;g__CAG-41;s__CAG-41 sp900066215	p__Bacillota_A	Co,Mg	Metal	2
MAG1641	d__Bacteria;p__Bacillota_A;c__Clostridia;o__UBA1381;f__UBA1381;g__CAG-41;s__CAG-41 sp900066215	p__Bacillota_A	Co,Mg	Metal	2
MAG1532	d__Bacteria;p__Bacillota_A;c__Clostridia;o__Oscillospirales;f__Acutalibacteraceae;g__Eubacterium_R;s__Eubacterium_R sp000434995	p__Bacillota_A	Co,Mg	Metal	1
MAG1532	d__Bacteria;p__Bacillota_A;c__Clostridia;o__Oscillospirales;f__Acutalibacteraceae;g__Eubacterium_R;s__Eubacterium_R sp000434995	p__Bacillota_A	Co,Mg	Metal	1
MAG2281	d__Bacteria;p__Bacillota_A;c__Clostridia;o__Lachnospirales;f__Lachnospiraceae;g__Fusicatenibacter;s__Fusicatenibacter saccharivorans	p__Bacillota_A	Co,Mg	Metal	1
MAG2281	d__Bacteria;p__Bacillota_A;c__Clostridia;o__Lachnospirales;f__Lachnospiraceae;g__Fusicatenibacter;s__Fusicatenibacter saccharivorans	p__Bacillota_A	Co,Mg	Metal	2
MAG3028	d__Bacteria;p__Bacillota_A;c__Clostridia;o__Lachnospirales;f__Lachnospiraceae;g__Eubacterium_F;s__Eubacterium_F sp003491505	p__Bacillota_A	Co,Mg	Metal	1
MAG3028	d__Bacteria;p__Bacillota_A;c__Clostridia;o__Lachnospirales;f__Lachnospiraceae;g__Eubacterium_F;s__Eubacterium_F sp003491505	p__Bacillota_A	Co,Mg	Metal	3
MAG3028	d__Bacteria;p__Bacillota_A;c__Clostridia;o__Lachnospirales;f__Lachnospiraceae;g__Eubacterium_F;s__Eubacterium_F sp003491505	p__Bacillota_A	Co,Mg	Metal	1
MAG3426	d__Bacteria;p__Bacteroidota;c__Bacteroidia;o__Bacteroidales;f__Bacteroidaceae;g__Phocaeicola;s__Phocaeicola vulgatus	p__Bacteroidota	W,Mo	Metal	1
MAG1355	d__Bacteria;p__Bacillota_A;c__Clostridia;o__UBA1381;f__UBA1381;g__CAG-41;s__CAG-41 sp900066215	p__Bacillota_A	Co,Mg	Metal	2
MAG3875	d__Bacteria;p__Bacillota_A;c__Clostridia;o__Lachnospirales;f__Lachnospiraceae;g__Mediterraneibacter;s__Mediterraneibacter lactaris	p__Bacillota_A	Co,Mg	Metal	1
MAG3875	d__Bacteria;p__Bacillota_A;c__Clostridia;o__Lachnospirales;f__Lachnospiraceae;g__Mediterraneibacter;s__Mediterraneibacter lactaris	p__Bacillota_A	Co,Mg	Metal	1
MAG504	d__Bacteria;p__Bacillota_A;c__Clostridia;o__UBA1381;f__UBA1381;g__CAG-41;s__CAG-41 sp900066215	p__Bacillota_A	Co,Mg	Metal	2
MAG2619	d__Bacteria;p__Actinomycetota;c__Coriobacteriia;o__Coriobacteriales;f__Eggerthellaceae;g__Anaerotardibacter;s__Anaerotardibacter sp900538545	p__Actinomycetota	Zn	Metal	1
MAG283	d__Bacteria;p__Bacillota_A;c__Clostridia;o__UBA1381;f__UBA9506;g__Congzhengia;s__Congzhengia minquanensis	p__Bacillota_A	Co,Mg	Metal	1
MAG2082	d__Bacteria;p__Bacillota_A;c__Clostridia;o__UBA1381;f__UBA1381;g__UBA4716;s__UBA4716 sp900556575	p__Bacillota_A	Co,Mg	Metal	1
MAG2082	d__Bacteria;p__Bacillota_A;c__Clostridia;o__UBA1381;f__UBA1381;g__UBA4716;s__UBA4716 sp900556575	p__Bacillota_A	Co,Mg	Metal	1
MAG886	d__Bacteria;p__Bacillota_A;c__Clostridia;o__Oscillospirales;f__Acutalibacteraceae;g__UBA1417;s__UBA1417 sp003531055	p__Bacillota_A	Co,Mg	Metal	1
MAG886	d__Bacteria;p__Bacillota_A;c__Clostridia;o__Oscillospirales;f__Acutalibacteraceae;g__UBA1417;s__UBA1417 sp003531055	p__Bacillota_A	Co,Mg	Metal	1
MAG886	d__Bacteria;p__Bacillota_A;c__Clostridia;o__Oscillospirales;f__Acutalibacteraceae;g__UBA1417;s__UBA1417 sp003531055	p__Bacillota_A	Co,Mg	Metal	1
MAG1863	d__Bacteria;p__Bacillota_A;c__Clostridia;o__UBA1381;f__UBA1381;g__CAG-41;s__CAG-41 sp900066215	p__Bacillota_A	Co,Mg	Metal	2
MAG1284	d__Bacteria;p__Bacillota_A;c__Clostridia;o__Lachnospirales;f__Lachnospiraceae;g__Eubacterium_G;s__Eubacterium_G ventriosum	p__Bacillota_A	Co,Mg	Metal	1
MAG3426	d__Bacteria;p__Bacteroidota;c__Bacteroidia;o__Bacteroidales;f__Bacteroidaceae;g__Phocaeicola;s__Phocaeicola vulgatus	p__Bacteroidota	W	Metal	9
MAG1602	d__Bacteria;p__Bacillota_A;c__Clostridia;o__Oscillospirales;f__Acutalibacteraceae;g__UBA1417;s__UBA1417 sp003531055	p__Bacillota_A	Co,Mg	Metal	1
MAG1602	d__Bacteria;p__Bacillota_A;c__Clostridia;o__Oscillospirales;f__Acutalibacteraceae;g__UBA1417;s__UBA1417 sp003531055	p__Bacillota_A	Co,Mg	Metal	1
MAG1602	d__Bacteria;p__Bacillota_A;c__Clostridia;o__Oscillospirales;f__Acutalibacteraceae;g__UBA1417;s__UBA1417 sp003531055	p__Bacillota_A	Co,Mg	Metal	1
MAG755	d__Bacteria;p__Bacillota_A;c__Clostridia;o__Lachnospirales;f__Lachnospiraceae;g__Fusicatenibacter;s__Fusicatenibacter saccharivorans	p__Bacillota_A	Co,Mg	Metal	1
MAG1460	d__Bacteria;p__Bacillota_A;c__Clostridia;o__Lachnospirales;f__Lachnospiraceae;g__UMGS1370;s__UMGS1370 sp900542035	p__Bacillota_A	Co,Mg	Metal	2
MAG755	d__Bacteria;p__Bacillota_A;c__Clostridia;o__Lachnospirales;f__Lachnospiraceae;g__Fusicatenibacter;s__Fusicatenibacter saccharivorans	p__Bacillota_A	Co,Mg	Metal	2
MAG1460	d__Bacteria;p__Bacillota_A;c__Clostridia;o__Lachnospirales;f__Lachnospiraceae;g__UMGS1370;s__UMGS1370 sp900542035	p__Bacillota_A	Co,Mg	Metal	1
MAG1284	d__Bacteria;p__Bacillota_A;c__Clostridia;o__Lachnospirales;f__Lachnospiraceae;g__Eubacterium_G;s__Eubacterium_G ventriosum	p__Bacillota_A	Co,Mg	Metal	1
MAG1460	d__Bacteria;p__Bacillota_A;c__Clostridia;o__Lachnospirales;f__Lachnospiraceae;g__UMGS1370;s__UMGS1370 sp900542035	p__Bacillota_A	Co,Mg	Metal	1
MAG459	d__Bacteria;p__Bacillota_A;c__Clostridia;o__Oscillospirales;f__Ruminococcaceae;g__Ruminococcus_C;s__Ruminococcus_C sp000980705	p__Bacillota_A	Co,Mg	Metal	3
MAG459	d__Bacteria;p__Bacillota_A;c__Clostridia;o__Oscillospirales;f__Ruminococcaceae;g__Ruminococcus_C;s__Ruminococcus_C sp000980705	p__Bacillota_A	Co,Mg	Metal	1
MAG2619	d__Bacteria;p__Actinomycetota;c__Coriobacteriia;o__Coriobacteriales;f__Eggerthellaceae;g__Anaerotardibacter;s__Anaerotardibacter sp900538545	p__Actinomycetota	Zn	Metal	2
MAG459	d__Bacteria;p__Bacillota_A;c__Clostridia;o__Oscillospirales;f__Ruminococcaceae;g__Ruminococcus_C;s__Ruminococcus_C sp000980705	p__Bacillota_A	Co,Mg	Metal	2
MAG2087	d__Bacteria;p__Bacillota_A;c__Clostridia;o__Oscillospirales;f__Acutalibacteraceae;g__UBA1417;s__UBA1417 sp003531055	p__Bacillota_A	Co,Mg	Metal	1
MAG2087	d__Bacteria;p__Bacillota_A;c__Clostridia;o__Oscillospirales;f__Acutalibacteraceae;g__UBA1417;s__UBA1417 sp003531055	p__Bacillota_A	Co,Mg	Metal	1
MAG2087	d__Bacteria;p__Bacillota_A;c__Clostridia;o__Oscillospirales;f__Acutalibacteraceae;g__UBA1417;s__UBA1417 sp003531055	p__Bacillota_A	Co,Mg	Metal	1
MAG3026	d__Bacteria;p__Bacillota_A;c__Clostridia;o__Oscillospirales;f__Acutalibacteraceae;g__UBA1417;s__UBA1417 sp003531055	p__Bacillota_A	Co,Mg	Metal	1
MAG3026	d__Bacteria;p__Bacillota_A;c__Clostridia;o__Oscillospirales;f__Acutalibacteraceae;g__UBA1417;s__UBA1417 sp003531055	p__Bacillota_A	Co,Mg	Metal	1
MAG2800	d__Bacteria;p__Bacillota_A;c__Clostridia;o__UBA1381;f__UBA1381;g__CAG-41;s__CAG-41 sp900066215	p__Bacillota_A	Co,Ni	Metal	1
MAG1906	d__Bacteria;p__Bacillota_A;c__Clostridia;o__UBA1381;f__UBA1381;g__CAG-41;s__CAG-41 sp900066215	p__Bacillota_A	Co,Ni	Metal	1
MAG783	d__Bacteria;p__Bacillota_A;c__Clostridia;o__UBA1381;f__UBA1381;g__CAG-41;s__CAG-41 sp900066215	p__Bacillota_A	Co,Ni	Metal	1
MAG1641	d__Bacteria;p__Bacillota_A;c__Clostridia;o__UBA1381;f__UBA1381;g__CAG-41;s__CAG-41 sp900066215	p__Bacillota_A	Co,Ni	Metal	1
MAG1355	d__Bacteria;p__Bacillota_A;c__Clostridia;o__UBA1381;f__UBA1381;g__CAG-41;s__CAG-41 sp900066215	p__Bacillota_A	Co,Ni	Metal	1
MAG504	d__Bacteria;p__Bacillota_A;c__Clostridia;o__UBA1381;f__UBA1381;g__CAG-41;s__CAG-41 sp900066215	p__Bacillota_A	Co,Ni	Metal	1
MAG1863	d__Bacteria;p__Bacillota_A;c__Clostridia;o__UBA1381;f__UBA1381;g__CAG-41;s__CAG-41 sp900066215	p__Bacillota_A	Co,Ni	Metal	1
MAG1460	d__Bacteria;p__Bacillota_A;c__Clostridia;o__Lachnospirales;f__Lachnospiraceae;g__UMGS1370;s__UMGS1370 sp900542035	p__Bacillota_A	Co,Ni	Metal	1
MAG459	d__Bacteria;p__Bacillota_A;c__Clostridia;o__Oscillospirales;f__Ruminococcaceae;g__Ruminococcus_C;s__Ruminococcus_C sp000980705	p__Bacillota_A	Co,Ni	Metal	1
MAG2281	d__Bacteria;p__Bacillota_A;c__Clostridia;o__Lachnospirales;f__Lachnospiraceae;g__Fusicatenibacter;s__Fusicatenibacter saccharivorans	p__Bacillota_A	Cr	Metal	1
MAG2082	d__Bacteria;p__Bacillota_A;c__Clostridia;o__UBA1381;f__UBA1381;g__UBA4716;s__UBA4716 sp900556575	p__Bacillota_A	Cr	Metal	2
MAG886	d__Bacteria;p__Bacillota_A;c__Clostridia;o__Oscillospirales;f__Acutalibacteraceae;g__UBA1417;s__UBA1417 sp003531055	p__Bacillota_A	Cr	Metal	2
MAG2619	d__Bacteria;p__Actinomycetota;c__Coriobacteriia;o__Coriobacteriales;f__Eggerthellaceae;g__Anaerotardibacter;s__Anaerotardibacter sp900538545	p__Actinomycetota	Zn	Metal	1
MAG1602	d__Bacteria;p__Bacillota_A;c__Clostridia;o__Oscillospirales;f__Acutalibacteraceae;g__UBA1417;s__UBA1417 sp003531055	p__Bacillota_A	Cr	Metal	2
MAG1460	d__Bacteria;p__Bacillota_A;c__Clostridia;o__Lachnospirales;f__Lachnospiraceae;g__UMGS1370;s__UMGS1370 sp900542035	p__Bacillota_A	Cr	Metal	1
MAG755	d__Bacteria;p__Bacillota_A;c__Clostridia;o__Lachnospirales;f__Lachnospiraceae;g__Fusicatenibacter;s__Fusicatenibacter saccharivorans	p__Bacillota_A	Cr	Metal	1
MAG1284	d__Bacteria;p__Bacillota_A;c__Clostridia;o__Lachnospirales;f__Lachnospiraceae;g__Eubacterium_G;s__Eubacterium_G ventriosum	p__Bacillota_A	Cr	Metal	1
MAG2087	d__Bacteria;p__Bacillota_A;c__Clostridia;o__Oscillospirales;f__Acutalibacteraceae;g__UBA1417;s__UBA1417 sp003531055	p__Bacillota_A	Cr	Metal	2
MAG3026	d__Bacteria;p__Bacillota_A;c__Clostridia;o__Oscillospirales;f__Acutalibacteraceae;g__UBA1417;s__UBA1417 sp003531055	p__Bacillota_A	Cr	Metal	2
MAG1284	d__Bacteria;p__Bacillota_A;c__Clostridia;o__Lachnospirales;f__Lachnospiraceae;g__Eubacterium_G;s__Eubacterium_G ventriosum	p__Bacillota_A	Cr,Fe,H2O2,2,6-dichloroindophenol	Metal;Biocide	1
MAG1602	d__Bacteria;p__Bacillota_A;c__Clostridia;o__Oscillospirales;f__Acutalibacteraceae;g__UBA1417;s__UBA1417 sp003531055	p__Bacillota_A	Cr,Fe,H2O2,2,6-dichloroindophenol	Metal;Biocide	2
MAG2082	d__Bacteria;p__Bacillota_A;c__Clostridia;o__UBA1381;f__UBA1381;g__UBA4716;s__UBA4716 sp900556575	p__Bacillota_A	Cr,Fe,H2O2,2,6-dichloroindophenol	Metal;Biocide	1
MAG2087	d__Bacteria;p__Bacillota_A;c__Clostridia;o__Oscillospirales;f__Acutalibacteraceae;g__UBA1417;s__UBA1417 sp003531055	p__Bacillota_A	Cr,Fe,H2O2,2,6-dichloroindophenol	Metal;Biocide	1
MAG283	d__Bacteria;p__Bacillota_A;c__Clostridia;o__UBA1381;f__UBA9506;g__Congzhengia;s__Congzhengia minquanensis	p__Bacillota_A	Cr,Fe,H2O2,2,6-dichloroindophenol	Metal;Biocide	1
MAG3026	d__Bacteria;p__Bacillota_A;c__Clostridia;o__Oscillospirales;f__Acutalibacteraceae;g__UBA1417;s__UBA1417 sp003531055	p__Bacillota_A	Cr,Fe,H2O2,2,6-dichloroindophenol	Metal;Biocide	2
MAG886	d__Bacteria;p__Bacillota_A;c__Clostridia;o__Oscillospirales;f__Acutalibacteraceae;g__UBA1417;s__UBA1417 sp003531055	p__Bacillota_A	Cr,Fe,H2O2,2,6-dichloroindophenol	Metal;Biocide	3
MAG1284	d__Bacteria;p__Bacillota_A;c__Clostridia;o__Lachnospirales;f__Lachnospiraceae;g__Eubacterium_G;s__Eubacterium_G ventriosum	p__Bacillota_A	Cr,Te,Se	Metal;Biocide	2
MAG1284	d__Bacteria;p__Bacillota_A;c__Clostridia;o__Lachnospirales;f__Lachnospiraceae;g__Eubacterium_G;s__Eubacterium_G ventriosum	p__Bacillota_A	Cr,Te,Se	Metal;Biocide	2
[truncated: 1,472 more rows]
