# Supplementary material for: Geographic patterns of antibiotic resistance in the human gut microbiome: insights from metagenome-assembled genomes across four Chinese provinces
Source: Front Microbiol. 2025 Sep 3;16:1652757. doi: 10.3389/fmicb.2025.1652757 (PMC12442556; doi:10.3389/fmicb.2025.1652757)
Supplement: Supplementary file 12 [file Table_11.xlsx]

## Sheet: Sheet1
Table S11. Statistical Table of Predicted Classification of Drug Resistance Genes
Genome	Taxonomy	Phylum	Drug Class(ARG type)	Antibiotic class	Gene.no
MAG999	d__Bacteria;p__Bacillota_A;c__Clostridia;o__Lachnospirales;f__Lachnospiraceae;g__Fusicatenibacter;s__Fusicatenibacter saccharivorans	p__Bacillota_A	tetracycline antibiotic	tetracycline	1
MAG999	d__Bacteria;p__Bacillota_A;c__Clostridia;o__Lachnospirales;f__Lachnospiraceae;g__Fusicatenibacter;s__Fusicatenibacter saccharivorans	p__Bacillota_A	tetracycline antibiotic	tetracycline	1
MAG999	d__Bacteria;p__Bacillota_A;c__Clostridia;o__Lachnospirales;f__Lachnospiraceae;g__Fusicatenibacter;s__Fusicatenibacter saccharivorans	p__Bacillota_A	tetracycline antibiotic	tetracycline	1
MAG999	d__Bacteria;p__Bacillota_A;c__Clostridia;o__Lachnospirales;f__Lachnospiraceae;g__Fusicatenibacter;s__Fusicatenibacter saccharivorans	p__Bacillota_A	tetracycline antibiotic	tetracycline	1
MAG999	d__Bacteria;p__Bacillota_A;c__Clostridia;o__Lachnospirales;f__Lachnospiraceae;g__Fusicatenibacter;s__Fusicatenibacter saccharivorans	p__Bacillota_A	tetracycline antibiotic	tetracycline	1
MAG999	d__Bacteria;p__Bacillota_A;c__Clostridia;o__Lachnospirales;f__Lachnospiraceae;g__Fusicatenibacter;s__Fusicatenibacter saccharivorans	p__Bacillota_A	tetracycline antibiotic	tetracycline	2
MAG999	d__Bacteria;p__Bacillota_A;c__Clostridia;o__Lachnospirales;f__Lachnospiraceae;g__Fusicatenibacter;s__Fusicatenibacter saccharivorans	p__Bacillota_A	tetracycline antibiotic	tetracycline	1
MAG999	d__Bacteria;p__Bacillota_A;c__Clostridia;o__Lachnospirales;f__Lachnospiraceae;g__Fusicatenibacter;s__Fusicatenibacter saccharivorans	p__Bacillota_A	tetracycline antibiotic	tetracycline	1
MAG999	d__Bacteria;p__Bacillota_A;c__Clostridia;o__Lachnospirales;f__Lachnospiraceae;g__Fusicatenibacter;s__Fusicatenibacter saccharivorans	p__Bacillota_A	salicylic acid antibiotic	salicylic acid	1
MAG999	d__Bacteria;p__Bacillota_A;c__Clostridia;o__Lachnospirales;f__Lachnospiraceae;g__Fusicatenibacter;s__Fusicatenibacter saccharivorans	p__Bacillota_A	rifamycin antibiotic	rifamycin	2
MAG999	d__Bacteria;p__Bacillota_A;c__Clostridia;o__Lachnospirales;f__Lachnospiraceae;g__Fusicatenibacter;s__Fusicatenibacter saccharivorans	p__Bacillota_A	pyrazine antibiotic	pyrazine	2
MAG999	d__Bacteria;p__Bacillota_A;c__Clostridia;o__Lachnospirales;f__Lachnospiraceae;g__Fusicatenibacter;s__Fusicatenibacter saccharivorans	p__Bacillota_A	pleuromutilin antibiotic	pleuromutilin	1
MAG999	d__Bacteria;p__Bacillota_A;c__Clostridia;o__Lachnospirales;f__Lachnospiraceae;g__Fusicatenibacter;s__Fusicatenibacter saccharivorans	p__Bacillota_A	pleuromutilin antibiotic	pleuromutilin	1
MAG999	d__Bacteria;p__Bacillota_A;c__Clostridia;o__Lachnospirales;f__Lachnospiraceae;g__Fusicatenibacter;s__Fusicatenibacter saccharivorans	p__Bacillota_A	phosphonic acid antibiotic	phosphonic acid	2
MAG999	d__Bacteria;p__Bacillota_A;c__Clostridia;o__Lachnospirales;f__Lachnospiraceae;g__Fusicatenibacter;s__Fusicatenibacter saccharivorans	p__Bacillota_A	phenicol antibiotic	phenicol	1
MAG999	d__Bacteria;p__Bacillota_A;c__Clostridia;o__Lachnospirales;f__Lachnospiraceae;g__Fusicatenibacter;s__Fusicatenibacter saccharivorans	p__Bacillota_A	peptide antibiotic	peptide	1
MAG999	d__Bacteria;p__Bacillota_A;c__Clostridia;o__Lachnospirales;f__Lachnospiraceae;g__Fusicatenibacter;s__Fusicatenibacter saccharivorans	p__Bacillota_A	peptide antibiotic	peptide	1
MAG999	d__Bacteria;p__Bacillota_A;c__Clostridia;o__Lachnospirales;f__Lachnospiraceae;g__Fusicatenibacter;s__Fusicatenibacter saccharivorans	p__Bacillota_A	peptide antibiotic	peptide	1
MAG999	d__Bacteria;p__Bacillota_A;c__Clostridia;o__Lachnospirales;f__Lachnospiraceae;g__Fusicatenibacter;s__Fusicatenibacter saccharivorans	p__Bacillota_A	peptide antibiotic	peptide	1
MAG999	d__Bacteria;p__Bacillota_A;c__Clostridia;o__Lachnospirales;f__Lachnospiraceae;g__Fusicatenibacter;s__Fusicatenibacter saccharivorans	p__Bacillota_A	peptide antibiotic	peptide	1
MAG999	d__Bacteria;p__Bacillota_A;c__Clostridia;o__Lachnospirales;f__Lachnospiraceae;g__Fusicatenibacter;s__Fusicatenibacter saccharivorans	p__Bacillota_A	peptide antibiotic	peptide	1
MAG999	d__Bacteria;p__Bacillota_A;c__Clostridia;o__Lachnospirales;f__Lachnospiraceae;g__Fusicatenibacter;s__Fusicatenibacter saccharivorans	p__Bacillota_A	peptide antibiotic	peptide	1
MAG999	d__Bacteria;p__Bacillota_A;c__Clostridia;o__Lachnospirales;f__Lachnospiraceae;g__Fusicatenibacter;s__Fusicatenibacter saccharivorans	p__Bacillota_A	peptide antibiotic	peptide	2
MAG999	d__Bacteria;p__Bacillota_A;c__Clostridia;o__Lachnospirales;f__Lachnospiraceae;g__Fusicatenibacter;s__Fusicatenibacter saccharivorans	p__Bacillota_A	peptide antibiotic	peptide	4
MAG999	d__Bacteria;p__Bacillota_A;c__Clostridia;o__Lachnospirales;f__Lachnospiraceae;g__Fusicatenibacter;s__Fusicatenibacter saccharivorans	p__Bacillota_A	peptide antibiotic	peptide	1
MAG999	d__Bacteria;p__Bacillota_A;c__Clostridia;o__Lachnospirales;f__Lachnospiraceae;g__Fusicatenibacter;s__Fusicatenibacter saccharivorans	p__Bacillota_A	peptide antibiotic	peptide	1
MAG999	d__Bacteria;p__Bacillota_A;c__Clostridia;o__Lachnospirales;f__Lachnospiraceae;g__Fusicatenibacter;s__Fusicatenibacter saccharivorans	p__Bacillota_A	nitroimidazole antibiotic	nitroimidazole	4
MAG999	d__Bacteria;p__Bacillota_A;c__Clostridia;o__Lachnospirales;f__Lachnospiraceae;g__Fusicatenibacter;s__Fusicatenibacter saccharivorans	p__Bacillota_A	mupirocin-like antibiotic	mupirocin-like	1
MAG999	d__Bacteria;p__Bacillota_A;c__Clostridia;o__Lachnospirales;f__Lachnospiraceae;g__Fusicatenibacter;s__Fusicatenibacter saccharivorans	p__Bacillota_A	mupirocin-like antibiotic	mupirocin-like	1
MAG999	d__Bacteria;p__Bacillota_A;c__Clostridia;o__Lachnospirales;f__Lachnospiraceae;g__Fusicatenibacter;s__Fusicatenibacter saccharivorans	p__Bacillota_A	mupirocin-like antibiotic	mupirocin-like	1
MAG999	d__Bacteria;p__Bacillota_A;c__Clostridia;o__Lachnospirales;f__Lachnospiraceae;g__Fusicatenibacter;s__Fusicatenibacter saccharivorans	p__Bacillota_A	fluoroquinolone antibiotic;nybomycin-like antibiotic	Multidrug	1
MAG999	d__Bacteria;p__Bacillota_A;c__Clostridia;o__Lachnospirales;f__Lachnospiraceae;g__Fusicatenibacter;s__Fusicatenibacter saccharivorans	p__Bacillota_A	aminocoumarin antibiotic;fluoroquinolone antibiotic	Multidrug	1
MAG999	d__Bacteria;p__Bacillota_A;c__Clostridia;o__Lachnospirales;f__Lachnospiraceae;g__Fusicatenibacter;s__Fusicatenibacter saccharivorans	p__Bacillota_A	peptide antibiotic;rifamycin antibiotic	Multidrug	1
MAG999	d__Bacteria;p__Bacillota_A;c__Clostridia;o__Lachnospirales;f__Lachnospiraceae;g__Fusicatenibacter;s__Fusicatenibacter saccharivorans	p__Bacillota_A	cephalosporin;cephamycin	Multidrug	1
MAG999	d__Bacteria;p__Bacillota_A;c__Clostridia;o__Lachnospirales;f__Lachnospiraceae;g__Fusicatenibacter;s__Fusicatenibacter saccharivorans	p__Bacillota_A	carbapenem;cephalosporin;cephamycin;monobactam;penam	Multidrug	1
MAG999	d__Bacteria;p__Bacillota_A;c__Clostridia;o__Lachnospirales;f__Lachnospiraceae;g__Fusicatenibacter;s__Fusicatenibacter saccharivorans	p__Bacillota_A	carbapenem;cephalosporin;cephamycin;monobactam;penam	Multidrug	1
MAG999	d__Bacteria;p__Bacillota_A;c__Clostridia;o__Lachnospirales;f__Lachnospiraceae;g__Fusicatenibacter;s__Fusicatenibacter saccharivorans	p__Bacillota_A	aminoglycoside antibiotic;carbapenem;cephalosporin;cephamycin;disinfecting agents and antiseptics;fluoroquinolone antibiotic;macrolide antibiotic;monobactam;penam;penem;phenicol antibiotic;tetracycline antibiotic	Multidrug	1
MAG999	d__Bacteria;p__Bacillota_A;c__Clostridia;o__Lachnospirales;f__Lachnospiraceae;g__Fusicatenibacter;s__Fusicatenibacter saccharivorans	p__Bacillota_A	macrolide antibiotic;peptide antibiotic	Multidrug	1
MAG999	d__Bacteria;p__Bacillota_A;c__Clostridia;o__Lachnospirales;f__Lachnospiraceae;g__Fusicatenibacter;s__Fusicatenibacter saccharivorans	p__Bacillota_A	carbapenem;cephalosporin;cephamycin;disinfecting agents and antiseptics;fluoroquinolone antibiotic;glycylcycline;monobactam;penam;penem;phenicol antibiotic;rifamycin antibiotic;tetracycline antibiotic	Multidrug	1
MAG999	d__Bacteria;p__Bacillota_A;c__Clostridia;o__Lachnospirales;f__Lachnospiraceae;g__Fusicatenibacter;s__Fusicatenibacter saccharivorans	p__Bacillota_A	carbapenem;cephalosporin;cephamycin;monobactam;penam	Multidrug	2
MAG999	d__Bacteria;p__Bacillota_A;c__Clostridia;o__Lachnospirales;f__Lachnospiraceae;g__Fusicatenibacter;s__Fusicatenibacter saccharivorans	p__Bacillota_A	disinfecting agents and antiseptics;fluoroquinolone antibiotic	Multidrug	2
MAG999	d__Bacteria;p__Bacillota_A;c__Clostridia;o__Lachnospirales;f__Lachnospiraceae;g__Fusicatenibacter;s__Fusicatenibacter saccharivorans	p__Bacillota_A	disinfecting agents and antiseptics;fluoroquinolone antibiotic	Multidrug	1
MAG999	d__Bacteria;p__Bacillota_A;c__Clostridia;o__Lachnospirales;f__Lachnospiraceae;g__Fusicatenibacter;s__Fusicatenibacter saccharivorans	p__Bacillota_A	aminocoumarin antibiotic;aminoglycoside antibiotic	Multidrug	1
MAG999	d__Bacteria;p__Bacillota_A;c__Clostridia;o__Lachnospirales;f__Lachnospiraceae;g__Fusicatenibacter;s__Fusicatenibacter saccharivorans	p__Bacillota_A	disinfecting agents and antiseptics;fluoroquinolone antibiotic	Multidrug	4
MAG999	d__Bacteria;p__Bacillota_A;c__Clostridia;o__Lachnospirales;f__Lachnospiraceae;g__Fusicatenibacter;s__Fusicatenibacter saccharivorans	p__Bacillota_A	lincosamide antibiotic;oxazolidinone antibiotic;phenicol antibiotic;pleuromutilin antibiotic;streptogramin A antibiotic;streptogramin antibiotic	Multidrug	1
MAG999	d__Bacteria;p__Bacillota_A;c__Clostridia;o__Lachnospirales;f__Lachnospiraceae;g__Fusicatenibacter;s__Fusicatenibacter saccharivorans	p__Bacillota_A	fluoroquinolone antibiotic;macrolide antibiotic;rifamycin antibiotic	Multidrug	6
MAG999	d__Bacteria;p__Bacillota_A;c__Clostridia;o__Lachnospirales;f__Lachnospiraceae;g__Fusicatenibacter;s__Fusicatenibacter saccharivorans	p__Bacillota_A	fluoroquinolone antibiotic;macrolide antibiotic;rifamycin antibiotic	Multidrug	1
MAG999	d__Bacteria;p__Bacillota_A;c__Clostridia;o__Lachnospirales;f__Lachnospiraceae;g__Fusicatenibacter;s__Fusicatenibacter saccharivorans	p__Bacillota_A	lincosamide antibiotic;pleuromutilin antibiotic;streptogramin antibiotic	Multidrug	1
MAG999	d__Bacteria;p__Bacillota_A;c__Clostridia;o__Lachnospirales;f__Lachnospiraceae;g__Fusicatenibacter;s__Fusicatenibacter saccharivorans	p__Bacillota_A	carbapenem;cephalosporin;cephamycin;disinfecting agents and antiseptics;fluoroquinolone antibiotic;glycylcycline;monobactam;penam;penem;phenicol antibiotic;rifamycin antibiotic;tetracycline antibiotic	Multidrug	2
MAG999	d__Bacteria;p__Bacillota_A;c__Clostridia;o__Lachnospirales;f__Lachnospiraceae;g__Fusicatenibacter;s__Fusicatenibacter saccharivorans	p__Bacillota_A	carbapenem;cephalosporin;cephamycin;monobactam;penam	Multidrug	1
MAG999	d__Bacteria;p__Bacillota_A;c__Clostridia;o__Lachnospirales;f__Lachnospiraceae;g__Fusicatenibacter;s__Fusicatenibacter saccharivorans	p__Bacillota_A	glycylcycline;tetracycline antibiotic	Multidrug	2
MAG999	d__Bacteria;p__Bacillota_A;c__Clostridia;o__Lachnospirales;f__Lachnospiraceae;g__Fusicatenibacter;s__Fusicatenibacter saccharivorans	p__Bacillota_A	glycopeptide antibiotic;oxazolidinone antibiotic	Multidrug	8
MAG999	d__Bacteria;p__Bacillota_A;c__Clostridia;o__Lachnospirales;f__Lachnospiraceae;g__Fusicatenibacter;s__Fusicatenibacter saccharivorans	p__Bacillota_A	oxazolidinone antibiotic;phenicol antibiotic	Multidrug	4
MAG999	d__Bacteria;p__Bacillota_A;c__Clostridia;o__Lachnospirales;f__Lachnospiraceae;g__Fusicatenibacter;s__Fusicatenibacter saccharivorans	p__Bacillota_A	oxazolidinone antibiotic;phenicol antibiotic;tetracycline antibiotic	Multidrug	1
MAG999	d__Bacteria;p__Bacillota_A;c__Clostridia;o__Lachnospirales;f__Lachnospiraceae;g__Fusicatenibacter;s__Fusicatenibacter saccharivorans	p__Bacillota_A	lincosamide antibiotic;pleuromutilin antibiotic;streptogramin A antibiotic;streptogramin antibiotic	Multidrug	1
MAG999	d__Bacteria;p__Bacillota_A;c__Clostridia;o__Lachnospirales;f__Lachnospiraceae;g__Fusicatenibacter;s__Fusicatenibacter saccharivorans	p__Bacillota_A	aminoglycoside antibiotic;cephalosporin;cephamycin;penam	Multidrug	1
MAG999	d__Bacteria;p__Bacillota_A;c__Clostridia;o__Lachnospirales;f__Lachnospiraceae;g__Fusicatenibacter;s__Fusicatenibacter saccharivorans	p__Bacillota_A	aminoglycoside antibiotic;cephalosporin;cephamycin;penam	Multidrug	1
MAG999	d__Bacteria;p__Bacillota_A;c__Clostridia;o__Lachnospirales;f__Lachnospiraceae;g__Fusicatenibacter;s__Fusicatenibacter saccharivorans	p__Bacillota_A	lincosamide antibiotic;pleuromutilin antibiotic;streptogramin A antibiotic;streptogramin antibiotic	Multidrug	1
MAG999	d__Bacteria;p__Bacillota_A;c__Clostridia;o__Lachnospirales;f__Lachnospiraceae;g__Fusicatenibacter;s__Fusicatenibacter saccharivorans	p__Bacillota_A	lincosamide antibiotic;macrolide antibiotic;streptogramin B antibiotic;streptogramin antibiotic	MLS	1
MAG999	d__Bacteria;p__Bacillota_A;c__Clostridia;o__Lachnospirales;f__Lachnospiraceae;g__Fusicatenibacter;s__Fusicatenibacter saccharivorans	p__Bacillota_A	macrolide antibiotic	macrolide	7
MAG999	d__Bacteria;p__Bacillota_A;c__Clostridia;o__Lachnospirales;f__Lachnospiraceae;g__Fusicatenibacter;s__Fusicatenibacter saccharivorans	p__Bacillota_A	lincosamide antibiotic	lincosamide	1
MAG999	d__Bacteria;p__Bacillota_A;c__Clostridia;o__Lachnospirales;f__Lachnospiraceae;g__Fusicatenibacter;s__Fusicatenibacter saccharivorans	p__Bacillota_A	lincosamide antibiotic	lincosamide	3
MAG999	d__Bacteria;p__Bacillota_A;c__Clostridia;o__Lachnospirales;f__Lachnospiraceae;g__Fusicatenibacter;s__Fusicatenibacter saccharivorans	p__Bacillota_A	glycopeptide antibiotic	glycopeptide	1
MAG999	d__Bacteria;p__Bacillota_A;c__Clostridia;o__Lachnospirales;f__Lachnospiraceae;g__Fusicatenibacter;s__Fusicatenibacter saccharivorans	p__Bacillota_A	glycopeptide antibiotic	glycopeptide	1
MAG999	d__Bacteria;p__Bacillota_A;c__Clostridia;o__Lachnospirales;f__Lachnospiraceae;g__Fusicatenibacter;s__Fusicatenibacter saccharivorans	p__Bacillota_A	glycopeptide antibiotic	glycopeptide	2
MAG999	d__Bacteria;p__Bacillota_A;c__Clostridia;o__Lachnospirales;f__Lachnospiraceae;g__Fusicatenibacter;s__Fusicatenibacter saccharivorans	p__Bacillota_A	glycopeptide antibiotic	glycopeptide	2
MAG999	d__Bacteria;p__Bacillota_A;c__Clostridia;o__Lachnospirales;f__Lachnospiraceae;g__Fusicatenibacter;s__Fusicatenibacter saccharivorans	p__Bacillota_A	glycopeptide antibiotic	glycopeptide	1
MAG999	d__Bacteria;p__Bacillota_A;c__Clostridia;o__Lachnospirales;f__Lachnospiraceae;g__Fusicatenibacter;s__Fusicatenibacter saccharivorans	p__Bacillota_A	glycopeptide antibiotic	glycopeptide	5
MAG999	d__Bacteria;p__Bacillota_A;c__Clostridia;o__Lachnospirales;f__Lachnospiraceae;g__Fusicatenibacter;s__Fusicatenibacter saccharivorans	p__Bacillota_A	glycopeptide antibiotic	glycopeptide	1
MAG999	d__Bacteria;p__Bacillota_A;c__Clostridia;o__Lachnospirales;f__Lachnospiraceae;g__Fusicatenibacter;s__Fusicatenibacter saccharivorans	p__Bacillota_A	glycopeptide antibiotic	glycopeptide	3
MAG999	d__Bacteria;p__Bacillota_A;c__Clostridia;o__Lachnospirales;f__Lachnospiraceae;g__Fusicatenibacter;s__Fusicatenibacter saccharivorans	p__Bacillota_A	glycopeptide antibiotic	glycopeptide	1
MAG999	d__Bacteria;p__Bacillota_A;c__Clostridia;o__Lachnospirales;f__Lachnospiraceae;g__Fusicatenibacter;s__Fusicatenibacter saccharivorans	p__Bacillota_A	glycopeptide antibiotic	glycopeptide	1
MAG999	d__Bacteria;p__Bacillota_A;c__Clostridia;o__Lachnospirales;f__Lachnospiraceae;g__Fusicatenibacter;s__Fusicatenibacter saccharivorans	p__Bacillota_A	glycopeptide antibiotic	glycopeptide	1
MAG999	d__Bacteria;p__Bacillota_A;c__Clostridia;o__Lachnospirales;f__Lachnospiraceae;g__Fusicatenibacter;s__Fusicatenibacter saccharivorans	p__Bacillota_A	glycopeptide antibiotic	glycopeptide	2
MAG999	d__Bacteria;p__Bacillota_A;c__Clostridia;o__Lachnospirales;f__Lachnospiraceae;g__Fusicatenibacter;s__Fusicatenibacter saccharivorans	p__Bacillota_A	glycopeptide antibiotic	glycopeptide	2
MAG999	d__Bacteria;p__Bacillota_A;c__Clostridia;o__Lachnospirales;f__Lachnospiraceae;g__Fusicatenibacter;s__Fusicatenibacter saccharivorans	p__Bacillota_A	glycopeptide antibiotic	glycopeptide	1
MAG999	d__Bacteria;p__Bacillota_A;c__Clostridia;o__Lachnospirales;f__Lachnospiraceae;g__Fusicatenibacter;s__Fusicatenibacter saccharivorans	p__Bacillota_A	glycopeptide antibiotic	glycopeptide	1
MAG999	d__Bacteria;p__Bacillota_A;c__Clostridia;o__Lachnospirales;f__Lachnospiraceae;g__Fusicatenibacter;s__Fusicatenibacter saccharivorans	p__Bacillota_A	glycopeptide antibiotic	glycopeptide	1
MAG999	d__Bacteria;p__Bacillota_A;c__Clostridia;o__Lachnospirales;f__Lachnospiraceae;g__Fusicatenibacter;s__Fusicatenibacter saccharivorans	p__Bacillota_A	glycopeptide antibiotic	glycopeptide	1
MAG999	d__Bacteria;p__Bacillota_A;c__Clostridia;o__Lachnospirales;f__Lachnospiraceae;g__Fusicatenibacter;s__Fusicatenibacter saccharivorans	p__Bacillota_A	glycopeptide antibiotic	glycopeptide	2
MAG999	d__Bacteria;p__Bacillota_A;c__Clostridia;o__Lachnospirales;f__Lachnospiraceae;g__Fusicatenibacter;s__Fusicatenibacter saccharivorans	p__Bacillota_A	fusidane antibiotic	fusidane	3
MAG999	d__Bacteria;p__Bacillota_A;c__Clostridia;o__Lachnospirales;f__Lachnospiraceae;g__Fusicatenibacter;s__Fusicatenibacter saccharivorans	p__Bacillota_A	fusidane antibiotic	fusidane	1
MAG999	d__Bacteria;p__Bacillota_A;c__Clostridia;o__Lachnospirales;f__Lachnospiraceae;g__Fusicatenibacter;s__Fusicatenibacter saccharivorans	p__Bacillota_A	fluoroquinolone antibiotic	fluoroquinolone	1
MAG999	d__Bacteria;p__Bacillota_A;c__Clostridia;o__Lachnospirales;f__Lachnospiraceae;g__Fusicatenibacter;s__Fusicatenibacter saccharivorans	p__Bacillota_A	fluoroquinolone antibiotic	fluoroquinolone	3
MAG999	d__Bacteria;p__Bacillota_A;c__Clostridia;o__Lachnospirales;f__Lachnospiraceae;g__Fusicatenibacter;s__Fusicatenibacter saccharivorans	p__Bacillota_A	fluoroquinolone antibiotic	fluoroquinolone	8
MAG999	d__Bacteria;p__Bacillota_A;c__Clostridia;o__Lachnospirales;f__Lachnospiraceae;g__Fusicatenibacter;s__Fusicatenibacter saccharivorans	p__Bacillota_A	elfamycin antibiotic	elfamycin	1
MAG999	d__Bacteria;p__Bacillota_A;c__Clostridia;o__Lachnospirales;f__Lachnospiraceae;g__Fusicatenibacter;s__Fusicatenibacter saccharivorans	p__Bacillota_A	diaminopyrimidine antibiotic	diaminopyrimidine	1
MAG999	d__Bacteria;p__Bacillota_A;c__Clostridia;o__Lachnospirales;f__Lachnospiraceae;g__Fusicatenibacter;s__Fusicatenibacter saccharivorans	p__Bacillota_A	cephalosporin	cephalosporin	1
MAG999	d__Bacteria;p__Bacillota_A;c__Clostridia;o__Lachnospirales;f__Lachnospiraceae;g__Fusicatenibacter;s__Fusicatenibacter saccharivorans	p__Bacillota_A	aminoglycoside antibiotic	aminoglycoside	1
MAG999	d__Bacteria;p__Bacillota_A;c__Clostridia;o__Lachnospirales;f__Lachnospiraceae;g__Fusicatenibacter;s__Fusicatenibacter saccharivorans	p__Bacillota_A	aminoglycoside antibiotic	aminoglycoside	1
MAG999	d__Bacteria;p__Bacillota_A;c__Clostridia;o__Lachnospirales;f__Lachnospiraceae;g__Fusicatenibacter;s__Fusicatenibacter saccharivorans	p__Bacillota_A	aminoglycoside antibiotic	aminoglycoside	1
MAG999	d__Bacteria;p__Bacillota_A;c__Clostridia;o__Lachnospirales;f__Lachnospiraceae;g__Fusicatenibacter;s__Fusicatenibacter saccharivorans	p__Bacillota_A	aminoglycoside antibiotic	aminoglycoside	2
MAG999	d__Bacteria;p__Bacillota_A;c__Clostridia;o__Lachnospirales;f__Lachnospiraceae;g__Fusicatenibacter;s__Fusicatenibacter saccharivorans	p__Bacillota_A	aminoglycoside antibiotic	aminoglycoside	1
MAG999	d__Bacteria;p__Bacillota_A;c__Clostridia;o__Lachnospirales;f__Lachnospiraceae;g__Fusicatenibacter;s__Fusicatenibacter saccharivorans	p__Bacillota_A	aminoglycoside antibiotic	aminoglycoside	2
MAG999	d__Bacteria;p__Bacillota_A;c__Clostridia;o__Lachnospirales;f__Lachnospiraceae;g__Fusicatenibacter;s__Fusicatenibacter saccharivorans	p__Bacillota_A	aminocoumarin antibiotic	aminocoumarin	2
MAG998	d__Bacteria;p__Bacillota_A;c__Clostridia;o__Lachnospirales;f__Lachnospiraceae;g__Agathobacter;s__Agathobacter faecis	p__Bacillota_A	disinfecting agents and antiseptics	Triclosan	2
MAG998	d__Bacteria;p__Bacillota_A;c__Clostridia;o__Lachnospirales;f__Lachnospiraceae;g__Agathobacter;s__Agathobacter faecis	p__Bacillota_A	tetracycline antibiotic	tetracycline	1
MAG998	d__Bacteria;p__Bacillota_A;c__Clostridia;o__Lachnospirales;f__Lachnospiraceae;g__Agathobacter;s__Agathobacter faecis	p__Bacillota_A	tetracycline antibiotic	tetracycline	1
MAG998	d__Bacteria;p__Bacillota_A;c__Clostridia;o__Lachnospirales;f__Lachnospiraceae;g__Agathobacter;s__Agathobacter faecis	p__Bacillota_A	tetracycline antibiotic	tetracycline	1
MAG998	d__Bacteria;p__Bacillota_A;c__Clostridia;o__Lachnospirales;f__Lachnospiraceae;g__Agathobacter;s__Agathobacter faecis	p__Bacillota_A	tetracycline antibiotic	tetracycline	1
MAG998	d__Bacteria;p__Bacillota_A;c__Clostridia;o__Lachnospirales;f__Lachnospiraceae;g__Agathobacter;s__Agathobacter faecis	p__Bacillota_A	tetracycline antibiotic	tetracycline	1
MAG998	d__Bacteria;p__Bacillota_A;c__Clostridia;o__Lachnospirales;f__Lachnospiraceae;g__Agathobacter;s__Agathobacter faecis	p__Bacillota_A	tetracycline antibiotic	tetracycline	1
MAG998	d__Bacteria;p__Bacillota_A;c__Clostridia;o__Lachnospirales;f__Lachnospiraceae;g__Agathobacter;s__Agathobacter faecis	p__Bacillota_A	tetracycline antibiotic	tetracycline	2
MAG998	d__Bacteria;p__Bacillota_A;c__Clostridia;o__Lachnospirales;f__Lachnospiraceae;g__Agathobacter;s__Agathobacter faecis	p__Bacillota_A	tetracycline antibiotic	tetracycline	1
MAG998	d__Bacteria;p__Bacillota_A;c__Clostridia;o__Lachnospirales;f__Lachnospiraceae;g__Agathobacter;s__Agathobacter faecis	p__Bacillota_A	rifamycin antibiotic	rifamycin	1
MAG998	d__Bacteria;p__Bacillota_A;c__Clostridia;o__Lachnospirales;f__Lachnospiraceae;g__Agathobacter;s__Agathobacter faecis	p__Bacillota_A	pleuromutilin antibiotic	pleuromutilin	2
MAG998	d__Bacteria;p__Bacillota_A;c__Clostridia;o__Lachnospirales;f__Lachnospiraceae;g__Agathobacter;s__Agathobacter faecis	p__Bacillota_A	pleuromutilin antibiotic	pleuromutilin	1
MAG998	d__Bacteria;p__Bacillota_A;c__Clostridia;o__Lachnospirales;f__Lachnospiraceae;g__Agathobacter;s__Agathobacter faecis	p__Bacillota_A	phosphonic acid antibiotic	phosphonic acid	1
MAG998	d__Bacteria;p__Bacillota_A;c__Clostridia;o__Lachnospirales;f__Lachnospiraceae;g__Agathobacter;s__Agathobacter faecis	p__Bacillota_A	phosphonic acid antibiotic	phosphonic acid	1
MAG998	d__Bacteria;p__Bacillota_A;c__Clostridia;o__Lachnospirales;f__Lachnospiraceae;g__Agathobacter;s__Agathobacter faecis	p__Bacillota_A	phenicol antibiotic	phenicol	1
MAG998	d__Bacteria;p__Bacillota_A;c__Clostridia;o__Lachnospirales;f__Lachnospiraceae;g__Agathobacter;s__Agathobacter faecis	p__Bacillota_A	peptide antibiotic	peptide	1
MAG998	d__Bacteria;p__Bacillota_A;c__Clostridia;o__Lachnospirales;f__Lachnospiraceae;g__Agathobacter;s__Agathobacter faecis	p__Bacillota_A	peptide antibiotic	peptide	2
MAG998	d__Bacteria;p__Bacillota_A;c__Clostridia;o__Lachnospirales;f__Lachnospiraceae;g__Agathobacter;s__Agathobacter faecis	p__Bacillota_A	peptide antibiotic	peptide	3
MAG998	d__Bacteria;p__Bacillota_A;c__Clostridia;o__Lachnospirales;f__Lachnospiraceae;g__Agathobacter;s__Agathobacter faecis	p__Bacillota_A	peptide antibiotic	peptide	2
MAG998	d__Bacteria;p__Bacillota_A;c__Clostridia;o__Lachnospirales;f__Lachnospiraceae;g__Agathobacter;s__Agathobacter faecis	p__Bacillota_A	peptide antibiotic	peptide	1
MAG998	d__Bacteria;p__Bacillota_A;c__Clostridia;o__Lachnospirales;f__Lachnospiraceae;g__Agathobacter;s__Agathobacter faecis	p__Bacillota_A	peptide antibiotic	peptide	2
MAG998	d__Bacteria;p__Bacillota_A;c__Clostridia;o__Lachnospirales;f__Lachnospiraceae;g__Agathobacter;s__Agathobacter faecis	p__Bacillota_A	peptide antibiotic	peptide	1
MAG998	d__Bacteria;p__Bacillota_A;c__Clostridia;o__Lachnospirales;f__Lachnospiraceae;g__Agathobacter;s__Agathobacter faecis	p__Bacillota_A	peptide antibiotic	peptide	1
MAG998	d__Bacteria;p__Bacillota_A;c__Clostridia;o__Lachnospirales;f__Lachnospiraceae;g__Agathobacter;s__Agathobacter faecis	p__Bacillota_A	peptide antibiotic	peptide	1
MAG998	d__Bacteria;p__Bacillota_A;c__Clostridia;o__Lachnospirales;f__Lachnospiraceae;g__Agathobacter;s__Agathobacter faecis	p__Bacillota_A	peptide antibiotic	peptide	6
MAG998	d__Bacteria;p__Bacillota_A;c__Clostridia;o__Lachnospirales;f__Lachnospiraceae;g__Agathobacter;s__Agathobacter faecis	p__Bacillota_A	mupirocin-like antibiotic	mupirocin-like	1
MAG998	d__Bacteria;p__Bacillota_A;c__Clostridia;o__Lachnospirales;f__Lachnospiraceae;g__Agathobacter;s__Agathobacter faecis	p__Bacillota_A	mupirocin-like antibiotic	mupirocin-like	1
MAG998	d__Bacteria;p__Bacillota_A;c__Clostridia;o__Lachnospirales;f__Lachnospiraceae;g__Agathobacter;s__Agathobacter faecis	p__Bacillota_A	mupirocin-like antibiotic	mupirocin-like	1
MAG998	d__Bacteria;p__Bacillota_A;c__Clostridia;o__Lachnospirales;f__Lachnospiraceae;g__Agathobacter;s__Agathobacter faecis	p__Bacillota_A	lincosamide antibiotic;nucleoside antibiotic;streptogramin A antibiotic;streptogramin antibiotic	Multidrug	2
MAG998	d__Bacteria;p__Bacillota_A;c__Clostridia;o__Lachnospirales;f__Lachnospiraceae;g__Agathobacter;s__Agathobacter faecis	p__Bacillota_A	fluoroquinolone antibiotic;nybomycin-like antibiotic	Multidrug	1
MAG998	d__Bacteria;p__Bacillota_A;c__Clostridia;o__Lachnospirales;f__Lachnospiraceae;g__Agathobacter;s__Agathobacter faecis	p__Bacillota_A	aminocoumarin antibiotic;fluoroquinolone antibiotic	Multidrug	1
MAG998	d__Bacteria;p__Bacillota_A;c__Clostridia;o__Lachnospirales;f__Lachnospiraceae;g__Agathobacter;s__Agathobacter faecis	p__Bacillota_A	carbapenem;cephalosporin;cephamycin;monobactam;penam	Multidrug	3
MAG998	d__Bacteria;p__Bacillota_A;c__Clostridia;o__Lachnospirales;f__Lachnospiraceae;g__Agathobacter;s__Agathobacter faecis	p__Bacillota_A	aminocoumarin antibiotic;macrolide antibiotic;monobactam;tetracycline antibiotic	Multidrug	1
MAG998	d__Bacteria;p__Bacillota_A;c__Clostridia;o__Lachnospirales;f__Lachnospiraceae;g__Agathobacter;s__Agathobacter faecis	p__Bacillota_A	diarylquinoline antibiotic;fluoroquinolone antibiotic	Multidrug	1
MAG998	d__Bacteria;p__Bacillota_A;c__Clostridia;o__Lachnospirales;f__Lachnospiraceae;g__Agathobacter;s__Agathobacter faecis	p__Bacillota_A	glycopeptide antibiotic;macrolide antibiotic	Multidrug	1
MAG998	d__Bacteria;p__Bacillota_A;c__Clostridia;o__Lachnospirales;f__Lachnospiraceae;g__Agathobacter;s__Agathobacter faecis	p__Bacillota_A	carbapenem;cephalosporin;cephamycin;monobactam;penam	Multidrug	1
MAG998	d__Bacteria;p__Bacillota_A;c__Clostridia;o__Lachnospirales;f__Lachnospiraceae;g__Agathobacter;s__Agathobacter faecis	p__Bacillota_A	aminoglycoside antibiotic;carbapenem;cephalosporin;cephamycin;disinfecting agents and antiseptics;fluoroquinolone antibiotic;macrolide antibiotic;monobactam;penam;penem;phenicol antibiotic;tetracycline antibiotic	Multidrug	1
MAG998	d__Bacteria;p__Bacillota_A;c__Clostridia;o__Lachnospirales;f__Lachnospiraceae;g__Agathobacter;s__Agathobacter faecis	p__Bacillota_A	aminoglycoside antibiotic;penam;tetracycline antibiotic	Multidrug	2
MAG998	d__Bacteria;p__Bacillota_A;c__Clostridia;o__Lachnospirales;f__Lachnospiraceae;g__Agathobacter;s__Agathobacter faecis	p__Bacillota_A	carbapenem;cephalosporin;cephamycin;monobactam;penam	Multidrug	1
MAG998	d__Bacteria;p__Bacillota_A;c__Clostridia;o__Lachnospirales;f__Lachnospiraceae;g__Agathobacter;s__Agathobacter faecis	p__Bacillota_A	streptogramin A antibiotic;streptogramin antibiotic	Multidrug	2
MAG998	d__Bacteria;p__Bacillota_A;c__Clostridia;o__Lachnospirales;f__Lachnospiraceae;g__Agathobacter;s__Agathobacter faecis	p__Bacillota_A	fluoroquinolone antibiotic;tetracycline antibiotic	Multidrug	1
MAG998	d__Bacteria;p__Bacillota_A;c__Clostridia;o__Lachnospirales;f__Lachnospiraceae;g__Agathobacter;s__Agathobacter faecis	p__Bacillota_A	glycylcycline;tetracycline antibiotic	Multidrug	1
MAG998	d__Bacteria;p__Bacillota_A;c__Clostridia;o__Lachnospirales;f__Lachnospiraceae;g__Agathobacter;s__Agathobacter faecis	p__Bacillota_A	disinfecting agents and antiseptics;fluoroquinolone antibiotic	Multidrug	1
MAG998	d__Bacteria;p__Bacillota_A;c__Clostridia;o__Lachnospirales;f__Lachnospiraceae;g__Agathobacter;s__Agathobacter faecis	p__Bacillota_A	disinfecting agents and antiseptics;fluoroquinolone antibiotic	Multidrug	2
MAG998	d__Bacteria;p__Bacillota_A;c__Clostridia;o__Lachnospirales;f__Lachnospiraceae;g__Agathobacter;s__Agathobacter faecis	p__Bacillota_A	aminocoumarin antibiotic;aminoglycoside antibiotic	Multidrug	2
MAG998	d__Bacteria;p__Bacillota_A;c__Clostridia;o__Lachnospirales;f__Lachnospiraceae;g__Agathobacter;s__Agathobacter faecis	p__Bacillota_A	disinfecting agents and antiseptics;fluoroquinolone antibiotic	Multidrug	3
MAG998	d__Bacteria;p__Bacillota_A;c__Clostridia;o__Lachnospirales;f__Lachnospiraceae;g__Agathobacter;s__Agathobacter faecis	p__Bacillota_A	glycopeptide antibiotic;lincosamide antibiotic;oxazolidinone antibiotic;phenicol antibiotic;streptogramin antibiotic	Multidrug	1
MAG998	d__Bacteria;p__Bacillota_A;c__Clostridia;o__Lachnospirales;f__Lachnospiraceae;g__Agathobacter;s__Agathobacter faecis	p__Bacillota_A	fluoroquinolone antibiotic;macrolide antibiotic;rifamycin antibiotic	Multidrug	7
MAG998	d__Bacteria;p__Bacillota_A;c__Clostridia;o__Lachnospirales;f__Lachnospiraceae;g__Agathobacter;s__Agathobacter faecis	p__Bacillota_A	fluoroquinolone antibiotic;macrolide antibiotic;rifamycin antibiotic	Multidrug	1
MAG998	d__Bacteria;p__Bacillota_A;c__Clostridia;o__Lachnospirales;f__Lachnospiraceae;g__Agathobacter;s__Agathobacter faecis	p__Bacillota_A	fluoroquinolone antibiotic;macrolide antibiotic;penam;tetracycline antibiotic	Multidrug	1
MAG998	d__Bacteria;p__Bacillota_A;c__Clostridia;o__Lachnospirales;f__Lachnospiraceae;g__Agathobacter;s__Agathobacter faecis	p__Bacillota_A	fluoroquinolone antibiotic;macrolide antibiotic;penam;tetracycline antibiotic	Multidrug	1
MAG998	d__Bacteria;p__Bacillota_A;c__Clostridia;o__Lachnospirales;f__Lachnospiraceae;g__Agathobacter;s__Agathobacter faecis	p__Bacillota_A	carbapenem;cephalosporin;cephamycin;monobactam;penam	Multidrug	1
MAG998	d__Bacteria;p__Bacillota_A;c__Clostridia;o__Lachnospirales;f__Lachnospiraceae;g__Agathobacter;s__Agathobacter faecis	p__Bacillota_A	glycopeptide antibiotic;oxazolidinone antibiotic	Multidrug	1
MAG998	d__Bacteria;p__Bacillota_A;c__Clostridia;o__Lachnospirales;f__Lachnospiraceae;g__Agathobacter;s__Agathobacter faecis	p__Bacillota_A	macrolide antibiotic;streptogramin antibiotic	Multidrug	1
MAG998	d__Bacteria;p__Bacillota_A;c__Clostridia;o__Lachnospirales;f__Lachnospiraceae;g__Agathobacter;s__Agathobacter faecis	p__Bacillota_A	antibacterial free fatty acids;macrolide antibiotic;penam	Multidrug	1
MAG998	d__Bacteria;p__Bacillota_A;c__Clostridia;o__Lachnospirales;f__Lachnospiraceae;g__Agathobacter;s__Agathobacter faecis	p__Bacillota_A	oxazolidinone antibiotic;phenicol antibiotic	Multidrug	2
MAG998	d__Bacteria;p__Bacillota_A;c__Clostridia;o__Lachnospirales;f__Lachnospiraceae;g__Agathobacter;s__Agathobacter faecis	p__Bacillota_A	oxazolidinone antibiotic;phenicol antibiotic;tetracycline antibiotic	Multidrug	1
MAG998	d__Bacteria;p__Bacillota_A;c__Clostridia;o__Lachnospirales;f__Lachnospiraceae;g__Agathobacter;s__Agathobacter faecis	p__Bacillota_A	diaminopyrimidine antibiotic;fluoroquinolone antibiotic;phenicol antibiotic	Multidrug	1
MAG998	d__Bacteria;p__Bacillota_A;c__Clostridia;o__Lachnospirales;f__Lachnospiraceae;g__Agathobacter;s__Agathobacter faecis	p__Bacillota_A	lincosamide antibiotic;pleuromutilin antibiotic;streptogramin A antibiotic;streptogramin antibiotic	Multidrug	2
MAG998	d__Bacteria;p__Bacillota_A;c__Clostridia;o__Lachnospirales;f__Lachnospiraceae;g__Agathobacter;s__Agathobacter faecis	p__Bacillota_A	aminoglycoside antibiotic;cephalosporin;cephamycin;penam	Multidrug	2
MAG998	d__Bacteria;p__Bacillota_A;c__Clostridia;o__Lachnospirales;f__Lachnospiraceae;g__Agathobacter;s__Agathobacter faecis	p__Bacillota_A	lincosamide antibiotic;pleuromutilin antibiotic;streptogramin A antibiotic;streptogramin antibiotic	Multidrug	1
MAG998	d__Bacteria;p__Bacillota_A;c__Clostridia;o__Lachnospirales;f__Lachnospiraceae;g__Agathobacter;s__Agathobacter faecis	p__Bacillota_A	lincosamide antibiotic;macrolide antibiotic;streptogramin antibiotic	MLS	1
MAG998	d__Bacteria;p__Bacillota_A;c__Clostridia;o__Lachnospirales;f__Lachnospiraceae;g__Agathobacter;s__Agathobacter faecis	p__Bacillota_A	macrolide antibiotic	macrolide	5
MAG998	d__Bacteria;p__Bacillota_A;c__Clostridia;o__Lachnospirales;f__Lachnospiraceae;g__Agathobacter;s__Agathobacter faecis	p__Bacillota_A	lincosamide antibiotic	lincosamide	1
MAG998	d__Bacteria;p__Bacillota_A;c__Clostridia;o__Lachnospirales;f__Lachnospiraceae;g__Agathobacter;s__Agathobacter faecis	p__Bacillota_A	lincosamide antibiotic	lincosamide	1
MAG998	d__Bacteria;p__Bacillota_A;c__Clostridia;o__Lachnospirales;f__Lachnospiraceae;g__Agathobacter;s__Agathobacter faecis	p__Bacillota_A	glycopeptide antibiotic	glycopeptide	1
MAG998	d__Bacteria;p__Bacillota_A;c__Clostridia;o__Lachnospirales;f__Lachnospiraceae;g__Agathobacter;s__Agathobacter faecis	p__Bacillota_A	glycopeptide antibiotic	glycopeptide	1
MAG998	d__Bacteria;p__Bacillota_A;c__Clostridia;o__Lachnospirales;f__Lachnospiraceae;g__Agathobacter;s__Agathobacter faecis	p__Bacillota_A	glycopeptide antibiotic	glycopeptide	2
MAG998	d__Bacteria;p__Bacillota_A;c__Clostridia;o__Lachnospirales;f__Lachnospiraceae;g__Agathobacter;s__Agathobacter faecis	p__Bacillota_A	glycopeptide antibiotic	glycopeptide	1
MAG998	d__Bacteria;p__Bacillota_A;c__Clostridia;o__Lachnospirales;f__Lachnospiraceae;g__Agathobacter;s__Agathobacter faecis	p__Bacillota_A	glycopeptide antibiotic	glycopeptide	1
MAG998	d__Bacteria;p__Bacillota_A;c__Clostridia;o__Lachnospirales;f__Lachnospiraceae;g__Agathobacter;s__Agathobacter faecis	p__Bacillota_A	glycopeptide antibiotic	glycopeptide	1
MAG998	d__Bacteria;p__Bacillota_A;c__Clostridia;o__Lachnospirales;f__Lachnospiraceae;g__Agathobacter;s__Agathobacter faecis	p__Bacillota_A	glycopeptide antibiotic	glycopeptide	1
MAG998	d__Bacteria;p__Bacillota_A;c__Clostridia;o__Lachnospirales;f__Lachnospiraceae;g__Agathobacter;s__Agathobacter faecis	p__Bacillota_A	glycopeptide antibiotic	glycopeptide	2
MAG998	d__Bacteria;p__Bacillota_A;c__Clostridia;o__Lachnospirales;f__Lachnospiraceae;g__Agathobacter;s__Agathobacter faecis	p__Bacillota_A	glycopeptide antibiotic	glycopeptide	3
MAG998	d__Bacteria;p__Bacillota_A;c__Clostridia;o__Lachnospirales;f__Lachnospiraceae;g__Agathobacter;s__Agathobacter faecis	p__Bacillota_A	glycopeptide antibiotic	glycopeptide	1
MAG998	d__Bacteria;p__Bacillota_A;c__Clostridia;o__Lachnospirales;f__Lachnospiraceae;g__Agathobacter;s__Agathobacter faecis	p__Bacillota_A	glycopeptide antibiotic	glycopeptide	1
MAG998	d__Bacteria;p__Bacillota_A;c__Clostridia;o__Lachnospirales;f__Lachnospiraceae;g__Agathobacter;s__Agathobacter faecis	p__Bacillota_A	glycopeptide antibiotic	glycopeptide	1
MAG998	d__Bacteria;p__Bacillota_A;c__Clostridia;o__Lachnospirales;f__Lachnospiraceae;g__Agathobacter;s__Agathobacter faecis	p__Bacillota_A	glycopeptide antibiotic	glycopeptide	2
MAG998	d__Bacteria;p__Bacillota_A;c__Clostridia;o__Lachnospirales;f__Lachnospiraceae;g__Agathobacter;s__Agathobacter faecis	p__Bacillota_A	glycopeptide antibiotic	glycopeptide	2
MAG998	d__Bacteria;p__Bacillota_A;c__Clostridia;o__Lachnospirales;f__Lachnospiraceae;g__Agathobacter;s__Agathobacter faecis	p__Bacillota_A	glycopeptide antibiotic	glycopeptide	2
MAG998	d__Bacteria;p__Bacillota_A;c__Clostridia;o__Lachnospirales;f__Lachnospiraceae;g__Agathobacter;s__Agathobacter faecis	p__Bacillota_A	glycopeptide antibiotic	glycopeptide	5
MAG998	d__Bacteria;p__Bacillota_A;c__Clostridia;o__Lachnospirales;f__Lachnospiraceae;g__Agathobacter;s__Agathobacter faecis	p__Bacillota_A	glycopeptide antibiotic	glycopeptide	1
MAG998	d__Bacteria;p__Bacillota_A;c__Clostridia;o__Lachnospirales;f__Lachnospiraceae;g__Agathobacter;s__Agathobacter faecis	p__Bacillota_A	glycopeptide antibiotic	glycopeptide	1
MAG998	d__Bacteria;p__Bacillota_A;c__Clostridia;o__Lachnospirales;f__Lachnospiraceae;g__Agathobacter;s__Agathobacter faecis	p__Bacillota_A	glycopeptide antibiotic	glycopeptide	1
MAG998	d__Bacteria;p__Bacillota_A;c__Clostridia;o__Lachnospirales;f__Lachnospiraceae;g__Agathobacter;s__Agathobacter faecis	p__Bacillota_A	fusidane antibiotic	fusidane	2
MAG998	d__Bacteria;p__Bacillota_A;c__Clostridia;o__Lachnospirales;f__Lachnospiraceae;g__Agathobacter;s__Agathobacter faecis	p__Bacillota_A	fluoroquinolone antibiotic	fluoroquinolone	4
MAG998	d__Bacteria;p__Bacillota_A;c__Clostridia;o__Lachnospirales;f__Lachnospiraceae;g__Agathobacter;s__Agathobacter faecis	p__Bacillota_A	fluoroquinolone antibiotic	fluoroquinolone	2
MAG998	d__Bacteria;p__Bacillota_A;c__Clostridia;o__Lachnospirales;f__Lachnospiraceae;g__Agathobacter;s__Agathobacter faecis	p__Bacillota_A	elfamycin antibiotic	elfamycin	1
MAG998	d__Bacteria;p__Bacillota_A;c__Clostridia;o__Lachnospirales;f__Lachnospiraceae;g__Agathobacter;s__Agathobacter faecis	p__Bacillota_A	diaminopyrimidine antibiotic	diaminopyrimidine	1
MAG998	d__Bacteria;p__Bacillota_A;c__Clostridia;o__Lachnospirales;f__Lachnospiraceae;g__Agathobacter;s__Agathobacter faecis	p__Bacillota_A	cephalosporin	cephalosporin	1
MAG998	d__Bacteria;p__Bacillota_A;c__Clostridia;o__Lachnospirales;f__Lachnospiraceae;g__Agathobacter;s__Agathobacter faecis	p__Bacillota_A	aminoglycoside antibiotic	aminoglycoside	2
MAG998	d__Bacteria;p__Bacillota_A;c__Clostridia;o__Lachnospirales;f__Lachnospiraceae;g__Agathobacter;s__Agathobacter faecis	p__Bacillota_A	aminoglycoside antibiotic	aminoglycoside	2
MAG998	d__Bacteria;p__Bacillota_A;c__Clostridia;o__Lachnospirales;f__Lachnospiraceae;g__Agathobacter;s__Agathobacter faecis	p__Bacillota_A	aminoglycoside antibiotic	aminoglycoside	1
MAG998	d__Bacteria;p__Bacillota_A;c__Clostridia;o__Lachnospirales;f__Lachnospiraceae;g__Agathobacter;s__Agathobacter faecis	p__Bacillota_A	aminocoumarin antibiotic	aminocoumarin	2
MAG997	d__Bacteria;p__Bacillota_A;c__Clostridia;o__Lachnospirales;f__Lachnospiraceae;g__Dorea;s__Dorea formicigenerans	p__Bacillota_A	disinfecting agents and antiseptics	Triclosan	2
MAG997	d__Bacteria;p__Bacillota_A;c__Clostridia;o__Lachnospirales;f__Lachnospiraceae;g__Dorea;s__Dorea formicigenerans	p__Bacillota_A	tetracycline antibiotic	tetracycline	1
MAG997	d__Bacteria;p__Bacillota_A;c__Clostridia;o__Lachnospirales;f__Lachnospiraceae;g__Dorea;s__Dorea formicigenerans	p__Bacillota_A	tetracycline antibiotic	tetracycline	1
MAG997	d__Bacteria;p__Bacillota_A;c__Clostridia;o__Lachnospirales;f__Lachnospiraceae;g__Dorea;s__Dorea formicigenerans	p__Bacillota_A	tetracycline antibiotic	tetracycline	1
MAG997	d__Bacteria;p__Bacillota_A;c__Clostridia;o__Lachnospirales;f__Lachnospiraceae;g__Dorea;s__Dorea formicigenerans	p__Bacillota_A	tetracycline antibiotic	tetracycline	1
MAG997	d__Bacteria;p__Bacillota_A;c__Clostridia;o__Lachnospirales;f__Lachnospiraceae;g__Dorea;s__Dorea formicigenerans	p__Bacillota_A	tetracycline antibiotic	tetracycline	4
MAG997	d__Bacteria;p__Bacillota_A;c__Clostridia;o__Lachnospirales;f__Lachnospiraceae;g__Dorea;s__Dorea formicigenerans	p__Bacillota_A	tetracycline antibiotic	tetracycline	1
MAG997	d__Bacteria;p__Bacillota_A;c__Clostridia;o__Lachnospirales;f__Lachnospiraceae;g__Dorea;s__Dorea formicigenerans	p__Bacillota_A	tetracycline antibiotic	tetracycline	1
MAG997	d__Bacteria;p__Bacillota_A;c__Clostridia;o__Lachnospirales;f__Lachnospiraceae;g__Dorea;s__Dorea formicigenerans	p__Bacillota_A	sulfonamide antibiotic	sulfonamide	1
MAG997	d__Bacteria;p__Bacillota_A;c__Clostridia;o__Lachnospirales;f__Lachnospiraceae;g__Dorea;s__Dorea formicigenerans	p__Bacillota_A	salicylic acid antibiotic	salicylic acid	1
MAG997	d__Bacteria;p__Bacillota_A;c__Clostridia;o__Lachnospirales;f__Lachnospiraceae;g__Dorea;s__Dorea formicigenerans	p__Bacillota_A	rifamycin antibiotic	rifamycin	1
MAG997	d__Bacteria;p__Bacillota_A;c__Clostridia;o__Lachnospirales;f__Lachnospiraceae;g__Dorea;s__Dorea formicigenerans	p__Bacillota_A	pyrazine antibiotic	pyrazine	3
MAG997	d__Bacteria;p__Bacillota_A;c__Clostridia;o__Lachnospirales;f__Lachnospiraceae;g__Dorea;s__Dorea formicigenerans	p__Bacillota_A	pleuromutilin antibiotic	pleuromutilin	1
MAG997	d__Bacteria;p__Bacillota_A;c__Clostridia;o__Lachnospirales;f__Lachnospiraceae;g__Dorea;s__Dorea formicigenerans	p__Bacillota_A	pleuromutilin antibiotic	pleuromutilin	1
MAG997	d__Bacteria;p__Bacillota_A;c__Clostridia;o__Lachnospirales;f__Lachnospiraceae;g__Dorea;s__Dorea formicigenerans	p__Bacillota_A	pleuromutilin antibiotic	pleuromutilin	2
MAG997	d__Bacteria;p__Bacillota_A;c__Clostridia;o__Lachnospirales;f__Lachnospiraceae;g__Dorea;s__Dorea formicigenerans	p__Bacillota_A	phosphonic acid antibiotic	phosphonic acid	2
MAG997	d__Bacteria;p__Bacillota_A;c__Clostridia;o__Lachnospirales;f__Lachnospiraceae;g__Dorea;s__Dorea formicigenerans	p__Bacillota_A	phenicol antibiotic	phenicol	1
MAG997	d__Bacteria;p__Bacillota_A;c__Clostridia;o__Lachnospirales;f__Lachnospiraceae;g__Dorea;s__Dorea formicigenerans	p__Bacillota_A	phenicol antibiotic	phenicol	1
MAG997	d__Bacteria;p__Bacillota_A;c__Clostridia;o__Lachnospirales;f__Lachnospiraceae;g__Dorea;s__Dorea formicigenerans	p__Bacillota_A	phenicol antibiotic	phenicol	1
MAG997	d__Bacteria;p__Bacillota_A;c__Clostridia;o__Lachnospirales;f__Lachnospiraceae;g__Dorea;s__Dorea formicigenerans	p__Bacillota_A	peptide antibiotic	peptide	1
MAG997	d__Bacteria;p__Bacillota_A;c__Clostridia;o__Lachnospirales;f__Lachnospiraceae;g__Dorea;s__Dorea formicigenerans	p__Bacillota_A	peptide antibiotic	peptide	4
MAG997	d__Bacteria;p__Bacillota_A;c__Clostridia;o__Lachnospirales;f__Lachnospiraceae;g__Dorea;s__Dorea formicigenerans	p__Bacillota_A	peptide antibiotic	peptide	2
MAG997	d__Bacteria;p__Bacillota_A;c__Clostridia;o__Lachnospirales;f__Lachnospiraceae;g__Dorea;s__Dorea formicigenerans	p__Bacillota_A	peptide antibiotic	peptide	1
MAG997	d__Bacteria;p__Bacillota_A;c__Clostridia;o__Lachnospirales;f__Lachnospiraceae;g__Dorea;s__Dorea formicigenerans	p__Bacillota_A	peptide antibiotic	peptide	1
MAG997	d__Bacteria;p__Bacillota_A;c__Clostridia;o__Lachnospirales;f__Lachnospiraceae;g__Dorea;s__Dorea formicigenerans	p__Bacillota_A	peptide antibiotic	peptide	3
MAG997	d__Bacteria;p__Bacillota_A;c__Clostridia;o__Lachnospirales;f__Lachnospiraceae;g__Dorea;s__Dorea formicigenerans	p__Bacillota_A	peptide antibiotic	peptide	1
MAG997	d__Bacteria;p__Bacillota_A;c__Clostridia;o__Lachnospirales;f__Lachnospiraceae;g__Dorea;s__Dorea formicigenerans	p__Bacillota_A	peptide antibiotic	peptide	2
MAG997	d__Bacteria;p__Bacillota_A;c__Clostridia;o__Lachnospirales;f__Lachnospiraceae;g__Dorea;s__Dorea formicigenerans	p__Bacillota_A	peptide antibiotic	peptide	1
MAG997	d__Bacteria;p__Bacillota_A;c__Clostridia;o__Lachnospirales;f__Lachnospiraceae;g__Dorea;s__Dorea formicigenerans	p__Bacillota_A	peptide antibiotic	peptide	1
MAG997	d__Bacteria;p__Bacillota_A;c__Clostridia;o__Lachnospirales;f__Lachnospiraceae;g__Dorea;s__Dorea formicigenerans	p__Bacillota_A	peptide antibiotic	peptide	1
MAG997	d__Bacteria;p__Bacillota_A;c__Clostridia;o__Lachnospirales;f__Lachnospiraceae;g__Dorea;s__Dorea formicigenerans	p__Bacillota_A	peptide antibiotic	peptide	4
MAG997	d__Bacteria;p__Bacillota_A;c__Clostridia;o__Lachnospirales;f__Lachnospiraceae;g__Dorea;s__Dorea formicigenerans	p__Bacillota_A	peptide antibiotic	peptide	9
MAG997	d__Bacteria;p__Bacillota_A;c__Clostridia;o__Lachnospirales;f__Lachnospiraceae;g__Dorea;s__Dorea formicigenerans	p__Bacillota_A	peptide antibiotic	peptide	2
MAG997	d__Bacteria;p__Bacillota_A;c__Clostridia;o__Lachnospirales;f__Lachnospiraceae;g__Dorea;s__Dorea formicigenerans	p__Bacillota_A	penam	penam	1
MAG997	d__Bacteria;p__Bacillota_A;c__Clostridia;o__Lachnospirales;f__Lachnospiraceae;g__Dorea;s__Dorea formicigenerans	p__Bacillota_A	nitroimidazole antibiotic	nitroimidazole	3
MAG997	d__Bacteria;p__Bacillota_A;c__Clostridia;o__Lachnospirales;f__Lachnospiraceae;g__Dorea;s__Dorea formicigenerans	p__Bacillota_A	mupirocin-like antibiotic	mupirocin-like	1
MAG997	d__Bacteria;p__Bacillota_A;c__Clostridia;o__Lachnospirales;f__Lachnospiraceae;g__Dorea;s__Dorea formicigenerans	p__Bacillota_A	mupirocin-like antibiotic	mupirocin-like	1
MAG997	d__Bacteria;p__Bacillota_A;c__Clostridia;o__Lachnospirales;f__Lachnospiraceae;g__Dorea;s__Dorea formicigenerans	p__Bacillota_A	mupirocin-like antibiotic	mupirocin-like	1
MAG997	d__Bacteria;p__Bacillota_A;c__Clostridia;o__Lachnospirales;f__Lachnospiraceae;g__Dorea;s__Dorea formicigenerans	p__Bacillota_A	fluoroquinolone antibiotic;nybomycin-like antibiotic	Multidrug	2
MAG997	d__Bacteria;p__Bacillota_A;c__Clostridia;o__Lachnospirales;f__Lachnospiraceae;g__Dorea;s__Dorea formicigenerans	p__Bacillota_A	aminocoumarin antibiotic;fluoroquinolone antibiotic	Multidrug	3
MAG997	d__Bacteria;p__Bacillota_A;c__Clostridia;o__Lachnospirales;f__Lachnospiraceae;g__Dorea;s__Dorea formicigenerans	p__Bacillota_A	peptide antibiotic;rifamycin antibiotic	Multidrug	1
MAG997	d__Bacteria;p__Bacillota_A;c__Clostridia;o__Lachnospirales;f__Lachnospiraceae;g__Dorea;s__Dorea formicigenerans	p__Bacillota_A	lincosamide antibiotic;pleuromutilin antibiotic;streptogramin A antibiotic;streptogramin antibiotic	Multidrug	1
MAG997	d__Bacteria;p__Bacillota_A;c__Clostridia;o__Lachnospirales;f__Lachnospiraceae;g__Dorea;s__Dorea formicigenerans	p__Bacillota_A	carbapenem;cephalosporin;cephamycin;monobactam;penam	Multidrug	2
MAG997	d__Bacteria;p__Bacillota_A;c__Clostridia;o__Lachnospirales;f__Lachnospiraceae;g__Dorea;s__Dorea formicigenerans	p__Bacillota_A	carbapenem;cephalosporin;cephamycin;monobactam;penam	Multidrug	1
MAG997	d__Bacteria;p__Bacillota_A;c__Clostridia;o__Lachnospirales;f__Lachnospiraceae;g__Dorea;s__Dorea formicigenerans	p__Bacillota_A	carbapenem;cephalosporin;cephamycin;monobactam;penam	Multidrug	1
MAG997	d__Bacteria;p__Bacillota_A;c__Clostridia;o__Lachnospirales;f__Lachnospiraceae;g__Dorea;s__Dorea formicigenerans	p__Bacillota_A	carbapenem;cephalosporin;cephamycin;penam	Multidrug	1
MAG997	d__Bacteria;p__Bacillota_A;c__Clostridia;o__Lachnospirales;f__Lachnospiraceae;g__Dorea;s__Dorea formicigenerans	p__Bacillota_A	aminoglycoside antibiotic;carbapenem;cephalosporin;cephamycin;disinfecting agents and antiseptics;fluoroquinolone antibiotic;macrolide antibiotic;monobactam;penam;penem;phenicol antibiotic;tetracycline antibiotic	Multidrug	2
MAG997	d__Bacteria;p__Bacillota_A;c__Clostridia;o__Lachnospirales;f__Lachnospiraceae;g__Dorea;s__Dorea formicigenerans	p__Bacillota_A	carbapenem;cephalosporin;monobactam;penam	Multidrug	1
MAG997	d__Bacteria;p__Bacillota_A;c__Clostridia;o__Lachnospirales;f__Lachnospiraceae;g__Dorea;s__Dorea formicigenerans	p__Bacillota_A	macrolide antibiotic;peptide antibiotic	Multidrug	1
MAG997	d__Bacteria;p__Bacillota_A;c__Clostridia;o__Lachnospirales;f__Lachnospiraceae;g__Dorea;s__Dorea formicigenerans	p__Bacillota_A	aminoglycoside antibiotic;penam;tetracycline antibiotic	Multidrug	1
MAG997	d__Bacteria;p__Bacillota_A;c__Clostridia;o__Lachnospirales;f__Lachnospiraceae;g__Dorea;s__Dorea formicigenerans	p__Bacillota_A	carbapenem;cephalosporin;cephamycin;monobactam;penam	Multidrug	1
MAG997	d__Bacteria;p__Bacillota_A;c__Clostridia;o__Lachnospirales;f__Lachnospiraceae;g__Dorea;s__Dorea formicigenerans	p__Bacillota_A	disinfecting agents and antiseptics;fluoroquinolone antibiotic	Multidrug	4
MAG997	d__Bacteria;p__Bacillota_A;c__Clostridia;o__Lachnospirales;f__Lachnospiraceae;g__Dorea;s__Dorea formicigenerans	p__Bacillota_A	disinfecting agents and antiseptics;fluoroquinolone antibiotic	Multidrug	2
MAG997	d__Bacteria;p__Bacillota_A;c__Clostridia;o__Lachnospirales;f__Lachnospiraceae;g__Dorea;s__Dorea formicigenerans	p__Bacillota_A	aminocoumarin antibiotic;aminoglycoside antibiotic	Multidrug	2
MAG997	d__Bacteria;p__Bacillota_A;c__Clostridia;o__Lachnospirales;f__Lachnospiraceae;g__Dorea;s__Dorea formicigenerans	p__Bacillota_A	disinfecting agents and antiseptics;fluoroquinolone antibiotic	Multidrug	4
MAG997	d__Bacteria;p__Bacillota_A;c__Clostridia;o__Lachnospirales;f__Lachnospiraceae;g__Dorea;s__Dorea formicigenerans	p__Bacillota_A	lincosamide antibiotic;oxazolidinone antibiotic;phenicol antibiotic;streptogramin antibiotic	Multidrug	1
MAG997	d__Bacteria;p__Bacillota_A;c__Clostridia;o__Lachnospirales;f__Lachnospiraceae;g__Dorea;s__Dorea formicigenerans	p__Bacillota_A	fluoroquinolone antibiotic;macrolide antibiotic;rifamycin antibiotic	Multidrug	9
MAG997	d__Bacteria;p__Bacillota_A;c__Clostridia;o__Lachnospirales;f__Lachnospiraceae;g__Dorea;s__Dorea formicigenerans	p__Bacillota_A	fluoroquinolone antibiotic;macrolide antibiotic;penam;tetracycline antibiotic	Multidrug	2
MAG997	d__Bacteria;p__Bacillota_A;c__Clostridia;o__Lachnospirales;f__Lachnospiraceae;g__Dorea;s__Dorea formicigenerans	p__Bacillota_A	lincosamide antibiotic;pleuromutilin antibiotic;streptogramin antibiotic	Multidrug	1
MAG997	d__Bacteria;p__Bacillota_A;c__Clostridia;o__Lachnospirales;f__Lachnospiraceae;g__Dorea;s__Dorea formicigenerans	p__Bacillota_A	glycylcycline;tetracycline antibiotic	Multidrug	3
MAG997	d__Bacteria;p__Bacillota_A;c__Clostridia;o__Lachnospirales;f__Lachnospiraceae;g__Dorea;s__Dorea formicigenerans	p__Bacillota_A	glycopeptide antibiotic;oxazolidinone antibiotic	Multidrug	3
MAG997	d__Bacteria;p__Bacillota_A;c__Clostridia;o__Lachnospirales;f__Lachnospiraceae;g__Dorea;s__Dorea formicigenerans	p__Bacillota_A	oxazolidinone antibiotic;phenicol antibiotic	Multidrug	3
MAG997	d__Bacteria;p__Bacillota_A;c__Clostridia;o__Lachnospirales;f__Lachnospiraceae;g__Dorea;s__Dorea formicigenerans	p__Bacillota_A	oxazolidinone antibiotic;phenicol antibiotic;tetracycline antibiotic	Multidrug	1
MAG997	d__Bacteria;p__Bacillota_A;c__Clostridia;o__Lachnospirales;f__Lachnospiraceae;g__Dorea;s__Dorea formicigenerans	p__Bacillota_A	lincosamide antibiotic;pleuromutilin antibiotic;streptogramin A antibiotic;streptogramin antibiotic	Multidrug	1
MAG997	d__Bacteria;p__Bacillota_A;c__Clostridia;o__Lachnospirales;f__Lachnospiraceae;g__Dorea;s__Dorea formicigenerans	p__Bacillota_A	lincosamide antibiotic;pleuromutilin antibiotic;streptogramin A antibiotic;streptogramin antibiotic	Multidrug	1
MAG997	d__Bacteria;p__Bacillota_A;c__Clostridia;o__Lachnospirales;f__Lachnospiraceae;g__Dorea;s__Dorea formicigenerans	p__Bacillota_A	lincosamide antibiotic;pleuromutilin antibiotic;streptogramin A antibiotic;streptogramin antibiotic	Multidrug	1
MAG997	d__Bacteria;p__Bacillota_A;c__Clostridia;o__Lachnospirales;f__Lachnospiraceae;g__Dorea;s__Dorea formicigenerans	p__Bacillota_A	lincosamide antibiotic;macrolide antibiotic;streptogramin A antibiotic;streptogramin B antibiotic;streptogramin antibiotic	MLS	1
MAG997	d__Bacteria;p__Bacillota_A;c__Clostridia;o__Lachnospirales;f__Lachnospiraceae;g__Dorea;s__Dorea formicigenerans	p__Bacillota_A	macrolide antibiotic	macrolide	5
MAG997	d__Bacteria;p__Bacillota_A;c__Clostridia;o__Lachnospirales;f__Lachnospiraceae;g__Dorea;s__Dorea formicigenerans	p__Bacillota_A	macrolide antibiotic	macrolide	1
MAG997	d__Bacteria;p__Bacillota_A;c__Clostridia;o__Lachnospirales;f__Lachnospiraceae;g__Dorea;s__Dorea formicigenerans	p__Bacillota_A	macrolide antibiotic	macrolide	1
MAG997	d__Bacteria;p__Bacillota_A;c__Clostridia;o__Lachnospirales;f__Lachnospiraceae;g__Dorea;s__Dorea formicigenerans	p__Bacillota_A	lincosamide antibiotic	lincosamide	1
MAG997	d__Bacteria;p__Bacillota_A;c__Clostridia;o__Lachnospirales;f__Lachnospiraceae;g__Dorea;s__Dorea formicigenerans	p__Bacillota_A	lincosamide antibiotic	lincosamide	1
MAG997	d__Bacteria;p__Bacillota_A;c__Clostridia;o__Lachnospirales;f__Lachnospiraceae;g__Dorea;s__Dorea formicigenerans	p__Bacillota_A	lincosamide antibiotic	lincosamide	1
MAG997	d__Bacteria;p__Bacillota_A;c__Clostridia;o__Lachnospirales;f__Lachnospiraceae;g__Dorea;s__Dorea formicigenerans	p__Bacillota_A	glycopeptide antibiotic	glycopeptide	1
MAG997	d__Bacteria;p__Bacillota_A;c__Clostridia;o__Lachnospirales;f__Lachnospiraceae;g__Dorea;s__Dorea formicigenerans	p__Bacillota_A	glycopeptide antibiotic	glycopeptide	1
MAG997	d__Bacteria;p__Bacillota_A;c__Clostridia;o__Lachnospirales;f__Lachnospiraceae;g__Dorea;s__Dorea formicigenerans	p__Bacillota_A	glycopeptide antibiotic	glycopeptide	1
MAG997	d__Bacteria;p__Bacillota_A;c__Clostridia;o__Lachnospirales;f__Lachnospiraceae;g__Dorea;s__Dorea formicigenerans	p__Bacillota_A	glycopeptide antibiotic	glycopeptide	2
MAG997	d__Bacteria;p__Bacillota_A;c__Clostridia;o__Lachnospirales;f__Lachnospiraceae;g__Dorea;s__Dorea formicigenerans	p__Bacillota_A	glycopeptide antibiotic	glycopeptide	1
MAG997	d__Bacteria;p__Bacillota_A;c__Clostridia;o__Lachnospirales;f__Lachnospiraceae;g__Dorea;s__Dorea formicigenerans	p__Bacillota_A	glycopeptide antibiotic	glycopeptide	1
MAG997	d__Bacteria;p__Bacillota_A;c__Clostridia;o__Lachnospirales;f__Lachnospiraceae;g__Dorea;s__Dorea formicigenerans	p__Bacillota_A	glycopeptide antibiotic	glycopeptide	1
MAG997	d__Bacteria;p__Bacillota_A;c__Clostridia;o__Lachnospirales;f__Lachnospiraceae;g__Dorea;s__Dorea formicigenerans	p__Bacillota_A	glycopeptide antibiotic	glycopeptide	4
MAG997	d__Bacteria;p__Bacillota_A;c__Clostridia;o__Lachnospirales;f__Lachnospiraceae;g__Dorea;s__Dorea formicigenerans	p__Bacillota_A	glycopeptide antibiotic	glycopeptide	2
MAG997	d__Bacteria;p__Bacillota_A;c__Clostridia;o__Lachnospirales;f__Lachnospiraceae;g__Dorea;s__Dorea formicigenerans	p__Bacillota_A	glycopeptide antibiotic	glycopeptide	3
MAG997	d__Bacteria;p__Bacillota_A;c__Clostridia;o__Lachnospirales;f__Lachnospiraceae;g__Dorea;s__Dorea formicigenerans	p__Bacillota_A	glycopeptide antibiotic	glycopeptide	1
MAG997	d__Bacteria;p__Bacillota_A;c__Clostridia;o__Lachnospirales;f__Lachnospiraceae;g__Dorea;s__Dorea formicigenerans	p__Bacillota_A	glycopeptide antibiotic	glycopeptide	1
MAG997	d__Bacteria;p__Bacillota_A;c__Clostridia;o__Lachnospirales;f__Lachnospiraceae;g__Dorea;s__Dorea formicigenerans	p__Bacillota_A	glycopeptide antibiotic	glycopeptide	1
MAG997	d__Bacteria;p__Bacillota_A;c__Clostridia;o__Lachnospirales;f__Lachnospiraceae;g__Dorea;s__Dorea formicigenerans	p__Bacillota_A	glycopeptide antibiotic	glycopeptide	1
MAG997	d__Bacteria;p__Bacillota_A;c__Clostridia;o__Lachnospirales;f__Lachnospiraceae;g__Dorea;s__Dorea formicigenerans	p__Bacillota_A	glycopeptide antibiotic	glycopeptide	1
MAG997	d__Bacteria;p__Bacillota_A;c__Clostridia;o__Lachnospirales;f__Lachnospiraceae;g__Dorea;s__Dorea formicigenerans	p__Bacillota_A	glycopeptide antibiotic	glycopeptide	4
MAG997	d__Bacteria;p__Bacillota_A;c__Clostridia;o__Lachnospirales;f__Lachnospiraceae;g__Dorea;s__Dorea formicigenerans	p__Bacillota_A	glycopeptide antibiotic	glycopeptide	3
MAG997	d__Bacteria;p__Bacillota_A;c__Clostridia;o__Lachnospirales;f__Lachnospiraceae;g__Dorea;s__Dorea formicigenerans	p__Bacillota_A	glycopeptide antibiotic	glycopeptide	1
MAG997	d__Bacteria;p__Bacillota_A;c__Clostridia;o__Lachnospirales;f__Lachnospiraceae;g__Dorea;s__Dorea formicigenerans	p__Bacillota_A	glycopeptide antibiotic	glycopeptide	1
MAG997	d__Bacteria;p__Bacillota_A;c__Clostridia;o__Lachnospirales;f__Lachnospiraceae;g__Dorea;s__Dorea formicigenerans	p__Bacillota_A	glycopeptide antibiotic	glycopeptide	1
MAG997	d__Bacteria;p__Bacillota_A;c__Clostridia;o__Lachnospirales;f__Lachnospiraceae;g__Dorea;s__Dorea formicigenerans	p__Bacillota_A	glycopeptide antibiotic	glycopeptide	2
MAG997	d__Bacteria;p__Bacillota_A;c__Clostridia;o__Lachnospirales;f__Lachnospiraceae;g__Dorea;s__Dorea formicigenerans	p__Bacillota_A	fusidane antibiotic	fusidane	2
MAG997	d__Bacteria;p__Bacillota_A;c__Clostridia;o__Lachnospirales;f__Lachnospiraceae;g__Dorea;s__Dorea formicigenerans	p__Bacillota_A	fluoroquinolone antibiotic	fluoroquinolone	5
MAG997	d__Bacteria;p__Bacillota_A;c__Clostridia;o__Lachnospirales;f__Lachnospiraceae;g__Dorea;s__Dorea formicigenerans	p__Bacillota_A	fluoroquinolone antibiotic	fluoroquinolone	3
MAG997	d__Bacteria;p__Bacillota_A;c__Clostridia;o__Lachnospirales;f__Lachnospiraceae;g__Dorea;s__Dorea formicigenerans	p__Bacillota_A	elfamycin antibiotic	elfamycin	1
MAG997	d__Bacteria;p__Bacillota_A;c__Clostridia;o__Lachnospirales;f__Lachnospiraceae;g__Dorea;s__Dorea formicigenerans	p__Bacillota_A	diaminopyrimidine antibiotic	diaminopyrimidine	1
MAG997	d__Bacteria;p__Bacillota_A;c__Clostridia;o__Lachnospirales;f__Lachnospiraceae;g__Dorea;s__Dorea formicigenerans	p__Bacillota_A	cephalosporin	cephalosporin	1
MAG997	d__Bacteria;p__Bacillota_A;c__Clostridia;o__Lachnospirales;f__Lachnospiraceae;g__Dorea;s__Dorea formicigenerans	p__Bacillota_A	carbapenem	carbapenem	1
MAG997	d__Bacteria;p__Bacillota_A;c__Clostridia;o__Lachnospirales;f__Lachnospiraceae;g__Dorea;s__Dorea formicigenerans	p__Bacillota_A	aminoglycoside antibiotic	aminoglycoside	1
MAG997	d__Bacteria;p__Bacillota_A;c__Clostridia;o__Lachnospirales;f__Lachnospiraceae;g__Dorea;s__Dorea formicigenerans	p__Bacillota_A	aminoglycoside antibiotic	aminoglycoside	1
MAG997	d__Bacteria;p__Bacillota_A;c__Clostridia;o__Lachnospirales;f__Lachnospiraceae;g__Dorea;s__Dorea formicigenerans	p__Bacillota_A	aminoglycoside antibiotic	aminoglycoside	1
MAG997	d__Bacteria;p__Bacillota_A;c__Clostridia;o__Lachnospirales;f__Lachnospiraceae;g__Dorea;s__Dorea formicigenerans	p__Bacillota_A	aminoglycoside antibiotic	aminoglycoside	4
MAG997	d__Bacteria;p__Bacillota_A;c__Clostridia;o__Lachnospirales;f__Lachnospiraceae;g__Dorea;s__Dorea formicigenerans	p__Bacillota_A	aminoglycoside antibiotic	aminoglycoside	2
MAG997	d__Bacteria;p__Bacillota_A;c__Clostridia;o__Lachnospirales;f__Lachnospiraceae;g__Dorea;s__Dorea formicigenerans	p__Bacillota_A	aminoglycoside antibiotic	aminoglycoside	2
MAG997	d__Bacteria;p__Bacillota_A;c__Clostridia;o__Lachnospirales;f__Lachnospiraceae;g__Dorea;s__Dorea formicigenerans	p__Bacillota_A	aminocoumarin antibiotic	aminocoumarin	2
MAG996	d__Bacteria;p__Bacillota_A;c__Clostridia;o__Oscillospirales;f__Ruminococcaceae;g__Gemmiger;s__Gemmiger sp900539695	p__Bacillota_A	disinfecting agents and antiseptics	Triclosan	2
MAG996	d__Bacteria;p__Bacillota_A;c__Clostridia;o__Oscillospirales;f__Ruminococcaceae;g__Gemmiger;s__Gemmiger sp900539695	p__Bacillota_A	tetracycline antibiotic	tetracycline	2
MAG996	d__Bacteria;p__Bacillota_A;c__Clostridia;o__Oscillospirales;f__Ruminococcaceae;g__Gemmiger;s__Gemmiger sp900539695	p__Bacillota_A	tetracycline antibiotic	tetracycline	1
MAG996	d__Bacteria;p__Bacillota_A;c__Clostridia;o__Oscillospirales;f__Ruminococcaceae;g__Gemmiger;s__Gemmiger sp900539695	p__Bacillota_A	tetracycline antibiotic	tetracycline	1
MAG996	d__Bacteria;p__Bacillota_A;c__Clostridia;o__Oscillospirales;f__Ruminococcaceae;g__Gemmiger;s__Gemmiger sp900539695	p__Bacillota_A	tetracycline antibiotic	tetracycline	1
MAG996	d__Bacteria;p__Bacillota_A;c__Clostridia;o__Oscillospirales;f__Ruminococcaceae;g__Gemmiger;s__Gemmiger sp900539695	p__Bacillota_A	salicylic acid antibiotic	salicylic acid	1
MAG996	d__Bacteria;p__Bacillota_A;c__Clostridia;o__Oscillospirales;f__Ruminococcaceae;g__Gemmiger;s__Gemmiger sp900539695	p__Bacillota_A	pyrazine antibiotic	pyrazine	2
MAG996	d__Bacteria;p__Bacillota_A;c__Clostridia;o__Oscillospirales;f__Ruminococcaceae;g__Gemmiger;s__Gemmiger sp900539695	p__Bacillota_A	pleuromutilin antibiotic	pleuromutilin	1
MAG996	d__Bacteria;p__Bacillota_A;c__Clostridia;o__Oscillospirales;f__Ruminococcaceae;g__Gemmiger;s__Gemmiger sp900539695	p__Bacillota_A	phosphonic acid antibiotic	phosphonic acid	1
MAG996	d__Bacteria;p__Bacillota_A;c__Clostridia;o__Oscillospirales;f__Ruminococcaceae;g__Gemmiger;s__Gemmiger sp900539695	p__Bacillota_A	phosphonic acid antibiotic	phosphonic acid	1
MAG996	d__Bacteria;p__Bacillota_A;c__Clostridia;o__Oscillospirales;f__Ruminococcaceae;g__Gemmiger;s__Gemmiger sp900539695	p__Bacillota_A	phosphonic acid antibiotic	phosphonic acid	2
MAG996	d__Bacteria;p__Bacillota_A;c__Clostridia;o__Oscillospirales;f__Ruminococcaceae;g__Gemmiger;s__Gemmiger sp900539695	p__Bacillota_A	peptide antibiotic	peptide	1
MAG996	d__Bacteria;p__Bacillota_A;c__Clostridia;o__Oscillospirales;f__Ruminococcaceae;g__Gemmiger;s__Gemmiger sp900539695	p__Bacillota_A	peptide antibiotic	peptide	1
MAG996	d__Bacteria;p__Bacillota_A;c__Clostridia;o__Oscillospirales;f__Ruminococcaceae;g__Gemmiger;s__Gemmiger sp900539695	p__Bacillota_A	peptide antibiotic	peptide	1
MAG996	d__Bacteria;p__Bacillota_A;c__Clostridia;o__Oscillospirales;f__Ruminococcaceae;g__Gemmiger;s__Gemmiger sp900539695	p__Bacillota_A	peptide antibiotic	peptide	2
MAG996	d__Bacteria;p__Bacillota_A;c__Clostridia;o__Oscillospirales;f__Ruminococcaceae;g__Gemmiger;s__Gemmiger sp900539695	p__Bacillota_A	peptide antibiotic	peptide	1
MAG996	d__Bacteria;p__Bacillota_A;c__Clostridia;o__Oscillospirales;f__Ruminococcaceae;g__Gemmiger;s__Gemmiger sp900539695	p__Bacillota_A	peptide antibiotic	peptide	1
MAG996	d__Bacteria;p__Bacillota_A;c__Clostridia;o__Oscillospirales;f__Ruminococcaceae;g__Gemmiger;s__Gemmiger sp900539695	p__Bacillota_A	peptide antibiotic	peptide	2
MAG996	d__Bacteria;p__Bacillota_A;c__Clostridia;o__Oscillospirales;f__Ruminococcaceae;g__Gemmiger;s__Gemmiger sp900539695	p__Bacillota_A	peptide antibiotic	peptide	1
MAG996	d__Bacteria;p__Bacillota_A;c__Clostridia;o__Oscillospirales;f__Ruminococcaceae;g__Gemmiger;s__Gemmiger sp900539695	p__Bacillota_A	peptide antibiotic	peptide	2
MAG996	d__Bacteria;p__Bacillota_A;c__Clostridia;o__Oscillospirales;f__Ruminococcaceae;g__Gemmiger;s__Gemmiger sp900539695	p__Bacillota_A	peptide antibiotic	peptide	3
MAG996	d__Bacteria;p__Bacillota_A;c__Clostridia;o__Oscillospirales;f__Ruminococcaceae;g__Gemmiger;s__Gemmiger sp900539695	p__Bacillota_A	nitroimidazole antibiotic	nitroimidazole	1
MAG996	d__Bacteria;p__Bacillota_A;c__Clostridia;o__Oscillospirales;f__Ruminococcaceae;g__Gemmiger;s__Gemmiger sp900539695	p__Bacillota_A	mupirocin-like antibiotic	mupirocin-like	2
MAG996	d__Bacteria;p__Bacillota_A;c__Clostridia;o__Oscillospirales;f__Ruminococcaceae;g__Gemmiger;s__Gemmiger sp900539695	p__Bacillota_A	mupirocin-like antibiotic	mupirocin-like	1
MAG996	d__Bacteria;p__Bacillota_A;c__Clostridia;o__Oscillospirales;f__Ruminococcaceae;g__Gemmiger;s__Gemmiger sp900539695	p__Bacillota_A	aminocoumarin antibiotic;fluoroquinolone antibiotic	Multidrug	2
MAG996	d__Bacteria;p__Bacillota_A;c__Clostridia;o__Oscillospirales;f__Ruminococcaceae;g__Gemmiger;s__Gemmiger sp900539695	p__Bacillota_A	penam;tetracycline antibiotic	Multidrug	1
MAG996	d__Bacteria;p__Bacillota_A;c__Clostridia;o__Oscillospirales;f__Ruminococcaceae;g__Gemmiger;s__Gemmiger sp900539695	p__Bacillota_A	fluoroquinolone antibiotic;nybomycin-like antibiotic	Multidrug	1
MAG996	d__Bacteria;p__Bacillota_A;c__Clostridia;o__Oscillospirales;f__Ruminococcaceae;g__Gemmiger;s__Gemmiger sp900539695	p__Bacillota_A	carbapenem;cephalosporin;cephamycin;monobactam;penam	Multidrug	1
MAG996	d__Bacteria;p__Bacillota_A;c__Clostridia;o__Oscillospirales;f__Ruminococcaceae;g__Gemmiger;s__Gemmiger sp900539695	p__Bacillota_A	carbapenem;cephalosporin;cephamycin;monobactam;penam	Multidrug	1
MAG996	d__Bacteria;p__Bacillota_A;c__Clostridia;o__Oscillospirales;f__Ruminococcaceae;g__Gemmiger;s__Gemmiger sp900539695	p__Bacillota_A	cephalosporin;penam	Multidrug	1
MAG996	d__Bacteria;p__Bacillota_A;c__Clostridia;o__Oscillospirales;f__Ruminococcaceae;g__Gemmiger;s__Gemmiger sp900539695	p__Bacillota_A	carbapenem;cephalosporin;cephamycin;monobactam;penam	Multidrug	1
MAG996	d__Bacteria;p__Bacillota_A;c__Clostridia;o__Oscillospirales;f__Ruminococcaceae;g__Gemmiger;s__Gemmiger sp900539695	p__Bacillota_A	fluoroquinolone antibiotic;nybomycin-like antibiotic	Multidrug	2
MAG996	d__Bacteria;p__Bacillota_A;c__Clostridia;o__Oscillospirales;f__Ruminococcaceae;g__Gemmiger;s__Gemmiger sp900539695	p__Bacillota_A	carbapenem;cephalosporin;cephamycin;monobactam;penam	Multidrug	1
MAG996	d__Bacteria;p__Bacillota_A;c__Clostridia;o__Oscillospirales;f__Ruminococcaceae;g__Gemmiger;s__Gemmiger sp900539695	p__Bacillota_A	cephalosporin;penam;peptide antibiotic	Multidrug	1
MAG996	d__Bacteria;p__Bacillota_A;c__Clostridia;o__Oscillospirales;f__Ruminococcaceae;g__Gemmiger;s__Gemmiger sp900539695	p__Bacillota_A	disinfecting agents and antiseptics;fluoroquinolone antibiotic	Multidrug	2
MAG996	d__Bacteria;p__Bacillota_A;c__Clostridia;o__Oscillospirales;f__Ruminococcaceae;g__Gemmiger;s__Gemmiger sp900539695	p__Bacillota_A	disinfecting agents and antiseptics;fluoroquinolone antibiotic	Multidrug	2
MAG996	d__Bacteria;p__Bacillota_A;c__Clostridia;o__Oscillospirales;f__Ruminococcaceae;g__Gemmiger;s__Gemmiger sp900539695	p__Bacillota_A	aminocoumarin antibiotic;aminoglycoside antibiotic	Multidrug	1
MAG996	d__Bacteria;p__Bacillota_A;c__Clostridia;o__Oscillospirales;f__Ruminococcaceae;g__Gemmiger;s__Gemmiger sp900539695	p__Bacillota_A	disinfecting agents and antiseptics;fluoroquinolone antibiotic	Multidrug	2
MAG996	d__Bacteria;p__Bacillota_A;c__Clostridia;o__Oscillospirales;f__Ruminococcaceae;g__Gemmiger;s__Gemmiger sp900539695	p__Bacillota_A	lincosamide antibiotic;macrolide antibiotic	Multidrug	1
MAG996	d__Bacteria;p__Bacillota_A;c__Clostridia;o__Oscillospirales;f__Ruminococcaceae;g__Gemmiger;s__Gemmiger sp900539695	p__Bacillota_A	lincosamide antibiotic;oxazolidinone antibiotic;phenicol antibiotic;pleuromutilin antibiotic;streptogramin A antibiotic;streptogramin antibiotic	Multidrug	1
MAG996	d__Bacteria;p__Bacillota_A;c__Clostridia;o__Oscillospirales;f__Ruminococcaceae;g__Gemmiger;s__Gemmiger sp900539695	p__Bacillota_A	fluoroquinolone antibiotic;macrolide antibiotic;rifamycin antibiotic	Multidrug	3
MAG996	d__Bacteria;p__Bacillota_A;c__Clostridia;o__Oscillospirales;f__Ruminococcaceae;g__Gemmiger;s__Gemmiger sp900539695	p__Bacillota_A	fluoroquinolone antibiotic;macrolide antibiotic;rifamycin antibiotic	Multidrug	1
MAG996	d__Bacteria;p__Bacillota_A;c__Clostridia;o__Oscillospirales;f__Ruminococcaceae;g__Gemmiger;s__Gemmiger sp900539695	p__Bacillota_A	lincosamide antibiotic;pleuromutilin antibiotic;streptogramin A antibiotic;streptogramin B antibiotic;streptogramin antibiotic	Multidrug	1
MAG996	d__Bacteria;p__Bacillota_A;c__Clostridia;o__Oscillospirales;f__Ruminococcaceae;g__Gemmiger;s__Gemmiger sp900539695	p__Bacillota_A	lincosamide antibiotic;pleuromutilin antibiotic;streptogramin A antibiotic;streptogramin antibiotic	Multidrug	1
MAG996	d__Bacteria;p__Bacillota_A;c__Clostridia;o__Oscillospirales;f__Ruminococcaceae;g__Gemmiger;s__Gemmiger sp900539695	p__Bacillota_A	carbapenem;cephalosporin;cephamycin;monobactam;penam	Multidrug	1
MAG996	d__Bacteria;p__Bacillota_A;c__Clostridia;o__Oscillospirales;f__Ruminococcaceae;g__Gemmiger;s__Gemmiger sp900539695	p__Bacillota_A	glycopeptide antibiotic;oxazolidinone antibiotic	Multidrug	6
MAG996	d__Bacteria;p__Bacillota_A;c__Clostridia;o__Oscillospirales;f__Ruminococcaceae;g__Gemmiger;s__Gemmiger sp900539695	p__Bacillota_A	oxazolidinone antibiotic;phenicol antibiotic	Multidrug	3
MAG996	d__Bacteria;p__Bacillota_A;c__Clostridia;o__Oscillospirales;f__Ruminococcaceae;g__Gemmiger;s__Gemmiger sp900539695	p__Bacillota_A	lincosamide antibiotic;pleuromutilin antibiotic;streptogramin A antibiotic;streptogramin antibiotic	Multidrug	1
MAG996	d__Bacteria;p__Bacillota_A;c__Clostridia;o__Oscillospirales;f__Ruminococcaceae;g__Gemmiger;s__Gemmiger sp900539695	p__Bacillota_A	aminoglycoside antibiotic;cephalosporin;cephamycin;penam	Multidrug	1
MAG996	d__Bacteria;p__Bacillota_A;c__Clostridia;o__Oscillospirales;f__Ruminococcaceae;g__Gemmiger;s__Gemmiger sp900539695	p__Bacillota_A	streptogramin A antibiotic;streptogramin antibiotic	Multidrug	1
MAG996	d__Bacteria;p__Bacillota_A;c__Clostridia;o__Oscillospirales;f__Ruminococcaceae;g__Gemmiger;s__Gemmiger sp900539695	p__Bacillota_A	lincosamide antibiotic;macrolide antibiotic;streptogramin antibiotic	MLS	1
MAG996	d__Bacteria;p__Bacillota_A;c__Clostridia;o__Oscillospirales;f__Ruminococcaceae;g__Gemmiger;s__Gemmiger sp900539695	p__Bacillota_A	macrolide antibiotic	macrolide	5
MAG996	d__Bacteria;p__Bacillota_A;c__Clostridia;o__Oscillospirales;f__Ruminococcaceae;g__Gemmiger;s__Gemmiger sp900539695	p__Bacillota_A	macrolide antibiotic	macrolide	1
MAG996	d__Bacteria;p__Bacillota_A;c__Clostridia;o__Oscillospirales;f__Ruminococcaceae;g__Gemmiger;s__Gemmiger sp900539695	p__Bacillota_A	macrolide antibiotic	macrolide	1
MAG996	d__Bacteria;p__Bacillota_A;c__Clostridia;o__Oscillospirales;f__Ruminococcaceae;g__Gemmiger;s__Gemmiger sp900539695	p__Bacillota_A	lincosamide antibiotic	lincosamide	1
MAG996	d__Bacteria;p__Bacillota_A;c__Clostridia;o__Oscillospirales;f__Ruminococcaceae;g__Gemmiger;s__Gemmiger sp900539695	p__Bacillota_A	lincosamide antibiotic	lincosamide	4
MAG996	d__Bacteria;p__Bacillota_A;c__Clostridia;o__Oscillospirales;f__Ruminococcaceae;g__Gemmiger;s__Gemmiger sp900539695	p__Bacillota_A	isoniazid-like antibiotic	isoniazid-like	1
MAG996	d__Bacteria;p__Bacillota_A;c__Clostridia;o__Oscillospirales;f__Ruminococcaceae;g__Gemmiger;s__Gemmiger sp900539695	p__Bacillota_A	glycopeptide antibiotic	glycopeptide	1
MAG996	d__Bacteria;p__Bacillota_A;c__Clostridia;o__Oscillospirales;f__Ruminococcaceae;g__Gemmiger;s__Gemmiger sp900539695	p__Bacillota_A	glycopeptide antibiotic	glycopeptide	1
MAG996	d__Bacteria;p__Bacillota_A;c__Clostridia;o__Oscillospirales;f__Ruminococcaceae;g__Gemmiger;s__Gemmiger sp900539695	p__Bacillota_A	glycopeptide antibiotic	glycopeptide	1
MAG996	d__Bacteria;p__Bacillota_A;c__Clostridia;o__Oscillospirales;f__Ruminococcaceae;g__Gemmiger;s__Gemmiger sp900539695	p__Bacillota_A	glycopeptide antibiotic	glycopeptide	1
MAG996	d__Bacteria;p__Bacillota_A;c__Clostridia;o__Oscillospirales;f__Ruminococcaceae;g__Gemmiger;s__Gemmiger sp900539695	p__Bacillota_A	glycopeptide antibiotic	glycopeptide	2
MAG996	d__Bacteria;p__Bacillota_A;c__Clostridia;o__Oscillospirales;f__Ruminococcaceae;g__Gemmiger;s__Gemmiger sp900539695	p__Bacillota_A	glycopeptide antibiotic	glycopeptide	1
MAG996	d__Bacteria;p__Bacillota_A;c__Clostridia;o__Oscillospirales;f__Ruminococcaceae;g__Gemmiger;s__Gemmiger sp900539695	p__Bacillota_A	glycopeptide antibiotic	glycopeptide	2
MAG996	d__Bacteria;p__Bacillota_A;c__Clostridia;o__Oscillospirales;f__Ruminococcaceae;g__Gemmiger;s__Gemmiger sp900539695	p__Bacillota_A	glycopeptide antibiotic	glycopeptide	1
MAG996	d__Bacteria;p__Bacillota_A;c__Clostridia;o__Oscillospirales;f__Ruminococcaceae;g__Gemmiger;s__Gemmiger sp900539695	p__Bacillota_A	glycopeptide antibiotic	glycopeptide	1
MAG996	d__Bacteria;p__Bacillota_A;c__Clostridia;o__Oscillospirales;f__Ruminococcaceae;g__Gemmiger;s__Gemmiger sp900539695	p__Bacillota_A	glycopeptide antibiotic	glycopeptide	2
MAG996	d__Bacteria;p__Bacillota_A;c__Clostridia;o__Oscillospirales;f__Ruminococcaceae;g__Gemmiger;s__Gemmiger sp900539695	p__Bacillota_A	glycopeptide antibiotic	glycopeptide	1
MAG996	d__Bacteria;p__Bacillota_A;c__Clostridia;o__Oscillospirales;f__Ruminococcaceae;g__Gemmiger;s__Gemmiger sp900539695	p__Bacillota_A	fusidane antibiotic	fusidane	2
MAG996	d__Bacteria;p__Bacillota_A;c__Clostridia;o__Oscillospirales;f__Ruminococcaceae;g__Gemmiger;s__Gemmiger sp900539695	p__Bacillota_A	fluoroquinolone antibiotic	fluoroquinolone	1
MAG996	d__Bacteria;p__Bacillota_A;c__Clostridia;o__Oscillospirales;f__Ruminococcaceae;g__Gemmiger;s__Gemmiger sp900539695	p__Bacillota_A	fluoroquinolone antibiotic	fluoroquinolone	5
MAG996	d__Bacteria;p__Bacillota_A;c__Clostridia;o__Oscillospirales;f__Ruminococcaceae;g__Gemmiger;s__Gemmiger sp900539695	p__Bacillota_A	fluoroquinolone antibiotic	fluoroquinolone	2
MAG996	d__Bacteria;p__Bacillota_A;c__Clostridia;o__Oscillospirales;f__Ruminococcaceae;g__Gemmiger;s__Gemmiger sp900539695	p__Bacillota_A	cephalosporin	cephalosporin	1
MAG996	d__Bacteria;p__Bacillota_A;c__Clostridia;o__Oscillospirales;f__Ruminococcaceae;g__Gemmiger;s__Gemmiger sp900539695	p__Bacillota_A	aminoglycoside antibiotic	aminoglycoside	1
MAG996	d__Bacteria;p__Bacillota_A;c__Clostridia;o__Oscillospirales;f__Ruminococcaceae;g__Gemmiger;s__Gemmiger sp900539695	p__Bacillota_A	aminoglycoside antibiotic	aminoglycoside	1
MAG996	d__Bacteria;p__Bacillota_A;c__Clostridia;o__Oscillospirales;f__Ruminococcaceae;g__Gemmiger;s__Gemmiger sp900539695	p__Bacillota_A	aminoglycoside antibiotic	aminoglycoside	1
MAG996	d__Bacteria;p__Bacillota_A;c__Clostridia;o__Oscillospirales;f__Ruminococcaceae;g__Gemmiger;s__Gemmiger sp900539695	p__Bacillota_A	aminoglycoside antibiotic	aminoglycoside	1
MAG996	d__Bacteria;p__Bacillota_A;c__Clostridia;o__Oscillospirales;f__Ruminococcaceae;g__Gemmiger;s__Gemmiger sp900539695	p__Bacillota_A	aminocoumarin antibiotic	aminocoumarin	1
MAG996	d__Bacteria;p__Bacillota_A;c__Clostridia;o__Oscillospirales;f__Ruminococcaceae;g__Gemmiger;s__Gemmiger sp900539695	p__Bacillota_A	aminocoumarin antibiotic	aminocoumarin	1
MAG996	d__Bacteria;p__Bacillota_A;c__Clostridia;o__Oscillospirales;f__Ruminococcaceae;g__Gemmiger;s__Gemmiger sp900539695	p__Bacillota_A	aminocoumarin antibiotic	aminocoumarin	3
MAG995	d__Bacteria;p__Bacillota_A;c__Clostridia;o__Oscillospirales;f__Ruminococcaceae;g__Faecalibacterium;s__Faecalibacterium duncaniae	p__Bacillota_A	disinfecting agents and antiseptics	Triclosan	3
MAG995	d__Bacteria;p__Bacillota_A;c__Clostridia;o__Oscillospirales;f__Ruminococcaceae;g__Faecalibacterium;s__Faecalibacterium duncaniae	p__Bacillota_A	tetracycline antibiotic	tetracycline	1
MAG995	d__Bacteria;p__Bacillota_A;c__Clostridia;o__Oscillospirales;f__Ruminococcaceae;g__Faecalibacterium;s__Faecalibacterium duncaniae	p__Bacillota_A	tetracycline antibiotic	tetracycline	1
MAG995	d__Bacteria;p__Bacillota_A;c__Clostridia;o__Oscillospirales;f__Ruminococcaceae;g__Faecalibacterium;s__Faecalibacterium duncaniae	p__Bacillota_A	tetracycline antibiotic	tetracycline	1
MAG995	d__Bacteria;p__Bacillota_A;c__Clostridia;o__Oscillospirales;f__Ruminococcaceae;g__Faecalibacterium;s__Faecalibacterium duncaniae	p__Bacillota_A	tetracycline antibiotic	tetracycline	1
MAG995	d__Bacteria;p__Bacillota_A;c__Clostridia;o__Oscillospirales;f__Ruminococcaceae;g__Faecalibacterium;s__Faecalibacterium duncaniae	p__Bacillota_A	tetracycline antibiotic	tetracycline	2
MAG995	d__Bacteria;p__Bacillota_A;c__Clostridia;o__Oscillospirales;f__Ruminococcaceae;g__Faecalibacterium;s__Faecalibacterium duncaniae	p__Bacillota_A	tetracycline antibiotic	tetracycline	2
MAG995	d__Bacteria;p__Bacillota_A;c__Clostridia;o__Oscillospirales;f__Ruminococcaceae;g__Faecalibacterium;s__Faecalibacterium duncaniae	p__Bacillota_A	salicylic acid antibiotic	salicylic acid	1
MAG995	d__Bacteria;p__Bacillota_A;c__Clostridia;o__Oscillospirales;f__Ruminococcaceae;g__Faecalibacterium;s__Faecalibacterium duncaniae	p__Bacillota_A	pyrazine antibiotic	pyrazine	1
MAG995	d__Bacteria;p__Bacillota_A;c__Clostridia;o__Oscillospirales;f__Ruminococcaceae;g__Faecalibacterium;s__Faecalibacterium duncaniae	p__Bacillota_A	pleuromutilin antibiotic	pleuromutilin	2
MAG995	d__Bacteria;p__Bacillota_A;c__Clostridia;o__Oscillospirales;f__Ruminococcaceae;g__Faecalibacterium;s__Faecalibacterium duncaniae	p__Bacillota_A	phosphonic acid antibiotic	phosphonic acid	2
MAG995	d__Bacteria;p__Bacillota_A;c__Clostridia;o__Oscillospirales;f__Ruminococcaceae;g__Faecalibacterium;s__Faecalibacterium duncaniae	p__Bacillota_A	phosphonic acid antibiotic	phosphonic acid	2
MAG995	d__Bacteria;p__Bacillota_A;c__Clostridia;o__Oscillospirales;f__Ruminococcaceae;g__Faecalibacterium;s__Faecalibacterium duncaniae	p__Bacillota_A	peptide antibiotic	peptide	1
MAG995	d__Bacteria;p__Bacillota_A;c__Clostridia;o__Oscillospirales;f__Ruminococcaceae;g__Faecalibacterium;s__Faecalibacterium duncaniae	p__Bacillota_A	peptide antibiotic	peptide	2
MAG995	d__Bacteria;p__Bacillota_A;c__Clostridia;o__Oscillospirales;f__Ruminococcaceae;g__Faecalibacterium;s__Faecalibacterium duncaniae	p__Bacillota_A	peptide antibiotic	peptide	1
MAG995	d__Bacteria;p__Bacillota_A;c__Clostridia;o__Oscillospirales;f__Ruminococcaceae;g__Faecalibacterium;s__Faecalibacterium duncaniae	p__Bacillota_A	peptide antibiotic	peptide	2
MAG995	d__Bacteria;p__Bacillota_A;c__Clostridia;o__Oscillospirales;f__Ruminococcaceae;g__Faecalibacterium;s__Faecalibacterium duncaniae	p__Bacillota_A	peptide antibiotic	peptide	1
MAG995	d__Bacteria;p__Bacillota_A;c__Clostridia;o__Oscillospirales;f__Ruminococcaceae;g__Faecalibacterium;s__Faecalibacterium duncaniae	p__Bacillota_A	peptide antibiotic	peptide	1
MAG995	d__Bacteria;p__Bacillota_A;c__Clostridia;o__Oscillospirales;f__Ruminococcaceae;g__Faecalibacterium;s__Faecalibacterium duncaniae	p__Bacillota_A	peptide antibiotic	peptide	1
MAG995	d__Bacteria;p__Bacillota_A;c__Clostridia;o__Oscillospirales;f__Ruminococcaceae;g__Faecalibacterium;s__Faecalibacterium duncaniae	p__Bacillota_A	peptide antibiotic	peptide	1
MAG995	d__Bacteria;p__Bacillota_A;c__Clostridia;o__Oscillospirales;f__Ruminococcaceae;g__Faecalibacterium;s__Faecalibacterium duncaniae	p__Bacillota_A	peptide antibiotic	peptide	4
MAG995	d__Bacteria;p__Bacillota_A;c__Clostridia;o__Oscillospirales;f__Ruminococcaceae;g__Faecalibacterium;s__Faecalibacterium duncaniae	p__Bacillota_A	nitroimidazole antibiotic	nitroimidazole	3
MAG995	d__Bacteria;p__Bacillota_A;c__Clostridia;o__Oscillospirales;f__Ruminococcaceae;g__Faecalibacterium;s__Faecalibacterium duncaniae	p__Bacillota_A	mupirocin-like antibiotic	mupirocin-like	1
MAG995	d__Bacteria;p__Bacillota_A;c__Clostridia;o__Oscillospirales;f__Ruminococcaceae;g__Faecalibacterium;s__Faecalibacterium duncaniae	p__Bacillota_A	mupirocin-like antibiotic	mupirocin-like	1
MAG995	d__Bacteria;p__Bacillota_A;c__Clostridia;o__Oscillospirales;f__Ruminococcaceae;g__Faecalibacterium;s__Faecalibacterium duncaniae	p__Bacillota_A	mupirocin-like antibiotic	mupirocin-like	1
MAG995	d__Bacteria;p__Bacillota_A;c__Clostridia;o__Oscillospirales;f__Ruminococcaceae;g__Faecalibacterium;s__Faecalibacterium duncaniae	p__Bacillota_A	peptide antibiotic;rifamycin antibiotic	Multidrug	1
MAG995	d__Bacteria;p__Bacillota_A;c__Clostridia;o__Oscillospirales;f__Ruminococcaceae;g__Faecalibacterium;s__Faecalibacterium duncaniae	p__Bacillota_A	fluoroquinolone antibiotic;nybomycin-like antibiotic	Multidrug	1
MAG995	d__Bacteria;p__Bacillota_A;c__Clostridia;o__Oscillospirales;f__Ruminococcaceae;g__Faecalibacterium;s__Faecalibacterium duncaniae	p__Bacillota_A	aminocoumarin antibiotic;fluoroquinolone antibiotic	Multidrug	1
MAG995	d__Bacteria;p__Bacillota_A;c__Clostridia;o__Oscillospirales;f__Ruminococcaceae;g__Faecalibacterium;s__Faecalibacterium duncaniae	p__Bacillota_A	peptide antibiotic;rifamycin antibiotic	Multidrug	1
MAG995	d__Bacteria;p__Bacillota_A;c__Clostridia;o__Oscillospirales;f__Ruminococcaceae;g__Faecalibacterium;s__Faecalibacterium duncaniae	p__Bacillota_A	carbapenem;cephalosporin;cephamycin;disinfecting agents and antiseptics;fluoroquinolone antibiotic;glycylcycline;monobactam;penam;penem;phenicol antibiotic;rifamycin antibiotic;tetracycline antibiotic	Multidrug	1
MAG995	d__Bacteria;p__Bacillota_A;c__Clostridia;o__Oscillospirales;f__Ruminococcaceae;g__Faecalibacterium;s__Faecalibacterium duncaniae	p__Bacillota_A	carbapenem;cephalosporin;cephamycin;monobactam;penam	Multidrug	1
MAG995	d__Bacteria;p__Bacillota_A;c__Clostridia;o__Oscillospirales;f__Ruminococcaceae;g__Faecalibacterium;s__Faecalibacterium duncaniae	p__Bacillota_A	disinfecting agents and antiseptics;isoniazid-like antibiotic	Multidrug	1
MAG995	d__Bacteria;p__Bacillota_A;c__Clostridia;o__Oscillospirales;f__Ruminococcaceae;g__Faecalibacterium;s__Faecalibacterium duncaniae	p__Bacillota_A	fluoroquinolone antibiotic;nybomycin-like antibiotic	Multidrug	1
MAG995	d__Bacteria;p__Bacillota_A;c__Clostridia;o__Oscillospirales;f__Ruminococcaceae;g__Faecalibacterium;s__Faecalibacterium duncaniae	p__Bacillota_A	carbapenem;cephalosporin;cephamycin;monobactam;penam	Multidrug	1
MAG995	d__Bacteria;p__Bacillota_A;c__Clostridia;o__Oscillospirales;f__Ruminococcaceae;g__Faecalibacterium;s__Faecalibacterium duncaniae	p__Bacillota_A	carbapenem;cephalosporin;cephamycin;monobactam;penam	Multidrug	1
MAG995	d__Bacteria;p__Bacillota_A;c__Clostridia;o__Oscillospirales;f__Ruminococcaceae;g__Faecalibacterium;s__Faecalibacterium duncaniae	p__Bacillota_A	aminoglycoside antibiotic;penam;tetracycline antibiotic	Multidrug	1
MAG995	d__Bacteria;p__Bacillota_A;c__Clostridia;o__Oscillospirales;f__Ruminococcaceae;g__Faecalibacterium;s__Faecalibacterium duncaniae	p__Bacillota_A	carbapenem;cephalosporin;cephamycin;monobactam;penam	Multidrug	1
MAG995	d__Bacteria;p__Bacillota_A;c__Clostridia;o__Oscillospirales;f__Ruminococcaceae;g__Faecalibacterium;s__Faecalibacterium duncaniae	p__Bacillota_A	aminocoumarin antibiotic;fluoroquinolone antibiotic	Multidrug	1
MAG995	d__Bacteria;p__Bacillota_A;c__Clostridia;o__Oscillospirales;f__Ruminococcaceae;g__Faecalibacterium;s__Faecalibacterium duncaniae	p__Bacillota_A	disinfecting agents and antiseptics;fluoroquinolone antibiotic	Multidrug	4
MAG995	d__Bacteria;p__Bacillota_A;c__Clostridia;o__Oscillospirales;f__Ruminococcaceae;g__Faecalibacterium;s__Faecalibacterium duncaniae	p__Bacillota_A	fluoroquinolone antibiotic;macrolide antibiotic;rifamycin antibiotic	Multidrug	2
MAG995	d__Bacteria;p__Bacillota_A;c__Clostridia;o__Oscillospirales;f__Ruminococcaceae;g__Faecalibacterium;s__Faecalibacterium duncaniae	p__Bacillota_A	fluoroquinolone antibiotic;macrolide antibiotic;rifamycin antibiotic	Multidrug	1
MAG995	d__Bacteria;p__Bacillota_A;c__Clostridia;o__Oscillospirales;f__Ruminococcaceae;g__Faecalibacterium;s__Faecalibacterium duncaniae	p__Bacillota_A	lincosamide antibiotic;pleuromutilin antibiotic;streptogramin antibiotic	Multidrug	1
MAG995	d__Bacteria;p__Bacillota_A;c__Clostridia;o__Oscillospirales;f__Ruminococcaceae;g__Faecalibacterium;s__Faecalibacterium duncaniae	p__Bacillota_A	carbapenem;cephalosporin;cephamycin;disinfecting agents and antiseptics;fluoroquinolone antibiotic;glycylcycline;monobactam;penam;penem;phenicol antibiotic;rifamycin antibiotic;tetracycline antibiotic	Multidrug	2
MAG995	d__Bacteria;p__Bacillota_A;c__Clostridia;o__Oscillospirales;f__Ruminococcaceae;g__Faecalibacterium;s__Faecalibacterium duncaniae	p__Bacillota_A	glycylcycline;tetracycline antibiotic	Multidrug	4
MAG995	d__Bacteria;p__Bacillota_A;c__Clostridia;o__Oscillospirales;f__Ruminococcaceae;g__Faecalibacterium;s__Faecalibacterium duncaniae	p__Bacillota_A	glycopeptide antibiotic;oxazolidinone antibiotic	Multidrug	7
MAG995	d__Bacteria;p__Bacillota_A;c__Clostridia;o__Oscillospirales;f__Ruminococcaceae;g__Faecalibacterium;s__Faecalibacterium duncaniae	p__Bacillota_A	macrolide antibiotic;streptogramin antibiotic	Multidrug	1
MAG995	d__Bacteria;p__Bacillota_A;c__Clostridia;o__Oscillospirales;f__Ruminococcaceae;g__Faecalibacterium;s__Faecalibacterium duncaniae	p__Bacillota_A	macrolide antibiotic;streptogramin B antibiotic;streptogramin antibiotic	Multidrug	1
MAG995	d__Bacteria;p__Bacillota_A;c__Clostridia;o__Oscillospirales;f__Ruminococcaceae;g__Faecalibacterium;s__Faecalibacterium duncaniae	p__Bacillota_A	aminocoumarin antibiotic;carbapenem;cephalosporin;cephamycin;diaminopyrimidine antibiotic;fluoroquinolone antibiotic;macrolide antibiotic;monobactam;penam;penem;peptide antibiotic;phenicol antibiotic;sulfonamide antibiotic;tetracycline antibiotic	Multidrug	1
MAG995	d__Bacteria;p__Bacillota_A;c__Clostridia;o__Oscillospirales;f__Ruminococcaceae;g__Faecalibacterium;s__Faecalibacterium duncaniae	p__Bacillota_A	lincosamide antibiotic;pleuromutilin antibiotic;streptogramin A antibiotic;streptogramin antibiotic	Multidrug	1
MAG995	d__Bacteria;p__Bacillota_A;c__Clostridia;o__Oscillospirales;f__Ruminococcaceae;g__Faecalibacterium;s__Faecalibacterium duncaniae	p__Bacillota_A	aminoglycoside antibiotic;cephalosporin;cephamycin;penam	Multidrug	1
MAG995	d__Bacteria;p__Bacillota_A;c__Clostridia;o__Oscillospirales;f__Ruminococcaceae;g__Faecalibacterium;s__Faecalibacterium duncaniae	p__Bacillota_A	pleuromutilin antibiotic;streptogramin A antibiotic;streptogramin antibiotic	Multidrug	1
MAG995	d__Bacteria;p__Bacillota_A;c__Clostridia;o__Oscillospirales;f__Ruminococcaceae;g__Faecalibacterium;s__Faecalibacterium duncaniae	p__Bacillota_A	lincosamide antibiotic;macrolide antibiotic;streptogramin A antibiotic;streptogramin B antibiotic;streptogramin antibiotic	MLS	1
MAG995	d__Bacteria;p__Bacillota_A;c__Clostridia;o__Oscillospirales;f__Ruminococcaceae;g__Faecalibacterium;s__Faecalibacterium duncaniae	p__Bacillota_A	macrolide antibiotic	macrolide	1
MAG995	d__Bacteria;p__Bacillota_A;c__Clostridia;o__Oscillospirales;f__Ruminococcaceae;g__Faecalibacterium;s__Faecalibacterium duncaniae	p__Bacillota_A	macrolide antibiotic	macrolide	6
MAG995	d__Bacteria;p__Bacillota_A;c__Clostridia;o__Oscillospirales;f__Ruminococcaceae;g__Faecalibacterium;s__Faecalibacterium duncaniae	p__Bacillota_A	macrolide antibiotic	macrolide	1
MAG995	d__Bacteria;p__Bacillota_A;c__Clostridia;o__Oscillospirales;f__Ruminococcaceae;g__Faecalibacterium;s__Faecalibacterium duncaniae	p__Bacillota_A	macrolide antibiotic	macrolide	1
MAG995	d__Bacteria;p__Bacillota_A;c__Clostridia;o__Oscillospirales;f__Ruminococcaceae;g__Faecalibacterium;s__Faecalibacterium duncaniae	p__Bacillota_A	macrolide antibiotic	macrolide	1
MAG995	d__Bacteria;p__Bacillota_A;c__Clostridia;o__Oscillospirales;f__Ruminococcaceae;g__Faecalibacterium;s__Faecalibacterium duncaniae	p__Bacillota_A	lincosamide antibiotic	lincosamide	1
MAG995	d__Bacteria;p__Bacillota_A;c__Clostridia;o__Oscillospirales;f__Ruminococcaceae;g__Faecalibacterium;s__Faecalibacterium duncaniae	p__Bacillota_A	lincosamide antibiotic	lincosamide	1
MAG995	d__Bacteria;p__Bacillota_A;c__Clostridia;o__Oscillospirales;f__Ruminococcaceae;g__Faecalibacterium;s__Faecalibacterium duncaniae	p__Bacillota_A	glycopeptide antibiotic	glycopeptide	1
MAG995	d__Bacteria;p__Bacillota_A;c__Clostridia;o__Oscillospirales;f__Ruminococcaceae;g__Faecalibacterium;s__Faecalibacterium duncaniae	p__Bacillota_A	glycopeptide antibiotic	glycopeptide	1
MAG995	d__Bacteria;p__Bacillota_A;c__Clostridia;o__Oscillospirales;f__Ruminococcaceae;g__Faecalibacterium;s__Faecalibacterium duncaniae	p__Bacillota_A	glycopeptide antibiotic	glycopeptide	1
MAG995	d__Bacteria;p__Bacillota_A;c__Clostridia;o__Oscillospirales;f__Ruminococcaceae;g__Faecalibacterium;s__Faecalibacterium duncaniae	p__Bacillota_A	glycopeptide antibiotic	glycopeptide	1
MAG995	d__Bacteria;p__Bacillota_A;c__Clostridia;o__Oscillospirales;f__Ruminococcaceae;g__Faecalibacterium;s__Faecalibacterium duncaniae	p__Bacillota_A	glycopeptide antibiotic	glycopeptide	1
MAG995	d__Bacteria;p__Bacillota_A;c__Clostridia;o__Oscillospirales;f__Ruminococcaceae;g__Faecalibacterium;s__Faecalibacterium duncaniae	p__Bacillota_A	glycopeptide antibiotic	glycopeptide	2
MAG995	d__Bacteria;p__Bacillota_A;c__Clostridia;o__Oscillospirales;f__Ruminococcaceae;g__Faecalibacterium;s__Faecalibacterium duncaniae	p__Bacillota_A	glycopeptide antibiotic	glycopeptide	1
MAG995	d__Bacteria;p__Bacillota_A;c__Clostridia;o__Oscillospirales;f__Ruminococcaceae;g__Faecalibacterium;s__Faecalibacterium duncaniae	p__Bacillota_A	glycopeptide antibiotic	glycopeptide	1
MAG995	d__Bacteria;p__Bacillota_A;c__Clostridia;o__Oscillospirales;f__Ruminococcaceae;g__Faecalibacterium;s__Faecalibacterium duncaniae	p__Bacillota_A	glycopeptide antibiotic	glycopeptide	1
MAG995	d__Bacteria;p__Bacillota_A;c__Clostridia;o__Oscillospirales;f__Ruminococcaceae;g__Faecalibacterium;s__Faecalibacterium duncaniae	p__Bacillota_A	glycopeptide antibiotic	glycopeptide	1
MAG995	d__Bacteria;p__Bacillota_A;c__Clostridia;o__Oscillospirales;f__Ruminococcaceae;g__Faecalibacterium;s__Faecalibacterium duncaniae	p__Bacillota_A	glycopeptide antibiotic	glycopeptide	1
MAG995	d__Bacteria;p__Bacillota_A;c__Clostridia;o__Oscillospirales;f__Ruminococcaceae;g__Faecalibacterium;s__Faecalibacterium duncaniae	p__Bacillota_A	fusidane antibiotic	fusidane	2
MAG995	d__Bacteria;p__Bacillota_A;c__Clostridia;o__Oscillospirales;f__Ruminococcaceae;g__Faecalibacterium;s__Faecalibacterium duncaniae	p__Bacillota_A	fusidane antibiotic	fusidane	1
MAG995	d__Bacteria;p__Bacillota_A;c__Clostridia;o__Oscillospirales;f__Ruminococcaceae;g__Faecalibacterium;s__Faecalibacterium duncaniae	p__Bacillota_A	fluoroquinolone antibiotic	fluoroquinolone	1
MAG995	d__Bacteria;p__Bacillota_A;c__Clostridia;o__Oscillospirales;f__Ruminococcaceae;g__Faecalibacterium;s__Faecalibacterium duncaniae	p__Bacillota_A	fluoroquinolone antibiotic	fluoroquinolone	2
MAG995	d__Bacteria;p__Bacillota_A;c__Clostridia;o__Oscillospirales;f__Ruminococcaceae;g__Faecalibacterium;s__Faecalibacterium duncaniae	p__Bacillota_A	fluoroquinolone antibiotic	fluoroquinolone	2
MAG995	d__Bacteria;p__Bacillota_A;c__Clostridia;o__Oscillospirales;f__Ruminococcaceae;g__Faecalibacterium;s__Faecalibacterium duncaniae	p__Bacillota_A	elfamycin antibiotic	elfamycin	1
MAG995	d__Bacteria;p__Bacillota_A;c__Clostridia;o__Oscillospirales;f__Ruminococcaceae;g__Faecalibacterium;s__Faecalibacterium duncaniae	p__Bacillota_A	cephalosporin	cephalosporin	1
MAG995	d__Bacteria;p__Bacillota_A;c__Clostridia;o__Oscillospirales;f__Ruminococcaceae;g__Faecalibacterium;s__Faecalibacterium duncaniae	p__Bacillota_A	carbapenem	carbapenem	1
MAG995	d__Bacteria;p__Bacillota_A;c__Clostridia;o__Oscillospirales;f__Ruminococcaceae;g__Faecalibacterium;s__Faecalibacterium duncaniae	p__Bacillota_A	aminoglycoside antibiotic	aminoglycoside	1
MAG995	d__Bacteria;p__Bacillota_A;c__Clostridia;o__Oscillospirales;f__Ruminococcaceae;g__Faecalibacterium;s__Faecalibacterium duncaniae	p__Bacillota_A	aminoglycoside antibiotic	aminoglycoside	1
MAG995	d__Bacteria;p__Bacillota_A;c__Clostridia;o__Oscillospirales;f__Ruminococcaceae;g__Faecalibacterium;s__Faecalibacterium duncaniae	p__Bacillota_A	aminoglycoside antibiotic	aminoglycoside	2
MAG995	d__Bacteria;p__Bacillota_A;c__Clostridia;o__Oscillospirales;f__Ruminococcaceae;g__Faecalibacterium;s__Faecalibacterium duncaniae	p__Bacillota_A	aminoglycoside antibiotic	aminoglycoside	1
MAG995	d__Bacteria;p__Bacillota_A;c__Clostridia;o__Oscillospirales;f__Ruminococcaceae;g__Faecalibacterium;s__Faecalibacterium duncaniae	p__Bacillota_A	aminoglycoside antibiotic	aminoglycoside	2
MAG995	d__Bacteria;p__Bacillota_A;c__Clostridia;o__Oscillospirales;f__Ruminococcaceae;g__Faecalibacterium;s__Faecalibacterium duncaniae	p__Bacillota_A	aminocoumarin antibiotic	aminocoumarin	2
MAG994	d__Bacteria;p__Bacillota_A;c__Clostridia;o__Oscillospirales;f__Acutalibacteraceae;g__UMGS1071;s__UMGS1071 sp934476545	p__Bacillota_A	disinfecting agents and antiseptics	Triclosan	1
MAG994	d__Bacteria;p__Bacillota_A;c__Clostridia;o__Oscillospirales;f__Acutalibacteraceae;g__UMGS1071;s__UMGS1071 sp934476545	p__Bacillota_A	tetracycline antibiotic	tetracycline	1
MAG994	d__Bacteria;p__Bacillota_A;c__Clostridia;o__Oscillospirales;f__Acutalibacteraceae;g__UMGS1071;s__UMGS1071 sp934476545	p__Bacillota_A	tetracycline antibiotic	tetracycline	1
MAG994	d__Bacteria;p__Bacillota_A;c__Clostridia;o__Oscillospirales;f__Acutalibacteraceae;g__UMGS1071;s__UMGS1071 sp934476545	p__Bacillota_A	sulfonamide antibiotic	sulfonamide	1
MAG994	d__Bacteria;p__Bacillota_A;c__Clostridia;o__Oscillospirales;f__Acutalibacteraceae;g__UMGS1071;s__UMGS1071 sp934476545	p__Bacillota_A	salicylic acid antibiotic	salicylic acid	2
MAG994	d__Bacteria;p__Bacillota_A;c__Clostridia;o__Oscillospirales;f__Acutalibacteraceae;g__UMGS1071;s__UMGS1071 sp934476545	p__Bacillota_A	rifamycin antibiotic	rifamycin	1
MAG994	d__Bacteria;p__Bacillota_A;c__Clostridia;o__Oscillospirales;f__Acutalibacteraceae;g__UMGS1071;s__UMGS1071 sp934476545	p__Bacillota_A	pyrazine antibiotic	pyrazine	1
MAG994	d__Bacteria;p__Bacillota_A;c__Clostridia;o__Oscillospirales;f__Acutalibacteraceae;g__UMGS1071;s__UMGS1071 sp934476545	p__Bacillota_A	phosphonic acid antibiotic	phosphonic acid	1
MAG994	d__Bacteria;p__Bacillota_A;c__Clostridia;o__Oscillospirales;f__Acutalibacteraceae;g__UMGS1071;s__UMGS1071 sp934476545	p__Bacillota_A	phosphonic acid antibiotic	phosphonic acid	1
MAG994	d__Bacteria;p__Bacillota_A;c__Clostridia;o__Oscillospirales;f__Acutalibacteraceae;g__UMGS1071;s__UMGS1071 sp934476545	p__Bacillota_A	phenicol antibiotic	phenicol	1
MAG994	d__Bacteria;p__Bacillota_A;c__Clostridia;o__Oscillospirales;f__Acutalibacteraceae;g__UMGS1071;s__UMGS1071 sp934476545	p__Bacillota_A	peptide antibiotic	peptide	1
MAG994	d__Bacteria;p__Bacillota_A;c__Clostridia;o__Oscillospirales;f__Acutalibacteraceae;g__UMGS1071;s__UMGS1071 sp934476545	p__Bacillota_A	peptide antibiotic	peptide	1
MAG994	d__Bacteria;p__Bacillota_A;c__Clostridia;o__Oscillospirales;f__Acutalibacteraceae;g__UMGS1071;s__UMGS1071 sp934476545	p__Bacillota_A	peptide antibiotic	peptide	1
MAG994	d__Bacteria;p__Bacillota_A;c__Clostridia;o__Oscillospirales;f__Acutalibacteraceae;g__UMGS1071;s__UMGS1071 sp934476545	p__Bacillota_A	peptide antibiotic	peptide	1
MAG994	d__Bacteria;p__Bacillota_A;c__Clostridia;o__Oscillospirales;f__Acutalibacteraceae;g__UMGS1071;s__UMGS1071 sp934476545	p__Bacillota_A	peptide antibiotic	peptide	1
MAG994	d__Bacteria;p__Bacillota_A;c__Clostridia;o__Oscillospirales;f__Acutalibacteraceae;g__UMGS1071;s__UMGS1071 sp934476545	p__Bacillota_A	peptide antibiotic	peptide	1
MAG994	d__Bacteria;p__Bacillota_A;c__Clostridia;o__Oscillospirales;f__Acutalibacteraceae;g__UMGS1071;s__UMGS1071 sp934476545	p__Bacillota_A	peptide antibiotic	peptide	1
MAG994	d__Bacteria;p__Bacillota_A;c__Clostridia;o__Oscillospirales;f__Acutalibacteraceae;g__UMGS1071;s__UMGS1071 sp934476545	p__Bacillota_A	peptide antibiotic	peptide	1
MAG994	d__Bacteria;p__Bacillota_A;c__Clostridia;o__Oscillospirales;f__Acutalibacteraceae;g__UMGS1071;s__UMGS1071 sp934476545	p__Bacillota_A	nitroimidazole antibiotic	nitroimidazole	1
MAG994	d__Bacteria;p__Bacillota_A;c__Clostridia;o__Oscillospirales;f__Acutalibacteraceae;g__UMGS1071;s__UMGS1071 sp934476545	p__Bacillota_A	nitroimidazole antibiotic	nitroimidazole	1
MAG994	d__Bacteria;p__Bacillota_A;c__Clostridia;o__Oscillospirales;f__Acutalibacteraceae;g__UMGS1071;s__UMGS1071 sp934476545	p__Bacillota_A	mupirocin-like antibiotic	mupirocin-like	2
MAG994	d__Bacteria;p__Bacillota_A;c__Clostridia;o__Oscillospirales;f__Acutalibacteraceae;g__UMGS1071;s__UMGS1071 sp934476545	p__Bacillota_A	mupirocin-like antibiotic	mupirocin-like	1
MAG994	d__Bacteria;p__Bacillota_A;c__Clostridia;o__Oscillospirales;f__Acutalibacteraceae;g__UMGS1071;s__UMGS1071 sp934476545	p__Bacillota_A	fluoroquinolone antibiotic;nybomycin-like antibiotic	Multidrug	1
MAG994	d__Bacteria;p__Bacillota_A;c__Clostridia;o__Oscillospirales;f__Acutalibacteraceae;g__UMGS1071;s__UMGS1071 sp934476545	p__Bacillota_A	aminocoumarin antibiotic;fluoroquinolone antibiotic	Multidrug	3
MAG994	d__Bacteria;p__Bacillota_A;c__Clostridia;o__Oscillospirales;f__Acutalibacteraceae;g__UMGS1071;s__UMGS1071 sp934476545	p__Bacillota_A	peptide antibiotic;rifamycin antibiotic	Multidrug	2
MAG994	d__Bacteria;p__Bacillota_A;c__Clostridia;o__Oscillospirales;f__Acutalibacteraceae;g__UMGS1071;s__UMGS1071 sp934476545	p__Bacillota_A	fluoroquinolone antibiotic;nybomycin-like antibiotic	Multidrug	2
MAG994	d__Bacteria;p__Bacillota_A;c__Clostridia;o__Oscillospirales;f__Acutalibacteraceae;g__UMGS1071;s__UMGS1071 sp934476545	p__Bacillota_A	cephalosporin;penam	Multidrug	1
MAG994	d__Bacteria;p__Bacillota_A;c__Clostridia;o__Oscillospirales;f__Acutalibacteraceae;g__UMGS1071;s__UMGS1071 sp934476545	p__Bacillota_A	diarylquinoline antibiotic;fluoroquinolone antibiotic	Multidrug	1
MAG994	d__Bacteria;p__Bacillota_A;c__Clostridia;o__Oscillospirales;f__Acutalibacteraceae;g__UMGS1071;s__UMGS1071 sp934476545	p__Bacillota_A	disinfecting agents and antiseptics;isoniazid-like antibiotic	Multidrug	1
MAG994	d__Bacteria;p__Bacillota_A;c__Clostridia;o__Oscillospirales;f__Acutalibacteraceae;g__UMGS1071;s__UMGS1071 sp934476545	p__Bacillota_A	lincosamide antibiotic;macrolide antibiotic	Multidrug	1
MAG994	d__Bacteria;p__Bacillota_A;c__Clostridia;o__Oscillospirales;f__Acutalibacteraceae;g__UMGS1071;s__UMGS1071 sp934476545	p__Bacillota_A	carbapenem;cephalosporin;cephamycin;monobactam;penam	Multidrug	1
MAG994	d__Bacteria;p__Bacillota_A;c__Clostridia;o__Oscillospirales;f__Acutalibacteraceae;g__UMGS1071;s__UMGS1071 sp934476545	p__Bacillota_A	carbapenem;cephalosporin;cephamycin;monobactam;penam	Multidrug	1
MAG994	d__Bacteria;p__Bacillota_A;c__Clostridia;o__Oscillospirales;f__Acutalibacteraceae;g__UMGS1071;s__UMGS1071 sp934476545	p__Bacillota_A	sulfonamide antibiotic;sulfone antibiotic	Multidrug	1
MAG994	d__Bacteria;p__Bacillota_A;c__Clostridia;o__Oscillospirales;f__Acutalibacteraceae;g__UMGS1071;s__UMGS1071 sp934476545	p__Bacillota_A	disinfecting agents and antiseptics;fluoroquinolone antibiotic	Multidrug	3
MAG994	d__Bacteria;p__Bacillota_A;c__Clostridia;o__Oscillospirales;f__Acutalibacteraceae;g__UMGS1071;s__UMGS1071 sp934476545	p__Bacillota_A	aminocoumarin antibiotic;aminoglycoside antibiotic	Multidrug	1
MAG994	d__Bacteria;p__Bacillota_A;c__Clostridia;o__Oscillospirales;f__Acutalibacteraceae;g__UMGS1071;s__UMGS1071 sp934476545	p__Bacillota_A	fluoroquinolone antibiotic;macrolide antibiotic;rifamycin antibiotic	Multidrug	3
MAG994	d__Bacteria;p__Bacillota_A;c__Clostridia;o__Oscillospirales;f__Acutalibacteraceae;g__UMGS1071;s__UMGS1071 sp934476545	p__Bacillota_A	fluoroquinolone antibiotic;macrolide antibiotic;rifamycin antibiotic	Multidrug	1
MAG994	d__Bacteria;p__Bacillota_A;c__Clostridia;o__Oscillospirales;f__Acutalibacteraceae;g__UMGS1071;s__UMGS1071 sp934476545	p__Bacillota_A	glycylcycline;tetracycline antibiotic	Multidrug	1
MAG994	d__Bacteria;p__Bacillota_A;c__Clostridia;o__Oscillospirales;f__Acutalibacteraceae;g__UMGS1071;s__UMGS1071 sp934476545	p__Bacillota_A	glycopeptide antibiotic;oxazolidinone antibiotic	Multidrug	4
MAG994	d__Bacteria;p__Bacillota_A;c__Clostridia;o__Oscillospirales;f__Acutalibacteraceae;g__UMGS1071;s__UMGS1071 sp934476545	p__Bacillota_A	oxazolidinone antibiotic;phenicol antibiotic	Multidrug	1
MAG994	d__Bacteria;p__Bacillota_A;c__Clostridia;o__Oscillospirales;f__Acutalibacteraceae;g__UMGS1071;s__UMGS1071 sp934476545	p__Bacillota_A	streptogramin A antibiotic;streptogramin antibiotic	Multidrug	1
MAG994	d__Bacteria;p__Bacillota_A;c__Clostridia;o__Oscillospirales;f__Acutalibacteraceae;g__UMGS1071;s__UMGS1071 sp934476545	p__Bacillota_A	streptogramin A antibiotic;streptogramin antibiotic	Multidrug	2
MAG994	d__Bacteria;p__Bacillota_A;c__Clostridia;o__Oscillospirales;f__Acutalibacteraceae;g__UMGS1071;s__UMGS1071 sp934476545	p__Bacillota_A	lincosamide antibiotic;macrolide antibiotic;streptogramin A antibiotic;streptogramin B antibiotic;streptogramin antibiotic	MLS	1
MAG994	d__Bacteria;p__Bacillota_A;c__Clostridia;o__Oscillospirales;f__Acutalibacteraceae;g__UMGS1071;s__UMGS1071 sp934476545	p__Bacillota_A	macrolide antibiotic	macrolide	4
MAG994	d__Bacteria;p__Bacillota_A;c__Clostridia;o__Oscillospirales;f__Acutalibacteraceae;g__UMGS1071;s__UMGS1071 sp934476545	p__Bacillota_A	lincosamide antibiotic	lincosamide	1
MAG994	d__Bacteria;p__Bacillota_A;c__Clostridia;o__Oscillospirales;f__Acutalibacteraceae;g__UMGS1071;s__UMGS1071 sp934476545	p__Bacillota_A	glycopeptide antibiotic	glycopeptide	1
MAG994	d__Bacteria;p__Bacillota_A;c__Clostridia;o__Oscillospirales;f__Acutalibacteraceae;g__UMGS1071;s__UMGS1071 sp934476545	p__Bacillota_A	glycopeptide antibiotic	glycopeptide	1
MAG994	d__Bacteria;p__Bacillota_A;c__Clostridia;o__Oscillospirales;f__Acutalibacteraceae;g__UMGS1071;s__UMGS1071 sp934476545	p__Bacillota_A	glycopeptide antibiotic	glycopeptide	1
MAG994	d__Bacteria;p__Bacillota_A;c__Clostridia;o__Oscillospirales;f__Acutalibacteraceae;g__UMGS1071;s__UMGS1071 sp934476545	p__Bacillota_A	glycopeptide antibiotic	glycopeptide	1
MAG994	d__Bacteria;p__Bacillota_A;c__Clostridia;o__Oscillospirales;f__Acutalibacteraceae;g__UMGS1071;s__UMGS1071 sp934476545	p__Bacillota_A	glycopeptide antibiotic	glycopeptide	2
MAG994	d__Bacteria;p__Bacillota_A;c__Clostridia;o__Oscillospirales;f__Acutalibacteraceae;g__UMGS1071;s__UMGS1071 sp934476545	p__Bacillota_A	glycopeptide antibiotic	glycopeptide	1
MAG994	d__Bacteria;p__Bacillota_A;c__Clostridia;o__Oscillospirales;f__Acutalibacteraceae;g__UMGS1071;s__UMGS1071 sp934476545	p__Bacillota_A	fusidane antibiotic	fusidane	1
MAG994	d__Bacteria;p__Bacillota_A;c__Clostridia;o__Oscillospirales;f__Acutalibacteraceae;g__UMGS1071;s__UMGS1071 sp934476545	p__Bacillota_A	fluoroquinolone antibiotic	fluoroquinolone	1
MAG994	d__Bacteria;p__Bacillota_A;c__Clostridia;o__Oscillospirales;f__Acutalibacteraceae;g__UMGS1071;s__UMGS1071 sp934476545	p__Bacillota_A	diaminopyrimidine antibiotic	diaminopyrimidine	1
MAG994	d__Bacteria;p__Bacillota_A;c__Clostridia;o__Oscillospirales;f__Acutalibacteraceae;g__UMGS1071;s__UMGS1071 sp934476545	p__Bacillota_A	cephalosporin	cephalosporin	1
MAG994	d__Bacteria;p__Bacillota_A;c__Clostridia;o__Oscillospirales;f__Acutalibacteraceae;g__UMGS1071;s__UMGS1071 sp934476545	p__Bacillota_A	aminoglycoside antibiotic	aminoglycoside	1
MAG994	d__Bacteria;p__Bacillota_A;c__Clostridia;o__Oscillospirales;f__Acutalibacteraceae;g__UMGS1071;s__UMGS1071 sp934476545	p__Bacillota_A	aminoglycoside antibiotic	aminoglycoside	1
MAG994	d__Bacteria;p__Bacillota_A;c__Clostridia;o__Oscillospirales;f__Acutalibacteraceae;g__UMGS1071;s__UMGS1071 sp934476545	p__Bacillota_A	aminoglycoside antibiotic	aminoglycoside	1
MAG994	d__Bacteria;p__Bacillota_A;c__Clostridia;o__Oscillospirales;f__Acutalibacteraceae;g__UMGS1071;s__UMGS1071 sp934476545	p__Bacillota_A	aminoglycoside antibiotic	aminoglycoside	2
MAG994	d__Bacteria;p__Bacillota_A;c__Clostridia;o__Oscillospirales;f__Acutalibacteraceae;g__UMGS1071;s__UMGS1071 sp934476545	p__Bacillota_A	aminocoumarin antibiotic	aminocoumarin	1
MAG993	d__Bacteria;p__Bacillota_A;c__Clostridia;o__Oscillospirales;f__Ruminococcaceae;g__Faecalibacterium;s__Faecalibacterium prausnitzii	p__Bacillota_A	disinfecting agents and antiseptics	Triclosan	1
MAG993	d__Bacteria;p__Bacillota_A;c__Clostridia;o__Oscillospirales;f__Ruminococcaceae;g__Faecalibacterium;s__Faecalibacterium prausnitzii	p__Bacillota_A	tetracycline antibiotic	tetracycline	1
MAG993	d__Bacteria;p__Bacillota_A;c__Clostridia;o__Oscillospirales;f__Ruminococcaceae;g__Faecalibacterium;s__Faecalibacterium prausnitzii	p__Bacillota_A	tetracycline antibiotic	tetracycline	1
MAG993	d__Bacteria;p__Bacillota_A;c__Clostridia;o__Oscillospirales;f__Ruminococcaceae;g__Faecalibacterium;s__Faecalibacterium prausnitzii	p__Bacillota_A	tetracycline antibiotic	tetracycline	2
MAG993	d__Bacteria;p__Bacillota_A;c__Clostridia;o__Oscillospirales;f__Ruminococcaceae;g__Faecalibacterium;s__Faecalibacterium prausnitzii	p__Bacillota_A	salicylic acid antibiotic	salicylic acid	2
MAG993	d__Bacteria;p__Bacillota_A;c__Clostridia;o__Oscillospirales;f__Ruminococcaceae;g__Faecalibacterium;s__Faecalibacterium prausnitzii	p__Bacillota_A	pleuromutilin antibiotic	pleuromutilin	1
MAG993	d__Bacteria;p__Bacillota_A;c__Clostridia;o__Oscillospirales;f__Ruminococcaceae;g__Faecalibacterium;s__Faecalibacterium prausnitzii	p__Bacillota_A	phosphonic acid antibiotic	phosphonic acid	2
MAG993	d__Bacteria;p__Bacillota_A;c__Clostridia;o__Oscillospirales;f__Ruminococcaceae;g__Faecalibacterium;s__Faecalibacterium prausnitzii	p__Bacillota_A	peptide antibiotic	peptide	1
MAG993	d__Bacteria;p__Bacillota_A;c__Clostridia;o__Oscillospirales;f__Ruminococcaceae;g__Faecalibacterium;s__Faecalibacterium prausnitzii	p__Bacillota_A	peptide antibiotic	peptide	1
MAG993	d__Bacteria;p__Bacillota_A;c__Clostridia;o__Oscillospirales;f__Ruminococcaceae;g__Faecalibacterium;s__Faecalibacterium prausnitzii	p__Bacillota_A	peptide antibiotic	peptide	1
MAG993	d__Bacteria;p__Bacillota_A;c__Clostridia;o__Oscillospirales;f__Ruminococcaceae;g__Faecalibacterium;s__Faecalibacterium prausnitzii	p__Bacillota_A	peptide antibiotic	peptide	2
MAG993	d__Bacteria;p__Bacillota_A;c__Clostridia;o__Oscillospirales;f__Ruminococcaceae;g__Faecalibacterium;s__Faecalibacterium prausnitzii	p__Bacillota_A	peptide antibiotic	peptide	1
MAG993	d__Bacteria;p__Bacillota_A;c__Clostridia;o__Oscillospirales;f__Ruminococcaceae;g__Faecalibacterium;s__Faecalibacterium prausnitzii	p__Bacillota_A	peptide antibiotic	peptide	1
MAG993	d__Bacteria;p__Bacillota_A;c__Clostridia;o__Oscillospirales;f__Ruminococcaceae;g__Faecalibacterium;s__Faecalibacterium prausnitzii	p__Bacillota_A	peptide antibiotic	peptide	1
MAG993	d__Bacteria;p__Bacillota_A;c__Clostridia;o__Oscillospirales;f__Ruminococcaceae;g__Faecalibacterium;s__Faecalibacterium prausnitzii	p__Bacillota_A	peptide antibiotic	peptide	1
MAG993	d__Bacteria;p__Bacillota_A;c__Clostridia;o__Oscillospirales;f__Ruminococcaceae;g__Faecalibacterium;s__Faecalibacterium prausnitzii	p__Bacillota_A	peptide antibiotic	peptide	1
MAG993	d__Bacteria;p__Bacillota_A;c__Clostridia;o__Oscillospirales;f__Ruminococcaceae;g__Faecalibacterium;s__Faecalibacterium prausnitzii	p__Bacillota_A	peptide antibiotic	peptide	1
MAG993	d__Bacteria;p__Bacillota_A;c__Clostridia;o__Oscillospirales;f__Ruminococcaceae;g__Faecalibacterium;s__Faecalibacterium prausnitzii	p__Bacillota_A	nitroimidazole antibiotic	nitroimidazole	1
MAG993	d__Bacteria;p__Bacillota_A;c__Clostridia;o__Oscillospirales;f__Ruminococcaceae;g__Faecalibacterium;s__Faecalibacterium prausnitzii	p__Bacillota_A	mupirocin-like antibiotic	mupirocin-like	2
MAG993	d__Bacteria;p__Bacillota_A;c__Clostridia;o__Oscillospirales;f__Ruminococcaceae;g__Faecalibacterium;s__Faecalibacterium prausnitzii	p__Bacillota_A	mupirocin-like antibiotic	mupirocin-like	1
MAG993	d__Bacteria;p__Bacillota_A;c__Clostridia;o__Oscillospirales;f__Ruminococcaceae;g__Faecalibacterium;s__Faecalibacterium prausnitzii	p__Bacillota_A	lincosamide antibiotic;nucleoside antibiotic;streptogramin A antibiotic;streptogramin antibiotic	Multidrug	1
MAG993	d__Bacteria;p__Bacillota_A;c__Clostridia;o__Oscillospirales;f__Ruminococcaceae;g__Faecalibacterium;s__Faecalibacterium prausnitzii	p__Bacillota_A	carbapenem;cephalosporin;cephamycin;monobactam;penam	Multidrug	2
MAG993	d__Bacteria;p__Bacillota_A;c__Clostridia;o__Oscillospirales;f__Ruminococcaceae;g__Faecalibacterium;s__Faecalibacterium prausnitzii	p__Bacillota_A	aminoglycoside antibiotic;carbapenem;cephalosporin;cephamycin;disinfecting agents and antiseptics;fluoroquinolone antibiotic;macrolide antibiotic;monobactam;penam;penem;phenicol antibiotic;tetracycline antibiotic	Multidrug	1
MAG993	d__Bacteria;p__Bacillota_A;c__Clostridia;o__Oscillospirales;f__Ruminococcaceae;g__Faecalibacterium;s__Faecalibacterium prausnitzii	p__Bacillota_A	aminoglycoside antibiotic;penam;tetracycline antibiotic	Multidrug	1
MAG993	d__Bacteria;p__Bacillota_A;c__Clostridia;o__Oscillospirales;f__Ruminococcaceae;g__Faecalibacterium;s__Faecalibacterium prausnitzii	p__Bacillota_A	fluoroquinolone antibiotic;nybomycin-like antibiotic	Multidrug	1
MAG993	d__Bacteria;p__Bacillota_A;c__Clostridia;o__Oscillospirales;f__Ruminococcaceae;g__Faecalibacterium;s__Faecalibacterium prausnitzii	p__Bacillota_A	carbapenem;cephalosporin;cephamycin;monobactam;penam	Multidrug	1
MAG993	d__Bacteria;p__Bacillota_A;c__Clostridia;o__Oscillospirales;f__Ruminococcaceae;g__Faecalibacterium;s__Faecalibacterium prausnitzii	p__Bacillota_A	aminocoumarin antibiotic;fluoroquinolone antibiotic	Multidrug	1
MAG993	d__Bacteria;p__Bacillota_A;c__Clostridia;o__Oscillospirales;f__Ruminococcaceae;g__Faecalibacterium;s__Faecalibacterium prausnitzii	p__Bacillota_A	disinfecting agents and antiseptics;fluoroquinolone antibiotic	Multidrug	3
MAG993	d__Bacteria;p__Bacillota_A;c__Clostridia;o__Oscillospirales;f__Ruminococcaceae;g__Faecalibacterium;s__Faecalibacterium prausnitzii	p__Bacillota_A	lincosamide antibiotic;oxazolidinone antibiotic;phenicol antibiotic;pleuromutilin antibiotic;streptogramin A antibiotic;streptogramin antibiotic	Multidrug	1
MAG993	d__Bacteria;p__Bacillota_A;c__Clostridia;o__Oscillospirales;f__Ruminococcaceae;g__Faecalibacterium;s__Faecalibacterium prausnitzii	p__Bacillota_A	fluoroquinolone antibiotic;macrolide antibiotic;rifamycin antibiotic	Multidrug	1
MAG993	d__Bacteria;p__Bacillota_A;c__Clostridia;o__Oscillospirales;f__Ruminococcaceae;g__Faecalibacterium;s__Faecalibacterium prausnitzii	p__Bacillota_A	fluoroquinolone antibiotic;macrolide antibiotic;rifamycin antibiotic	Multidrug	1
MAG993	d__Bacteria;p__Bacillota_A;c__Clostridia;o__Oscillospirales;f__Ruminococcaceae;g__Faecalibacterium;s__Faecalibacterium prausnitzii	p__Bacillota_A	carbapenem;cephalosporin;cephamycin;disinfecting agents and antiseptics;fluoroquinolone antibiotic;glycylcycline;monobactam;penam;penem;phenicol antibiotic;rifamycin antibiotic;tetracycline antibiotic	Multidrug	1
MAG993	d__Bacteria;p__Bacillota_A;c__Clostridia;o__Oscillospirales;f__Ruminococcaceae;g__Faecalibacterium;s__Faecalibacterium prausnitzii	p__Bacillota_A	glycylcycline;tetracycline antibiotic	Multidrug	1
MAG993	d__Bacteria;p__Bacillota_A;c__Clostridia;o__Oscillospirales;f__Ruminococcaceae;g__Faecalibacterium;s__Faecalibacterium prausnitzii	p__Bacillota_A	glycopeptide antibiotic;oxazolidinone antibiotic	Multidrug	4
MAG993	d__Bacteria;p__Bacillota_A;c__Clostridia;o__Oscillospirales;f__Ruminococcaceae;g__Faecalibacterium;s__Faecalibacterium prausnitzii	p__Bacillota_A	antibacterial free fatty acids;macrolide antibiotic;penam	Multidrug	1
MAG993	d__Bacteria;p__Bacillota_A;c__Clostridia;o__Oscillospirales;f__Ruminococcaceae;g__Faecalibacterium;s__Faecalibacterium prausnitzii	p__Bacillota_A	lincosamide antibiotic;pleuromutilin antibiotic;streptogramin A antibiotic;streptogramin antibiotic	Multidrug	1
MAG993	d__Bacteria;p__Bacillota_A;c__Clostridia;o__Oscillospirales;f__Ruminococcaceae;g__Faecalibacterium;s__Faecalibacterium prausnitzii	p__Bacillota_A	aminoglycoside antibiotic;cephalosporin;cephamycin;penam	Multidrug	1
MAG993	d__Bacteria;p__Bacillota_A;c__Clostridia;o__Oscillospirales;f__Ruminococcaceae;g__Faecalibacterium;s__Faecalibacterium prausnitzii	p__Bacillota_A	lincosamide antibiotic;macrolide antibiotic	Multidrug	1
MAG993	d__Bacteria;p__Bacillota_A;c__Clostridia;o__Oscillospirales;f__Ruminococcaceae;g__Faecalibacterium;s__Faecalibacterium prausnitzii	p__Bacillota_A	lincosamide antibiotic;macrolide antibiotic;streptogramin A antibiotic;streptogramin B antibiotic;streptogramin antibiotic	MLS	1
MAG993	d__Bacteria;p__Bacillota_A;c__Clostridia;o__Oscillospirales;f__Ruminococcaceae;g__Faecalibacterium;s__Faecalibacterium prausnitzii	p__Bacillota_A	macrolide antibiotic	macrolide	5
MAG993	d__Bacteria;p__Bacillota_A;c__Clostridia;o__Oscillospirales;f__Ruminococcaceae;g__Faecalibacterium;s__Faecalibacterium prausnitzii	p__Bacillota_A	macrolide antibiotic	macrolide	1
MAG993	d__Bacteria;p__Bacillota_A;c__Clostridia;o__Oscillospirales;f__Ruminococcaceae;g__Faecalibacterium;s__Faecalibacterium prausnitzii	p__Bacillota_A	macrolide antibiotic	macrolide	1
MAG993	d__Bacteria;p__Bacillota_A;c__Clostridia;o__Oscillospirales;f__Ruminococcaceae;g__Faecalibacterium;s__Faecalibacterium prausnitzii	p__Bacillota_A	lincosamide antibiotic	lincosamide	1
MAG993	d__Bacteria;p__Bacillota_A;c__Clostridia;o__Oscillospirales;f__Ruminococcaceae;g__Faecalibacterium;s__Faecalibacterium prausnitzii	p__Bacillota_A	lincosamide antibiotic	lincosamide	1
MAG993	d__Bacteria;p__Bacillota_A;c__Clostridia;o__Oscillospirales;f__Ruminococcaceae;g__Faecalibacterium;s__Faecalibacterium prausnitzii	p__Bacillota_A	glycopeptide antibiotic	glycopeptide	1
MAG993	d__Bacteria;p__Bacillota_A;c__Clostridia;o__Oscillospirales;f__Ruminococcaceae;g__Faecalibacterium;s__Faecalibacterium prausnitzii	p__Bacillota_A	glycopeptide antibiotic	glycopeptide	1
MAG993	d__Bacteria;p__Bacillota_A;c__Clostridia;o__Oscillospirales;f__Ruminococcaceae;g__Faecalibacterium;s__Faecalibacterium prausnitzii	p__Bacillota_A	glycopeptide antibiotic	glycopeptide	1
MAG993	d__Bacteria;p__Bacillota_A;c__Clostridia;o__Oscillospirales;f__Ruminococcaceae;g__Faecalibacterium;s__Faecalibacterium prausnitzii	p__Bacillota_A	glycopeptide antibiotic	glycopeptide	1
MAG993	d__Bacteria;p__Bacillota_A;c__Clostridia;o__Oscillospirales;f__Ruminococcaceae;g__Faecalibacterium;s__Faecalibacterium prausnitzii	p__Bacillota_A	glycopeptide antibiotic	glycopeptide	2
MAG993	d__Bacteria;p__Bacillota_A;c__Clostridia;o__Oscillospirales;f__Ruminococcaceae;g__Faecalibacterium;s__Faecalibacterium prausnitzii	p__Bacillota_A	glycopeptide antibiotic	glycopeptide	1
MAG993	d__Bacteria;p__Bacillota_A;c__Clostridia;o__Oscillospirales;f__Ruminococcaceae;g__Faecalibacterium;s__Faecalibacterium prausnitzii	p__Bacillota_A	glycopeptide antibiotic	glycopeptide	2
MAG993	d__Bacteria;p__Bacillota_A;c__Clostridia;o__Oscillospirales;f__Ruminococcaceae;g__Faecalibacterium;s__Faecalibacterium prausnitzii	p__Bacillota_A	glycopeptide antibiotic	glycopeptide	1
MAG993	d__Bacteria;p__Bacillota_A;c__Clostridia;o__Oscillospirales;f__Ruminococcaceae;g__Faecalibacterium;s__Faecalibacterium prausnitzii	p__Bacillota_A	glycopeptide antibiotic	glycopeptide	1
MAG993	d__Bacteria;p__Bacillota_A;c__Clostridia;o__Oscillospirales;f__Ruminococcaceae;g__Faecalibacterium;s__Faecalibacterium prausnitzii	p__Bacillota_A	fluoroquinolone antibiotic	fluoroquinolone	2
MAG993	d__Bacteria;p__Bacillota_A;c__Clostridia;o__Oscillospirales;f__Ruminococcaceae;g__Faecalibacterium;s__Faecalibacterium prausnitzii	p__Bacillota_A	fluoroquinolone antibiotic	fluoroquinolone	2
MAG993	d__Bacteria;p__Bacillota_A;c__Clostridia;o__Oscillospirales;f__Ruminococcaceae;g__Faecalibacterium;s__Faecalibacterium prausnitzii	p__Bacillota_A	cephalosporin	cephalosporin	1
MAG993	d__Bacteria;p__Bacillota_A;c__Clostridia;o__Oscillospirales;f__Ruminococcaceae;g__Faecalibacterium;s__Faecalibacterium prausnitzii	p__Bacillota_A	aminoglycoside antibiotic	aminoglycoside	2
MAG993	d__Bacteria;p__Bacillota_A;c__Clostridia;o__Oscillospirales;f__Ruminococcaceae;g__Faecalibacterium;s__Faecalibacterium prausnitzii	p__Bacillota_A	aminocoumarin antibiotic	aminocoumarin	1
MAG992	d__Bacteria;p__Bacillota;c__Bacilli;o__Lactobacillales;f__Streptococcaceae;g__Streptococcus;s__Streptococcus anginosus	p__Bacillota	disinfecting agents and antiseptics	Triclosan	1
MAG992	d__Bacteria;p__Bacillota;c__Bacilli;o__Lactobacillales;f__Streptococcaceae;g__Streptococcus;s__Streptococcus anginosus	p__Bacillota	tetracycline antibiotic	tetracycline	1
MAG992	d__Bacteria;p__Bacillota;c__Bacilli;o__Lactobacillales;f__Streptococcaceae;g__Streptococcus;s__Streptococcus anginosus	p__Bacillota	tetracycline antibiotic	tetracycline	1
MAG992	d__Bacteria;p__Bacillota;c__Bacilli;o__Lactobacillales;f__Streptococcaceae;g__Streptococcus;s__Streptococcus anginosus	p__Bacillota	tetracycline antibiotic	tetracycline	1
MAG992	d__Bacteria;p__Bacillota;c__Bacilli;o__Lactobacillales;f__Streptococcaceae;g__Streptococcus;s__Streptococcus anginosus	p__Bacillota	tetracycline antibiotic	tetracycline	1
MAG992	d__Bacteria;p__Bacillota;c__Bacilli;o__Lactobacillales;f__Streptococcaceae;g__Streptococcus;s__Streptococcus anginosus	p__Bacillota	tetracycline antibiotic	tetracycline	2
MAG992	d__Bacteria;p__Bacillota;c__Bacilli;o__Lactobacillales;f__Streptococcaceae;g__Streptococcus;s__Streptococcus anginosus	p__Bacillota	tetracycline antibiotic	tetracycline	2
MAG992	d__Bacteria;p__Bacillota;c__Bacilli;o__Lactobacillales;f__Streptococcaceae;g__Streptococcus;s__Streptococcus anginosus	p__Bacillota	tetracycline antibiotic	tetracycline	2
MAG992	d__Bacteria;p__Bacillota;c__Bacilli;o__Lactobacillales;f__Streptococcaceae;g__Streptococcus;s__Streptococcus anginosus	p__Bacillota	tetracycline antibiotic	tetracycline	1
MAG992	d__Bacteria;p__Bacillota;c__Bacilli;o__Lactobacillales;f__Streptococcaceae;g__Streptococcus;s__Streptococcus anginosus	p__Bacillota	salicylic acid antibiotic	salicylic acid	2
MAG992	d__Bacteria;p__Bacillota;c__Bacilli;o__Lactobacillales;f__Streptococcaceae;g__Streptococcus;s__Streptococcus anginosus	p__Bacillota	pyrazine antibiotic	pyrazine	3
MAG992	d__Bacteria;p__Bacillota;c__Bacilli;o__Lactobacillales;f__Streptococcaceae;g__Streptococcus;s__Streptococcus anginosus	p__Bacillota	pleuromutilin antibiotic	pleuromutilin	2
MAG992	d__Bacteria;p__Bacillota;c__Bacilli;o__Lactobacillales;f__Streptococcaceae;g__Streptococcus;s__Streptococcus anginosus	p__Bacillota	pleuromutilin antibiotic	pleuromutilin	1
MAG992	d__Bacteria;p__Bacillota;c__Bacilli;o__Lactobacillales;f__Streptococcaceae;g__Streptococcus;s__Streptococcus anginosus	p__Bacillota	pleuromutilin antibiotic	pleuromutilin	1
MAG992	d__Bacteria;p__Bacillota;c__Bacilli;o__Lactobacillales;f__Streptococcaceae;g__Streptococcus;s__Streptococcus anginosus	p__Bacillota	phosphonic acid antibiotic	phosphonic acid	3
MAG992	d__Bacteria;p__Bacillota;c__Bacilli;o__Lactobacillales;f__Streptococcaceae;g__Streptococcus;s__Streptococcus anginosus	p__Bacillota	phosphonic acid antibiotic	phosphonic acid	1
MAG992	d__Bacteria;p__Bacillota;c__Bacilli;o__Lactobacillales;f__Streptococcaceae;g__Streptococcus;s__Streptococcus anginosus	p__Bacillota	peptide antibiotic	peptide	2
MAG992	d__Bacteria;p__Bacillota;c__Bacilli;o__Lactobacillales;f__Streptococcaceae;g__Streptococcus;s__Streptococcus anginosus	p__Bacillota	peptide antibiotic	peptide	2
MAG992	d__Bacteria;p__Bacillota;c__Bacilli;o__Lactobacillales;f__Streptococcaceae;g__Streptococcus;s__Streptococcus anginosus	p__Bacillota	peptide antibiotic	peptide	1
MAG992	d__Bacteria;p__Bacillota;c__Bacilli;o__Lactobacillales;f__Streptococcaceae;g__Streptococcus;s__Streptococcus anginosus	p__Bacillota	peptide antibiotic	peptide	1
MAG992	d__Bacteria;p__Bacillota;c__Bacilli;o__Lactobacillales;f__Streptococcaceae;g__Streptococcus;s__Streptococcus anginosus	p__Bacillota	peptide antibiotic	peptide	1
MAG992	d__Bacteria;p__Bacillota;c__Bacilli;o__Lactobacillales;f__Streptococcaceae;g__Streptococcus;s__Streptococcus anginosus	p__Bacillota	peptide antibiotic	peptide	1
MAG992	d__Bacteria;p__Bacillota;c__Bacilli;o__Lactobacillales;f__Streptococcaceae;g__Streptococcus;s__Streptococcus anginosus	p__Bacillota	peptide antibiotic	peptide	1
MAG992	d__Bacteria;p__Bacillota;c__Bacilli;o__Lactobacillales;f__Streptococcaceae;g__Streptococcus;s__Streptococcus anginosus	p__Bacillota	peptide antibiotic	peptide	1
MAG992	d__Bacteria;p__Bacillota;c__Bacilli;o__Lactobacillales;f__Streptococcaceae;g__Streptococcus;s__Streptococcus anginosus	p__Bacillota	peptide antibiotic	peptide	2
MAG992	d__Bacteria;p__Bacillota;c__Bacilli;o__Lactobacillales;f__Streptococcaceae;g__Streptococcus;s__Streptococcus anginosus	p__Bacillota	peptide antibiotic	peptide	1
MAG992	d__Bacteria;p__Bacillota;c__Bacilli;o__Lactobacillales;f__Streptococcaceae;g__Streptococcus;s__Streptococcus anginosus	p__Bacillota	peptide antibiotic	peptide	1
MAG992	d__Bacteria;p__Bacillota;c__Bacilli;o__Lactobacillales;f__Streptococcaceae;g__Streptococcus;s__Streptococcus anginosus	p__Bacillota	peptide antibiotic	peptide	2
MAG992	d__Bacteria;p__Bacillota;c__Bacilli;o__Lactobacillales;f__Streptococcaceae;g__Streptococcus;s__Streptococcus anginosus	p__Bacillota	nitrofuran antibiotic	nitrofuran	1
MAG992	d__Bacteria;p__Bacillota;c__Bacilli;o__Lactobacillales;f__Streptococcaceae;g__Streptococcus;s__Streptococcus anginosus	p__Bacillota	mupirocin-like antibiotic	mupirocin-like	3
MAG992	d__Bacteria;p__Bacillota;c__Bacilli;o__Lactobacillales;f__Streptococcaceae;g__Streptococcus;s__Streptococcus anginosus	p__Bacillota	mupirocin-like antibiotic	mupirocin-like	1
MAG992	d__Bacteria;p__Bacillota;c__Bacilli;o__Lactobacillales;f__Streptococcaceae;g__Streptococcus;s__Streptococcus anginosus	p__Bacillota	peptide antibiotic;rifamycin antibiotic	Multidrug	2
MAG992	d__Bacteria;p__Bacillota;c__Bacilli;o__Lactobacillales;f__Streptococcaceae;g__Streptococcus;s__Streptococcus anginosus	p__Bacillota	fluoroquinolone antibiotic;nybomycin-like antibiotic	Multidrug	1
MAG992	d__Bacteria;p__Bacillota;c__Bacilli;o__Lactobacillales;f__Streptococcaceae;g__Streptococcus;s__Streptococcus anginosus	p__Bacillota	carbapenem;cephalosporin;cephamycin;monobactam;penam	Multidrug	1
MAG992	d__Bacteria;p__Bacillota;c__Bacilli;o__Lactobacillales;f__Streptococcaceae;g__Streptococcus;s__Streptococcus anginosus	p__Bacillota	diarylquinoline antibiotic;fluoroquinolone antibiotic	Multidrug	2
MAG992	d__Bacteria;p__Bacillota;c__Bacilli;o__Lactobacillales;f__Streptococcaceae;g__Streptococcus;s__Streptococcus anginosus	p__Bacillota	glycopeptide antibiotic;macrolide antibiotic	Multidrug	1
MAG992	d__Bacteria;p__Bacillota;c__Bacilli;o__Lactobacillales;f__Streptococcaceae;g__Streptococcus;s__Streptococcus anginosus	p__Bacillota	aminoglycoside antibiotic;carbapenem;cephalosporin;cephamycin;disinfecting agents and antiseptics;fluoroquinolone antibiotic;macrolide antibiotic;monobactam;penam;penem;phenicol antibiotic;tetracycline antibiotic	Multidrug	1
MAG992	d__Bacteria;p__Bacillota;c__Bacilli;o__Lactobacillales;f__Streptococcaceae;g__Streptococcus;s__Streptococcus anginosus	p__Bacillota	carbapenem;cephalosporin;cephamycin;monobactam;penam	Multidrug	1
MAG992	d__Bacteria;p__Bacillota;c__Bacilli;o__Lactobacillales;f__Streptococcaceae;g__Streptococcus;s__Streptococcus anginosus	p__Bacillota	carbapenem;cephalosporin;cephamycin;monobactam;penam	Multidrug	1
MAG992	d__Bacteria;p__Bacillota;c__Bacilli;o__Lactobacillales;f__Streptococcaceae;g__Streptococcus;s__Streptococcus anginosus	p__Bacillota	carbapenem;cephalosporin;cephamycin;monobactam;penam	Multidrug	1
MAG992	d__Bacteria;p__Bacillota;c__Bacilli;o__Lactobacillales;f__Streptococcaceae;g__Streptococcus;s__Streptococcus anginosus	p__Bacillota	disinfecting agents and antiseptics;fluoroquinolone antibiotic	Multidrug	1
MAG992	d__Bacteria;p__Bacillota;c__Bacilli;o__Lactobacillales;f__Streptococcaceae;g__Streptococcus;s__Streptococcus anginosus	p__Bacillota	fluoroquinolone antibiotic;macrolide antibiotic;rifamycin antibiotic	Multidrug	3
MAG992	d__Bacteria;p__Bacillota;c__Bacilli;o__Lactobacillales;f__Streptococcaceae;g__Streptococcus;s__Streptococcus anginosus	p__Bacillota	fluoroquinolone antibiotic;macrolide antibiotic;rifamycin antibiotic	Multidrug	2
MAG992	d__Bacteria;p__Bacillota;c__Bacilli;o__Lactobacillales;f__Streptococcaceae;g__Streptococcus;s__Streptococcus anginosus	p__Bacillota	lincosamide antibiotic;nucleoside antibiotic	Multidrug	1
MAG992	d__Bacteria;p__Bacillota;c__Bacilli;o__Lactobacillales;f__Streptococcaceae;g__Streptococcus;s__Streptococcus anginosus	p__Bacillota	glycopeptide antibiotic;oxazolidinone antibiotic	Multidrug	4
MAG992	d__Bacteria;p__Bacillota;c__Bacilli;o__Lactobacillales;f__Streptococcaceae;g__Streptococcus;s__Streptococcus anginosus	p__Bacillota	oxazolidinone antibiotic;phenicol antibiotic	Multidrug	5
MAG992	d__Bacteria;p__Bacillota;c__Bacilli;o__Lactobacillales;f__Streptococcaceae;g__Streptococcus;s__Streptococcus anginosus	p__Bacillota	streptogramin A antibiotic;streptogramin antibiotic	Multidrug	1
MAG992	d__Bacteria;p__Bacillota;c__Bacilli;o__Lactobacillales;f__Streptococcaceae;g__Streptococcus;s__Streptococcus anginosus	p__Bacillota	lincosamide antibiotic;macrolide antibiotic;streptogramin A antibiotic;streptogramin B antibiotic;streptogramin antibiotic	MLS	1
MAG992	d__Bacteria;p__Bacillota;c__Bacilli;o__Lactobacillales;f__Streptococcaceae;g__Streptococcus;s__Streptococcus anginosus	p__Bacillota	macrolide antibiotic	macrolide	3
MAG992	d__Bacteria;p__Bacillota;c__Bacilli;o__Lactobacillales;f__Streptococcaceae;g__Streptococcus;s__Streptococcus anginosus	p__Bacillota	macrolide antibiotic	macrolide	1
MAG992	d__Bacteria;p__Bacillota;c__Bacilli;o__Lactobacillales;f__Streptococcaceae;g__Streptococcus;s__Streptococcus anginosus	p__Bacillota	macrolide antibiotic	macrolide	1
MAG992	d__Bacteria;p__Bacillota;c__Bacilli;o__Lactobacillales;f__Streptococcaceae;g__Streptococcus;s__Streptococcus anginosus	p__Bacillota	lincosamide antibiotic	lincosamide	2
MAG992	d__Bacteria;p__Bacillota;c__Bacilli;o__Lactobacillales;f__Streptococcaceae;g__Streptococcus;s__Streptococcus anginosus	p__Bacillota	glycopeptide antibiotic	glycopeptide	1
MAG992	d__Bacteria;p__Bacillota;c__Bacilli;o__Lactobacillales;f__Streptococcaceae;g__Streptococcus;s__Streptococcus anginosus	p__Bacillota	glycopeptide antibiotic	glycopeptide	1
MAG992	d__Bacteria;p__Bacillota;c__Bacilli;o__Lactobacillales;f__Streptococcaceae;g__Streptococcus;s__Streptococcus anginosus	p__Bacillota	glycopeptide antibiotic	glycopeptide	2
MAG992	d__Bacteria;p__Bacillota;c__Bacilli;o__Lactobacillales;f__Streptococcaceae;g__Streptococcus;s__Streptococcus anginosus	p__Bacillota	glycopeptide antibiotic	glycopeptide	1
MAG992	d__Bacteria;p__Bacillota;c__Bacilli;o__Lactobacillales;f__Streptococcaceae;g__Streptococcus;s__Streptococcus anginosus	p__Bacillota	glycopeptide antibiotic	glycopeptide	1
MAG992	d__Bacteria;p__Bacillota;c__Bacilli;o__Lactobacillales;f__Streptococcaceae;g__Streptococcus;s__Streptococcus anginosus	p__Bacillota	fusidane antibiotic	fusidane	1
MAG992	d__Bacteria;p__Bacillota;c__Bacilli;o__Lactobacillales;f__Streptococcaceae;g__Streptococcus;s__Streptococcus anginosus	p__Bacillota	fluoroquinolone antibiotic	fluoroquinolone	1
MAG992	d__Bacteria;p__Bacillota;c__Bacilli;o__Lactobacillales;f__Streptococcaceae;g__Streptococcus;s__Streptococcus anginosus	p__Bacillota	fluoroquinolone antibiotic	fluoroquinolone	2
MAG992	d__Bacteria;p__Bacillota;c__Bacilli;o__Lactobacillales;f__Streptococcaceae;g__Streptococcus;s__Streptococcus anginosus	p__Bacillota	fluoroquinolone antibiotic	fluoroquinolone	1
MAG992	d__Bacteria;p__Bacillota;c__Bacilli;o__Lactobacillales;f__Streptococcaceae;g__Streptococcus;s__Streptococcus anginosus	p__Bacillota	fluoroquinolone antibiotic	fluoroquinolone	1
MAG992	d__Bacteria;p__Bacillota;c__Bacilli;o__Lactobacillales;f__Streptococcaceae;g__Streptococcus;s__Streptococcus anginosus	p__Bacillota	aminoglycoside antibiotic	aminoglycoside	1
MAG992	d__Bacteria;p__Bacillota;c__Bacilli;o__Lactobacillales;f__Streptococcaceae;g__Streptococcus;s__Streptococcus anginosus	p__Bacillota	aminoglycoside antibiotic	aminoglycoside	2
MAG992	d__Bacteria;p__Bacillota;c__Bacilli;o__Lactobacillales;f__Streptococcaceae;g__Streptococcus;s__Streptococcus anginosus	p__Bacillota	aminoglycoside antibiotic	aminoglycoside	1
MAG992	d__Bacteria;p__Bacillota;c__Bacilli;o__Lactobacillales;f__Streptococcaceae;g__Streptococcus;s__Streptococcus anginosus	p__Bacillota	aminoglycoside antibiotic	aminoglycoside	2
MAG992	d__Bacteria;p__Bacillota;c__Bacilli;o__Lactobacillales;f__Streptococcaceae;g__Streptococcus;s__Streptococcus anginosus	p__Bacillota	aminocoumarin antibiotic	aminocoumarin	2
MAG991	d__Bacteria;p__Bacillota_A;c__Clostridia;o__Oscillospirales;f__Acutalibacteraceae;g__Ruminococcus_E;s__Ruminococcus_E bromii_B	p__Bacillota_A	disinfecting agents and antiseptics	Triclosan	3
MAG991	d__Bacteria;p__Bacillota_A;c__Clostridia;o__Oscillospirales;f__Acutalibacteraceae;g__Ruminococcus_E;s__Ruminococcus_E bromii_B	p__Bacillota_A	tetracycline antibiotic	tetracycline	1
MAG991	d__Bacteria;p__Bacillota_A;c__Clostridia;o__Oscillospirales;f__Acutalibacteraceae;g__Ruminococcus_E;s__Ruminococcus_E bromii_B	p__Bacillota_A	tetracycline antibiotic	tetracycline	1
MAG991	d__Bacteria;p__Bacillota_A;c__Clostridia;o__Oscillospirales;f__Acutalibacteraceae;g__Ruminococcus_E;s__Ruminococcus_E bromii_B	p__Bacillota_A	tetracycline antibiotic	tetracycline	1
MAG991	d__Bacteria;p__Bacillota_A;c__Clostridia;o__Oscillospirales;f__Acutalibacteraceae;g__Ruminococcus_E;s__Ruminococcus_E bromii_B	p__Bacillota_A	tetracycline antibiotic	tetracycline	1
MAG991	d__Bacteria;p__Bacillota_A;c__Clostridia;o__Oscillospirales;f__Acutalibacteraceae;g__Ruminococcus_E;s__Ruminococcus_E bromii_B	p__Bacillota_A	tetracycline antibiotic	tetracycline	1
MAG991	d__Bacteria;p__Bacillota_A;c__Clostridia;o__Oscillospirales;f__Acutalibacteraceae;g__Ruminococcus_E;s__Ruminococcus_E bromii_B	p__Bacillota_A	tetracycline antibiotic	tetracycline	1
MAG991	d__Bacteria;p__Bacillota_A;c__Clostridia;o__Oscillospirales;f__Acutalibacteraceae;g__Ruminococcus_E;s__Ruminococcus_E bromii_B	p__Bacillota_A	tetracycline antibiotic	tetracycline	3
MAG991	d__Bacteria;p__Bacillota_A;c__Clostridia;o__Oscillospirales;f__Acutalibacteraceae;g__Ruminococcus_E;s__Ruminococcus_E bromii_B	p__Bacillota_A	pyrazine antibiotic	pyrazine	2
MAG991	d__Bacteria;p__Bacillota_A;c__Clostridia;o__Oscillospirales;f__Acutalibacteraceae;g__Ruminococcus_E;s__Ruminococcus_E bromii_B	p__Bacillota_A	pleuromutilin antibiotic	pleuromutilin	1
MAG991	d__Bacteria;p__Bacillota_A;c__Clostridia;o__Oscillospirales;f__Acutalibacteraceae;g__Ruminococcus_E;s__Ruminococcus_E bromii_B	p__Bacillota_A	pleuromutilin antibiotic	pleuromutilin	1
MAG991	d__Bacteria;p__Bacillota_A;c__Clostridia;o__Oscillospirales;f__Acutalibacteraceae;g__Ruminococcus_E;s__Ruminococcus_E bromii_B	p__Bacillota_A	phosphonic acid antibiotic	phosphonic acid	1
MAG991	d__Bacteria;p__Bacillota_A;c__Clostridia;o__Oscillospirales;f__Acutalibacteraceae;g__Ruminococcus_E;s__Ruminococcus_E bromii_B	p__Bacillota_A	phosphonic acid antibiotic	phosphonic acid	2
MAG991	d__Bacteria;p__Bacillota_A;c__Clostridia;o__Oscillospirales;f__Acutalibacteraceae;g__Ruminococcus_E;s__Ruminococcus_E bromii_B	p__Bacillota_A	peptide antibiotic	peptide	1
MAG991	d__Bacteria;p__Bacillota_A;c__Clostridia;o__Oscillospirales;f__Acutalibacteraceae;g__Ruminococcus_E;s__Ruminococcus_E bromii_B	p__Bacillota_A	peptide antibiotic	peptide	4
MAG991	d__Bacteria;p__Bacillota_A;c__Clostridia;o__Oscillospirales;f__Acutalibacteraceae;g__Ruminococcus_E;s__Ruminococcus_E bromii_B	p__Bacillota_A	peptide antibiotic	peptide	1
MAG991	d__Bacteria;p__Bacillota_A;c__Clostridia;o__Oscillospirales;f__Acutalibacteraceae;g__Ruminococcus_E;s__Ruminococcus_E bromii_B	p__Bacillota_A	peptide antibiotic	peptide	1
MAG991	d__Bacteria;p__Bacillota_A;c__Clostridia;o__Oscillospirales;f__Acutalibacteraceae;g__Ruminococcus_E;s__Ruminococcus_E bromii_B	p__Bacillota_A	peptide antibiotic	peptide	1
MAG991	d__Bacteria;p__Bacillota_A;c__Clostridia;o__Oscillospirales;f__Acutalibacteraceae;g__Ruminococcus_E;s__Ruminococcus_E bromii_B	p__Bacillota_A	peptide antibiotic	peptide	1
MAG991	d__Bacteria;p__Bacillota_A;c__Clostridia;o__Oscillospirales;f__Acutalibacteraceae;g__Ruminococcus_E;s__Ruminococcus_E bromii_B	p__Bacillota_A	peptide antibiotic	peptide	1
MAG991	d__Bacteria;p__Bacillota_A;c__Clostridia;o__Oscillospirales;f__Acutalibacteraceae;g__Ruminococcus_E;s__Ruminococcus_E bromii_B	p__Bacillota_A	peptide antibiotic	peptide	1
MAG991	d__Bacteria;p__Bacillota_A;c__Clostridia;o__Oscillospirales;f__Acutalibacteraceae;g__Ruminococcus_E;s__Ruminococcus_E bromii_B	p__Bacillota_A	peptide antibiotic	peptide	2
MAG991	d__Bacteria;p__Bacillota_A;c__Clostridia;o__Oscillospirales;f__Acutalibacteraceae;g__Ruminococcus_E;s__Ruminococcus_E bromii_B	p__Bacillota_A	peptide antibiotic	peptide	1
MAG991	d__Bacteria;p__Bacillota_A;c__Clostridia;o__Oscillospirales;f__Acutalibacteraceae;g__Ruminococcus_E;s__Ruminococcus_E bromii_B	p__Bacillota_A	nucleoside antibiotic	nucleoside	2
MAG991	d__Bacteria;p__Bacillota_A;c__Clostridia;o__Oscillospirales;f__Acutalibacteraceae;g__Ruminococcus_E;s__Ruminococcus_E bromii_B	p__Bacillota_A	nitroimidazole antibiotic	nitroimidazole	1
MAG991	d__Bacteria;p__Bacillota_A;c__Clostridia;o__Oscillospirales;f__Acutalibacteraceae;g__Ruminococcus_E;s__Ruminococcus_E bromii_B	p__Bacillota_A	nitroimidazole antibiotic	nitroimidazole	2
MAG991	d__Bacteria;p__Bacillota_A;c__Clostridia;o__Oscillospirales;f__Acutalibacteraceae;g__Ruminococcus_E;s__Ruminococcus_E bromii_B	p__Bacillota_A	mupirocin-like antibiotic	mupirocin-like	1
MAG991	d__Bacteria;p__Bacillota_A;c__Clostridia;o__Oscillospirales;f__Acutalibacteraceae;g__Ruminococcus_E;s__Ruminococcus_E bromii_B	p__Bacillota_A	mupirocin-like antibiotic	mupirocin-like	1
MAG991	d__Bacteria;p__Bacillota_A;c__Clostridia;o__Oscillospirales;f__Acutalibacteraceae;g__Ruminococcus_E;s__Ruminococcus_E bromii_B	p__Bacillota_A	mupirocin-like antibiotic	mupirocin-like	2
MAG991	d__Bacteria;p__Bacillota_A;c__Clostridia;o__Oscillospirales;f__Acutalibacteraceae;g__Ruminococcus_E;s__Ruminococcus_E bromii_B	p__Bacillota_A	fluoroquinolone antibiotic;nybomycin-like antibiotic	Multidrug	1
MAG991	d__Bacteria;p__Bacillota_A;c__Clostridia;o__Oscillospirales;f__Acutalibacteraceae;g__Ruminococcus_E;s__Ruminococcus_E bromii_B	p__Bacillota_A	aminocoumarin antibiotic;fluoroquinolone antibiotic	Multidrug	2
MAG991	d__Bacteria;p__Bacillota_A;c__Clostridia;o__Oscillospirales;f__Acutalibacteraceae;g__Ruminococcus_E;s__Ruminococcus_E bromii_B	p__Bacillota_A	peptide antibiotic;rifamycin antibiotic	Multidrug	1
MAG991	d__Bacteria;p__Bacillota_A;c__Clostridia;o__Oscillospirales;f__Acutalibacteraceae;g__Ruminococcus_E;s__Ruminococcus_E bromii_B	p__Bacillota_A	fluoroquinolone antibiotic;nybomycin-like antibiotic	Multidrug	1
MAG991	d__Bacteria;p__Bacillota_A;c__Clostridia;o__Oscillospirales;f__Acutalibacteraceae;g__Ruminococcus_E;s__Ruminococcus_E bromii_B	p__Bacillota_A	carbapenem;cephalosporin;cephamycin;monobactam;penam	Multidrug	1
MAG991	d__Bacteria;p__Bacillota_A;c__Clostridia;o__Oscillospirales;f__Acutalibacteraceae;g__Ruminococcus_E;s__Ruminococcus_E bromii_B	p__Bacillota_A	carbapenem;cephalosporin;cephamycin;monobactam;penam	Multidrug	1
MAG991	d__Bacteria;p__Bacillota_A;c__Clostridia;o__Oscillospirales;f__Acutalibacteraceae;g__Ruminococcus_E;s__Ruminococcus_E bromii_B	p__Bacillota_A	aminocoumarin antibiotic;macrolide antibiotic;monobactam;tetracycline antibiotic	Multidrug	1
MAG991	d__Bacteria;p__Bacillota_A;c__Clostridia;o__Oscillospirales;f__Acutalibacteraceae;g__Ruminococcus_E;s__Ruminococcus_E bromii_B	p__Bacillota_A	diarylquinoline antibiotic;fluoroquinolone antibiotic	Multidrug	1
MAG991	d__Bacteria;p__Bacillota_A;c__Clostridia;o__Oscillospirales;f__Acutalibacteraceae;g__Ruminococcus_E;s__Ruminococcus_E bromii_B	p__Bacillota_A	disinfecting agents and antiseptics;isoniazid-like antibiotic	Multidrug	2
MAG991	d__Bacteria;p__Bacillota_A;c__Clostridia;o__Oscillospirales;f__Acutalibacteraceae;g__Ruminococcus_E;s__Ruminococcus_E bromii_B	p__Bacillota_A	glycopeptide antibiotic;macrolide antibiotic	Multidrug	1
MAG991	d__Bacteria;p__Bacillota_A;c__Clostridia;o__Oscillospirales;f__Acutalibacteraceae;g__Ruminococcus_E;s__Ruminococcus_E bromii_B	p__Bacillota_A	carbapenem;cephalosporin;cephamycin;monobactam;penam	Multidrug	1
MAG991	d__Bacteria;p__Bacillota_A;c__Clostridia;o__Oscillospirales;f__Acutalibacteraceae;g__Ruminococcus_E;s__Ruminococcus_E bromii_B	p__Bacillota_A	disinfecting agents and antiseptics;fluoroquinolone antibiotic	Multidrug	1
MAG991	d__Bacteria;p__Bacillota_A;c__Clostridia;o__Oscillospirales;f__Acutalibacteraceae;g__Ruminococcus_E;s__Ruminococcus_E bromii_B	p__Bacillota_A	disinfecting agents and antiseptics;fluoroquinolone antibiotic	Multidrug	3
MAG991	d__Bacteria;p__Bacillota_A;c__Clostridia;o__Oscillospirales;f__Acutalibacteraceae;g__Ruminococcus_E;s__Ruminococcus_E bromii_B	p__Bacillota_A	aminocoumarin antibiotic;aminoglycoside antibiotic	Multidrug	1
MAG991	d__Bacteria;p__Bacillota_A;c__Clostridia;o__Oscillospirales;f__Acutalibacteraceae;g__Ruminococcus_E;s__Ruminococcus_E bromii_B	p__Bacillota_A	disinfecting agents and antiseptics;fluoroquinolone antibiotic	Multidrug	1
MAG991	d__Bacteria;p__Bacillota_A;c__Clostridia;o__Oscillospirales;f__Acutalibacteraceae;g__Ruminococcus_E;s__Ruminococcus_E bromii_B	p__Bacillota_A	fluoroquinolone antibiotic;macrolide antibiotic;rifamycin antibiotic	Multidrug	2
MAG991	d__Bacteria;p__Bacillota_A;c__Clostridia;o__Oscillospirales;f__Acutalibacteraceae;g__Ruminococcus_E;s__Ruminococcus_E bromii_B	p__Bacillota_A	glycylcycline;tetracycline antibiotic	Multidrug	2
MAG991	d__Bacteria;p__Bacillota_A;c__Clostridia;o__Oscillospirales;f__Acutalibacteraceae;g__Ruminococcus_E;s__Ruminococcus_E bromii_B	p__Bacillota_A	glycopeptide antibiotic;oxazolidinone antibiotic	Multidrug	3
MAG991	d__Bacteria;p__Bacillota_A;c__Clostridia;o__Oscillospirales;f__Acutalibacteraceae;g__Ruminococcus_E;s__Ruminococcus_E bromii_B	p__Bacillota_A	oxazolidinone antibiotic;phenicol antibiotic	Multidrug	1
MAG991	d__Bacteria;p__Bacillota_A;c__Clostridia;o__Oscillospirales;f__Acutalibacteraceae;g__Ruminococcus_E;s__Ruminococcus_E bromii_B	p__Bacillota_A	oxazolidinone antibiotic;phenicol antibiotic;tetracycline antibiotic	Multidrug	1
MAG991	d__Bacteria;p__Bacillota_A;c__Clostridia;o__Oscillospirales;f__Acutalibacteraceae;g__Ruminococcus_E;s__Ruminococcus_E bromii_B	p__Bacillota_A	lincosamide antibiotic;pleuromutilin antibiotic;streptogramin A antibiotic;streptogramin antibiotic	Multidrug	1
MAG991	d__Bacteria;p__Bacillota_A;c__Clostridia;o__Oscillospirales;f__Acutalibacteraceae;g__Ruminococcus_E;s__Ruminococcus_E bromii_B	p__Bacillota_A	lincosamide antibiotic;pleuromutilin antibiotic;streptogramin A antibiotic;streptogramin antibiotic	Multidrug	1
MAG991	d__Bacteria;p__Bacillota_A;c__Clostridia;o__Oscillospirales;f__Acutalibacteraceae;g__Ruminococcus_E;s__Ruminococcus_E bromii_B	p__Bacillota_A	streptogramin A antibiotic;streptogramin antibiotic	Multidrug	1
MAG991	d__Bacteria;p__Bacillota_A;c__Clostridia;o__Oscillospirales;f__Acutalibacteraceae;g__Ruminococcus_E;s__Ruminococcus_E bromii_B	p__Bacillota_A	pleuromutilin antibiotic;streptogramin A antibiotic;streptogramin antibiotic	Multidrug	1
MAG991	d__Bacteria;p__Bacillota_A;c__Clostridia;o__Oscillospirales;f__Acutalibacteraceae;g__Ruminococcus_E;s__Ruminococcus_E bromii_B	p__Bacillota_A	lincosamide antibiotic;macrolide antibiotic;streptogramin antibiotic	MLS	1
MAG991	d__Bacteria;p__Bacillota_A;c__Clostridia;o__Oscillospirales;f__Acutalibacteraceae;g__Ruminococcus_E;s__Ruminococcus_E bromii_B	p__Bacillota_A	lincosamide antibiotic;macrolide antibiotic;streptogramin B antibiotic;streptogramin antibiotic	MLS	1
MAG991	d__Bacteria;p__Bacillota_A;c__Clostridia;o__Oscillospirales;f__Acutalibacteraceae;g__Ruminococcus_E;s__Ruminococcus_E bromii_B	p__Bacillota_A	macrolide antibiotic	macrolide	4
MAG991	d__Bacteria;p__Bacillota_A;c__Clostridia;o__Oscillospirales;f__Acutalibacteraceae;g__Ruminococcus_E;s__Ruminococcus_E bromii_B	p__Bacillota_A	macrolide antibiotic	macrolide	1
MAG991	d__Bacteria;p__Bacillota_A;c__Clostridia;o__Oscillospirales;f__Acutalibacteraceae;g__Ruminococcus_E;s__Ruminococcus_E bromii_B	p__Bacillota_A	macrolide antibiotic	macrolide	1
MAG991	d__Bacteria;p__Bacillota_A;c__Clostridia;o__Oscillospirales;f__Acutalibacteraceae;g__Ruminococcus_E;s__Ruminococcus_E bromii_B	p__Bacillota_A	lincosamide antibiotic	lincosamide	1
MAG991	d__Bacteria;p__Bacillota_A;c__Clostridia;o__Oscillospirales;f__Acutalibacteraceae;g__Ruminococcus_E;s__Ruminococcus_E bromii_B	p__Bacillota_A	lincosamide antibiotic	lincosamide	1
MAG991	d__Bacteria;p__Bacillota_A;c__Clostridia;o__Oscillospirales;f__Acutalibacteraceae;g__Ruminococcus_E;s__Ruminococcus_E bromii_B	p__Bacillota_A	lincosamide antibiotic	lincosamide	1
MAG991	d__Bacteria;p__Bacillota_A;c__Clostridia;o__Oscillospirales;f__Acutalibacteraceae;g__Ruminococcus_E;s__Ruminococcus_E bromii_B	p__Bacillota_A	glycopeptide antibiotic	glycopeptide	1
MAG991	d__Bacteria;p__Bacillota_A;c__Clostridia;o__Oscillospirales;f__Acutalibacteraceae;g__Ruminococcus_E;s__Ruminococcus_E bromii_B	p__Bacillota_A	glycopeptide antibiotic	glycopeptide	1
MAG991	d__Bacteria;p__Bacillota_A;c__Clostridia;o__Oscillospirales;f__Acutalibacteraceae;g__Ruminococcus_E;s__Ruminococcus_E bromii_B	p__Bacillota_A	glycopeptide antibiotic	glycopeptide	1
MAG991	d__Bacteria;p__Bacillota_A;c__Clostridia;o__Oscillospirales;f__Acutalibacteraceae;g__Ruminococcus_E;s__Ruminococcus_E bromii_B	p__Bacillota_A	glycopeptide antibiotic	glycopeptide	1
MAG991	d__Bacteria;p__Bacillota_A;c__Clostridia;o__Oscillospirales;f__Acutalibacteraceae;g__Ruminococcus_E;s__Ruminococcus_E bromii_B	p__Bacillota_A	glycopeptide antibiotic	glycopeptide	1
MAG991	d__Bacteria;p__Bacillota_A;c__Clostridia;o__Oscillospirales;f__Acutalibacteraceae;g__Ruminococcus_E;s__Ruminococcus_E bromii_B	p__Bacillota_A	glycopeptide antibiotic	glycopeptide	1
MAG991	d__Bacteria;p__Bacillota_A;c__Clostridia;o__Oscillospirales;f__Acutalibacteraceae;g__Ruminococcus_E;s__Ruminococcus_E bromii_B	p__Bacillota_A	glycopeptide antibiotic	glycopeptide	3
MAG991	d__Bacteria;p__Bacillota_A;c__Clostridia;o__Oscillospirales;f__Acutalibacteraceae;g__Ruminococcus_E;s__Ruminococcus_E bromii_B	p__Bacillota_A	glycopeptide antibiotic	glycopeptide	1
MAG991	d__Bacteria;p__Bacillota_A;c__Clostridia;o__Oscillospirales;f__Acutalibacteraceae;g__Ruminococcus_E;s__Ruminococcus_E bromii_B	p__Bacillota_A	glycopeptide antibiotic	glycopeptide	1
MAG991	d__Bacteria;p__Bacillota_A;c__Clostridia;o__Oscillospirales;f__Acutalibacteraceae;g__Ruminococcus_E;s__Ruminococcus_E bromii_B	p__Bacillota_A	glycopeptide antibiotic	glycopeptide	1
MAG991	d__Bacteria;p__Bacillota_A;c__Clostridia;o__Oscillospirales;f__Acutalibacteraceae;g__Ruminococcus_E;s__Ruminococcus_E bromii_B	p__Bacillota_A	glycopeptide antibiotic	glycopeptide	1
MAG991	d__Bacteria;p__Bacillota_A;c__Clostridia;o__Oscillospirales;f__Acutalibacteraceae;g__Ruminococcus_E;s__Ruminococcus_E bromii_B	p__Bacillota_A	glycopeptide antibiotic	glycopeptide	1
MAG991	d__Bacteria;p__Bacillota_A;c__Clostridia;o__Oscillospirales;f__Acutalibacteraceae;g__Ruminococcus_E;s__Ruminococcus_E bromii_B	p__Bacillota_A	glycopeptide antibiotic	glycopeptide	1
MAG991	d__Bacteria;p__Bacillota_A;c__Clostridia;o__Oscillospirales;f__Acutalibacteraceae;g__Ruminococcus_E;s__Ruminococcus_E bromii_B	p__Bacillota_A	glycopeptide antibiotic	glycopeptide	1
MAG991	d__Bacteria;p__Bacillota_A;c__Clostridia;o__Oscillospirales;f__Acutalibacteraceae;g__Ruminococcus_E;s__Ruminococcus_E bromii_B	p__Bacillota_A	glycopeptide antibiotic	glycopeptide	1
MAG991	d__Bacteria;p__Bacillota_A;c__Clostridia;o__Oscillospirales;f__Acutalibacteraceae;g__Ruminococcus_E;s__Ruminococcus_E bromii_B	p__Bacillota_A	fusidane antibiotic	fusidane	3
MAG991	d__Bacteria;p__Bacillota_A;c__Clostridia;o__Oscillospirales;f__Acutalibacteraceae;g__Ruminococcus_E;s__Ruminococcus_E bromii_B	p__Bacillota_A	fusidane antibiotic	fusidane	1
MAG991	d__Bacteria;p__Bacillota_A;c__Clostridia;o__Oscillospirales;f__Acutalibacteraceae;g__Ruminococcus_E;s__Ruminococcus_E bromii_B	p__Bacillota_A	fluoroquinolone antibiotic	fluoroquinolone	2
MAG991	d__Bacteria;p__Bacillota_A;c__Clostridia;o__Oscillospirales;f__Acutalibacteraceae;g__Ruminococcus_E;s__Ruminococcus_E bromii_B	p__Bacillota_A	elfamycin antibiotic	elfamycin	1
MAG991	d__Bacteria;p__Bacillota_A;c__Clostridia;o__Oscillospirales;f__Acutalibacteraceae;g__Ruminococcus_E;s__Ruminococcus_E bromii_B	p__Bacillota_A	cephalosporin	cephalosporin	1
MAG991	d__Bacteria;p__Bacillota_A;c__Clostridia;o__Oscillospirales;f__Acutalibacteraceae;g__Ruminococcus_E;s__Ruminococcus_E bromii_B	p__Bacillota_A	aminoglycoside antibiotic	aminoglycoside	1
MAG991	d__Bacteria;p__Bacillota_A;c__Clostridia;o__Oscillospirales;f__Acutalibacteraceae;g__Ruminococcus_E;s__Ruminococcus_E bromii_B	p__Bacillota_A	aminoglycoside antibiotic	aminoglycoside	1
MAG991	d__Bacteria;p__Bacillota_A;c__Clostridia;o__Oscillospirales;f__Acutalibacteraceae;g__Ruminococcus_E;s__Ruminococcus_E bromii_B	p__Bacillota_A	aminoglycoside antibiotic	aminoglycoside	1
MAG991	d__Bacteria;p__Bacillota_A;c__Clostridia;o__Oscillospirales;f__Acutalibacteraceae;g__Ruminococcus_E;s__Ruminococcus_E bromii_B	p__Bacillota_A	aminoglycoside antibiotic	aminoglycoside	1
MAG990	d__Bacteria;p__Bacillota_A;c__Clostridia;o__Lachnospirales;f__Lachnospiraceae;g__Roseburia;s__Roseburia inulinivorans	p__Bacillota_A	disinfecting agents and antiseptics	Triclosan	3
MAG990	d__Bacteria;p__Bacillota_A;c__Clostridia;o__Lachnospirales;f__Lachnospiraceae;g__Roseburia;s__Roseburia inulinivorans	p__Bacillota_A	tetracycline antibiotic	tetracycline	1
MAG990	d__Bacteria;p__Bacillota_A;c__Clostridia;o__Lachnospirales;f__Lachnospiraceae;g__Roseburia;s__Roseburia inulinivorans	p__Bacillota_A	tetracycline antibiotic	tetracycline	1
MAG990	d__Bacteria;p__Bacillota_A;c__Clostridia;o__Lachnospirales;f__Lachnospiraceae;g__Roseburia;s__Roseburia inulinivorans	p__Bacillota_A	tetracycline antibiotic	tetracycline	1
MAG990	d__Bacteria;p__Bacillota_A;c__Clostridia;o__Lachnospirales;f__Lachnospiraceae;g__Roseburia;s__Roseburia inulinivorans	p__Bacillota_A	tetracycline antibiotic	tetracycline	1
MAG990	d__Bacteria;p__Bacillota_A;c__Clostridia;o__Lachnospirales;f__Lachnospiraceae;g__Roseburia;s__Roseburia inulinivorans	p__Bacillota_A	tetracycline antibiotic	tetracycline	2
MAG990	d__Bacteria;p__Bacillota_A;c__Clostridia;o__Lachnospirales;f__Lachnospiraceae;g__Roseburia;s__Roseburia inulinivorans	p__Bacillota_A	tetracycline antibiotic	tetracycline	1
MAG990	d__Bacteria;p__Bacillota_A;c__Clostridia;o__Lachnospirales;f__Lachnospiraceae;g__Roseburia;s__Roseburia inulinivorans	p__Bacillota_A	tetracycline antibiotic	tetracycline	1
MAG990	d__Bacteria;p__Bacillota_A;c__Clostridia;o__Lachnospirales;f__Lachnospiraceae;g__Roseburia;s__Roseburia inulinivorans	p__Bacillota_A	tetracycline antibiotic	tetracycline	1
MAG990	d__Bacteria;p__Bacillota_A;c__Clostridia;o__Lachnospirales;f__Lachnospiraceae;g__Roseburia;s__Roseburia inulinivorans	p__Bacillota_A	tetracycline antibiotic	tetracycline	3
MAG990	d__Bacteria;p__Bacillota_A;c__Clostridia;o__Lachnospirales;f__Lachnospiraceae;g__Roseburia;s__Roseburia inulinivorans	p__Bacillota_A	sulfonamide antibiotic	sulfonamide	1
MAG990	d__Bacteria;p__Bacillota_A;c__Clostridia;o__Lachnospirales;f__Lachnospiraceae;g__Roseburia;s__Roseburia inulinivorans	p__Bacillota_A	salicylic acid antibiotic	salicylic acid	1
MAG990	d__Bacteria;p__Bacillota_A;c__Clostridia;o__Lachnospirales;f__Lachnospiraceae;g__Roseburia;s__Roseburia inulinivorans	p__Bacillota_A	pyrazine antibiotic	pyrazine	3
MAG990	d__Bacteria;p__Bacillota_A;c__Clostridia;o__Lachnospirales;f__Lachnospiraceae;g__Roseburia;s__Roseburia inulinivorans	p__Bacillota_A	pleuromutilin antibiotic	pleuromutilin	3
MAG990	d__Bacteria;p__Bacillota_A;c__Clostridia;o__Lachnospirales;f__Lachnospiraceae;g__Roseburia;s__Roseburia inulinivorans	p__Bacillota_A	pleuromutilin antibiotic	pleuromutilin	1
MAG990	d__Bacteria;p__Bacillota_A;c__Clostridia;o__Lachnospirales;f__Lachnospiraceae;g__Roseburia;s__Roseburia inulinivorans	p__Bacillota_A	phosphonic acid antibiotic	phosphonic acid	2
MAG990	d__Bacteria;p__Bacillota_A;c__Clostridia;o__Lachnospirales;f__Lachnospiraceae;g__Roseburia;s__Roseburia inulinivorans	p__Bacillota_A	phosphonic acid antibiotic	phosphonic acid	1
MAG990	d__Bacteria;p__Bacillota_A;c__Clostridia;o__Lachnospirales;f__Lachnospiraceae;g__Roseburia;s__Roseburia inulinivorans	p__Bacillota_A	peptide antibiotic	peptide	1
MAG990	d__Bacteria;p__Bacillota_A;c__Clostridia;o__Lachnospirales;f__Lachnospiraceae;g__Roseburia;s__Roseburia inulinivorans	p__Bacillota_A	peptide antibiotic	peptide	2
MAG990	d__Bacteria;p__Bacillota_A;c__Clostridia;o__Lachnospirales;f__Lachnospiraceae;g__Roseburia;s__Roseburia inulinivorans	p__Bacillota_A	peptide antibiotic	peptide	2
MAG990	d__Bacteria;p__Bacillota_A;c__Clostridia;o__Lachnospirales;f__Lachnospiraceae;g__Roseburia;s__Roseburia inulinivorans	p__Bacillota_A	peptide antibiotic	peptide	1
MAG990	d__Bacteria;p__Bacillota_A;c__Clostridia;o__Lachnospirales;f__Lachnospiraceae;g__Roseburia;s__Roseburia inulinivorans	p__Bacillota_A	peptide antibiotic	peptide	1
MAG990	d__Bacteria;p__Bacillota_A;c__Clostridia;o__Lachnospirales;f__Lachnospiraceae;g__Roseburia;s__Roseburia inulinivorans	p__Bacillota_A	peptide antibiotic	peptide	1
MAG990	d__Bacteria;p__Bacillota_A;c__Clostridia;o__Lachnospirales;f__Lachnospiraceae;g__Roseburia;s__Roseburia inulinivorans	p__Bacillota_A	peptide antibiotic	peptide	2
MAG990	d__Bacteria;p__Bacillota_A;c__Clostridia;o__Lachnospirales;f__Lachnospiraceae;g__Roseburia;s__Roseburia inulinivorans	p__Bacillota_A	peptide antibiotic	peptide	1
MAG990	d__Bacteria;p__Bacillota_A;c__Clostridia;o__Lachnospirales;f__Lachnospiraceae;g__Roseburia;s__Roseburia inulinivorans	p__Bacillota_A	peptide antibiotic	peptide	2
MAG990	d__Bacteria;p__Bacillota_A;c__Clostridia;o__Lachnospirales;f__Lachnospiraceae;g__Roseburia;s__Roseburia inulinivorans	p__Bacillota_A	peptide antibiotic	peptide	10
MAG990	d__Bacteria;p__Bacillota_A;c__Clostridia;o__Lachnospirales;f__Lachnospiraceae;g__Roseburia;s__Roseburia inulinivorans	p__Bacillota_A	peptide antibiotic	peptide	3
MAG990	d__Bacteria;p__Bacillota_A;c__Clostridia;o__Lachnospirales;f__Lachnospiraceae;g__Roseburia;s__Roseburia inulinivorans	p__Bacillota_A	penam	penam	1
MAG990	d__Bacteria;p__Bacillota_A;c__Clostridia;o__Lachnospirales;f__Lachnospiraceae;g__Roseburia;s__Roseburia inulinivorans	p__Bacillota_A	nitroimidazole antibiotic	nitroimidazole	1
MAG990	d__Bacteria;p__Bacillota_A;c__Clostridia;o__Lachnospirales;f__Lachnospiraceae;g__Roseburia;s__Roseburia inulinivorans	p__Bacillota_A	mupirocin-like antibiotic	mupirocin-like	2
MAG990	d__Bacteria;p__Bacillota_A;c__Clostridia;o__Lachnospirales;f__Lachnospiraceae;g__Roseburia;s__Roseburia inulinivorans	p__Bacillota_A	lincosamide antibiotic;nucleoside antibiotic;streptogramin A antibiotic;streptogramin antibiotic	Multidrug	2
MAG990	d__Bacteria;p__Bacillota_A;c__Clostridia;o__Lachnospirales;f__Lachnospiraceae;g__Roseburia;s__Roseburia inulinivorans	p__Bacillota_A	fluoroquinolone antibiotic;nybomycin-like antibiotic	Multidrug	2
MAG990	d__Bacteria;p__Bacillota_A;c__Clostridia;o__Lachnospirales;f__Lachnospiraceae;g__Roseburia;s__Roseburia inulinivorans	p__Bacillota_A	aminocoumarin antibiotic;fluoroquinolone antibiotic	Multidrug	2
MAG990	d__Bacteria;p__Bacillota_A;c__Clostridia;o__Lachnospirales;f__Lachnospiraceae;g__Roseburia;s__Roseburia inulinivorans	p__Bacillota_A	peptide antibiotic;rifamycin antibiotic	Multidrug	1
MAG990	d__Bacteria;p__Bacillota_A;c__Clostridia;o__Lachnospirales;f__Lachnospiraceae;g__Roseburia;s__Roseburia inulinivorans	p__Bacillota_A	penam;tetracycline antibiotic	Multidrug	1
MAG990	d__Bacteria;p__Bacillota_A;c__Clostridia;o__Lachnospirales;f__Lachnospiraceae;g__Roseburia;s__Roseburia inulinivorans	p__Bacillota_A	carbapenem;cephalosporin;cephamycin;monobactam;penam	Multidrug	1
MAG990	d__Bacteria;p__Bacillota_A;c__Clostridia;o__Lachnospirales;f__Lachnospiraceae;g__Roseburia;s__Roseburia inulinivorans	p__Bacillota_A	aminocoumarin antibiotic;macrolide antibiotic;monobactam;tetracycline antibiotic	Multidrug	1
MAG990	d__Bacteria;p__Bacillota_A;c__Clostridia;o__Lachnospirales;f__Lachnospiraceae;g__Roseburia;s__Roseburia inulinivorans	p__Bacillota_A	disinfecting agents and antiseptics;isoniazid-like antibiotic	Multidrug	1
MAG990	d__Bacteria;p__Bacillota_A;c__Clostridia;o__Lachnospirales;f__Lachnospiraceae;g__Roseburia;s__Roseburia inulinivorans	p__Bacillota_A	carbapenem;cephalosporin;cephamycin;monobactam;penam	Multidrug	2
MAG990	d__Bacteria;p__Bacillota_A;c__Clostridia;o__Lachnospirales;f__Lachnospiraceae;g__Roseburia;s__Roseburia inulinivorans	p__Bacillota_A	carbapenem;cephalosporin;cephamycin;monobactam;penam	Multidrug	1
MAG990	d__Bacteria;p__Bacillota_A;c__Clostridia;o__Lachnospirales;f__Lachnospiraceae;g__Roseburia;s__Roseburia inulinivorans	p__Bacillota_A	aminoglycoside antibiotic;carbapenem;cephalosporin;cephamycin;disinfecting agents and antiseptics;fluoroquinolone antibiotic;macrolide antibiotic;monobactam;penam;penem;phenicol antibiotic;tetracycline antibiotic	Multidrug	2
MAG990	d__Bacteria;p__Bacillota_A;c__Clostridia;o__Lachnospirales;f__Lachnospiraceae;g__Roseburia;s__Roseburia inulinivorans	p__Bacillota_A	carbapenem;cephalosporin;cephamycin;monobactam;penam	Multidrug	1
MAG990	d__Bacteria;p__Bacillota_A;c__Clostridia;o__Lachnospirales;f__Lachnospiraceae;g__Roseburia;s__Roseburia inulinivorans	p__Bacillota_A	streptogramin A antibiotic;streptogramin antibiotic	Multidrug	1
MAG990	d__Bacteria;p__Bacillota_A;c__Clostridia;o__Lachnospirales;f__Lachnospiraceae;g__Roseburia;s__Roseburia inulinivorans	p__Bacillota_A	fluoroquinolone antibiotic;tetracycline antibiotic	Multidrug	1
MAG990	d__Bacteria;p__Bacillota_A;c__Clostridia;o__Lachnospirales;f__Lachnospiraceae;g__Roseburia;s__Roseburia inulinivorans	p__Bacillota_A	glycylcycline;tetracycline antibiotic	Multidrug	3
MAG990	d__Bacteria;p__Bacillota_A;c__Clostridia;o__Lachnospirales;f__Lachnospiraceae;g__Roseburia;s__Roseburia inulinivorans	p__Bacillota_A	glycylcycline;tetracycline antibiotic	Multidrug	1
MAG990	d__Bacteria;p__Bacillota_A;c__Clostridia;o__Lachnospirales;f__Lachnospiraceae;g__Roseburia;s__Roseburia inulinivorans	p__Bacillota_A	disinfecting agents and antiseptics;fluoroquinolone antibiotic	Multidrug	4
MAG990	d__Bacteria;p__Bacillota_A;c__Clostridia;o__Lachnospirales;f__Lachnospiraceae;g__Roseburia;s__Roseburia inulinivorans	p__Bacillota_A	disinfecting agents and antiseptics;fluoroquinolone antibiotic	Multidrug	1
MAG990	d__Bacteria;p__Bacillota_A;c__Clostridia;o__Lachnospirales;f__Lachnospiraceae;g__Roseburia;s__Roseburia inulinivorans	p__Bacillota_A	aminocoumarin antibiotic;aminoglycoside antibiotic	Multidrug	1
MAG990	d__Bacteria;p__Bacillota_A;c__Clostridia;o__Lachnospirales;f__Lachnospiraceae;g__Roseburia;s__Roseburia inulinivorans	p__Bacillota_A	disinfecting agents and antiseptics;fluoroquinolone antibiotic	Multidrug	4
MAG990	d__Bacteria;p__Bacillota_A;c__Clostridia;o__Lachnospirales;f__Lachnospiraceae;g__Roseburia;s__Roseburia inulinivorans	p__Bacillota_A	fluoroquinolone antibiotic;macrolide antibiotic	Multidrug	1
MAG990	d__Bacteria;p__Bacillota_A;c__Clostridia;o__Lachnospirales;f__Lachnospiraceae;g__Roseburia;s__Roseburia inulinivorans	p__Bacillota_A	fluoroquinolone antibiotic;macrolide antibiotic;rifamycin antibiotic	Multidrug	5
MAG990	d__Bacteria;p__Bacillota_A;c__Clostridia;o__Lachnospirales;f__Lachnospiraceae;g__Roseburia;s__Roseburia inulinivorans	p__Bacillota_A	fluoroquinolone antibiotic;macrolide antibiotic;penam;tetracycline antibiotic	Multidrug	2
MAG990	d__Bacteria;p__Bacillota_A;c__Clostridia;o__Lachnospirales;f__Lachnospiraceae;g__Roseburia;s__Roseburia inulinivorans	p__Bacillota_A	fluoroquinolone antibiotic;macrolide antibiotic;penam;tetracycline antibiotic	Multidrug	3
MAG990	d__Bacteria;p__Bacillota_A;c__Clostridia;o__Lachnospirales;f__Lachnospiraceae;g__Roseburia;s__Roseburia inulinivorans	p__Bacillota_A	disinfecting agents and antiseptics;fluoroquinolone antibiotic	Multidrug	1
MAG990	d__Bacteria;p__Bacillota_A;c__Clostridia;o__Lachnospirales;f__Lachnospiraceae;g__Roseburia;s__Roseburia inulinivorans	p__Bacillota_A	lincosamide antibiotic;pleuromutilin antibiotic;streptogramin antibiotic	Multidrug	2
MAG990	d__Bacteria;p__Bacillota_A;c__Clostridia;o__Lachnospirales;f__Lachnospiraceae;g__Roseburia;s__Roseburia inulinivorans	p__Bacillota_A	lincosamide antibiotic;pleuromutilin antibiotic;streptogramin antibiotic	Multidrug	1
MAG990	d__Bacteria;p__Bacillota_A;c__Clostridia;o__Lachnospirales;f__Lachnospiraceae;g__Roseburia;s__Roseburia inulinivorans	p__Bacillota_A	carbapenem;cephalosporin;cephamycin;disinfecting agents and antiseptics;fluoroquinolone antibiotic;glycylcycline;monobactam;penam;penem;phenicol antibiotic;rifamycin antibiotic;tetracycline antibiotic	Multidrug	1
MAG990	d__Bacteria;p__Bacillota_A;c__Clostridia;o__Lachnospirales;f__Lachnospiraceae;g__Roseburia;s__Roseburia inulinivorans	p__Bacillota_A	carbapenem;cephalosporin;cephamycin;monobactam;penam	Multidrug	1
MAG990	d__Bacteria;p__Bacillota_A;c__Clostridia;o__Lachnospirales;f__Lachnospiraceae;g__Roseburia;s__Roseburia inulinivorans	p__Bacillota_A	glycylcycline;tetracycline antibiotic	Multidrug	2
MAG990	d__Bacteria;p__Bacillota_A;c__Clostridia;o__Lachnospirales;f__Lachnospiraceae;g__Roseburia;s__Roseburia inulinivorans	p__Bacillota_A	cephalosporin;disinfecting agents and antiseptics;fluoroquinolone antibiotic;penam;peptide antibiotic;tetracycline antibiotic	Multidrug	1
MAG990	d__Bacteria;p__Bacillota_A;c__Clostridia;o__Lachnospirales;f__Lachnospiraceae;g__Roseburia;s__Roseburia inulinivorans	p__Bacillota_A	glycopeptide antibiotic;oxazolidinone antibiotic	Multidrug	3
MAG990	d__Bacteria;p__Bacillota_A;c__Clostridia;o__Lachnospirales;f__Lachnospiraceae;g__Roseburia;s__Roseburia inulinivorans	p__Bacillota_A	macrolide antibiotic;penam	Multidrug	1
MAG990	d__Bacteria;p__Bacillota_A;c__Clostridia;o__Lachnospirales;f__Lachnospiraceae;g__Roseburia;s__Roseburia inulinivorans	p__Bacillota_A	oxazolidinone antibiotic;phenicol antibiotic	Multidrug	4
MAG990	d__Bacteria;p__Bacillota_A;c__Clostridia;o__Lachnospirales;f__Lachnospiraceae;g__Roseburia;s__Roseburia inulinivorans	p__Bacillota_A	oxazolidinone antibiotic;phenicol antibiotic;tetracycline antibiotic	Multidrug	1
MAG990	d__Bacteria;p__Bacillota_A;c__Clostridia;o__Lachnospirales;f__Lachnospiraceae;g__Roseburia;s__Roseburia inulinivorans	p__Bacillota_A	diaminopyrimidine antibiotic;fluoroquinolone antibiotic;phenicol antibiotic	Multidrug	1
MAG990	d__Bacteria;p__Bacillota_A;c__Clostridia;o__Lachnospirales;f__Lachnospiraceae;g__Roseburia;s__Roseburia inulinivorans	p__Bacillota_A	lincosamide antibiotic;pleuromutilin antibiotic;streptogramin A antibiotic;streptogramin antibiotic	Multidrug	1
MAG990	d__Bacteria;p__Bacillota_A;c__Clostridia;o__Lachnospirales;f__Lachnospiraceae;g__Roseburia;s__Roseburia inulinivorans	p__Bacillota_A	lincosamide antibiotic;pleuromutilin antibiotic;streptogramin A antibiotic;streptogramin antibiotic	Multidrug	2
MAG990	d__Bacteria;p__Bacillota_A;c__Clostridia;o__Lachnospirales;f__Lachnospiraceae;g__Roseburia;s__Roseburia inulinivorans	p__Bacillota_A	aminoglycoside antibiotic;cephalosporin;cephamycin;penam	Multidrug	1
MAG990	d__Bacteria;p__Bacillota_A;c__Clostridia;o__Lachnospirales;f__Lachnospiraceae;g__Roseburia;s__Roseburia inulinivorans	p__Bacillota_A	aminoglycoside antibiotic;cephalosporin;cephamycin;penam	Multidrug	1
MAG990	d__Bacteria;p__Bacillota_A;c__Clostridia;o__Lachnospirales;f__Lachnospiraceae;g__Roseburia;s__Roseburia inulinivorans	p__Bacillota_A	pleuromutilin antibiotic;streptogramin A antibiotic;streptogramin antibiotic	Multidrug	2
MAG990	d__Bacteria;p__Bacillota_A;c__Clostridia;o__Lachnospirales;f__Lachnospiraceae;g__Roseburia;s__Roseburia inulinivorans	p__Bacillota_A	lincosamide antibiotic;macrolide antibiotic;streptogramin A antibiotic;streptogramin B antibiotic;streptogramin antibiotic	MLS	1
MAG990	d__Bacteria;p__Bacillota_A;c__Clostridia;o__Lachnospirales;f__Lachnospiraceae;g__Roseburia;s__Roseburia inulinivorans	p__Bacillota_A	macrolide antibiotic	macrolide	7
MAG990	d__Bacteria;p__Bacillota_A;c__Clostridia;o__Lachnospirales;f__Lachnospiraceae;g__Roseburia;s__Roseburia inulinivorans	p__Bacillota_A	macrolide antibiotic	macrolide	1
MAG990	d__Bacteria;p__Bacillota_A;c__Clostridia;o__Lachnospirales;f__Lachnospiraceae;g__Roseburia;s__Roseburia inulinivorans	p__Bacillota_A	macrolide antibiotic	macrolide	1
MAG990	d__Bacteria;p__Bacillota_A;c__Clostridia;o__Lachnospirales;f__Lachnospiraceae;g__Roseburia;s__Roseburia inulinivorans	p__Bacillota_A	macrolide antibiotic	macrolide	2
MAG990	d__Bacteria;p__Bacillota_A;c__Clostridia;o__Lachnospirales;f__Lachnospiraceae;g__Roseburia;s__Roseburia inulinivorans	p__Bacillota_A	lincosamide antibiotic	lincosamide	1
MAG990	d__Bacteria;p__Bacillota_A;c__Clostridia;o__Lachnospirales;f__Lachnospiraceae;g__Roseburia;s__Roseburia inulinivorans	p__Bacillota_A	lincosamide antibiotic	lincosamide	1
MAG990	d__Bacteria;p__Bacillota_A;c__Clostridia;o__Lachnospirales;f__Lachnospiraceae;g__Roseburia;s__Roseburia inulinivorans	p__Bacillota_A	glycopeptide antibiotic	glycopeptide	1
MAG990	d__Bacteria;p__Bacillota_A;c__Clostridia;o__Lachnospirales;f__Lachnospiraceae;g__Roseburia;s__Roseburia inulinivorans	p__Bacillota_A	glycopeptide antibiotic	glycopeptide	1
MAG990	d__Bacteria;p__Bacillota_A;c__Clostridia;o__Lachnospirales;f__Lachnospiraceae;g__Roseburia;s__Roseburia inulinivorans	p__Bacillota_A	glycopeptide antibiotic	glycopeptide	2
MAG990	d__Bacteria;p__Bacillota_A;c__Clostridia;o__Lachnospirales;f__Lachnospiraceae;g__Roseburia;s__Roseburia inulinivorans	p__Bacillota_A	glycopeptide antibiotic	glycopeptide	1
MAG990	d__Bacteria;p__Bacillota_A;c__Clostridia;o__Lachnospirales;f__Lachnospiraceae;g__Roseburia;s__Roseburia inulinivorans	p__Bacillota_A	glycopeptide antibiotic	glycopeptide	2
MAG990	d__Bacteria;p__Bacillota_A;c__Clostridia;o__Lachnospirales;f__Lachnospiraceae;g__Roseburia;s__Roseburia inulinivorans	p__Bacillota_A	glycopeptide antibiotic	glycopeptide	3
MAG990	d__Bacteria;p__Bacillota_A;c__Clostridia;o__Lachnospirales;f__Lachnospiraceae;g__Roseburia;s__Roseburia inulinivorans	p__Bacillota_A	glycopeptide antibiotic	glycopeptide	5
MAG990	d__Bacteria;p__Bacillota_A;c__Clostridia;o__Lachnospirales;f__Lachnospiraceae;g__Roseburia;s__Roseburia inulinivorans	p__Bacillota_A	glycopeptide antibiotic	glycopeptide	4
MAG990	d__Bacteria;p__Bacillota_A;c__Clostridia;o__Lachnospirales;f__Lachnospiraceae;g__Roseburia;s__Roseburia inulinivorans	p__Bacillota_A	glycopeptide antibiotic	glycopeptide	2
MAG990	d__Bacteria;p__Bacillota_A;c__Clostridia;o__Lachnospirales;f__Lachnospiraceae;g__Roseburia;s__Roseburia inulinivorans	p__Bacillota_A	glycopeptide antibiotic	glycopeptide	2
MAG990	d__Bacteria;p__Bacillota_A;c__Clostridia;o__Lachnospirales;f__Lachnospiraceae;g__Roseburia;s__Roseburia inulinivorans	p__Bacillota_A	glycopeptide antibiotic	glycopeptide	2
MAG990	d__Bacteria;p__Bacillota_A;c__Clostridia;o__Lachnospirales;f__Lachnospiraceae;g__Roseburia;s__Roseburia inulinivorans	p__Bacillota_A	glycopeptide antibiotic	glycopeptide	2
MAG990	d__Bacteria;p__Bacillota_A;c__Clostridia;o__Lachnospirales;f__Lachnospiraceae;g__Roseburia;s__Roseburia inulinivorans	p__Bacillota_A	glycopeptide antibiotic	glycopeptide	2
MAG990	d__Bacteria;p__Bacillota_A;c__Clostridia;o__Lachnospirales;f__Lachnospiraceae;g__Roseburia;s__Roseburia inulinivorans	p__Bacillota_A	glycopeptide antibiotic	glycopeptide	1
MAG990	d__Bacteria;p__Bacillota_A;c__Clostridia;o__Lachnospirales;f__Lachnospiraceae;g__Roseburia;s__Roseburia inulinivorans	p__Bacillota_A	glycopeptide antibiotic	glycopeptide	1
MAG990	d__Bacteria;p__Bacillota_A;c__Clostridia;o__Lachnospirales;f__Lachnospiraceae;g__Roseburia;s__Roseburia inulinivorans	p__Bacillota_A	glycopeptide antibiotic	glycopeptide	1
MAG990	d__Bacteria;p__Bacillota_A;c__Clostridia;o__Lachnospirales;f__Lachnospiraceae;g__Roseburia;s__Roseburia inulinivorans	p__Bacillota_A	glycopeptide antibiotic	glycopeptide	2
MAG990	d__Bacteria;p__Bacillota_A;c__Clostridia;o__Lachnospirales;f__Lachnospiraceae;g__Roseburia;s__Roseburia inulinivorans	p__Bacillota_A	glycopeptide antibiotic	glycopeptide	2
MAG990	d__Bacteria;p__Bacillota_A;c__Clostridia;o__Lachnospirales;f__Lachnospiraceae;g__Roseburia;s__Roseburia inulinivorans	p__Bacillota_A	glycopeptide antibiotic	glycopeptide	1
MAG990	d__Bacteria;p__Bacillota_A;c__Clostridia;o__Lachnospirales;f__Lachnospiraceae;g__Roseburia;s__Roseburia inulinivorans	p__Bacillota_A	glycopeptide antibiotic	glycopeptide	1
MAG990	d__Bacteria;p__Bacillota_A;c__Clostridia;o__Lachnospirales;f__Lachnospiraceae;g__Roseburia;s__Roseburia inulinivorans	p__Bacillota_A	glycopeptide antibiotic	glycopeptide	1
MAG990	d__Bacteria;p__Bacillota_A;c__Clostridia;o__Lachnospirales;f__Lachnospiraceae;g__Roseburia;s__Roseburia inulinivorans	p__Bacillota_A	glycopeptide antibiotic	glycopeptide	1
MAG990	d__Bacteria;p__Bacillota_A;c__Clostridia;o__Lachnospirales;f__Lachnospiraceae;g__Roseburia;s__Roseburia inulinivorans	p__Bacillota_A	glycopeptide antibiotic	glycopeptide	3
MAG990	d__Bacteria;p__Bacillota_A;c__Clostridia;o__Lachnospirales;f__Lachnospiraceae;g__Roseburia;s__Roseburia inulinivorans	p__Bacillota_A	fusidane antibiotic	fusidane	3
MAG990	d__Bacteria;p__Bacillota_A;c__Clostridia;o__Lachnospirales;f__Lachnospiraceae;g__Roseburia;s__Roseburia inulinivorans	p__Bacillota_A	fusidane antibiotic	fusidane	1
MAG990	d__Bacteria;p__Bacillota_A;c__Clostridia;o__Lachnospirales;f__Lachnospiraceae;g__Roseburia;s__Roseburia inulinivorans	p__Bacillota_A	fluoroquinolone antibiotic	fluoroquinolone	1
MAG990	d__Bacteria;p__Bacillota_A;c__Clostridia;o__Lachnospirales;f__Lachnospiraceae;g__Roseburia;s__Roseburia inulinivorans	p__Bacillota_A	fluoroquinolone antibiotic	fluoroquinolone	3
MAG990	d__Bacteria;p__Bacillota_A;c__Clostridia;o__Lachnospirales;f__Lachnospiraceae;g__Roseburia;s__Roseburia inulinivorans	p__Bacillota_A	fluoroquinolone antibiotic	fluoroquinolone	4
MAG990	d__Bacteria;p__Bacillota_A;c__Clostridia;o__Lachnospirales;f__Lachnospiraceae;g__Roseburia;s__Roseburia inulinivorans	p__Bacillota_A	elfamycin antibiotic	elfamycin	1
MAG990	d__Bacteria;p__Bacillota_A;c__Clostridia;o__Lachnospirales;f__Lachnospiraceae;g__Roseburia;s__Roseburia inulinivorans	p__Bacillota_A	aminoglycoside antibiotic	aminoglycoside	1
MAG990	d__Bacteria;p__Bacillota_A;c__Clostridia;o__Lachnospirales;f__Lachnospiraceae;g__Roseburia;s__Roseburia inulinivorans	p__Bacillota_A	aminoglycoside antibiotic	aminoglycoside	1
MAG990	d__Bacteria;p__Bacillota_A;c__Clostridia;o__Lachnospirales;f__Lachnospiraceae;g__Roseburia;s__Roseburia inulinivorans	p__Bacillota_A	aminoglycoside antibiotic	aminoglycoside	1
MAG990	d__Bacteria;p__Bacillota_A;c__Clostridia;o__Lachnospirales;f__Lachnospiraceae;g__Roseburia;s__Roseburia inulinivorans	p__Bacillota_A	aminoglycoside antibiotic	aminoglycoside	1
MAG990	d__Bacteria;p__Bacillota_A;c__Clostridia;o__Lachnospirales;f__Lachnospiraceae;g__Roseburia;s__Roseburia inulinivorans	p__Bacillota_A	aminoglycoside antibiotic	aminoglycoside	2
MAG990	d__Bacteria;p__Bacillota_A;c__Clostridia;o__Lachnospirales;f__Lachnospiraceae;g__Roseburia;s__Roseburia inulinivorans	p__Bacillota_A	aminoglycoside antibiotic	aminoglycoside	1
MAG990	d__Bacteria;p__Bacillota_A;c__Clostridia;o__Lachnospirales;f__Lachnospiraceae;g__Roseburia;s__Roseburia inulinivorans	p__Bacillota_A	aminocoumarin antibiotic	aminocoumarin	5
MAG99	d__Bacteria;p__Actinomycetota;c__Actinomycetia;o__Actinomycetales;f__Bifidobacteriaceae;g__Bifidobacterium;s__Bifidobacterium pseudocatenulatum	p__Actinomycetota	disinfecting agents and antiseptics	Triclosan	1
MAG99	d__Bacteria;p__Actinomycetota;c__Actinomycetia;o__Actinomycetales;f__Bifidobacteriaceae;g__Bifidobacterium;s__Bifidobacterium pseudocatenulatum	p__Actinomycetota	tetracycline antibiotic	tetracycline	1
MAG99	d__Bacteria;p__Actinomycetota;c__Actinomycetia;o__Actinomycetales;f__Bifidobacteriaceae;g__Bifidobacterium;s__Bifidobacterium pseudocatenulatum	p__Actinomycetota	tetracycline antibiotic	tetracycline	2
MAG99	d__Bacteria;p__Actinomycetota;c__Actinomycetia;o__Actinomycetales;f__Bifidobacteriaceae;g__Bifidobacterium;s__Bifidobacterium pseudocatenulatum	p__Actinomycetota	tetracycline antibiotic	tetracycline	2
MAG99	d__Bacteria;p__Actinomycetota;c__Actinomycetia;o__Actinomycetales;f__Bifidobacteriaceae;g__Bifidobacterium;s__Bifidobacterium pseudocatenulatum	p__Actinomycetota	salicylic acid antibiotic	salicylic acid	1
MAG99	d__Bacteria;p__Actinomycetota;c__Actinomycetia;o__Actinomycetales;f__Bifidobacteriaceae;g__Bifidobacterium;s__Bifidobacterium pseudocatenulatum	p__Actinomycetota	salicylic acid antibiotic	salicylic acid	1
MAG99	d__Bacteria;p__Actinomycetota;c__Actinomycetia;o__Actinomycetales;f__Bifidobacteriaceae;g__Bifidobacterium;s__Bifidobacterium pseudocatenulatum	p__Actinomycetota	rifamycin antibiotic	rifamycin	1
MAG99	d__Bacteria;p__Actinomycetota;c__Actinomycetia;o__Actinomycetales;f__Bifidobacteriaceae;g__Bifidobacterium;s__Bifidobacterium pseudocatenulatum	p__Actinomycetota	rifamycin antibiotic	rifamycin	1
MAG99	d__Bacteria;p__Actinomycetota;c__Actinomycetia;o__Actinomycetales;f__Bifidobacteriaceae;g__Bifidobacterium;s__Bifidobacterium pseudocatenulatum	p__Actinomycetota	pyrazine antibiotic	pyrazine	1
MAG99	d__Bacteria;p__Actinomycetota;c__Actinomycetia;o__Actinomycetales;f__Bifidobacteriaceae;g__Bifidobacterium;s__Bifidobacterium pseudocatenulatum	p__Actinomycetota	pleuromutilin antibiotic	pleuromutilin	1
MAG99	d__Bacteria;p__Actinomycetota;c__Actinomycetia;o__Actinomycetales;f__Bifidobacteriaceae;g__Bifidobacterium;s__Bifidobacterium pseudocatenulatum	p__Actinomycetota	phosphonic acid antibiotic	phosphonic acid	2
MAG99	d__Bacteria;p__Actinomycetota;c__Actinomycetia;o__Actinomycetales;f__Bifidobacteriaceae;g__Bifidobacterium;s__Bifidobacterium pseudocatenulatum	p__Actinomycetota	phosphonic acid antibiotic	phosphonic acid	1
MAG99	d__Bacteria;p__Actinomycetota;c__Actinomycetia;o__Actinomycetales;f__Bifidobacteriaceae;g__Bifidobacterium;s__Bifidobacterium pseudocatenulatum	p__Actinomycetota	phosphonic acid antibiotic	phosphonic acid	1
MAG99	d__Bacteria;p__Actinomycetota;c__Actinomycetia;o__Actinomycetales;f__Bifidobacteriaceae;g__Bifidobacterium;s__Bifidobacterium pseudocatenulatum	p__Actinomycetota	phenicol antibiotic	phenicol	1
MAG99	d__Bacteria;p__Actinomycetota;c__Actinomycetia;o__Actinomycetales;f__Bifidobacteriaceae;g__Bifidobacterium;s__Bifidobacterium pseudocatenulatum	p__Actinomycetota	peptide antibiotic	peptide	1
MAG99	d__Bacteria;p__Actinomycetota;c__Actinomycetia;o__Actinomycetales;f__Bifidobacteriaceae;g__Bifidobacterium;s__Bifidobacterium pseudocatenulatum	p__Actinomycetota	peptide antibiotic	peptide	1
MAG99	d__Bacteria;p__Actinomycetota;c__Actinomycetia;o__Actinomycetales;f__Bifidobacteriaceae;g__Bifidobacterium;s__Bifidobacterium pseudocatenulatum	p__Actinomycetota	peptide antibiotic	peptide	2
MAG99	d__Bacteria;p__Actinomycetota;c__Actinomycetia;o__Actinomycetales;f__Bifidobacteriaceae;g__Bifidobacterium;s__Bifidobacterium pseudocatenulatum	p__Actinomycetota	peptide antibiotic	peptide	1
MAG99	d__Bacteria;p__Actinomycetota;c__Actinomycetia;o__Actinomycetales;f__Bifidobacteriaceae;g__Bifidobacterium;s__Bifidobacterium pseudocatenulatum	p__Actinomycetota	peptide antibiotic	peptide	1
MAG99	d__Bacteria;p__Actinomycetota;c__Actinomycetia;o__Actinomycetales;f__Bifidobacteriaceae;g__Bifidobacterium;s__Bifidobacterium pseudocatenulatum	p__Actinomycetota	peptide antibiotic	peptide	2
MAG99	d__Bacteria;p__Actinomycetota;c__Actinomycetia;o__Actinomycetales;f__Bifidobacteriaceae;g__Bifidobacterium;s__Bifidobacterium pseudocatenulatum	p__Actinomycetota	peptide antibiotic	peptide	1
MAG99	d__Bacteria;p__Actinomycetota;c__Actinomycetia;o__Actinomycetales;f__Bifidobacteriaceae;g__Bifidobacterium;s__Bifidobacterium pseudocatenulatum	p__Actinomycetota	peptide antibiotic	peptide	1
MAG99	d__Bacteria;p__Actinomycetota;c__Actinomycetia;o__Actinomycetales;f__Bifidobacteriaceae;g__Bifidobacterium;s__Bifidobacterium pseudocatenulatum	p__Actinomycetota	peptide antibiotic	peptide	1
MAG99	d__Bacteria;p__Actinomycetota;c__Actinomycetia;o__Actinomycetales;f__Bifidobacteriaceae;g__Bifidobacterium;s__Bifidobacterium pseudocatenulatum	p__Actinomycetota	mupirocin-like antibiotic	mupirocin-like	2
MAG99	d__Bacteria;p__Actinomycetota;c__Actinomycetia;o__Actinomycetales;f__Bifidobacteriaceae;g__Bifidobacterium;s__Bifidobacterium pseudocatenulatum	p__Actinomycetota	mupirocin-like antibiotic	mupirocin-like	1
MAG99	d__Bacteria;p__Actinomycetota;c__Actinomycetia;o__Actinomycetales;f__Bifidobacteriaceae;g__Bifidobacterium;s__Bifidobacterium pseudocatenulatum	p__Actinomycetota	sulfonamide antibiotic;sulfone antibiotic	Multidrug	1
MAG99	d__Bacteria;p__Actinomycetota;c__Actinomycetia;o__Actinomycetales;f__Bifidobacteriaceae;g__Bifidobacterium;s__Bifidobacterium pseudocatenulatum	p__Actinomycetota	streptogramin A antibiotic;streptogramin antibiotic	Multidrug	1
MAG99	d__Bacteria;p__Actinomycetota;c__Actinomycetia;o__Actinomycetales;f__Bifidobacteriaceae;g__Bifidobacterium;s__Bifidobacterium pseudocatenulatum	p__Actinomycetota	streptogramin A antibiotic;streptogramin antibiotic	Multidrug	1
MAG99	d__Bacteria;p__Actinomycetota;c__Actinomycetia;o__Actinomycetales;f__Bifidobacteriaceae;g__Bifidobacterium;s__Bifidobacterium pseudocatenulatum	p__Actinomycetota	peptide antibiotic;rifamycin antibiotic	Multidrug	1
MAG99	d__Bacteria;p__Actinomycetota;c__Actinomycetia;o__Actinomycetales;f__Bifidobacteriaceae;g__Bifidobacterium;s__Bifidobacterium pseudocatenulatum	p__Actinomycetota	lincosamide antibiotic;oxazolidinone antibiotic;phenicol antibiotic;pleuromutilin antibiotic;streptogramin antibiotic	Multidrug	1
MAG99	d__Bacteria;p__Actinomycetota;c__Actinomycetia;o__Actinomycetales;f__Bifidobacteriaceae;g__Bifidobacterium;s__Bifidobacterium pseudocatenulatum	p__Actinomycetota	lincosamide antibiotic;nucleoside antibiotic;streptogramin A antibiotic;streptogramin antibiotic	Multidrug	1
MAG99	d__Bacteria;p__Actinomycetota;c__Actinomycetia;o__Actinomycetales;f__Bifidobacteriaceae;g__Bifidobacterium;s__Bifidobacterium pseudocatenulatum	p__Actinomycetota	lincosamide antibiotic;nucleoside antibiotic;pleuromutilin antibiotic;streptogramin A antibiotic;streptogramin B antibiotic;streptogramin antibiotic	Multidrug	1
MAG99	d__Bacteria;p__Actinomycetota;c__Actinomycetia;o__Actinomycetales;f__Bifidobacteriaceae;g__Bifidobacterium;s__Bifidobacterium pseudocatenulatum	p__Actinomycetota	lincosamide antibiotic;nucleoside antibiotic	Multidrug	4
MAG99	d__Bacteria;p__Actinomycetota;c__Actinomycetia;o__Actinomycetales;f__Bifidobacteriaceae;g__Bifidobacterium;s__Bifidobacterium pseudocatenulatum	p__Actinomycetota	glycopeptide antibiotic;oxazolidinone antibiotic	Multidrug	2
MAG99	d__Bacteria;p__Actinomycetota;c__Actinomycetia;o__Actinomycetales;f__Bifidobacteriaceae;g__Bifidobacterium;s__Bifidobacterium pseudocatenulatum	p__Actinomycetota	fluoroquinolone antibiotic;nybomycin-like antibiotic	Multidrug	1
MAG99	d__Bacteria;p__Actinomycetota;c__Actinomycetia;o__Actinomycetales;f__Bifidobacteriaceae;g__Bifidobacterium;s__Bifidobacterium pseudocatenulatum	p__Actinomycetota	fluoroquinolone antibiotic;nybomycin-like antibiotic	Multidrug	1
MAG99	d__Bacteria;p__Actinomycetota;c__Actinomycetia;o__Actinomycetales;f__Bifidobacteriaceae;g__Bifidobacterium;s__Bifidobacterium pseudocatenulatum	p__Actinomycetota	fluoroquinolone antibiotic;macrolide antibiotic;rifamycin antibiotic	Multidrug	4
MAG99	d__Bacteria;p__Actinomycetota;c__Actinomycetia;o__Actinomycetales;f__Bifidobacteriaceae;g__Bifidobacterium;s__Bifidobacterium pseudocatenulatum	p__Actinomycetota	fluoroquinolone antibiotic;macrolide antibiotic;rifamycin antibiotic	Multidrug	1
MAG99	d__Bacteria;p__Actinomycetota;c__Actinomycetia;o__Actinomycetales;f__Bifidobacteriaceae;g__Bifidobacterium;s__Bifidobacterium pseudocatenulatum	p__Actinomycetota	fluoroquinolone antibiotic;macrolide antibiotic;penam	Multidrug	1
MAG99	d__Bacteria;p__Actinomycetota;c__Actinomycetia;o__Actinomycetales;f__Bifidobacteriaceae;g__Bifidobacterium;s__Bifidobacterium pseudocatenulatum	p__Actinomycetota	disinfecting agents and antiseptics;fluoroquinolone antibiotic	Multidrug	1
MAG99	d__Bacteria;p__Actinomycetota;c__Actinomycetia;o__Actinomycetales;f__Bifidobacteriaceae;g__Bifidobacterium;s__Bifidobacterium pseudocatenulatum	p__Actinomycetota	cephalosporin;disinfecting agents and antiseptics;fluoroquinolone antibiotic;glycopeptide antibiotic;glycylcycline;oxazolidinone antibiotic;penam;phenicol antibiotic;rifamycin antibiotic;tetracycline antibiotic	Multidrug	1
MAG99	d__Bacteria;p__Actinomycetota;c__Actinomycetia;o__Actinomycetales;f__Bifidobacteriaceae;g__Bifidobacterium;s__Bifidobacterium pseudocatenulatum	p__Actinomycetota	carbapenem;cephalosporin;cephamycin;monobactam;penam	Multidrug	1
MAG99	d__Bacteria;p__Actinomycetota;c__Actinomycetia;o__Actinomycetales;f__Bifidobacteriaceae;g__Bifidobacterium;s__Bifidobacterium pseudocatenulatum	p__Actinomycetota	carbapenem;cephalosporin;cephamycin;monobactam;penam	Multidrug	1
MAG99	d__Bacteria;p__Actinomycetota;c__Actinomycetia;o__Actinomycetales;f__Bifidobacteriaceae;g__Bifidobacterium;s__Bifidobacterium pseudocatenulatum	p__Actinomycetota	aminoglycoside antibiotic;penam;tetracycline antibiotic	Multidrug	1
MAG99	d__Bacteria;p__Actinomycetota;c__Actinomycetia;o__Actinomycetales;f__Bifidobacteriaceae;g__Bifidobacterium;s__Bifidobacterium pseudocatenulatum	p__Actinomycetota	aminoglycoside antibiotic;carbapenem;cephalosporin;cephamycin;disinfecting agents and antiseptics;fluoroquinolone antibiotic;macrolide antibiotic;penam;phenicol antibiotic;tetracycline antibiotic	Multidrug	1
MAG99	d__Bacteria;p__Actinomycetota;c__Actinomycetia;o__Actinomycetales;f__Bifidobacteriaceae;g__Bifidobacterium;s__Bifidobacterium pseudocatenulatum	p__Actinomycetota	aminoglycoside antibiotic;carbapenem;cephalosporin;cephamycin;disinfecting agents and antiseptics;fluoroquinolone antibiotic;macrolide antibiotic;monobactam;penam;penem;phenicol antibiotic;tetracycline antibiotic	Multidrug	1
MAG99	d__Bacteria;p__Actinomycetota;c__Actinomycetia;o__Actinomycetales;f__Bifidobacteriaceae;g__Bifidobacterium;s__Bifidobacterium pseudocatenulatum	p__Actinomycetota	aminocoumarin antibiotic;fluoroquinolone antibiotic	Multidrug	1
MAG99	d__Bacteria;p__Actinomycetota;c__Actinomycetia;o__Actinomycetales;f__Bifidobacteriaceae;g__Bifidobacterium;s__Bifidobacterium pseudocatenulatum	p__Actinomycetota	aminocoumarin antibiotic;fluoroquinolone antibiotic	Multidrug	1
MAG99	d__Bacteria;p__Actinomycetota;c__Actinomycetia;o__Actinomycetales;f__Bifidobacteriaceae;g__Bifidobacterium;s__Bifidobacterium pseudocatenulatum	p__Actinomycetota	aminocoumarin antibiotic;fluoroquinolone antibiotic	Multidrug	1
MAG99	d__Bacteria;p__Actinomycetota;c__Actinomycetia;o__Actinomycetales;f__Bifidobacteriaceae;g__Bifidobacterium;s__Bifidobacterium pseudocatenulatum	p__Actinomycetota	lincosamide antibiotic;macrolide antibiotic;streptogramin A antibiotic;streptogramin B antibiotic;streptogramin antibiotic	MLS	1
MAG99	d__Bacteria;p__Actinomycetota;c__Actinomycetia;o__Actinomycetales;f__Bifidobacteriaceae;g__Bifidobacterium;s__Bifidobacterium pseudocatenulatum	p__Actinomycetota	macrolide antibiotic	macrolide	9
MAG99	d__Bacteria;p__Actinomycetota;c__Actinomycetia;o__Actinomycetales;f__Bifidobacteriaceae;g__Bifidobacterium;s__Bifidobacterium pseudocatenulatum	p__Actinomycetota	macrolide antibiotic	macrolide	1
MAG99	d__Bacteria;p__Actinomycetota;c__Actinomycetia;o__Actinomycetales;f__Bifidobacteriaceae;g__Bifidobacterium;s__Bifidobacterium pseudocatenulatum	p__Actinomycetota	lincosamide antibiotic	lincosamide	1
MAG99	d__Bacteria;p__Actinomycetota;c__Actinomycetia;o__Actinomycetales;f__Bifidobacteriaceae;g__Bifidobacterium;s__Bifidobacterium pseudocatenulatum	p__Actinomycetota	lincosamide antibiotic	lincosamide	3
MAG99	d__Bacteria;p__Actinomycetota;c__Actinomycetia;o__Actinomycetales;f__Bifidobacteriaceae;g__Bifidobacterium;s__Bifidobacterium pseudocatenulatum	p__Actinomycetota	glycopeptide antibiotic	glycopeptide	1
MAG99	d__Bacteria;p__Actinomycetota;c__Actinomycetia;o__Actinomycetales;f__Bifidobacteriaceae;g__Bifidobacterium;s__Bifidobacterium pseudocatenulatum	p__Actinomycetota	glycopeptide antibiotic	glycopeptide	1
MAG99	d__Bacteria;p__Actinomycetota;c__Actinomycetia;o__Actinomycetales;f__Bifidobacteriaceae;g__Bifidobacterium;s__Bifidobacterium pseudocatenulatum	p__Actinomycetota	glycopeptide antibiotic	glycopeptide	1
MAG99	d__Bacteria;p__Actinomycetota;c__Actinomycetia;o__Actinomycetales;f__Bifidobacteriaceae;g__Bifidobacterium;s__Bifidobacterium pseudocatenulatum	p__Actinomycetota	glycopeptide antibiotic	glycopeptide	1
MAG99	d__Bacteria;p__Actinomycetota;c__Actinomycetia;o__Actinomycetales;f__Bifidobacteriaceae;g__Bifidobacterium;s__Bifidobacterium pseudocatenulatum	p__Actinomycetota	glycopeptide antibiotic	glycopeptide	1
MAG99	d__Bacteria;p__Actinomycetota;c__Actinomycetia;o__Actinomycetales;f__Bifidobacteriaceae;g__Bifidobacterium;s__Bifidobacterium pseudocatenulatum	p__Actinomycetota	glycopeptide antibiotic	glycopeptide	1
MAG99	d__Bacteria;p__Actinomycetota;c__Actinomycetia;o__Actinomycetales;f__Bifidobacteriaceae;g__Bifidobacterium;s__Bifidobacterium pseudocatenulatum	p__Actinomycetota	glycopeptide antibiotic	glycopeptide	1
MAG99	d__Bacteria;p__Actinomycetota;c__Actinomycetia;o__Actinomycetales;f__Bifidobacteriaceae;g__Bifidobacterium;s__Bifidobacterium pseudocatenulatum	p__Actinomycetota	fluoroquinolone antibiotic	fluoroquinolone	1
MAG99	d__Bacteria;p__Actinomycetota;c__Actinomycetia;o__Actinomycetales;f__Bifidobacteriaceae;g__Bifidobacterium;s__Bifidobacterium pseudocatenulatum	p__Actinomycetota	fluoroquinolone antibiotic	fluoroquinolone	1
MAG99	d__Bacteria;p__Actinomycetota;c__Actinomycetia;o__Actinomycetales;f__Bifidobacteriaceae;g__Bifidobacterium;s__Bifidobacterium pseudocatenulatum	p__Actinomycetota	fluoroquinolone antibiotic	fluoroquinolone	2
MAG99	d__Bacteria;p__Actinomycetota;c__Actinomycetia;o__Actinomycetales;f__Bifidobacteriaceae;g__Bifidobacterium;s__Bifidobacterium pseudocatenulatum	p__Actinomycetota	elfamycin antibiotic	elfamycin	1
MAG99	d__Bacteria;p__Actinomycetota;c__Actinomycetia;o__Actinomycetales;f__Bifidobacteriaceae;g__Bifidobacterium;s__Bifidobacterium pseudocatenulatum	p__Actinomycetota	diaminopyrimidine antibiotic	diaminopyrimidine	1
MAG99	d__Bacteria;p__Actinomycetota;c__Actinomycetia;o__Actinomycetales;f__Bifidobacteriaceae;g__Bifidobacterium;s__Bifidobacterium pseudocatenulatum	p__Actinomycetota	cephalosporin	cephalosporin	1
MAG99	d__Bacteria;p__Actinomycetota;c__Actinomycetia;o__Actinomycetales;f__Bifidobacteriaceae;g__Bifidobacterium;s__Bifidobacterium pseudocatenulatum	p__Actinomycetota	aminoglycoside antibiotic	aminoglycoside	1
MAG99	d__Bacteria;p__Actinomycetota;c__Actinomycetia;o__Actinomycetales;f__Bifidobacteriaceae;g__Bifidobacterium;s__Bifidobacterium pseudocatenulatum	p__Actinomycetota	aminoglycoside antibiotic	aminoglycoside	1
MAG99	d__Bacteria;p__Actinomycetota;c__Actinomycetia;o__Actinomycetales;f__Bifidobacteriaceae;g__Bifidobacterium;s__Bifidobacterium pseudocatenulatum	p__Actinomycetota	aminoglycoside antibiotic	aminoglycoside	1
MAG99	d__Bacteria;p__Actinomycetota;c__Actinomycetia;o__Actinomycetales;f__Bifidobacteriaceae;g__Bifidobacterium;s__Bifidobacterium pseudocatenulatum	p__Actinomycetota	aminoglycoside antibiotic	aminoglycoside	1
MAG99	d__Bacteria;p__Actinomycetota;c__Actinomycetia;o__Actinomycetales;f__Bifidobacteriaceae;g__Bifidobacterium;s__Bifidobacterium pseudocatenulatum	p__Actinomycetota	aminoglycoside antibiotic	aminoglycoside	2
MAG99	d__Bacteria;p__Actinomycetota;c__Actinomycetia;o__Actinomycetales;f__Bifidobacteriaceae;g__Bifidobacterium;s__Bifidobacterium pseudocatenulatum	p__Actinomycetota	aminocoumarin antibiotic	aminocoumarin	2
MAG989	d__Bacteria;p__Bacillota_A;c__Clostridia;o__Oscillospirales;f__Butyricicoccaceae;g__Agathobaculum;s__Agathobaculum butyriciproducens	p__Bacillota_A	disinfecting agents and antiseptics	Triclosan	1
MAG989	d__Bacteria;p__Bacillota_A;c__Clostridia;o__Oscillospirales;f__Butyricicoccaceae;g__Agathobaculum;s__Agathobaculum butyriciproducens	p__Bacillota_A	tetracycline antibiotic	tetracycline	1
MAG989	d__Bacteria;p__Bacillota_A;c__Clostridia;o__Oscillospirales;f__Butyricicoccaceae;g__Agathobaculum;s__Agathobaculum butyriciproducens	p__Bacillota_A	tetracycline antibiotic	tetracycline	1
MAG989	d__Bacteria;p__Bacillota_A;c__Clostridia;o__Oscillospirales;f__Butyricicoccaceae;g__Agathobaculum;s__Agathobaculum butyriciproducens	p__Bacillota_A	tetracycline antibiotic	tetracycline	1
MAG989	d__Bacteria;p__Bacillota_A;c__Clostridia;o__Oscillospirales;f__Butyricicoccaceae;g__Agathobaculum;s__Agathobaculum butyriciproducens	p__Bacillota_A	tetracycline antibiotic	tetracycline	1
MAG989	d__Bacteria;p__Bacillota_A;c__Clostridia;o__Oscillospirales;f__Butyricicoccaceae;g__Agathobaculum;s__Agathobaculum butyriciproducens	p__Bacillota_A	tetracycline antibiotic	tetracycline	2
MAG989	d__Bacteria;p__Bacillota_A;c__Clostridia;o__Oscillospirales;f__Butyricicoccaceae;g__Agathobaculum;s__Agathobaculum butyriciproducens	p__Bacillota_A	tetracycline antibiotic	tetracycline	1
MAG989	d__Bacteria;p__Bacillota_A;c__Clostridia;o__Oscillospirales;f__Butyricicoccaceae;g__Agathobaculum;s__Agathobaculum butyriciproducens	p__Bacillota_A	tetracycline antibiotic	tetracycline	1
MAG989	d__Bacteria;p__Bacillota_A;c__Clostridia;o__Oscillospirales;f__Butyricicoccaceae;g__Agathobaculum;s__Agathobaculum butyriciproducens	p__Bacillota_A	salicylic acid antibiotic	salicylic acid	1
MAG989	d__Bacteria;p__Bacillota_A;c__Clostridia;o__Oscillospirales;f__Butyricicoccaceae;g__Agathobaculum;s__Agathobaculum butyriciproducens	p__Bacillota_A	pyrazine antibiotic	pyrazine	2
MAG989	d__Bacteria;p__Bacillota_A;c__Clostridia;o__Oscillospirales;f__Butyricicoccaceae;g__Agathobaculum;s__Agathobaculum butyriciproducens	p__Bacillota_A	pleuromutilin antibiotic	pleuromutilin	1
MAG989	d__Bacteria;p__Bacillota_A;c__Clostridia;o__Oscillospirales;f__Butyricicoccaceae;g__Agathobaculum;s__Agathobaculum butyriciproducens	p__Bacillota_A	phosphonic acid antibiotic	phosphonic acid	3
MAG989	d__Bacteria;p__Bacillota_A;c__Clostridia;o__Oscillospirales;f__Butyricicoccaceae;g__Agathobaculum;s__Agathobaculum butyriciproducens	p__Bacillota_A	phosphonic acid antibiotic	phosphonic acid	1
MAG989	d__Bacteria;p__Bacillota_A;c__Clostridia;o__Oscillospirales;f__Butyricicoccaceae;g__Agathobaculum;s__Agathobaculum butyriciproducens	p__Bacillota_A	phenicol antibiotic	phenicol	1
MAG989	d__Bacteria;p__Bacillota_A;c__Clostridia;o__Oscillospirales;f__Butyricicoccaceae;g__Agathobaculum;s__Agathobaculum butyriciproducens	p__Bacillota_A	peptide antibiotic	peptide	1
MAG989	d__Bacteria;p__Bacillota_A;c__Clostridia;o__Oscillospirales;f__Butyricicoccaceae;g__Agathobaculum;s__Agathobaculum butyriciproducens	p__Bacillota_A	peptide antibiotic	peptide	2
MAG989	d__Bacteria;p__Bacillota_A;c__Clostridia;o__Oscillospirales;f__Butyricicoccaceae;g__Agathobaculum;s__Agathobaculum butyriciproducens	p__Bacillota_A	peptide antibiotic	peptide	3
MAG989	d__Bacteria;p__Bacillota_A;c__Clostridia;o__Oscillospirales;f__Butyricicoccaceae;g__Agathobaculum;s__Agathobaculum butyriciproducens	p__Bacillota_A	peptide antibiotic	peptide	1
MAG989	d__Bacteria;p__Bacillota_A;c__Clostridia;o__Oscillospirales;f__Butyricicoccaceae;g__Agathobaculum;s__Agathobaculum butyriciproducens	p__Bacillota_A	peptide antibiotic	peptide	1
MAG989	d__Bacteria;p__Bacillota_A;c__Clostridia;o__Oscillospirales;f__Butyricicoccaceae;g__Agathobaculum;s__Agathobaculum butyriciproducens	p__Bacillota_A	peptide antibiotic	peptide	1
MAG989	d__Bacteria;p__Bacillota_A;c__Clostridia;o__Oscillospirales;f__Butyricicoccaceae;g__Agathobaculum;s__Agathobaculum butyriciproducens	p__Bacillota_A	peptide antibiotic	peptide	3
MAG989	d__Bacteria;p__Bacillota_A;c__Clostridia;o__Oscillospirales;f__Butyricicoccaceae;g__Agathobaculum;s__Agathobaculum butyriciproducens	p__Bacillota_A	peptide antibiotic	peptide	1
MAG989	d__Bacteria;p__Bacillota_A;c__Clostridia;o__Oscillospirales;f__Butyricicoccaceae;g__Agathobaculum;s__Agathobaculum butyriciproducens	p__Bacillota_A	peptide antibiotic	peptide	1
MAG989	d__Bacteria;p__Bacillota_A;c__Clostridia;o__Oscillospirales;f__Butyricicoccaceae;g__Agathobaculum;s__Agathobaculum butyriciproducens	p__Bacillota_A	peptide antibiotic	peptide	1
MAG989	d__Bacteria;p__Bacillota_A;c__Clostridia;o__Oscillospirales;f__Butyricicoccaceae;g__Agathobaculum;s__Agathobaculum butyriciproducens	p__Bacillota_A	peptide antibiotic	peptide	3
MAG989	d__Bacteria;p__Bacillota_A;c__Clostridia;o__Oscillospirales;f__Butyricicoccaceae;g__Agathobaculum;s__Agathobaculum butyriciproducens	p__Bacillota_A	nitrofuran antibiotic	nitrofuran	1
MAG989	d__Bacteria;p__Bacillota_A;c__Clostridia;o__Oscillospirales;f__Butyricicoccaceae;g__Agathobaculum;s__Agathobaculum butyriciproducens	p__Bacillota_A	mupirocin-like antibiotic	mupirocin-like	1
MAG989	d__Bacteria;p__Bacillota_A;c__Clostridia;o__Oscillospirales;f__Butyricicoccaceae;g__Agathobaculum;s__Agathobaculum butyriciproducens	p__Bacillota_A	mupirocin-like antibiotic	mupirocin-like	2
MAG989	d__Bacteria;p__Bacillota_A;c__Clostridia;o__Oscillospirales;f__Butyricicoccaceae;g__Agathobaculum;s__Agathobaculum butyriciproducens	p__Bacillota_A	lincosamide antibiotic;nucleoside antibiotic;streptogramin A antibiotic;streptogramin antibiotic	Multidrug	1
MAG989	d__Bacteria;p__Bacillota_A;c__Clostridia;o__Oscillospirales;f__Butyricicoccaceae;g__Agathobaculum;s__Agathobaculum butyriciproducens	p__Bacillota_A	fluoroquinolone antibiotic;nybomycin-like antibiotic	Multidrug	1
MAG989	d__Bacteria;p__Bacillota_A;c__Clostridia;o__Oscillospirales;f__Butyricicoccaceae;g__Agathobaculum;s__Agathobaculum butyriciproducens	p__Bacillota_A	aminocoumarin antibiotic;fluoroquinolone antibiotic	Multidrug	2
MAG989	d__Bacteria;p__Bacillota_A;c__Clostridia;o__Oscillospirales;f__Butyricicoccaceae;g__Agathobaculum;s__Agathobaculum butyriciproducens	p__Bacillota_A	peptide antibiotic;rifamycin antibiotic	Multidrug	1
MAG989	d__Bacteria;p__Bacillota_A;c__Clostridia;o__Oscillospirales;f__Butyricicoccaceae;g__Agathobaculum;s__Agathobaculum butyriciproducens	p__Bacillota_A	lincosamide antibiotic;pleuromutilin antibiotic;streptogramin A antibiotic;streptogramin antibiotic	Multidrug	1
MAG989	d__Bacteria;p__Bacillota_A;c__Clostridia;o__Oscillospirales;f__Butyricicoccaceae;g__Agathobaculum;s__Agathobaculum butyriciproducens	p__Bacillota_A	carbapenem;cephalosporin;cephamycin;disinfecting agents and antiseptics;fluoroquinolone antibiotic;glycylcycline;monobactam;penam;penem;phenicol antibiotic;rifamycin antibiotic;tetracycline antibiotic	Multidrug	1
MAG989	d__Bacteria;p__Bacillota_A;c__Clostridia;o__Oscillospirales;f__Butyricicoccaceae;g__Agathobaculum;s__Agathobaculum butyriciproducens	p__Bacillota_A	carbapenem;cephalosporin;cephamycin;monobactam;penam	Multidrug	1
MAG989	d__Bacteria;p__Bacillota_A;c__Clostridia;o__Oscillospirales;f__Butyricicoccaceae;g__Agathobaculum;s__Agathobaculum butyriciproducens	p__Bacillota_A	diarylquinoline antibiotic;fluoroquinolone antibiotic	Multidrug	1
MAG989	d__Bacteria;p__Bacillota_A;c__Clostridia;o__Oscillospirales;f__Butyricicoccaceae;g__Agathobaculum;s__Agathobaculum butyriciproducens	p__Bacillota_A	disinfecting agents and antiseptics;isoniazid-like antibiotic	Multidrug	3
MAG989	d__Bacteria;p__Bacillota_A;c__Clostridia;o__Oscillospirales;f__Butyricicoccaceae;g__Agathobaculum;s__Agathobaculum butyriciproducens	p__Bacillota_A	glycopeptide antibiotic;macrolide antibiotic	Multidrug	1
MAG989	d__Bacteria;p__Bacillota_A;c__Clostridia;o__Oscillospirales;f__Butyricicoccaceae;g__Agathobaculum;s__Agathobaculum butyriciproducens	p__Bacillota_A	aminoglycoside antibiotic;disinfecting agents and antiseptics;fluoroquinolone antibiotic	Multidrug	1
MAG989	d__Bacteria;p__Bacillota_A;c__Clostridia;o__Oscillospirales;f__Butyricicoccaceae;g__Agathobaculum;s__Agathobaculum butyriciproducens	p__Bacillota_A	aminoglycoside antibiotic;penam;tetracycline antibiotic	Multidrug	1
MAG989	d__Bacteria;p__Bacillota_A;c__Clostridia;o__Oscillospirales;f__Butyricicoccaceae;g__Agathobaculum;s__Agathobaculum butyriciproducens	p__Bacillota_A	fluoroquinolone antibiotic;nybomycin-like antibiotic	Multidrug	1
MAG989	d__Bacteria;p__Bacillota_A;c__Clostridia;o__Oscillospirales;f__Butyricicoccaceae;g__Agathobaculum;s__Agathobaculum butyriciproducens	p__Bacillota_A	carbapenem;cephalosporin;cephamycin;monobactam;penam	Multidrug	1
MAG989	d__Bacteria;p__Bacillota_A;c__Clostridia;o__Oscillospirales;f__Butyricicoccaceae;g__Agathobaculum;s__Agathobaculum butyriciproducens	p__Bacillota_A	glycylcycline;tetracycline antibiotic	Multidrug	1
MAG989	d__Bacteria;p__Bacillota_A;c__Clostridia;o__Oscillospirales;f__Butyricicoccaceae;g__Agathobaculum;s__Agathobaculum butyriciproducens	p__Bacillota_A	glycylcycline;tetracycline antibiotic	Multidrug	2
MAG989	d__Bacteria;p__Bacillota_A;c__Clostridia;o__Oscillospirales;f__Butyricicoccaceae;g__Agathobaculum;s__Agathobaculum butyriciproducens	p__Bacillota_A	disinfecting agents and antiseptics;fluoroquinolone antibiotic	Multidrug	1
MAG989	d__Bacteria;p__Bacillota_A;c__Clostridia;o__Oscillospirales;f__Butyricicoccaceae;g__Agathobaculum;s__Agathobaculum butyriciproducens	p__Bacillota_A	disinfecting agents and antiseptics;fluoroquinolone antibiotic	Multidrug	1
MAG989	d__Bacteria;p__Bacillota_A;c__Clostridia;o__Oscillospirales;f__Butyricicoccaceae;g__Agathobaculum;s__Agathobaculum butyriciproducens	p__Bacillota_A	lincosamide antibiotic;oxazolidinone antibiotic;phenicol antibiotic;pleuromutilin antibiotic;streptogramin antibiotic	Multidrug	1
MAG989	d__Bacteria;p__Bacillota_A;c__Clostridia;o__Oscillospirales;f__Butyricicoccaceae;g__Agathobaculum;s__Agathobaculum butyriciproducens	p__Bacillota_A	fluoroquinolone antibiotic;macrolide antibiotic;rifamycin antibiotic	Multidrug	2
MAG989	d__Bacteria;p__Bacillota_A;c__Clostridia;o__Oscillospirales;f__Butyricicoccaceae;g__Agathobaculum;s__Agathobaculum butyriciproducens	p__Bacillota_A	fluoroquinolone antibiotic;macrolide antibiotic;rifamycin antibiotic	Multidrug	2
MAG989	d__Bacteria;p__Bacillota_A;c__Clostridia;o__Oscillospirales;f__Butyricicoccaceae;g__Agathobaculum;s__Agathobaculum butyriciproducens	p__Bacillota_A	fluoroquinolone antibiotic;macrolide antibiotic;penam;tetracycline antibiotic	Multidrug	1
MAG989	d__Bacteria;p__Bacillota_A;c__Clostridia;o__Oscillospirales;f__Butyricicoccaceae;g__Agathobaculum;s__Agathobaculum butyriciproducens	p__Bacillota_A	fluoroquinolone antibiotic;macrolide antibiotic;penam;tetracycline antibiotic	Multidrug	3
MAG989	d__Bacteria;p__Bacillota_A;c__Clostridia;o__Oscillospirales;f__Butyricicoccaceae;g__Agathobaculum;s__Agathobaculum butyriciproducens	p__Bacillota_A	lincosamide antibiotic;pleuromutilin antibiotic;streptogramin antibiotic	Multidrug	1
MAG989	d__Bacteria;p__Bacillota_A;c__Clostridia;o__Oscillospirales;f__Butyricicoccaceae;g__Agathobaculum;s__Agathobaculum butyriciproducens	p__Bacillota_A	carbapenem;cephalosporin;cephamycin;monobactam;penam	Multidrug	1
MAG989	d__Bacteria;p__Bacillota_A;c__Clostridia;o__Oscillospirales;f__Butyricicoccaceae;g__Agathobaculum;s__Agathobaculum butyriciproducens	p__Bacillota_A	carbapenem;cephalosporin;cephamycin;monobactam;penam	Multidrug	1
MAG989	d__Bacteria;p__Bacillota_A;c__Clostridia;o__Oscillospirales;f__Butyricicoccaceae;g__Agathobaculum;s__Agathobaculum butyriciproducens	p__Bacillota_A	glycylcycline;tetracycline antibiotic	Multidrug	2
MAG989	d__Bacteria;p__Bacillota_A;c__Clostridia;o__Oscillospirales;f__Butyricicoccaceae;g__Agathobaculum;s__Agathobaculum butyriciproducens	p__Bacillota_A	glycopeptide antibiotic;oxazolidinone antibiotic	Multidrug	2
MAG989	d__Bacteria;p__Bacillota_A;c__Clostridia;o__Oscillospirales;f__Butyricicoccaceae;g__Agathobaculum;s__Agathobaculum butyriciproducens	p__Bacillota_A	macrolide antibiotic;penam	Multidrug	1
MAG989	d__Bacteria;p__Bacillota_A;c__Clostridia;o__Oscillospirales;f__Butyricicoccaceae;g__Agathobaculum;s__Agathobaculum butyriciproducens	p__Bacillota_A	oxazolidinone antibiotic;phenicol antibiotic	Multidrug	2
MAG989	d__Bacteria;p__Bacillota_A;c__Clostridia;o__Oscillospirales;f__Butyricicoccaceae;g__Agathobaculum;s__Agathobaculum butyriciproducens	p__Bacillota_A	diaminopyrimidine antibiotic;fluoroquinolone antibiotic;glycylcycline;nitrofuran antibiotic;tetracycline antibiotic	Multidrug	1
MAG989	d__Bacteria;p__Bacillota_A;c__Clostridia;o__Oscillospirales;f__Butyricicoccaceae;g__Agathobaculum;s__Agathobaculum butyriciproducens	p__Bacillota_A	lincosamide antibiotic;pleuromutilin antibiotic;streptogramin A antibiotic;streptogramin antibiotic	Multidrug	1
MAG989	d__Bacteria;p__Bacillota_A;c__Clostridia;o__Oscillospirales;f__Butyricicoccaceae;g__Agathobaculum;s__Agathobaculum butyriciproducens	p__Bacillota_A	lincosamide antibiotic;macrolide antibiotic;streptogramin A antibiotic;streptogramin B antibiotic;streptogramin antibiotic	MLS	1
MAG989	d__Bacteria;p__Bacillota_A;c__Clostridia;o__Oscillospirales;f__Butyricicoccaceae;g__Agathobaculum;s__Agathobaculum butyriciproducens	p__Bacillota_A	macrolide antibiotic	macrolide	5
MAG989	d__Bacteria;p__Bacillota_A;c__Clostridia;o__Oscillospirales;f__Butyricicoccaceae;g__Agathobaculum;s__Agathobaculum butyriciproducens	p__Bacillota_A	macrolide antibiotic	macrolide	1
MAG989	d__Bacteria;p__Bacillota_A;c__Clostridia;o__Oscillospirales;f__Butyricicoccaceae;g__Agathobaculum;s__Agathobaculum butyriciproducens	p__Bacillota_A	macrolide antibiotic	macrolide	1
MAG989	d__Bacteria;p__Bacillota_A;c__Clostridia;o__Oscillospirales;f__Butyricicoccaceae;g__Agathobaculum;s__Agathobaculum butyriciproducens	p__Bacillota_A	lincosamide antibiotic	lincosamide	1
MAG989	d__Bacteria;p__Bacillota_A;c__Clostridia;o__Oscillospirales;f__Butyricicoccaceae;g__Agathobaculum;s__Agathobaculum butyriciproducens	p__Bacillota_A	lincosamide antibiotic	lincosamide	2
MAG989	d__Bacteria;p__Bacillota_A;c__Clostridia;o__Oscillospirales;f__Butyricicoccaceae;g__Agathobaculum;s__Agathobaculum butyriciproducens	p__Bacillota_A	glycopeptide antibiotic	glycopeptide	1
MAG989	d__Bacteria;p__Bacillota_A;c__Clostridia;o__Oscillospirales;f__Butyricicoccaceae;g__Agathobaculum;s__Agathobaculum butyriciproducens	p__Bacillota_A	glycopeptide antibiotic	glycopeptide	1
MAG989	d__Bacteria;p__Bacillota_A;c__Clostridia;o__Oscillospirales;f__Butyricicoccaceae;g__Agathobaculum;s__Agathobaculum butyriciproducens	p__Bacillota_A	glycopeptide antibiotic	glycopeptide	1
MAG989	d__Bacteria;p__Bacillota_A;c__Clostridia;o__Oscillospirales;f__Butyricicoccaceae;g__Agathobaculum;s__Agathobaculum butyriciproducens	p__Bacillota_A	glycopeptide antibiotic	glycopeptide	1
MAG989	d__Bacteria;p__Bacillota_A;c__Clostridia;o__Oscillospirales;f__Butyricicoccaceae;g__Agathobaculum;s__Agathobaculum butyriciproducens	p__Bacillota_A	glycopeptide antibiotic	glycopeptide	1
MAG989	d__Bacteria;p__Bacillota_A;c__Clostridia;o__Oscillospirales;f__Butyricicoccaceae;g__Agathobaculum;s__Agathobaculum butyriciproducens	p__Bacillota_A	glycopeptide antibiotic	glycopeptide	1
MAG989	d__Bacteria;p__Bacillota_A;c__Clostridia;o__Oscillospirales;f__Butyricicoccaceae;g__Agathobaculum;s__Agathobaculum butyriciproducens	p__Bacillota_A	glycopeptide antibiotic	glycopeptide	1
MAG989	d__Bacteria;p__Bacillota_A;c__Clostridia;o__Oscillospirales;f__Butyricicoccaceae;g__Agathobaculum;s__Agathobaculum butyriciproducens	p__Bacillota_A	glycopeptide antibiotic	glycopeptide	3
MAG989	d__Bacteria;p__Bacillota_A;c__Clostridia;o__Oscillospirales;f__Butyricicoccaceae;g__Agathobaculum;s__Agathobaculum butyriciproducens	p__Bacillota_A	glycopeptide antibiotic	glycopeptide	2
MAG989	d__Bacteria;p__Bacillota_A;c__Clostridia;o__Oscillospirales;f__Butyricicoccaceae;g__Agathobaculum;s__Agathobaculum butyriciproducens	p__Bacillota_A	glycopeptide antibiotic	glycopeptide	2
MAG989	d__Bacteria;p__Bacillota_A;c__Clostridia;o__Oscillospirales;f__Butyricicoccaceae;g__Agathobaculum;s__Agathobaculum butyriciproducens	p__Bacillota_A	glycopeptide antibiotic	glycopeptide	3
MAG989	d__Bacteria;p__Bacillota_A;c__Clostridia;o__Oscillospirales;f__Butyricicoccaceae;g__Agathobaculum;s__Agathobaculum butyriciproducens	p__Bacillota_A	glycopeptide antibiotic	glycopeptide	3
MAG989	d__Bacteria;p__Bacillota_A;c__Clostridia;o__Oscillospirales;f__Butyricicoccaceae;g__Agathobaculum;s__Agathobaculum butyriciproducens	p__Bacillota_A	glycopeptide antibiotic	glycopeptide	1
MAG989	d__Bacteria;p__Bacillota_A;c__Clostridia;o__Oscillospirales;f__Butyricicoccaceae;g__Agathobaculum;s__Agathobaculum butyriciproducens	p__Bacillota_A	glycopeptide antibiotic	glycopeptide	2
MAG989	d__Bacteria;p__Bacillota_A;c__Clostridia;o__Oscillospirales;f__Butyricicoccaceae;g__Agathobaculum;s__Agathobaculum butyriciproducens	p__Bacillota_A	glycopeptide antibiotic	glycopeptide	2
MAG989	d__Bacteria;p__Bacillota_A;c__Clostridia;o__Oscillospirales;f__Butyricicoccaceae;g__Agathobaculum;s__Agathobaculum butyriciproducens	p__Bacillota_A	glycopeptide antibiotic	glycopeptide	1
MAG989	d__Bacteria;p__Bacillota_A;c__Clostridia;o__Oscillospirales;f__Butyricicoccaceae;g__Agathobaculum;s__Agathobaculum butyriciproducens	p__Bacillota_A	glycopeptide antibiotic	glycopeptide	1
MAG989	d__Bacteria;p__Bacillota_A;c__Clostridia;o__Oscillospirales;f__Butyricicoccaceae;g__Agathobaculum;s__Agathobaculum butyriciproducens	p__Bacillota_A	glycopeptide antibiotic	glycopeptide	1
MAG989	d__Bacteria;p__Bacillota_A;c__Clostridia;o__Oscillospirales;f__Butyricicoccaceae;g__Agathobaculum;s__Agathobaculum butyriciproducens	p__Bacillota_A	fusidane antibiotic	fusidane	4
MAG989	d__Bacteria;p__Bacillota_A;c__Clostridia;o__Oscillospirales;f__Butyricicoccaceae;g__Agathobaculum;s__Agathobaculum butyriciproducens	p__Bacillota_A	fusidane antibiotic	fusidane	1
MAG989	d__Bacteria;p__Bacillota_A;c__Clostridia;o__Oscillospirales;f__Butyricicoccaceae;g__Agathobaculum;s__Agathobaculum butyriciproducens	p__Bacillota_A	fluoroquinolone antibiotic	fluoroquinolone	2
MAG989	d__Bacteria;p__Bacillota_A;c__Clostridia;o__Oscillospirales;f__Butyricicoccaceae;g__Agathobaculum;s__Agathobaculum butyriciproducens	p__Bacillota_A	fluoroquinolone antibiotic	fluoroquinolone	2
MAG989	d__Bacteria;p__Bacillota_A;c__Clostridia;o__Oscillospirales;f__Butyricicoccaceae;g__Agathobaculum;s__Agathobaculum butyriciproducens	p__Bacillota_A	fluoroquinolone antibiotic	fluoroquinolone	1
MAG989	d__Bacteria;p__Bacillota_A;c__Clostridia;o__Oscillospirales;f__Butyricicoccaceae;g__Agathobaculum;s__Agathobaculum butyriciproducens	p__Bacillota_A	elfamycin antibiotic	elfamycin	2
MAG989	d__Bacteria;p__Bacillota_A;c__Clostridia;o__Oscillospirales;f__Butyricicoccaceae;g__Agathobaculum;s__Agathobaculum butyriciproducens	p__Bacillota_A	cephalosporin	cephalosporin	1
MAG989	d__Bacteria;p__Bacillota_A;c__Clostridia;o__Oscillospirales;f__Butyricicoccaceae;g__Agathobaculum;s__Agathobaculum butyriciproducens	p__Bacillota_A	carbapenem	carbapenem	1
MAG989	d__Bacteria;p__Bacillota_A;c__Clostridia;o__Oscillospirales;f__Butyricicoccaceae;g__Agathobaculum;s__Agathobaculum butyriciproducens	p__Bacillota_A	aminoglycoside antibiotic	aminoglycoside	1
MAG989	d__Bacteria;p__Bacillota_A;c__Clostridia;o__Oscillospirales;f__Butyricicoccaceae;g__Agathobaculum;s__Agathobaculum butyriciproducens	p__Bacillota_A	aminoglycoside antibiotic	aminoglycoside	1
MAG989	d__Bacteria;p__Bacillota_A;c__Clostridia;o__Oscillospirales;f__Butyricicoccaceae;g__Agathobaculum;s__Agathobaculum butyriciproducens	p__Bacillota_A	aminoglycoside antibiotic	aminoglycoside	1
MAG989	d__Bacteria;p__Bacillota_A;c__Clostridia;o__Oscillospirales;f__Butyricicoccaceae;g__Agathobaculum;s__Agathobaculum butyriciproducens	p__Bacillota_A	aminoglycoside antibiotic	aminoglycoside	1
MAG989	d__Bacteria;p__Bacillota_A;c__Clostridia;o__Oscillospirales;f__Butyricicoccaceae;g__Agathobaculum;s__Agathobaculum butyriciproducens	p__Bacillota_A	aminoglycoside antibiotic	aminoglycoside	2
MAG989	d__Bacteria;p__Bacillota_A;c__Clostridia;o__Oscillospirales;f__Butyricicoccaceae;g__Agathobaculum;s__Agathobaculum butyriciproducens	p__Bacillota_A	aminoglycoside antibiotic	aminoglycoside	1
MAG989	d__Bacteria;p__Bacillota_A;c__Clostridia;o__Oscillospirales;f__Butyricicoccaceae;g__Agathobaculum;s__Agathobaculum butyriciproducens	p__Bacillota_A	aminoglycoside antibiotic	aminoglycoside	1
MAG989	d__Bacteria;p__Bacillota_A;c__Clostridia;o__Oscillospirales;f__Butyricicoccaceae;g__Agathobaculum;s__Agathobaculum butyriciproducens	p__Bacillota_A	aminocoumarin antibiotic	aminocoumarin	1
MAG988	d__Bacteria;p__Bacillota_A;c__Clostridia;o__Lachnospirales;f__Lachnospiraceae;g__Faecalimonas;s__Faecalimonas phoceensis	p__Bacillota_A	disinfecting agents and antiseptics	Triclosan	2
MAG988	d__Bacteria;p__Bacillota_A;c__Clostridia;o__Lachnospirales;f__Lachnospiraceae;g__Faecalimonas;s__Faecalimonas phoceensis	p__Bacillota_A	tetracycline antibiotic	tetracycline	1
MAG988	d__Bacteria;p__Bacillota_A;c__Clostridia;o__Lachnospirales;f__Lachnospiraceae;g__Faecalimonas;s__Faecalimonas phoceensis	p__Bacillota_A	tetracycline antibiotic	tetracycline	1
MAG988	d__Bacteria;p__Bacillota_A;c__Clostridia;o__Lachnospirales;f__Lachnospiraceae;g__Faecalimonas;s__Faecalimonas phoceensis	p__Bacillota_A	tetracycline antibiotic	tetracycline	1
MAG988	d__Bacteria;p__Bacillota_A;c__Clostridia;o__Lachnospirales;f__Lachnospiraceae;g__Faecalimonas;s__Faecalimonas phoceensis	p__Bacillota_A	tetracycline antibiotic	tetracycline	1
MAG988	d__Bacteria;p__Bacillota_A;c__Clostridia;o__Lachnospirales;f__Lachnospiraceae;g__Faecalimonas;s__Faecalimonas phoceensis	p__Bacillota_A	tetracycline antibiotic	tetracycline	1
MAG988	d__Bacteria;p__Bacillota_A;c__Clostridia;o__Lachnospirales;f__Lachnospiraceae;g__Faecalimonas;s__Faecalimonas phoceensis	p__Bacillota_A	tetracycline antibiotic	tetracycline	1
MAG988	d__Bacteria;p__Bacillota_A;c__Clostridia;o__Lachnospirales;f__Lachnospiraceae;g__Faecalimonas;s__Faecalimonas phoceensis	p__Bacillota_A	rifamycin antibiotic	rifamycin	1
MAG988	d__Bacteria;p__Bacillota_A;c__Clostridia;o__Lachnospirales;f__Lachnospiraceae;g__Faecalimonas;s__Faecalimonas phoceensis	p__Bacillota_A	pyrazine antibiotic	pyrazine	2
MAG988	d__Bacteria;p__Bacillota_A;c__Clostridia;o__Lachnospirales;f__Lachnospiraceae;g__Faecalimonas;s__Faecalimonas phoceensis	p__Bacillota_A	pleuromutilin antibiotic	pleuromutilin	1
MAG988	d__Bacteria;p__Bacillota_A;c__Clostridia;o__Lachnospirales;f__Lachnospiraceae;g__Faecalimonas;s__Faecalimonas phoceensis	p__Bacillota_A	pleuromutilin antibiotic	pleuromutilin	1
MAG988	d__Bacteria;p__Bacillota_A;c__Clostridia;o__Lachnospirales;f__Lachnospiraceae;g__Faecalimonas;s__Faecalimonas phoceensis	p__Bacillota_A	phosphonic acid antibiotic	phosphonic acid	1
MAG988	d__Bacteria;p__Bacillota_A;c__Clostridia;o__Lachnospirales;f__Lachnospiraceae;g__Faecalimonas;s__Faecalimonas phoceensis	p__Bacillota_A	phosphonic acid antibiotic	phosphonic acid	1
MAG988	d__Bacteria;p__Bacillota_A;c__Clostridia;o__Lachnospirales;f__Lachnospiraceae;g__Faecalimonas;s__Faecalimonas phoceensis	p__Bacillota_A	peptide antibiotic	peptide	1
MAG988	d__Bacteria;p__Bacillota_A;c__Clostridia;o__Lachnospirales;f__Lachnospiraceae;g__Faecalimonas;s__Faecalimonas phoceensis	p__Bacillota_A	peptide antibiotic	peptide	1
MAG988	d__Bacteria;p__Bacillota_A;c__Clostridia;o__Lachnospirales;f__Lachnospiraceae;g__Faecalimonas;s__Faecalimonas phoceensis	p__Bacillota_A	peptide antibiotic	peptide	1
MAG988	d__Bacteria;p__Bacillota_A;c__Clostridia;o__Lachnospirales;f__Lachnospiraceae;g__Faecalimonas;s__Faecalimonas phoceensis	p__Bacillota_A	peptide antibiotic	peptide	1
MAG988	d__Bacteria;p__Bacillota_A;c__Clostridia;o__Lachnospirales;f__Lachnospiraceae;g__Faecalimonas;s__Faecalimonas phoceensis	p__Bacillota_A	peptide antibiotic	peptide	1
MAG988	d__Bacteria;p__Bacillota_A;c__Clostridia;o__Lachnospirales;f__Lachnospiraceae;g__Faecalimonas;s__Faecalimonas phoceensis	p__Bacillota_A	peptide antibiotic	peptide	2
MAG988	d__Bacteria;p__Bacillota_A;c__Clostridia;o__Lachnospirales;f__Lachnospiraceae;g__Faecalimonas;s__Faecalimonas phoceensis	p__Bacillota_A	peptide antibiotic	peptide	1
MAG988	d__Bacteria;p__Bacillota_A;c__Clostridia;o__Lachnospirales;f__Lachnospiraceae;g__Faecalimonas;s__Faecalimonas phoceensis	p__Bacillota_A	peptide antibiotic	peptide	1
MAG988	d__Bacteria;p__Bacillota_A;c__Clostridia;o__Lachnospirales;f__Lachnospiraceae;g__Faecalimonas;s__Faecalimonas phoceensis	p__Bacillota_A	peptide antibiotic	peptide	1
MAG988	d__Bacteria;p__Bacillota_A;c__Clostridia;o__Lachnospirales;f__Lachnospiraceae;g__Faecalimonas;s__Faecalimonas phoceensis	p__Bacillota_A	peptide antibiotic	peptide	9
MAG988	d__Bacteria;p__Bacillota_A;c__Clostridia;o__Lachnospirales;f__Lachnospiraceae;g__Faecalimonas;s__Faecalimonas phoceensis	p__Bacillota_A	peptide antibiotic	peptide	1
MAG988	d__Bacteria;p__Bacillota_A;c__Clostridia;o__Lachnospirales;f__Lachnospiraceae;g__Faecalimonas;s__Faecalimonas phoceensis	p__Bacillota_A	peptide antibiotic	peptide	1
MAG988	d__Bacteria;p__Bacillota_A;c__Clostridia;o__Lachnospirales;f__Lachnospiraceae;g__Faecalimonas;s__Faecalimonas phoceensis	p__Bacillota_A	penam	penam	1
MAG988	d__Bacteria;p__Bacillota_A;c__Clostridia;o__Lachnospirales;f__Lachnospiraceae;g__Faecalimonas;s__Faecalimonas phoceensis	p__Bacillota_A	nitroimidazole antibiotic	nitroimidazole	1
MAG988	d__Bacteria;p__Bacillota_A;c__Clostridia;o__Lachnospirales;f__Lachnospiraceae;g__Faecalimonas;s__Faecalimonas phoceensis	p__Bacillota_A	mupirocin-like antibiotic	mupirocin-like	1
MAG988	d__Bacteria;p__Bacillota_A;c__Clostridia;o__Lachnospirales;f__Lachnospiraceae;g__Faecalimonas;s__Faecalimonas phoceensis	p__Bacillota_A	mupirocin-like antibiotic	mupirocin-like	1
MAG988	d__Bacteria;p__Bacillota_A;c__Clostridia;o__Lachnospirales;f__Lachnospiraceae;g__Faecalimonas;s__Faecalimonas phoceensis	p__Bacillota_A	mupirocin-like antibiotic	mupirocin-like	1
MAG988	d__Bacteria;p__Bacillota_A;c__Clostridia;o__Lachnospirales;f__Lachnospiraceae;g__Faecalimonas;s__Faecalimonas phoceensis	p__Bacillota_A	lincosamide antibiotic;nucleoside antibiotic;streptogramin A antibiotic;streptogramin antibiotic	Multidrug	2
MAG988	d__Bacteria;p__Bacillota_A;c__Clostridia;o__Lachnospirales;f__Lachnospiraceae;g__Faecalimonas;s__Faecalimonas phoceensis	p__Bacillota_A	fluoroquinolone antibiotic;nybomycin-like antibiotic	Multidrug	1
MAG988	d__Bacteria;p__Bacillota_A;c__Clostridia;o__Lachnospirales;f__Lachnospiraceae;g__Faecalimonas;s__Faecalimonas phoceensis	p__Bacillota_A	aminocoumarin antibiotic;fluoroquinolone antibiotic	Multidrug	1
MAG988	d__Bacteria;p__Bacillota_A;c__Clostridia;o__Lachnospirales;f__Lachnospiraceae;g__Faecalimonas;s__Faecalimonas phoceensis	p__Bacillota_A	peptide antibiotic;rifamycin antibiotic	Multidrug	1
MAG988	d__Bacteria;p__Bacillota_A;c__Clostridia;o__Lachnospirales;f__Lachnospiraceae;g__Faecalimonas;s__Faecalimonas phoceensis	p__Bacillota_A	carbapenem;cephalosporin;cephamycin;monobactam;penam	Multidrug	1
MAG988	d__Bacteria;p__Bacillota_A;c__Clostridia;o__Lachnospirales;f__Lachnospiraceae;g__Faecalimonas;s__Faecalimonas phoceensis	p__Bacillota_A	carbapenem;cephalosporin;cephamycin;monobactam;penam	Multidrug	1
MAG988	d__Bacteria;p__Bacillota_A;c__Clostridia;o__Lachnospirales;f__Lachnospiraceae;g__Faecalimonas;s__Faecalimonas phoceensis	p__Bacillota_A	diarylquinoline antibiotic;fluoroquinolone antibiotic	Multidrug	1
MAG988	d__Bacteria;p__Bacillota_A;c__Clostridia;o__Lachnospirales;f__Lachnospiraceae;g__Faecalimonas;s__Faecalimonas phoceensis	p__Bacillota_A	disinfecting agents and antiseptics;isoniazid-like antibiotic	Multidrug	1
MAG988	d__Bacteria;p__Bacillota_A;c__Clostridia;o__Lachnospirales;f__Lachnospiraceae;g__Faecalimonas;s__Faecalimonas phoceensis	p__Bacillota_A	carbapenem;cephalosporin;cephamycin;monobactam;penam	Multidrug	1
MAG988	d__Bacteria;p__Bacillota_A;c__Clostridia;o__Lachnospirales;f__Lachnospiraceae;g__Faecalimonas;s__Faecalimonas phoceensis	p__Bacillota_A	carbapenem;cephalosporin;cephamycin;monobactam;penam	Multidrug	1
MAG988	d__Bacteria;p__Bacillota_A;c__Clostridia;o__Lachnospirales;f__Lachnospiraceae;g__Faecalimonas;s__Faecalimonas phoceensis	p__Bacillota_A	carbapenem;cephalosporin;cephamycin;monobactam;penam	Multidrug	1
MAG988	d__Bacteria;p__Bacillota_A;c__Clostridia;o__Lachnospirales;f__Lachnospiraceae;g__Faecalimonas;s__Faecalimonas phoceensis	p__Bacillota_A	streptogramin A antibiotic;streptogramin antibiotic	Multidrug	1
MAG988	d__Bacteria;p__Bacillota_A;c__Clostridia;o__Lachnospirales;f__Lachnospiraceae;g__Faecalimonas;s__Faecalimonas phoceensis	p__Bacillota_A	disinfecting agents and antiseptics;fluoroquinolone antibiotic	Multidrug	4
MAG988	d__Bacteria;p__Bacillota_A;c__Clostridia;o__Lachnospirales;f__Lachnospiraceae;g__Faecalimonas;s__Faecalimonas phoceensis	p__Bacillota_A	aminocoumarin antibiotic;aminoglycoside antibiotic	Multidrug	3
MAG988	d__Bacteria;p__Bacillota_A;c__Clostridia;o__Lachnospirales;f__Lachnospiraceae;g__Faecalimonas;s__Faecalimonas phoceensis	p__Bacillota_A	disinfecting agents and antiseptics;fluoroquinolone antibiotic	Multidrug	4
MAG988	d__Bacteria;p__Bacillota_A;c__Clostridia;o__Lachnospirales;f__Lachnospiraceae;g__Faecalimonas;s__Faecalimonas phoceensis	p__Bacillota_A	lincosamide antibiotic;oxazolidinone antibiotic;phenicol antibiotic;streptogramin antibiotic	Multidrug	1
MAG988	d__Bacteria;p__Bacillota_A;c__Clostridia;o__Lachnospirales;f__Lachnospiraceae;g__Faecalimonas;s__Faecalimonas phoceensis	p__Bacillota_A	fluoroquinolone antibiotic;macrolide antibiotic;rifamycin antibiotic	Multidrug	4
MAG988	d__Bacteria;p__Bacillota_A;c__Clostridia;o__Lachnospirales;f__Lachnospiraceae;g__Faecalimonas;s__Faecalimonas phoceensis	p__Bacillota_A	lincosamide antibiotic;pleuromutilin antibiotic;streptogramin antibiotic	Multidrug	1
MAG988	d__Bacteria;p__Bacillota_A;c__Clostridia;o__Lachnospirales;f__Lachnospiraceae;g__Faecalimonas;s__Faecalimonas phoceensis	p__Bacillota_A	carbapenem;cephalosporin;cephamycin;disinfecting agents and antiseptics;fluoroquinolone antibiotic;glycylcycline;monobactam;penam;penem;phenicol antibiotic;rifamycin antibiotic;tetracycline antibiotic	Multidrug	1
MAG988	d__Bacteria;p__Bacillota_A;c__Clostridia;o__Lachnospirales;f__Lachnospiraceae;g__Faecalimonas;s__Faecalimonas phoceensis	p__Bacillota_A	carbapenem;cephalosporin;cephamycin;monobactam;penam	Multidrug	1
MAG988	d__Bacteria;p__Bacillota_A;c__Clostridia;o__Lachnospirales;f__Lachnospiraceae;g__Faecalimonas;s__Faecalimonas phoceensis	p__Bacillota_A	glycylcycline;tetracycline antibiotic	Multidrug	3
MAG988	d__Bacteria;p__Bacillota_A;c__Clostridia;o__Lachnospirales;f__Lachnospiraceae;g__Faecalimonas;s__Faecalimonas phoceensis	p__Bacillota_A	glycopeptide antibiotic;oxazolidinone antibiotic	Multidrug	3
MAG988	d__Bacteria;p__Bacillota_A;c__Clostridia;o__Lachnospirales;f__Lachnospiraceae;g__Faecalimonas;s__Faecalimonas phoceensis	p__Bacillota_A	oxazolidinone antibiotic;phenicol antibiotic	Multidrug	2
MAG988	d__Bacteria;p__Bacillota_A;c__Clostridia;o__Lachnospirales;f__Lachnospiraceae;g__Faecalimonas;s__Faecalimonas phoceensis	p__Bacillota_A	lincosamide antibiotic;macrolide antibiotic;streptogramin B antibiotic;streptogramin antibiotic	MLS	1
MAG988	d__Bacteria;p__Bacillota_A;c__Clostridia;o__Lachnospirales;f__Lachnospiraceae;g__Faecalimonas;s__Faecalimonas phoceensis	p__Bacillota_A	macrolide antibiotic	macrolide	5
MAG988	d__Bacteria;p__Bacillota_A;c__Clostridia;o__Lachnospirales;f__Lachnospiraceae;g__Faecalimonas;s__Faecalimonas phoceensis	p__Bacillota_A	macrolide antibiotic	macrolide	1
MAG988	d__Bacteria;p__Bacillota_A;c__Clostridia;o__Lachnospirales;f__Lachnospiraceae;g__Faecalimonas;s__Faecalimonas phoceensis	p__Bacillota_A	lincosamide antibiotic	lincosamide	1
MAG988	d__Bacteria;p__Bacillota_A;c__Clostridia;o__Lachnospirales;f__Lachnospiraceae;g__Faecalimonas;s__Faecalimonas phoceensis	p__Bacillota_A	lincosamide antibiotic	lincosamide	1
MAG988	d__Bacteria;p__Bacillota_A;c__Clostridia;o__Lachnospirales;f__Lachnospiraceae;g__Faecalimonas;s__Faecalimonas phoceensis	p__Bacillota_A	glycopeptide antibiotic	glycopeptide	1
MAG988	d__Bacteria;p__Bacillota_A;c__Clostridia;o__Lachnospirales;f__Lachnospiraceae;g__Faecalimonas;s__Faecalimonas phoceensis	p__Bacillota_A	glycopeptide antibiotic	glycopeptide	1
MAG988	d__Bacteria;p__Bacillota_A;c__Clostridia;o__Lachnospirales;f__Lachnospiraceae;g__Faecalimonas;s__Faecalimonas phoceensis	p__Bacillota_A	glycopeptide antibiotic	glycopeptide	1
MAG988	d__Bacteria;p__Bacillota_A;c__Clostridia;o__Lachnospirales;f__Lachnospiraceae;g__Faecalimonas;s__Faecalimonas phoceensis	p__Bacillota_A	glycopeptide antibiotic	glycopeptide	1
MAG988	d__Bacteria;p__Bacillota_A;c__Clostridia;o__Lachnospirales;f__Lachnospiraceae;g__Faecalimonas;s__Faecalimonas phoceensis	p__Bacillota_A	glycopeptide antibiotic	glycopeptide	1
MAG988	d__Bacteria;p__Bacillota_A;c__Clostridia;o__Lachnospirales;f__Lachnospiraceae;g__Faecalimonas;s__Faecalimonas phoceensis	p__Bacillota_A	glycopeptide antibiotic	glycopeptide	1
MAG988	d__Bacteria;p__Bacillota_A;c__Clostridia;o__Lachnospirales;f__Lachnospiraceae;g__Faecalimonas;s__Faecalimonas phoceensis	p__Bacillota_A	glycopeptide antibiotic	glycopeptide	1
MAG988	d__Bacteria;p__Bacillota_A;c__Clostridia;o__Lachnospirales;f__Lachnospiraceae;g__Faecalimonas;s__Faecalimonas phoceensis	p__Bacillota_A	glycopeptide antibiotic	glycopeptide	1
MAG988	d__Bacteria;p__Bacillota_A;c__Clostridia;o__Lachnospirales;f__Lachnospiraceae;g__Faecalimonas;s__Faecalimonas phoceensis	p__Bacillota_A	glycopeptide antibiotic	glycopeptide	2
MAG988	d__Bacteria;p__Bacillota_A;c__Clostridia;o__Lachnospirales;f__Lachnospiraceae;g__Faecalimonas;s__Faecalimonas phoceensis	p__Bacillota_A	glycopeptide antibiotic	glycopeptide	2
MAG988	d__Bacteria;p__Bacillota_A;c__Clostridia;o__Lachnospirales;f__Lachnospiraceae;g__Faecalimonas;s__Faecalimonas phoceensis	p__Bacillota_A	glycopeptide antibiotic	glycopeptide	1
MAG988	d__Bacteria;p__Bacillota_A;c__Clostridia;o__Lachnospirales;f__Lachnospiraceae;g__Faecalimonas;s__Faecalimonas phoceensis	p__Bacillota_A	glycopeptide antibiotic	glycopeptide	2
MAG988	d__Bacteria;p__Bacillota_A;c__Clostridia;o__Lachnospirales;f__Lachnospiraceae;g__Faecalimonas;s__Faecalimonas phoceensis	p__Bacillota_A	glycopeptide antibiotic	glycopeptide	1
MAG988	d__Bacteria;p__Bacillota_A;c__Clostridia;o__Lachnospirales;f__Lachnospiraceae;g__Faecalimonas;s__Faecalimonas phoceensis	p__Bacillota_A	glycopeptide antibiotic	glycopeptide	3
MAG988	d__Bacteria;p__Bacillota_A;c__Clostridia;o__Lachnospirales;f__Lachnospiraceae;g__Faecalimonas;s__Faecalimonas phoceensis	p__Bacillota_A	glycopeptide antibiotic	glycopeptide	2
MAG988	d__Bacteria;p__Bacillota_A;c__Clostridia;o__Lachnospirales;f__Lachnospiraceae;g__Faecalimonas;s__Faecalimonas phoceensis	p__Bacillota_A	glycopeptide antibiotic	glycopeptide	1
MAG988	d__Bacteria;p__Bacillota_A;c__Clostridia;o__Lachnospirales;f__Lachnospiraceae;g__Faecalimonas;s__Faecalimonas phoceensis	p__Bacillota_A	glycopeptide antibiotic	glycopeptide	2
MAG988	d__Bacteria;p__Bacillota_A;c__Clostridia;o__Lachnospirales;f__Lachnospiraceae;g__Faecalimonas;s__Faecalimonas phoceensis	p__Bacillota_A	fusidane antibiotic	fusidane	2
MAG988	d__Bacteria;p__Bacillota_A;c__Clostridia;o__Lachnospirales;f__Lachnospiraceae;g__Faecalimonas;s__Faecalimonas phoceensis	p__Bacillota_A	fusidane antibiotic	fusidane	1
MAG988	d__Bacteria;p__Bacillota_A;c__Clostridia;o__Lachnospirales;f__Lachnospiraceae;g__Faecalimonas;s__Faecalimonas phoceensis	p__Bacillota_A	fluoroquinolone antibiotic	fluoroquinolone	1
MAG988	d__Bacteria;p__Bacillota_A;c__Clostridia;o__Lachnospirales;f__Lachnospiraceae;g__Faecalimonas;s__Faecalimonas phoceensis	p__Bacillota_A	fluoroquinolone antibiotic	fluoroquinolone	4
MAG988	d__Bacteria;p__Bacillota_A;c__Clostridia;o__Lachnospirales;f__Lachnospiraceae;g__Faecalimonas;s__Faecalimonas phoceensis	p__Bacillota_A	elfamycin antibiotic	elfamycin	1
MAG988	d__Bacteria;p__Bacillota_A;c__Clostridia;o__Lachnospirales;f__Lachnospiraceae;g__Faecalimonas;s__Faecalimonas phoceensis	p__Bacillota_A	elfamycin antibiotic	elfamycin	1
MAG988	d__Bacteria;p__Bacillota_A;c__Clostridia;o__Lachnospirales;f__Lachnospiraceae;g__Faecalimonas;s__Faecalimonas phoceensis	p__Bacillota_A	diaminopyrimidine antibiotic	diaminopyrimidine	1
MAG988	d__Bacteria;p__Bacillota_A;c__Clostridia;o__Lachnospirales;f__Lachnospiraceae;g__Faecalimonas;s__Faecalimonas phoceensis	p__Bacillota_A	cephalosporin	cephalosporin	1
MAG988	d__Bacteria;p__Bacillota_A;c__Clostridia;o__Lachnospirales;f__Lachnospiraceae;g__Faecalimonas;s__Faecalimonas phoceensis	p__Bacillota_A	aminoglycoside antibiotic	aminoglycoside	1
MAG988	d__Bacteria;p__Bacillota_A;c__Clostridia;o__Lachnospirales;f__Lachnospiraceae;g__Faecalimonas;s__Faecalimonas phoceensis	p__Bacillota_A	aminoglycoside antibiotic	aminoglycoside	2
MAG988	d__Bacteria;p__Bacillota_A;c__Clostridia;o__Lachnospirales;f__Lachnospiraceae;g__Faecalimonas;s__Faecalimonas phoceensis	p__Bacillota_A	aminoglycoside antibiotic	aminoglycoside	1
MAG988	d__Bacteria;p__Bacillota_A;c__Clostridia;o__Lachnospirales;f__Lachnospiraceae;g__Faecalimonas;s__Faecalimonas phoceensis	p__Bacillota_A	aminoglycoside antibiotic	aminoglycoside	5
MAG988	d__Bacteria;p__Bacillota_A;c__Clostridia;o__Lachnospirales;f__Lachnospiraceae;g__Faecalimonas;s__Faecalimonas phoceensis	p__Bacillota_A	aminoglycoside antibiotic	aminoglycoside	3
MAG988	d__Bacteria;p__Bacillota_A;c__Clostridia;o__Lachnospirales;f__Lachnospiraceae;g__Faecalimonas;s__Faecalimonas phoceensis	p__Bacillota_A	aminocoumarin antibiotic	aminocoumarin	2
MAG987	d__Bacteria;p__Bacillota;c__Bacilli;o__RF39;f__UBA660;g__CAG-302;s__CAG-302 sp000431795	p__Bacillota	tetracycline antibiotic	tetracycline	1
MAG987	d__Bacteria;p__Bacillota;c__Bacilli;o__RF39;f__UBA660;g__CAG-302;s__CAG-302 sp000431795	p__Bacillota	tetracycline antibiotic	tetracycline	1
MAG987	d__Bacteria;p__Bacillota;c__Bacilli;o__RF39;f__UBA660;g__CAG-302;s__CAG-302 sp000431795	p__Bacillota	tetracycline antibiotic	tetracycline	1
MAG987	d__Bacteria;p__Bacillota;c__Bacilli;o__RF39;f__UBA660;g__CAG-302;s__CAG-302 sp000431795	p__Bacillota	rifamycin antibiotic	rifamycin	1
MAG987	d__Bacteria;p__Bacillota;c__Bacilli;o__RF39;f__UBA660;g__CAG-302;s__CAG-302 sp000431795	p__Bacillota	pleuromutilin antibiotic	pleuromutilin	1
MAG987	d__Bacteria;p__Bacillota;c__Bacilli;o__RF39;f__UBA660;g__CAG-302;s__CAG-302 sp000431795	p__Bacillota	phosphonic acid antibiotic	phosphonic acid	1
MAG987	d__Bacteria;p__Bacillota;c__Bacilli;o__RF39;f__UBA660;g__CAG-302;s__CAG-302 sp000431795	p__Bacillota	peptide antibiotic	peptide	1
MAG987	d__Bacteria;p__Bacillota;c__Bacilli;o__RF39;f__UBA660;g__CAG-302;s__CAG-302 sp000431795	p__Bacillota	peptide antibiotic	peptide	2
MAG987	d__Bacteria;p__Bacillota;c__Bacilli;o__RF39;f__UBA660;g__CAG-302;s__CAG-302 sp000431795	p__Bacillota	peptide antibiotic	peptide	1
MAG987	d__Bacteria;p__Bacillota;c__Bacilli;o__RF39;f__UBA660;g__CAG-302;s__CAG-302 sp000431795	p__Bacillota	peptide antibiotic	peptide	1
MAG987	d__Bacteria;p__Bacillota;c__Bacilli;o__RF39;f__UBA660;g__CAG-302;s__CAG-302 sp000431795	p__Bacillota	peptide antibiotic	peptide	1
MAG987	d__Bacteria;p__Bacillota;c__Bacilli;o__RF39;f__UBA660;g__CAG-302;s__CAG-302 sp000431795	p__Bacillota	peptide antibiotic	peptide	3
MAG987	d__Bacteria;p__Bacillota;c__Bacilli;o__RF39;f__UBA660;g__CAG-302;s__CAG-302 sp000431795	p__Bacillota	nitroimidazole antibiotic	nitroimidazole	2
MAG987	d__Bacteria;p__Bacillota;c__Bacilli;o__RF39;f__UBA660;g__CAG-302;s__CAG-302 sp000431795	p__Bacillota	mupirocin-like antibiotic	mupirocin-like	2
MAG987	d__Bacteria;p__Bacillota;c__Bacilli;o__RF39;f__UBA660;g__CAG-302;s__CAG-302 sp000431795	p__Bacillota	peptide antibiotic;rifamycin antibiotic	Multidrug	1
MAG987	d__Bacteria;p__Bacillota;c__Bacilli;o__RF39;f__UBA660;g__CAG-302;s__CAG-302 sp000431795	p__Bacillota	carbapenem;cephalosporin;cephamycin;monobactam;penam	Multidrug	2
MAG987	d__Bacteria;p__Bacillota;c__Bacilli;o__RF39;f__UBA660;g__CAG-302;s__CAG-302 sp000431795	p__Bacillota	carbapenem;cephalosporin;cephamycin;monobactam;penam	Multidrug	1
MAG987	d__Bacteria;p__Bacillota;c__Bacilli;o__RF39;f__UBA660;g__CAG-302;s__CAG-302 sp000431795	p__Bacillota	carbapenem;cephalosporin;cephamycin;monobactam;penam	Multidrug	1
MAG987	d__Bacteria;p__Bacillota;c__Bacilli;o__RF39;f__UBA660;g__CAG-302;s__CAG-302 sp000431795	p__Bacillota	fluoroquinolone antibiotic;nybomycin-like antibiotic	Multidrug	1
MAG987	d__Bacteria;p__Bacillota;c__Bacilli;o__RF39;f__UBA660;g__CAG-302;s__CAG-302 sp000431795	p__Bacillota	carbapenem;cephalosporin;cephamycin;monobactam;penam	Multidrug	1
MAG987	d__Bacteria;p__Bacillota;c__Bacilli;o__RF39;f__UBA660;g__CAG-302;s__CAG-302 sp000431795	p__Bacillota	disinfecting agents and antiseptics;fluoroquinolone antibiotic	Multidrug	1
MAG987	d__Bacteria;p__Bacillota;c__Bacilli;o__RF39;f__UBA660;g__CAG-302;s__CAG-302 sp000431795	p__Bacillota	aminocoumarin antibiotic;aminoglycoside antibiotic	Multidrug	1
MAG987	d__Bacteria;p__Bacillota;c__Bacilli;o__RF39;f__UBA660;g__CAG-302;s__CAG-302 sp000431795	p__Bacillota	lincosamide antibiotic;oxazolidinone antibiotic;phenicol antibiotic;pleuromutilin antibiotic;streptogramin A antibiotic;streptogramin antibiotic	Multidrug	1
MAG987	d__Bacteria;p__Bacillota;c__Bacilli;o__RF39;f__UBA660;g__CAG-302;s__CAG-302 sp000431795	p__Bacillota	fluoroquinolone antibiotic;macrolide antibiotic;rifamycin antibiotic	Multidrug	1
MAG987	d__Bacteria;p__Bacillota;c__Bacilli;o__RF39;f__UBA660;g__CAG-302;s__CAG-302 sp000431795	p__Bacillota	fluoroquinolone antibiotic;macrolide antibiotic;penam;tetracycline antibiotic	Multidrug	1
MAG987	d__Bacteria;p__Bacillota;c__Bacilli;o__RF39;f__UBA660;g__CAG-302;s__CAG-302 sp000431795	p__Bacillota	glycopeptide antibiotic;oxazolidinone antibiotic	Multidrug	1
MAG987	d__Bacteria;p__Bacillota;c__Bacilli;o__RF39;f__UBA660;g__CAG-302;s__CAG-302 sp000431795	p__Bacillota	oxazolidinone antibiotic;phenicol antibiotic	Multidrug	2
MAG987	d__Bacteria;p__Bacillota;c__Bacilli;o__RF39;f__UBA660;g__CAG-302;s__CAG-302 sp000431795	p__Bacillota	pleuromutilin antibiotic;streptogramin A antibiotic;streptogramin antibiotic	Multidrug	1
MAG987	d__Bacteria;p__Bacillota;c__Bacilli;o__RF39;f__UBA660;g__CAG-302;s__CAG-302 sp000431795	p__Bacillota	lincosamide antibiotic;macrolide antibiotic;streptogramin antibiotic	MLS	1
MAG987	d__Bacteria;p__Bacillota;c__Bacilli;o__RF39;f__UBA660;g__CAG-302;s__CAG-302 sp000431795	p__Bacillota	lincosamide antibiotic	lincosamide	1
MAG987	d__Bacteria;p__Bacillota;c__Bacilli;o__RF39;f__UBA660;g__CAG-302;s__CAG-302 sp000431795	p__Bacillota	glycopeptide antibiotic	glycopeptide	1
MAG987	d__Bacteria;p__Bacillota;c__Bacilli;o__RF39;f__UBA660;g__CAG-302;s__CAG-302 sp000431795	p__Bacillota	glycopeptide antibiotic	glycopeptide	1
MAG987	d__Bacteria;p__Bacillota;c__Bacilli;o__RF39;f__UBA660;g__CAG-302;s__CAG-302 sp000431795	p__Bacillota	glycopeptide antibiotic	glycopeptide	1
MAG987	d__Bacteria;p__Bacillota;c__Bacilli;o__RF39;f__UBA660;g__CAG-302;s__CAG-302 sp000431795	p__Bacillota	glycopeptide antibiotic	glycopeptide	1
MAG987	d__Bacteria;p__Bacillota;c__Bacilli;o__RF39;f__UBA660;g__CAG-302;s__CAG-302 sp000431795	p__Bacillota	glycopeptide antibiotic	glycopeptide	1
MAG987	d__Bacteria;p__Bacillota;c__Bacilli;o__RF39;f__UBA660;g__CAG-302;s__CAG-302 sp000431795	p__Bacillota	glycopeptide antibiotic	glycopeptide	1
MAG987	d__Bacteria;p__Bacillota;c__Bacilli;o__RF39;f__UBA660;g__CAG-302;s__CAG-302 sp000431795	p__Bacillota	glycopeptide antibiotic	glycopeptide	2
MAG987	d__Bacteria;p__Bacillota;c__Bacilli;o__RF39;f__UBA660;g__CAG-302;s__CAG-302 sp000431795	p__Bacillota	glycopeptide antibiotic	glycopeptide	1
MAG987	d__Bacteria;p__Bacillota;c__Bacilli;o__RF39;f__UBA660;g__CAG-302;s__CAG-302 sp000431795	p__Bacillota	glycopeptide antibiotic	glycopeptide	1
MAG987	d__Bacteria;p__Bacillota;c__Bacilli;o__RF39;f__UBA660;g__CAG-302;s__CAG-302 sp000431795	p__Bacillota	glycopeptide antibiotic	glycopeptide	1
MAG987	d__Bacteria;p__Bacillota;c__Bacilli;o__RF39;f__UBA660;g__CAG-302;s__CAG-302 sp000431795	p__Bacillota	fusidane antibiotic	fusidane	2
MAG987	d__Bacteria;p__Bacillota;c__Bacilli;o__RF39;f__UBA660;g__CAG-302;s__CAG-302 sp000431795	p__Bacillota	fusidane antibiotic	fusidane	1
MAG987	d__Bacteria;p__Bacillota;c__Bacilli;o__RF39;f__UBA660;g__CAG-302;s__CAG-302 sp000431795	p__Bacillota	fluoroquinolone antibiotic	fluoroquinolone	1
MAG987	d__Bacteria;p__Bacillota;c__Bacilli;o__RF39;f__UBA660;g__CAG-302;s__CAG-302 sp000431795	p__Bacillota	fluoroquinolone antibiotic	fluoroquinolone	4
MAG987	d__Bacteria;p__Bacillota;c__Bacilli;o__RF39;f__UBA660;g__CAG-302;s__CAG-302 sp000431795	p__Bacillota	fluoroquinolone antibiotic	fluoroquinolone	2
MAG987	d__Bacteria;p__Bacillota;c__Bacilli;o__RF39;f__UBA660;g__CAG-302;s__CAG-302 sp000431795	p__Bacillota	elfamycin antibiotic	elfamycin	1
MAG987	d__Bacteria;p__Bacillota;c__Bacilli;o__RF39;f__UBA660;g__CAG-302;s__CAG-302 sp000431795	p__Bacillota	elfamycin antibiotic	elfamycin	1
MAG987	d__Bacteria;p__Bacillota;c__Bacilli;o__RF39;f__UBA660;g__CAG-302;s__CAG-302 sp000431795	p__Bacillota	diaminopyrimidine antibiotic	diaminopyrimidine	1
MAG987	d__Bacteria;p__Bacillota;c__Bacilli;o__RF39;f__UBA660;g__CAG-302;s__CAG-302 sp000431795	p__Bacillota	cephalosporin	cephalosporin	1
MAG987	d__Bacteria;p__Bacillota;c__Bacilli;o__RF39;f__UBA660;g__CAG-302;s__CAG-302 sp000431795	p__Bacillota	aminoglycoside antibiotic	aminoglycoside	1
MAG987	d__Bacteria;p__Bacillota;c__Bacilli;o__RF39;f__UBA660;g__CAG-302;s__CAG-302 sp000431795	p__Bacillota	aminoglycoside antibiotic	aminoglycoside	1
MAG987	d__Bacteria;p__Bacillota;c__Bacilli;o__RF39;f__UBA660;g__CAG-302;s__CAG-302 sp000431795	p__Bacillota	aminoglycoside antibiotic	aminoglycoside	1
MAG987	d__Bacteria;p__Bacillota;c__Bacilli;o__RF39;f__UBA660;g__CAG-302;s__CAG-302 sp000431795	p__Bacillota	aminoglycoside antibiotic	aminoglycoside	2
MAG987	d__Bacteria;p__Bacillota;c__Bacilli;o__RF39;f__UBA660;g__CAG-302;s__CAG-302 sp000431795	p__Bacillota	aminocoumarin antibiotic	aminocoumarin	1
MAG987	d__Bacteria;p__Bacillota;c__Bacilli;o__RF39;f__UBA660;g__CAG-302;s__CAG-302 sp000431795	p__Bacillota	aminocoumarin antibiotic	aminocoumarin	1
MAG986	d__Bacteria;p__Bacillota_A;c__Clostridia;o__Lachnospirales;f__Lachnospiraceae;g__RUG115;s__RUG115 sp900066395	p__Bacillota_A	disinfecting agents and antiseptics	Triclosan	2
MAG986	d__Bacteria;p__Bacillota_A;c__Clostridia;o__Lachnospirales;f__Lachnospiraceae;g__RUG115;s__RUG115 sp900066395	p__Bacillota_A	tetracycline antibiotic	tetracycline	1
MAG986	d__Bacteria;p__Bacillota_A;c__Clostridia;o__Lachnospirales;f__Lachnospiraceae;g__RUG115;s__RUG115 sp900066395	p__Bacillota_A	tetracycline antibiotic	tetracycline	1
MAG986	d__Bacteria;p__Bacillota_A;c__Clostridia;o__Lachnospirales;f__Lachnospiraceae;g__RUG115;s__RUG115 sp900066395	p__Bacillota_A	tetracycline antibiotic	tetracycline	1
MAG986	d__Bacteria;p__Bacillota_A;c__Clostridia;o__Lachnospirales;f__Lachnospiraceae;g__RUG115;s__RUG115 sp900066395	p__Bacillota_A	tetracycline antibiotic	tetracycline	1
MAG986	d__Bacteria;p__Bacillota_A;c__Clostridia;o__Lachnospirales;f__Lachnospiraceae;g__RUG115;s__RUG115 sp900066395	p__Bacillota_A	tetracycline antibiotic	tetracycline	1
MAG986	d__Bacteria;p__Bacillota_A;c__Clostridia;o__Lachnospirales;f__Lachnospiraceae;g__RUG115;s__RUG115 sp900066395	p__Bacillota_A	tetracycline antibiotic	tetracycline	4
MAG986	d__Bacteria;p__Bacillota_A;c__Clostridia;o__Lachnospirales;f__Lachnospiraceae;g__RUG115;s__RUG115 sp900066395	p__Bacillota_A	tetracycline antibiotic	tetracycline	2
MAG986	d__Bacteria;p__Bacillota_A;c__Clostridia;o__Lachnospirales;f__Lachnospiraceae;g__RUG115;s__RUG115 sp900066395	p__Bacillota_A	salicylic acid antibiotic	salicylic acid	2
MAG986	d__Bacteria;p__Bacillota_A;c__Clostridia;o__Lachnospirales;f__Lachnospiraceae;g__RUG115;s__RUG115 sp900066395	p__Bacillota_A	pyrazine antibiotic	pyrazine	3
MAG986	d__Bacteria;p__Bacillota_A;c__Clostridia;o__Lachnospirales;f__Lachnospiraceae;g__RUG115;s__RUG115 sp900066395	p__Bacillota_A	pleuromutilin antibiotic	pleuromutilin	1
MAG986	d__Bacteria;p__Bacillota_A;c__Clostridia;o__Lachnospirales;f__Lachnospiraceae;g__RUG115;s__RUG115 sp900066395	p__Bacillota_A	pleuromutilin antibiotic	pleuromutilin	1
MAG986	d__Bacteria;p__Bacillota_A;c__Clostridia;o__Lachnospirales;f__Lachnospiraceae;g__RUG115;s__RUG115 sp900066395	p__Bacillota_A	pleuromutilin antibiotic	pleuromutilin	1
MAG986	d__Bacteria;p__Bacillota_A;c__Clostridia;o__Lachnospirales;f__Lachnospiraceae;g__RUG115;s__RUG115 sp900066395	p__Bacillota_A	phosphonic acid antibiotic	phosphonic acid	1
MAG986	d__Bacteria;p__Bacillota_A;c__Clostridia;o__Lachnospirales;f__Lachnospiraceae;g__RUG115;s__RUG115 sp900066395	p__Bacillota_A	phosphonic acid antibiotic	phosphonic acid	1
MAG986	d__Bacteria;p__Bacillota_A;c__Clostridia;o__Lachnospirales;f__Lachnospiraceae;g__RUG115;s__RUG115 sp900066395	p__Bacillota_A	phenicol antibiotic	phenicol	1
MAG986	d__Bacteria;p__Bacillota_A;c__Clostridia;o__Lachnospirales;f__Lachnospiraceae;g__RUG115;s__RUG115 sp900066395	p__Bacillota_A	peptide antibiotic	peptide	1
MAG986	d__Bacteria;p__Bacillota_A;c__Clostridia;o__Lachnospirales;f__Lachnospiraceae;g__RUG115;s__RUG115 sp900066395	p__Bacillota_A	peptide antibiotic	peptide	1
MAG986	d__Bacteria;p__Bacillota_A;c__Clostridia;o__Lachnospirales;f__Lachnospiraceae;g__RUG115;s__RUG115 sp900066395	p__Bacillota_A	peptide antibiotic	peptide	2
MAG986	d__Bacteria;p__Bacillota_A;c__Clostridia;o__Lachnospirales;f__Lachnospiraceae;g__RUG115;s__RUG115 sp900066395	p__Bacillota_A	peptide antibiotic	peptide	1
MAG986	d__Bacteria;p__Bacillota_A;c__Clostridia;o__Lachnospirales;f__Lachnospiraceae;g__RUG115;s__RUG115 sp900066395	p__Bacillota_A	peptide antibiotic	peptide	1
MAG986	d__Bacteria;p__Bacillota_A;c__Clostridia;o__Lachnospirales;f__Lachnospiraceae;g__RUG115;s__RUG115 sp900066395	p__Bacillota_A	peptide antibiotic	peptide	1
MAG986	d__Bacteria;p__Bacillota_A;c__Clostridia;o__Lachnospirales;f__Lachnospiraceae;g__RUG115;s__RUG115 sp900066395	p__Bacillota_A	peptide antibiotic	peptide	1
MAG986	d__Bacteria;p__Bacillota_A;c__Clostridia;o__Lachnospirales;f__Lachnospiraceae;g__RUG115;s__RUG115 sp900066395	p__Bacillota_A	peptide antibiotic	peptide	1
MAG986	d__Bacteria;p__Bacillota_A;c__Clostridia;o__Lachnospirales;f__Lachnospiraceae;g__RUG115;s__RUG115 sp900066395	p__Bacillota_A	peptide antibiotic	peptide	1
MAG986	d__Bacteria;p__Bacillota_A;c__Clostridia;o__Lachnospirales;f__Lachnospiraceae;g__RUG115;s__RUG115 sp900066395	p__Bacillota_A	peptide antibiotic	peptide	2
MAG986	d__Bacteria;p__Bacillota_A;c__Clostridia;o__Lachnospirales;f__Lachnospiraceae;g__RUG115;s__RUG115 sp900066395	p__Bacillota_A	peptide antibiotic	peptide	2
MAG986	d__Bacteria;p__Bacillota_A;c__Clostridia;o__Lachnospirales;f__Lachnospiraceae;g__RUG115;s__RUG115 sp900066395	p__Bacillota_A	peptide antibiotic	peptide	1
MAG986	d__Bacteria;p__Bacillota_A;c__Clostridia;o__Lachnospirales;f__Lachnospiraceae;g__RUG115;s__RUG115 sp900066395	p__Bacillota_A	peptide antibiotic	peptide	6
MAG986	d__Bacteria;p__Bacillota_A;c__Clostridia;o__Lachnospirales;f__Lachnospiraceae;g__RUG115;s__RUG115 sp900066395	p__Bacillota_A	peptide antibiotic	peptide	1
MAG986	d__Bacteria;p__Bacillota_A;c__Clostridia;o__Lachnospirales;f__Lachnospiraceae;g__RUG115;s__RUG115 sp900066395	p__Bacillota_A	peptide antibiotic	peptide	1
MAG986	d__Bacteria;p__Bacillota_A;c__Clostridia;o__Lachnospirales;f__Lachnospiraceae;g__RUG115;s__RUG115 sp900066395	p__Bacillota_A	mupirocin-like antibiotic	mupirocin-like	1
MAG986	d__Bacteria;p__Bacillota_A;c__Clostridia;o__Lachnospirales;f__Lachnospiraceae;g__RUG115;s__RUG115 sp900066395	p__Bacillota_A	mupirocin-like antibiotic	mupirocin-like	1
MAG986	d__Bacteria;p__Bacillota_A;c__Clostridia;o__Lachnospirales;f__Lachnospiraceae;g__RUG115;s__RUG115 sp900066395	p__Bacillota_A	mupirocin-like antibiotic	mupirocin-like	2
MAG986	d__Bacteria;p__Bacillota_A;c__Clostridia;o__Lachnospirales;f__Lachnospiraceae;g__RUG115;s__RUG115 sp900066395	p__Bacillota_A	lincosamide antibiotic;nucleoside antibiotic;streptogramin A antibiotic;streptogramin antibiotic	Multidrug	1
MAG986	d__Bacteria;p__Bacillota_A;c__Clostridia;o__Lachnospirales;f__Lachnospiraceae;g__RUG115;s__RUG115 sp900066395	p__Bacillota_A	fluoroquinolone antibiotic;nybomycin-like antibiotic	Multidrug	1
MAG986	d__Bacteria;p__Bacillota_A;c__Clostridia;o__Lachnospirales;f__Lachnospiraceae;g__RUG115;s__RUG115 sp900066395	p__Bacillota_A	aminocoumarin antibiotic;fluoroquinolone antibiotic	Multidrug	1
MAG986	d__Bacteria;p__Bacillota_A;c__Clostridia;o__Lachnospirales;f__Lachnospiraceae;g__RUG115;s__RUG115 sp900066395	p__Bacillota_A	peptide antibiotic;rifamycin antibiotic	Multidrug	1
MAG986	d__Bacteria;p__Bacillota_A;c__Clostridia;o__Lachnospirales;f__Lachnospiraceae;g__RUG115;s__RUG115 sp900066395	p__Bacillota_A	lincosamide antibiotic;pleuromutilin antibiotic;streptogramin A antibiotic;streptogramin antibiotic	Multidrug	1
MAG986	d__Bacteria;p__Bacillota_A;c__Clostridia;o__Lachnospirales;f__Lachnospiraceae;g__RUG115;s__RUG115 sp900066395	p__Bacillota_A	carbapenem;cephalosporin;cephamycin;monobactam;penam	Multidrug	2
MAG986	d__Bacteria;p__Bacillota_A;c__Clostridia;o__Lachnospirales;f__Lachnospiraceae;g__RUG115;s__RUG115 sp900066395	p__Bacillota_A	aminoglycoside antibiotic;carbapenem;cephalosporin;cephamycin;disinfecting agents and antiseptics;fluoroquinolone antibiotic;macrolide antibiotic;monobactam;penam;penem;phenicol antibiotic;tetracycline antibiotic	Multidrug	1
MAG986	d__Bacteria;p__Bacillota_A;c__Clostridia;o__Lachnospirales;f__Lachnospiraceae;g__RUG115;s__RUG115 sp900066395	p__Bacillota_A	macrolide antibiotic;peptide antibiotic	Multidrug	1
MAG986	d__Bacteria;p__Bacillota_A;c__Clostridia;o__Lachnospirales;f__Lachnospiraceae;g__RUG115;s__RUG115 sp900066395	p__Bacillota_A	carbapenem;cephalosporin;cephamycin;monobactam;penam	Multidrug	1
MAG986	d__Bacteria;p__Bacillota_A;c__Clostridia;o__Lachnospirales;f__Lachnospiraceae;g__RUG115;s__RUG115 sp900066395	p__Bacillota_A	sulfonamide antibiotic;sulfone antibiotic	Multidrug	1
MAG986	d__Bacteria;p__Bacillota_A;c__Clostridia;o__Lachnospirales;f__Lachnospiraceae;g__RUG115;s__RUG115 sp900066395	p__Bacillota_A	glycylcycline;tetracycline antibiotic	Multidrug	1
MAG986	d__Bacteria;p__Bacillota_A;c__Clostridia;o__Lachnospirales;f__Lachnospiraceae;g__RUG115;s__RUG115 sp900066395	p__Bacillota_A	disinfecting agents and antiseptics;fluoroquinolone antibiotic	Multidrug	1
MAG986	d__Bacteria;p__Bacillota_A;c__Clostridia;o__Lachnospirales;f__Lachnospiraceae;g__RUG115;s__RUG115 sp900066395	p__Bacillota_A	disinfecting agents and antiseptics;fluoroquinolone antibiotic	Multidrug	1
MAG986	d__Bacteria;p__Bacillota_A;c__Clostridia;o__Lachnospirales;f__Lachnospiraceae;g__RUG115;s__RUG115 sp900066395	p__Bacillota_A	aminocoumarin antibiotic;aminoglycoside antibiotic	Multidrug	1
MAG986	d__Bacteria;p__Bacillota_A;c__Clostridia;o__Lachnospirales;f__Lachnospiraceae;g__RUG115;s__RUG115 sp900066395	p__Bacillota_A	disinfecting agents and antiseptics;fluoroquinolone antibiotic	Multidrug	1
MAG986	d__Bacteria;p__Bacillota_A;c__Clostridia;o__Lachnospirales;f__Lachnospiraceae;g__RUG115;s__RUG115 sp900066395	p__Bacillota_A	glycopeptide antibiotic;lincosamide antibiotic;oxazolidinone antibiotic;phenicol antibiotic;streptogramin antibiotic	Multidrug	1
MAG986	d__Bacteria;p__Bacillota_A;c__Clostridia;o__Lachnospirales;f__Lachnospiraceae;g__RUG115;s__RUG115 sp900066395	p__Bacillota_A	fluoroquinolone antibiotic;macrolide antibiotic;rifamycin antibiotic	Multidrug	3
MAG986	d__Bacteria;p__Bacillota_A;c__Clostridia;o__Lachnospirales;f__Lachnospiraceae;g__RUG115;s__RUG115 sp900066395	p__Bacillota_A	fluoroquinolone antibiotic;macrolide antibiotic;penam;tetracycline antibiotic	Multidrug	5
MAG986	d__Bacteria;p__Bacillota_A;c__Clostridia;o__Lachnospirales;f__Lachnospiraceae;g__RUG115;s__RUG115 sp900066395	p__Bacillota_A	disinfecting agents and antiseptics;fluoroquinolone antibiotic	Multidrug	1
MAG986	d__Bacteria;p__Bacillota_A;c__Clostridia;o__Lachnospirales;f__Lachnospiraceae;g__RUG115;s__RUG115 sp900066395	p__Bacillota_A	disinfecting agents and antiseptics;nucleoside antibiotic	Multidrug	1
MAG986	d__Bacteria;p__Bacillota_A;c__Clostridia;o__Lachnospirales;f__Lachnospiraceae;g__RUG115;s__RUG115 sp900066395	p__Bacillota_A	lincosamide antibiotic;pleuromutilin antibiotic;streptogramin antibiotic	Multidrug	1
MAG986	d__Bacteria;p__Bacillota_A;c__Clostridia;o__Lachnospirales;f__Lachnospiraceae;g__RUG115;s__RUG115 sp900066395	p__Bacillota_A	glycylcycline;tetracycline antibiotic	Multidrug	4
MAG986	d__Bacteria;p__Bacillota_A;c__Clostridia;o__Lachnospirales;f__Lachnospiraceae;g__RUG115;s__RUG115 sp900066395	p__Bacillota_A	glycopeptide antibiotic;oxazolidinone antibiotic	Multidrug	2
MAG986	d__Bacteria;p__Bacillota_A;c__Clostridia;o__Lachnospirales;f__Lachnospiraceae;g__RUG115;s__RUG115 sp900066395	p__Bacillota_A	macrolide antibiotic;streptogramin antibiotic	Multidrug	1
MAG986	d__Bacteria;p__Bacillota_A;c__Clostridia;o__Lachnospirales;f__Lachnospiraceae;g__RUG115;s__RUG115 sp900066395	p__Bacillota_A	oxazolidinone antibiotic;phenicol antibiotic	Multidrug	2
MAG986	d__Bacteria;p__Bacillota_A;c__Clostridia;o__Lachnospirales;f__Lachnospiraceae;g__RUG115;s__RUG115 sp900066395	p__Bacillota_A	diaminopyrimidine antibiotic;fluoroquinolone antibiotic;phenicol antibiotic	Multidrug	1
MAG986	d__Bacteria;p__Bacillota_A;c__Clostridia;o__Lachnospirales;f__Lachnospiraceae;g__RUG115;s__RUG115 sp900066395	p__Bacillota_A	lincosamide antibiotic;pleuromutilin antibiotic;streptogramin A antibiotic;streptogramin antibiotic	Multidrug	1
MAG986	d__Bacteria;p__Bacillota_A;c__Clostridia;o__Lachnospirales;f__Lachnospiraceae;g__RUG115;s__RUG115 sp900066395	p__Bacillota_A	aminoglycoside antibiotic;cephalosporin;cephamycin;penam	Multidrug	1
MAG986	d__Bacteria;p__Bacillota_A;c__Clostridia;o__Lachnospirales;f__Lachnospiraceae;g__RUG115;s__RUG115 sp900066395	p__Bacillota_A	aminoglycoside antibiotic;cephalosporin;cephamycin;penam	Multidrug	1
MAG986	d__Bacteria;p__Bacillota_A;c__Clostridia;o__Lachnospirales;f__Lachnospiraceae;g__RUG115;s__RUG115 sp900066395	p__Bacillota_A	streptogramin A antibiotic;streptogramin antibiotic	Multidrug	1
MAG986	d__Bacteria;p__Bacillota_A;c__Clostridia;o__Lachnospirales;f__Lachnospiraceae;g__RUG115;s__RUG115 sp900066395	p__Bacillota_A	streptogramin A antibiotic;streptogramin antibiotic	Multidrug	1
MAG986	d__Bacteria;p__Bacillota_A;c__Clostridia;o__Lachnospirales;f__Lachnospiraceae;g__RUG115;s__RUG115 sp900066395	p__Bacillota_A	lincosamide antibiotic;macrolide antibiotic;streptogramin B antibiotic;streptogramin antibiotic	MLS	1
MAG986	d__Bacteria;p__Bacillota_A;c__Clostridia;o__Lachnospirales;f__Lachnospiraceae;g__RUG115;s__RUG115 sp900066395	p__Bacillota_A	macrolide antibiotic	macrolide	9
MAG986	d__Bacteria;p__Bacillota_A;c__Clostridia;o__Lachnospirales;f__Lachnospiraceae;g__RUG115;s__RUG115 sp900066395	p__Bacillota_A	macrolide antibiotic	macrolide	1
MAG986	d__Bacteria;p__Bacillota_A;c__Clostridia;o__Lachnospirales;f__Lachnospiraceae;g__RUG115;s__RUG115 sp900066395	p__Bacillota_A	lincosamide antibiotic	lincosamide	1
MAG986	d__Bacteria;p__Bacillota_A;c__Clostridia;o__Lachnospirales;f__Lachnospiraceae;g__RUG115;s__RUG115 sp900066395	p__Bacillota_A	glycopeptide antibiotic	glycopeptide	1
MAG986	d__Bacteria;p__Bacillota_A;c__Clostridia;o__Lachnospirales;f__Lachnospiraceae;g__RUG115;s__RUG115 sp900066395	p__Bacillota_A	glycopeptide antibiotic	glycopeptide	1
MAG986	d__Bacteria;p__Bacillota_A;c__Clostridia;o__Lachnospirales;f__Lachnospiraceae;g__RUG115;s__RUG115 sp900066395	p__Bacillota_A	glycopeptide antibiotic	glycopeptide	2
MAG986	d__Bacteria;p__Bacillota_A;c__Clostridia;o__Lachnospirales;f__Lachnospiraceae;g__RUG115;s__RUG115 sp900066395	p__Bacillota_A	glycopeptide antibiotic	glycopeptide	2
MAG986	d__Bacteria;p__Bacillota_A;c__Clostridia;o__Lachnospirales;f__Lachnospiraceae;g__RUG115;s__RUG115 sp900066395	p__Bacillota_A	glycopeptide antibiotic	glycopeptide	1
MAG986	d__Bacteria;p__Bacillota_A;c__Clostridia;o__Lachnospirales;f__Lachnospiraceae;g__RUG115;s__RUG115 sp900066395	p__Bacillota_A	glycopeptide antibiotic	glycopeptide	4
MAG986	d__Bacteria;p__Bacillota_A;c__Clostridia;o__Lachnospirales;f__Lachnospiraceae;g__RUG115;s__RUG115 sp900066395	p__Bacillota_A	glycopeptide antibiotic	glycopeptide	3
MAG986	d__Bacteria;p__Bacillota_A;c__Clostridia;o__Lachnospirales;f__Lachnospiraceae;g__RUG115;s__RUG115 sp900066395	p__Bacillota_A	glycopeptide antibiotic	glycopeptide	1
MAG986	d__Bacteria;p__Bacillota_A;c__Clostridia;o__Lachnospirales;f__Lachnospiraceae;g__RUG115;s__RUG115 sp900066395	p__Bacillota_A	glycopeptide antibiotic	glycopeptide	1
MAG986	d__Bacteria;p__Bacillota_A;c__Clostridia;o__Lachnospirales;f__Lachnospiraceae;g__RUG115;s__RUG115 sp900066395	p__Bacillota_A	glycopeptide antibiotic	glycopeptide	1
MAG986	d__Bacteria;p__Bacillota_A;c__Clostridia;o__Lachnospirales;f__Lachnospiraceae;g__RUG115;s__RUG115 sp900066395	p__Bacillota_A	glycopeptide antibiotic	glycopeptide	1
MAG986	d__Bacteria;p__Bacillota_A;c__Clostridia;o__Lachnospirales;f__Lachnospiraceae;g__RUG115;s__RUG115 sp900066395	p__Bacillota_A	glycopeptide antibiotic	glycopeptide	1
MAG986	d__Bacteria;p__Bacillota_A;c__Clostridia;o__Lachnospirales;f__Lachnospiraceae;g__RUG115;s__RUG115 sp900066395	p__Bacillota_A	glycopeptide antibiotic	glycopeptide	3
MAG986	d__Bacteria;p__Bacillota_A;c__Clostridia;o__Lachnospirales;f__Lachnospiraceae;g__RUG115;s__RUG115 sp900066395	p__Bacillota_A	glycopeptide antibiotic	glycopeptide	1
MAG986	d__Bacteria;p__Bacillota_A;c__Clostridia;o__Lachnospirales;f__Lachnospiraceae;g__RUG115;s__RUG115 sp900066395	p__Bacillota_A	glycopeptide antibiotic	glycopeptide	1
MAG986	d__Bacteria;p__Bacillota_A;c__Clostridia;o__Lachnospirales;f__Lachnospiraceae;g__RUG115;s__RUG115 sp900066395	p__Bacillota_A	fusidane antibiotic	fusidane	4
MAG986	d__Bacteria;p__Bacillota_A;c__Clostridia;o__Lachnospirales;f__Lachnospiraceae;g__RUG115;s__RUG115 sp900066395	p__Bacillota_A	fusidane antibiotic	fusidane	1
MAG986	d__Bacteria;p__Bacillota_A;c__Clostridia;o__Lachnospirales;f__Lachnospiraceae;g__RUG115;s__RUG115 sp900066395	p__Bacillota_A	fluoroquinolone antibiotic	fluoroquinolone	4
MAG986	d__Bacteria;p__Bacillota_A;c__Clostridia;o__Lachnospirales;f__Lachnospiraceae;g__RUG115;s__RUG115 sp900066395	p__Bacillota_A	elfamycin antibiotic	elfamycin	1
MAG986	d__Bacteria;p__Bacillota_A;c__Clostridia;o__Lachnospirales;f__Lachnospiraceae;g__RUG115;s__RUG115 sp900066395	p__Bacillota_A	diaminopyrimidine antibiotic	diaminopyrimidine	1
MAG986	d__Bacteria;p__Bacillota_A;c__Clostridia;o__Lachnospirales;f__Lachnospiraceae;g__RUG115;s__RUG115 sp900066395	p__Bacillota_A	cephalosporin	cephalosporin	1
MAG986	d__Bacteria;p__Bacillota_A;c__Clostridia;o__Lachnospirales;f__Lachnospiraceae;g__RUG115;s__RUG115 sp900066395	p__Bacillota_A	aminoglycoside antibiotic	aminoglycoside	1
MAG986	d__Bacteria;p__Bacillota_A;c__Clostridia;o__Lachnospirales;f__Lachnospiraceae;g__RUG115;s__RUG115 sp900066395	p__Bacillota_A	aminoglycoside antibiotic	aminoglycoside	1
MAG986	d__Bacteria;p__Bacillota_A;c__Clostridia;o__Lachnospirales;f__Lachnospiraceae;g__RUG115;s__RUG115 sp900066395	p__Bacillota_A	aminoglycoside antibiotic	aminoglycoside	1
MAG986	d__Bacteria;p__Bacillota_A;c__Clostridia;o__Lachnospirales;f__Lachnospiraceae;g__RUG115;s__RUG115 sp900066395	p__Bacillota_A	aminoglycoside antibiotic	aminoglycoside	3
MAG986	d__Bacteria;p__Bacillota_A;c__Clostridia;o__Lachnospirales;f__Lachnospiraceae;g__RUG115;s__RUG115 sp900066395	p__Bacillota_A	aminocoumarin antibiotic	aminocoumarin	3
MAG985	d__Bacteria;p__Verrucomicrobiota;c__Verrucomicrobiae;o__Verrucomicrobiales;f__Akkermansiaceae;g__Akkermansia;s__Akkermansia muciniphila	p__Verrucomicrobiota	disinfecting agents and antiseptics	Triclosan	3
MAG985	d__Bacteria;p__Verrucomicrobiota;c__Verrucomicrobiae;o__Verrucomicrobiales;f__Akkermansiaceae;g__Akkermansia;s__Akkermansia muciniphila	p__Verrucomicrobiota	tetracycline antibiotic	tetracycline	2
MAG985	d__Bacteria;p__Verrucomicrobiota;c__Verrucomicrobiae;o__Verrucomicrobiales;f__Akkermansiaceae;g__Akkermansia;s__Akkermansia muciniphila	p__Verrucomicrobiota	tetracycline antibiotic	tetracycline	1
MAG985	d__Bacteria;p__Verrucomicrobiota;c__Verrucomicrobiae;o__Verrucomicrobiales;f__Akkermansiaceae;g__Akkermansia;s__Akkermansia muciniphila	p__Verrucomicrobiota	tetracycline antibiotic	tetracycline	1
MAG985	d__Bacteria;p__Verrucomicrobiota;c__Verrucomicrobiae;o__Verrucomicrobiales;f__Akkermansiaceae;g__Akkermansia;s__Akkermansia muciniphila	p__Verrucomicrobiota	tetracycline antibiotic	tetracycline	1
MAG985	d__Bacteria;p__Verrucomicrobiota;c__Verrucomicrobiae;o__Verrucomicrobiales;f__Akkermansiaceae;g__Akkermansia;s__Akkermansia muciniphila	p__Verrucomicrobiota	tetracycline antibiotic	tetracycline	1
MAG985	d__Bacteria;p__Verrucomicrobiota;c__Verrucomicrobiae;o__Verrucomicrobiales;f__Akkermansiaceae;g__Akkermansia;s__Akkermansia muciniphila	p__Verrucomicrobiota	tetracycline antibiotic	tetracycline	1
MAG985	d__Bacteria;p__Verrucomicrobiota;c__Verrucomicrobiae;o__Verrucomicrobiales;f__Akkermansiaceae;g__Akkermansia;s__Akkermansia muciniphila	p__Verrucomicrobiota	salicylic acid antibiotic	salicylic acid	1
MAG985	d__Bacteria;p__Verrucomicrobiota;c__Verrucomicrobiae;o__Verrucomicrobiales;f__Akkermansiaceae;g__Akkermansia;s__Akkermansia muciniphila	p__Verrucomicrobiota	pyrazine antibiotic	pyrazine	1
MAG985	d__Bacteria;p__Verrucomicrobiota;c__Verrucomicrobiae;o__Verrucomicrobiales;f__Akkermansiaceae;g__Akkermansia;s__Akkermansia muciniphila	p__Verrucomicrobiota	pleuromutilin antibiotic	pleuromutilin	1
MAG985	d__Bacteria;p__Verrucomicrobiota;c__Verrucomicrobiae;o__Verrucomicrobiales;f__Akkermansiaceae;g__Akkermansia;s__Akkermansia muciniphila	p__Verrucomicrobiota	phosphonic acid antibiotic	phosphonic acid	2
MAG985	d__Bacteria;p__Verrucomicrobiota;c__Verrucomicrobiae;o__Verrucomicrobiales;f__Akkermansiaceae;g__Akkermansia;s__Akkermansia muciniphila	p__Verrucomicrobiota	phosphonic acid antibiotic	phosphonic acid	1
MAG985	d__Bacteria;p__Verrucomicrobiota;c__Verrucomicrobiae;o__Verrucomicrobiales;f__Akkermansiaceae;g__Akkermansia;s__Akkermansia muciniphila	p__Verrucomicrobiota	phenicol antibiotic	phenicol	1
MAG985	d__Bacteria;p__Verrucomicrobiota;c__Verrucomicrobiae;o__Verrucomicrobiales;f__Akkermansiaceae;g__Akkermansia;s__Akkermansia muciniphila	p__Verrucomicrobiota	peptide antibiotic	peptide	1
MAG985	d__Bacteria;p__Verrucomicrobiota;c__Verrucomicrobiae;o__Verrucomicrobiales;f__Akkermansiaceae;g__Akkermansia;s__Akkermansia muciniphila	p__Verrucomicrobiota	peptide antibiotic	peptide	1
MAG985	d__Bacteria;p__Verrucomicrobiota;c__Verrucomicrobiae;o__Verrucomicrobiales;f__Akkermansiaceae;g__Akkermansia;s__Akkermansia muciniphila	p__Verrucomicrobiota	peptide antibiotic	peptide	1
MAG985	d__Bacteria;p__Verrucomicrobiota;c__Verrucomicrobiae;o__Verrucomicrobiales;f__Akkermansiaceae;g__Akkermansia;s__Akkermansia muciniphila	p__Verrucomicrobiota	peptide antibiotic	peptide	1
MAG985	d__Bacteria;p__Verrucomicrobiota;c__Verrucomicrobiae;o__Verrucomicrobiales;f__Akkermansiaceae;g__Akkermansia;s__Akkermansia muciniphila	p__Verrucomicrobiota	peptide antibiotic	peptide	1
MAG985	d__Bacteria;p__Verrucomicrobiota;c__Verrucomicrobiae;o__Verrucomicrobiales;f__Akkermansiaceae;g__Akkermansia;s__Akkermansia muciniphila	p__Verrucomicrobiota	peptide antibiotic	peptide	1
MAG985	d__Bacteria;p__Verrucomicrobiota;c__Verrucomicrobiae;o__Verrucomicrobiales;f__Akkermansiaceae;g__Akkermansia;s__Akkermansia muciniphila	p__Verrucomicrobiota	peptide antibiotic	peptide	1
MAG985	d__Bacteria;p__Verrucomicrobiota;c__Verrucomicrobiae;o__Verrucomicrobiales;f__Akkermansiaceae;g__Akkermansia;s__Akkermansia muciniphila	p__Verrucomicrobiota	peptide antibiotic	peptide	1
MAG985	d__Bacteria;p__Verrucomicrobiota;c__Verrucomicrobiae;o__Verrucomicrobiales;f__Akkermansiaceae;g__Akkermansia;s__Akkermansia muciniphila	p__Verrucomicrobiota	peptide antibiotic	peptide	1
MAG985	d__Bacteria;p__Verrucomicrobiota;c__Verrucomicrobiae;o__Verrucomicrobiales;f__Akkermansiaceae;g__Akkermansia;s__Akkermansia muciniphila	p__Verrucomicrobiota	peptide antibiotic	peptide	2
MAG985	d__Bacteria;p__Verrucomicrobiota;c__Verrucomicrobiae;o__Verrucomicrobiales;f__Akkermansiaceae;g__Akkermansia;s__Akkermansia muciniphila	p__Verrucomicrobiota	peptide antibiotic	peptide	1
MAG985	d__Bacteria;p__Verrucomicrobiota;c__Verrucomicrobiae;o__Verrucomicrobiales;f__Akkermansiaceae;g__Akkermansia;s__Akkermansia muciniphila	p__Verrucomicrobiota	peptide antibiotic	peptide	2
MAG985	d__Bacteria;p__Verrucomicrobiota;c__Verrucomicrobiae;o__Verrucomicrobiales;f__Akkermansiaceae;g__Akkermansia;s__Akkermansia muciniphila	p__Verrucomicrobiota	peptide antibiotic	peptide	1
MAG985	d__Bacteria;p__Verrucomicrobiota;c__Verrucomicrobiae;o__Verrucomicrobiales;f__Akkermansiaceae;g__Akkermansia;s__Akkermansia muciniphila	p__Verrucomicrobiota	nitroimidazole antibiotic	nitroimidazole	1
MAG985	d__Bacteria;p__Verrucomicrobiota;c__Verrucomicrobiae;o__Verrucomicrobiales;f__Akkermansiaceae;g__Akkermansia;s__Akkermansia muciniphila	p__Verrucomicrobiota	nitroimidazole antibiotic	nitroimidazole	1
MAG985	d__Bacteria;p__Verrucomicrobiota;c__Verrucomicrobiae;o__Verrucomicrobiales;f__Akkermansiaceae;g__Akkermansia;s__Akkermansia muciniphila	p__Verrucomicrobiota	nitroimidazole antibiotic	nitroimidazole	2
MAG985	d__Bacteria;p__Verrucomicrobiota;c__Verrucomicrobiae;o__Verrucomicrobiales;f__Akkermansiaceae;g__Akkermansia;s__Akkermansia muciniphila	p__Verrucomicrobiota	mupirocin-like antibiotic	mupirocin-like	2
MAG985	d__Bacteria;p__Verrucomicrobiota;c__Verrucomicrobiae;o__Verrucomicrobiales;f__Akkermansiaceae;g__Akkermansia;s__Akkermansia muciniphila	p__Verrucomicrobiota	mupirocin-like antibiotic	mupirocin-like	1
MAG985	d__Bacteria;p__Verrucomicrobiota;c__Verrucomicrobiae;o__Verrucomicrobiales;f__Akkermansiaceae;g__Akkermansia;s__Akkermansia muciniphila	p__Verrucomicrobiota	aminoglycoside antibiotic;cephalosporin;fluoroquinolone antibiotic;macrolide antibiotic	Multidrug	2
MAG985	d__Bacteria;p__Verrucomicrobiota;c__Verrucomicrobiae;o__Verrucomicrobiales;f__Akkermansiaceae;g__Akkermansia;s__Akkermansia muciniphila	p__Verrucomicrobiota	lincosamide antibiotic;nucleoside antibiotic;streptogramin A antibiotic;streptogramin antibiotic	Multidrug	1
MAG985	d__Bacteria;p__Verrucomicrobiota;c__Verrucomicrobiae;o__Verrucomicrobiales;f__Akkermansiaceae;g__Akkermansia;s__Akkermansia muciniphila	p__Verrucomicrobiota	fluoroquinolone antibiotic;nybomycin-like antibiotic	Multidrug	2
MAG985	d__Bacteria;p__Verrucomicrobiota;c__Verrucomicrobiae;o__Verrucomicrobiales;f__Akkermansiaceae;g__Akkermansia;s__Akkermansia muciniphila	p__Verrucomicrobiota	aminocoumarin antibiotic;fluoroquinolone antibiotic	Multidrug	1
MAG985	d__Bacteria;p__Verrucomicrobiota;c__Verrucomicrobiae;o__Verrucomicrobiales;f__Akkermansiaceae;g__Akkermansia;s__Akkermansia muciniphila	p__Verrucomicrobiota	lincosamide antibiotic;pleuromutilin antibiotic;streptogramin A antibiotic;streptogramin antibiotic	Multidrug	1
MAG985	d__Bacteria;p__Verrucomicrobiota;c__Verrucomicrobiae;o__Verrucomicrobiales;f__Akkermansiaceae;g__Akkermansia;s__Akkermansia muciniphila	p__Verrucomicrobiota	cephalosporin;disinfecting agents and antiseptics;fluoroquinolone antibiotic;glycylcycline;penam;phenicol antibiotic;rifamycin antibiotic;tetracycline antibiotic	Multidrug	1
MAG985	d__Bacteria;p__Verrucomicrobiota;c__Verrucomicrobiae;o__Verrucomicrobiales;f__Akkermansiaceae;g__Akkermansia;s__Akkermansia muciniphila	p__Verrucomicrobiota	disinfecting agents and antiseptics;isoniazid-like antibiotic	Multidrug	1
MAG985	d__Bacteria;p__Verrucomicrobiota;c__Verrucomicrobiae;o__Verrucomicrobiales;f__Akkermansiaceae;g__Akkermansia;s__Akkermansia muciniphila	p__Verrucomicrobiota	peptide antibiotic;rifamycin antibiotic	Multidrug	1
MAG985	d__Bacteria;p__Verrucomicrobiota;c__Verrucomicrobiae;o__Verrucomicrobiales;f__Akkermansiaceae;g__Akkermansia;s__Akkermansia muciniphila	p__Verrucomicrobiota	carbapenem;cephalosporin;cephamycin;monobactam;penam	Multidrug	1
MAG985	d__Bacteria;p__Verrucomicrobiota;c__Verrucomicrobiae;o__Verrucomicrobiales;f__Akkermansiaceae;g__Akkermansia;s__Akkermansia muciniphila	p__Verrucomicrobiota	carbapenem;cephalosporin	Multidrug	1
MAG985	d__Bacteria;p__Verrucomicrobiota;c__Verrucomicrobiae;o__Verrucomicrobiales;f__Akkermansiaceae;g__Akkermansia;s__Akkermansia muciniphila	p__Verrucomicrobiota	diaminopyrimidine antibiotic;fluoroquinolone antibiotic;phenicol antibiotic	Multidrug	3
MAG985	d__Bacteria;p__Verrucomicrobiota;c__Verrucomicrobiae;o__Verrucomicrobiales;f__Akkermansiaceae;g__Akkermansia;s__Akkermansia muciniphila	p__Verrucomicrobiota	disinfecting agents and antiseptics;macrolide antibiotic;tetracycline antibiotic	Multidrug	1
MAG985	d__Bacteria;p__Verrucomicrobiota;c__Verrucomicrobiae;o__Verrucomicrobiales;f__Akkermansiaceae;g__Akkermansia;s__Akkermansia muciniphila	p__Verrucomicrobiota	disinfecting agents and antiseptics;isoniazid-like antibiotic	Multidrug	1
MAG985	d__Bacteria;p__Verrucomicrobiota;c__Verrucomicrobiae;o__Verrucomicrobiales;f__Akkermansiaceae;g__Akkermansia;s__Akkermansia muciniphila	p__Verrucomicrobiota	carbapenem;cephalosporin;cephamycin;monobactam;penam	Multidrug	2
MAG985	d__Bacteria;p__Verrucomicrobiota;c__Verrucomicrobiae;o__Verrucomicrobiales;f__Akkermansiaceae;g__Akkermansia;s__Akkermansia muciniphila	p__Verrucomicrobiota	carbapenem;cephalosporin;cephamycin;monobactam;penam	Multidrug	1
MAG985	d__Bacteria;p__Verrucomicrobiota;c__Verrucomicrobiae;o__Verrucomicrobiales;f__Akkermansiaceae;g__Akkermansia;s__Akkermansia muciniphila	p__Verrucomicrobiota	carbapenem;cephalosporin;cephamycin;monobactam;penam	Multidrug	2
MAG985	d__Bacteria;p__Verrucomicrobiota;c__Verrucomicrobiae;o__Verrucomicrobiales;f__Akkermansiaceae;g__Akkermansia;s__Akkermansia muciniphila	p__Verrucomicrobiota	glycopeptide antibiotic;macrolide antibiotic	Multidrug	1
MAG985	d__Bacteria;p__Verrucomicrobiota;c__Verrucomicrobiae;o__Verrucomicrobiales;f__Akkermansiaceae;g__Akkermansia;s__Akkermansia muciniphila	p__Verrucomicrobiota	aminocoumarin antibiotic;macrolide antibiotic;monobactam;tetracycline antibiotic	Multidrug	1
MAG985	d__Bacteria;p__Verrucomicrobiota;c__Verrucomicrobiae;o__Verrucomicrobiales;f__Akkermansiaceae;g__Akkermansia;s__Akkermansia muciniphila	p__Verrucomicrobiota	diaminopyrimidine antibiotic;fluoroquinolone antibiotic;phenicol antibiotic	Multidrug	1
MAG985	d__Bacteria;p__Verrucomicrobiota;c__Verrucomicrobiae;o__Verrucomicrobiales;f__Akkermansiaceae;g__Akkermansia;s__Akkermansia muciniphila	p__Verrucomicrobiota	macrolide antibiotic;peptide antibiotic	Multidrug	1
MAG985	d__Bacteria;p__Verrucomicrobiota;c__Verrucomicrobiae;o__Verrucomicrobiales;f__Akkermansiaceae;g__Akkermansia;s__Akkermansia muciniphila	p__Verrucomicrobiota	sulfonamide antibiotic;sulfone antibiotic	Multidrug	1
MAG985	d__Bacteria;p__Verrucomicrobiota;c__Verrucomicrobiae;o__Verrucomicrobiales;f__Akkermansiaceae;g__Akkermansia;s__Akkermansia muciniphila	p__Verrucomicrobiota	streptogramin A antibiotic;streptogramin antibiotic	Multidrug	1
MAG985	d__Bacteria;p__Verrucomicrobiota;c__Verrucomicrobiae;o__Verrucomicrobiales;f__Akkermansiaceae;g__Akkermansia;s__Akkermansia muciniphila	p__Verrucomicrobiota	cephalosporin;disinfecting agents and antiseptics;fluoroquinolone antibiotic;glycopeptide antibiotic;glycylcycline;oxazolidinone antibiotic;penam;phenicol antibiotic;rifamycin antibiotic;tetracycline antibiotic	Multidrug	1
MAG985	d__Bacteria;p__Verrucomicrobiota;c__Verrucomicrobiae;o__Verrucomicrobiales;f__Akkermansiaceae;g__Akkermansia;s__Akkermansia muciniphila	p__Verrucomicrobiota	fluoroquinolone antibiotic;tetracycline antibiotic	Multidrug	2
MAG985	d__Bacteria;p__Verrucomicrobiota;c__Verrucomicrobiae;o__Verrucomicrobiales;f__Akkermansiaceae;g__Akkermansia;s__Akkermansia muciniphila	p__Verrucomicrobiota	aminoglycoside antibiotic;macrolide antibiotic	Multidrug	1
MAG985	d__Bacteria;p__Verrucomicrobiota;c__Verrucomicrobiae;o__Verrucomicrobiales;f__Akkermansiaceae;g__Akkermansia;s__Akkermansia muciniphila	p__Verrucomicrobiota	disinfecting agents and antiseptics;fluoroquinolone antibiotic	Multidrug	1
MAG985	d__Bacteria;p__Verrucomicrobiota;c__Verrucomicrobiae;o__Verrucomicrobiales;f__Akkermansiaceae;g__Akkermansia;s__Akkermansia muciniphila	p__Verrucomicrobiota	lincosamide antibiotic;oxazolidinone antibiotic;phenicol antibiotic;pleuromutilin antibiotic;streptogramin antibiotic	Multidrug	1
MAG985	d__Bacteria;p__Verrucomicrobiota;c__Verrucomicrobiae;o__Verrucomicrobiales;f__Akkermansiaceae;g__Akkermansia;s__Akkermansia muciniphila	p__Verrucomicrobiota	fluoroquinolone antibiotic;macrolide antibiotic;rifamycin antibiotic	Multidrug	2
MAG985	d__Bacteria;p__Verrucomicrobiota;c__Verrucomicrobiae;o__Verrucomicrobiales;f__Akkermansiaceae;g__Akkermansia;s__Akkermansia muciniphila	p__Verrucomicrobiota	fluoroquinolone antibiotic;macrolide antibiotic;penam;tetracycline antibiotic	Multidrug	1
MAG985	d__Bacteria;p__Verrucomicrobiota;c__Verrucomicrobiae;o__Verrucomicrobiales;f__Akkermansiaceae;g__Akkermansia;s__Akkermansia muciniphila	p__Verrucomicrobiota	disinfecting agents and antiseptics;fluoroquinolone antibiotic	Multidrug	1
MAG985	d__Bacteria;p__Verrucomicrobiota;c__Verrucomicrobiae;o__Verrucomicrobiales;f__Akkermansiaceae;g__Akkermansia;s__Akkermansia muciniphila	p__Verrucomicrobiota	glycylcycline;tetracycline antibiotic	Multidrug	1
MAG985	d__Bacteria;p__Verrucomicrobiota;c__Verrucomicrobiae;o__Verrucomicrobiales;f__Akkermansiaceae;g__Akkermansia;s__Akkermansia muciniphila	p__Verrucomicrobiota	glycopeptide antibiotic;oxazolidinone antibiotic	Multidrug	3
MAG985	d__Bacteria;p__Verrucomicrobiota;c__Verrucomicrobiae;o__Verrucomicrobiales;f__Akkermansiaceae;g__Akkermansia;s__Akkermansia muciniphila	p__Verrucomicrobiota	oxazolidinone antibiotic;phenicol antibiotic	Multidrug	2
MAG985	d__Bacteria;p__Verrucomicrobiota;c__Verrucomicrobiae;o__Verrucomicrobiales;f__Akkermansiaceae;g__Akkermansia;s__Akkermansia muciniphila	p__Verrucomicrobiota	diaminopyrimidine antibiotic;fluoroquinolone antibiotic;glycylcycline;nitrofuran antibiotic;tetracycline antibiotic	Multidrug	1
MAG985	d__Bacteria;p__Verrucomicrobiota;c__Verrucomicrobiae;o__Verrucomicrobiales;f__Akkermansiaceae;g__Akkermansia;s__Akkermansia muciniphila	p__Verrucomicrobiota	diaminopyrimidine antibiotic;fluoroquinolone antibiotic;glycylcycline;nitrofuran antibiotic;tetracycline antibiotic	Multidrug	1
MAG985	d__Bacteria;p__Verrucomicrobiota;c__Verrucomicrobiae;o__Verrucomicrobiales;f__Akkermansiaceae;g__Akkermansia;s__Akkermansia muciniphila	p__Verrucomicrobiota	streptogramin A antibiotic;streptogramin antibiotic	Multidrug	1
MAG985	d__Bacteria;p__Verrucomicrobiota;c__Verrucomicrobiae;o__Verrucomicrobiales;f__Akkermansiaceae;g__Akkermansia;s__Akkermansia muciniphila	p__Verrucomicrobiota	aminoglycoside antibiotic;phenicol antibiotic;tetracycline antibiotic	Multidrug	1
MAG985	d__Bacteria;p__Verrucomicrobiota;c__Verrucomicrobiae;o__Verrucomicrobiales;f__Akkermansiaceae;g__Akkermansia;s__Akkermansia muciniphila	p__Verrucomicrobiota	lincosamide antibiotic;macrolide antibiotic;streptogramin A antibiotic;streptogramin B antibiotic;streptogramin antibiotic	MLS	1
MAG985	d__Bacteria;p__Verrucomicrobiota;c__Verrucomicrobiae;o__Verrucomicrobiales;f__Akkermansiaceae;g__Akkermansia;s__Akkermansia muciniphila	p__Verrucomicrobiota	macrolide antibiotic	macrolide	4
MAG985	d__Bacteria;p__Verrucomicrobiota;c__Verrucomicrobiae;o__Verrucomicrobiales;f__Akkermansiaceae;g__Akkermansia;s__Akkermansia muciniphila	p__Verrucomicrobiota	macrolide antibiotic	macrolide	2
MAG985	d__Bacteria;p__Verrucomicrobiota;c__Verrucomicrobiae;o__Verrucomicrobiales;f__Akkermansiaceae;g__Akkermansia;s__Akkermansia muciniphila	p__Verrucomicrobiota	lincosamide antibiotic	lincosamide	2
MAG985	d__Bacteria;p__Verrucomicrobiota;c__Verrucomicrobiae;o__Verrucomicrobiales;f__Akkermansiaceae;g__Akkermansia;s__Akkermansia muciniphila	p__Verrucomicrobiota	lincosamide antibiotic	lincosamide	1
MAG985	d__Bacteria;p__Verrucomicrobiota;c__Verrucomicrobiae;o__Verrucomicrobiales;f__Akkermansiaceae;g__Akkermansia;s__Akkermansia muciniphila	p__Verrucomicrobiota	glycopeptide antibiotic	glycopeptide	1
MAG985	d__Bacteria;p__Verrucomicrobiota;c__Verrucomicrobiae;o__Verrucomicrobiales;f__Akkermansiaceae;g__Akkermansia;s__Akkermansia muciniphila	p__Verrucomicrobiota	glycopeptide antibiotic	glycopeptide	1
MAG985	d__Bacteria;p__Verrucomicrobiota;c__Verrucomicrobiae;o__Verrucomicrobiales;f__Akkermansiaceae;g__Akkermansia;s__Akkermansia muciniphila	p__Verrucomicrobiota	glycopeptide antibiotic	glycopeptide	1
MAG985	d__Bacteria;p__Verrucomicrobiota;c__Verrucomicrobiae;o__Verrucomicrobiales;f__Akkermansiaceae;g__Akkermansia;s__Akkermansia muciniphila	p__Verrucomicrobiota	glycopeptide antibiotic	glycopeptide	1
MAG985	d__Bacteria;p__Verrucomicrobiota;c__Verrucomicrobiae;o__Verrucomicrobiales;f__Akkermansiaceae;g__Akkermansia;s__Akkermansia muciniphila	p__Verrucomicrobiota	glycopeptide antibiotic	glycopeptide	1
MAG985	d__Bacteria;p__Verrucomicrobiota;c__Verrucomicrobiae;o__Verrucomicrobiales;f__Akkermansiaceae;g__Akkermansia;s__Akkermansia muciniphila	p__Verrucomicrobiota	glycopeptide antibiotic	glycopeptide	2
MAG985	d__Bacteria;p__Verrucomicrobiota;c__Verrucomicrobiae;o__Verrucomicrobiales;f__Akkermansiaceae;g__Akkermansia;s__Akkermansia muciniphila	p__Verrucomicrobiota	glycopeptide antibiotic	glycopeptide	1
MAG985	d__Bacteria;p__Verrucomicrobiota;c__Verrucomicrobiae;o__Verrucomicrobiales;f__Akkermansiaceae;g__Akkermansia;s__Akkermansia muciniphila	p__Verrucomicrobiota	fusidane antibiotic	fusidane	1
MAG985	d__Bacteria;p__Verrucomicrobiota;c__Verrucomicrobiae;o__Verrucomicrobiales;f__Akkermansiaceae;g__Akkermansia;s__Akkermansia muciniphila	p__Verrucomicrobiota	fusidane antibiotic	fusidane	1
MAG985	d__Bacteria;p__Verrucomicrobiota;c__Verrucomicrobiae;o__Verrucomicrobiales;f__Akkermansiaceae;g__Akkermansia;s__Akkermansia muciniphila	p__Verrucomicrobiota	fluoroquinolone antibiotic	fluoroquinolone	1
MAG985	d__Bacteria;p__Verrucomicrobiota;c__Verrucomicrobiae;o__Verrucomicrobiales;f__Akkermansiaceae;g__Akkermansia;s__Akkermansia muciniphila	p__Verrucomicrobiota	elfamycin antibiotic	elfamycin	2
MAG985	d__Bacteria;p__Verrucomicrobiota;c__Verrucomicrobiae;o__Verrucomicrobiales;f__Akkermansiaceae;g__Akkermansia;s__Akkermansia muciniphila	p__Verrucomicrobiota	diaminopyrimidine antibiotic	diaminopyrimidine	1
MAG985	d__Bacteria;p__Verrucomicrobiota;c__Verrucomicrobiae;o__Verrucomicrobiales;f__Akkermansiaceae;g__Akkermansia;s__Akkermansia muciniphila	p__Verrucomicrobiota	carbapenem	carbapenem	1
MAG985	d__Bacteria;p__Verrucomicrobiota;c__Verrucomicrobiae;o__Verrucomicrobiales;f__Akkermansiaceae;g__Akkermansia;s__Akkermansia muciniphila	p__Verrucomicrobiota	aminoglycoside antibiotic	aminoglycoside	1
MAG985	d__Bacteria;p__Verrucomicrobiota;c__Verrucomicrobiae;o__Verrucomicrobiales;f__Akkermansiaceae;g__Akkermansia;s__Akkermansia muciniphila	p__Verrucomicrobiota	aminoglycoside antibiotic	aminoglycoside	1
MAG985	d__Bacteria;p__Verrucomicrobiota;c__Verrucomicrobiae;o__Verrucomicrobiales;f__Akkermansiaceae;g__Akkermansia;s__Akkermansia muciniphila	p__Verrucomicrobiota	aminoglycoside antibiotic	aminoglycoside	1
MAG985	d__Bacteria;p__Verrucomicrobiota;c__Verrucomicrobiae;o__Verrucomicrobiales;f__Akkermansiaceae;g__Akkermansia;s__Akkermansia muciniphila	p__Verrucomicrobiota	aminoglycoside antibiotic	aminoglycoside	1
MAG985	d__Bacteria;p__Verrucomicrobiota;c__Verrucomicrobiae;o__Verrucomicrobiales;f__Akkermansiaceae;g__Akkermansia;s__Akkermansia muciniphila	p__Verrucomicrobiota	aminoglycoside antibiotic	aminoglycoside	1
MAG985	d__Bacteria;p__Verrucomicrobiota;c__Verrucomicrobiae;o__Verrucomicrobiales;f__Akkermansiaceae;g__Akkermansia;s__Akkermansia muciniphila	p__Verrucomicrobiota	aminoglycoside antibiotic	aminoglycoside	2
MAG985	d__Bacteria;p__Verrucomicrobiota;c__Verrucomicrobiae;o__Verrucomicrobiales;f__Akkermansiaceae;g__Akkermansia;s__Akkermansia muciniphila	p__Verrucomicrobiota	aminoglycoside antibiotic	aminoglycoside	1
MAG985	d__Bacteria;p__Verrucomicrobiota;c__Verrucomicrobiae;o__Verrucomicrobiales;f__Akkermansiaceae;g__Akkermansia;s__Akkermansia muciniphila	p__Verrucomicrobiota	aminocoumarin antibiotic	aminocoumarin	1
MAG985	d__Bacteria;p__Verrucomicrobiota;c__Verrucomicrobiae;o__Verrucomicrobiales;f__Akkermansiaceae;g__Akkermansia;s__Akkermansia muciniphila	p__Verrucomicrobiota	aminocoumarin antibiotic	aminocoumarin	1
MAG984	d__Bacteria;p__Bacteroidota;c__Bacteroidia;o__Bacteroidales;f__Bacteroidaceae;g__Prevotella;s__Prevotella stercorea	p__Bacteroidota	disinfecting agents and antiseptics	Triclosan	1
MAG984	d__Bacteria;p__Bacteroidota;c__Bacteroidia;o__Bacteroidales;f__Bacteroidaceae;g__Prevotella;s__Prevotella stercorea	p__Bacteroidota	tetracycline antibiotic	tetracycline	1
MAG984	d__Bacteria;p__Bacteroidota;c__Bacteroidia;o__Bacteroidales;f__Bacteroidaceae;g__Prevotella;s__Prevotella stercorea	p__Bacteroidota	tetracycline antibiotic	tetracycline	2
MAG984	d__Bacteria;p__Bacteroidota;c__Bacteroidia;o__Bacteroidales;f__Bacteroidaceae;g__Prevotella;s__Prevotella stercorea	p__Bacteroidota	tetracycline antibiotic	tetracycline	1
MAG984	d__Bacteria;p__Bacteroidota;c__Bacteroidia;o__Bacteroidales;f__Bacteroidaceae;g__Prevotella;s__Prevotella stercorea	p__Bacteroidota	tetracycline antibiotic	tetracycline	1
MAG984	d__Bacteria;p__Bacteroidota;c__Bacteroidia;o__Bacteroidales;f__Bacteroidaceae;g__Prevotella;s__Prevotella stercorea	p__Bacteroidota	tetracycline antibiotic	tetracycline	1
MAG984	d__Bacteria;p__Bacteroidota;c__Bacteroidia;o__Bacteroidales;f__Bacteroidaceae;g__Prevotella;s__Prevotella stercorea	p__Bacteroidota	tetracycline antibiotic	tetracycline	1
MAG984	d__Bacteria;p__Bacteroidota;c__Bacteroidia;o__Bacteroidales;f__Bacteroidaceae;g__Prevotella;s__Prevotella stercorea	p__Bacteroidota	tetracycline antibiotic	tetracycline	1
MAG984	d__Bacteria;p__Bacteroidota;c__Bacteroidia;o__Bacteroidales;f__Bacteroidaceae;g__Prevotella;s__Prevotella stercorea	p__Bacteroidota	tetracycline antibiotic	tetracycline	1
MAG984	d__Bacteria;p__Bacteroidota;c__Bacteroidia;o__Bacteroidales;f__Bacteroidaceae;g__Prevotella;s__Prevotella stercorea	p__Bacteroidota	tetracycline antibiotic	tetracycline	1
MAG984	d__Bacteria;p__Bacteroidota;c__Bacteroidia;o__Bacteroidales;f__Bacteroidaceae;g__Prevotella;s__Prevotella stercorea	p__Bacteroidota	pyrazine antibiotic	pyrazine	2
MAG984	d__Bacteria;p__Bacteroidota;c__Bacteroidia;o__Bacteroidales;f__Bacteroidaceae;g__Prevotella;s__Prevotella stercorea	p__Bacteroidota	pleuromutilin antibiotic	pleuromutilin	2
MAG984	d__Bacteria;p__Bacteroidota;c__Bacteroidia;o__Bacteroidales;f__Bacteroidaceae;g__Prevotella;s__Prevotella stercorea	p__Bacteroidota	pleuromutilin antibiotic	pleuromutilin	1
MAG984	d__Bacteria;p__Bacteroidota;c__Bacteroidia;o__Bacteroidales;f__Bacteroidaceae;g__Prevotella;s__Prevotella stercorea	p__Bacteroidota	phosphonic acid antibiotic	phosphonic acid	1
MAG984	d__Bacteria;p__Bacteroidota;c__Bacteroidia;o__Bacteroidales;f__Bacteroidaceae;g__Prevotella;s__Prevotella stercorea	p__Bacteroidota	phenicol antibiotic	phenicol	1
MAG984	d__Bacteria;p__Bacteroidota;c__Bacteroidia;o__Bacteroidales;f__Bacteroidaceae;g__Prevotella;s__Prevotella stercorea	p__Bacteroidota	peptide antibiotic	peptide	1
MAG984	d__Bacteria;p__Bacteroidota;c__Bacteroidia;o__Bacteroidales;f__Bacteroidaceae;g__Prevotella;s__Prevotella stercorea	p__Bacteroidota	peptide antibiotic	peptide	1
MAG984	d__Bacteria;p__Bacteroidota;c__Bacteroidia;o__Bacteroidales;f__Bacteroidaceae;g__Prevotella;s__Prevotella stercorea	p__Bacteroidota	peptide antibiotic	peptide	1
MAG984	d__Bacteria;p__Bacteroidota;c__Bacteroidia;o__Bacteroidales;f__Bacteroidaceae;g__Prevotella;s__Prevotella stercorea	p__Bacteroidota	peptide antibiotic	peptide	1
MAG984	d__Bacteria;p__Bacteroidota;c__Bacteroidia;o__Bacteroidales;f__Bacteroidaceae;g__Prevotella;s__Prevotella stercorea	p__Bacteroidota	peptide antibiotic	peptide	2
MAG984	d__Bacteria;p__Bacteroidota;c__Bacteroidia;o__Bacteroidales;f__Bacteroidaceae;g__Prevotella;s__Prevotella stercorea	p__Bacteroidota	peptide antibiotic	peptide	1
MAG984	d__Bacteria;p__Bacteroidota;c__Bacteroidia;o__Bacteroidales;f__Bacteroidaceae;g__Prevotella;s__Prevotella stercorea	p__Bacteroidota	peptide antibiotic	peptide	1
MAG984	d__Bacteria;p__Bacteroidota;c__Bacteroidia;o__Bacteroidales;f__Bacteroidaceae;g__Prevotella;s__Prevotella stercorea	p__Bacteroidota	peptide antibiotic	peptide	1
MAG984	d__Bacteria;p__Bacteroidota;c__Bacteroidia;o__Bacteroidales;f__Bacteroidaceae;g__Prevotella;s__Prevotella stercorea	p__Bacteroidota	peptide antibiotic	peptide	1
MAG984	d__Bacteria;p__Bacteroidota;c__Bacteroidia;o__Bacteroidales;f__Bacteroidaceae;g__Prevotella;s__Prevotella stercorea	p__Bacteroidota	peptide antibiotic	peptide	1
MAG984	d__Bacteria;p__Bacteroidota;c__Bacteroidia;o__Bacteroidales;f__Bacteroidaceae;g__Prevotella;s__Prevotella stercorea	p__Bacteroidota	peptide antibiotic	peptide	1
MAG984	d__Bacteria;p__Bacteroidota;c__Bacteroidia;o__Bacteroidales;f__Bacteroidaceae;g__Prevotella;s__Prevotella stercorea	p__Bacteroidota	peptide antibiotic	peptide	1
MAG984	d__Bacteria;p__Bacteroidota;c__Bacteroidia;o__Bacteroidales;f__Bacteroidaceae;g__Prevotella;s__Prevotella stercorea	p__Bacteroidota	peptide antibiotic	peptide	1
MAG984	d__Bacteria;p__Bacteroidota;c__Bacteroidia;o__Bacteroidales;f__Bacteroidaceae;g__Prevotella;s__Prevotella stercorea	p__Bacteroidota	peptide antibiotic	peptide	1
MAG984	d__Bacteria;p__Bacteroidota;c__Bacteroidia;o__Bacteroidales;f__Bacteroidaceae;g__Prevotella;s__Prevotella stercorea	p__Bacteroidota	peptide antibiotic	peptide	1
MAG984	d__Bacteria;p__Bacteroidota;c__Bacteroidia;o__Bacteroidales;f__Bacteroidaceae;g__Prevotella;s__Prevotella stercorea	p__Bacteroidota	nitroimidazole antibiotic	nitroimidazole	2
MAG984	d__Bacteria;p__Bacteroidota;c__Bacteroidia;o__Bacteroidales;f__Bacteroidaceae;g__Prevotella;s__Prevotella stercorea	p__Bacteroidota	mupirocin-like antibiotic	mupirocin-like	1
MAG984	d__Bacteria;p__Bacteroidota;c__Bacteroidia;o__Bacteroidales;f__Bacteroidaceae;g__Prevotella;s__Prevotella stercorea	p__Bacteroidota	mupirocin-like antibiotic	mupirocin-like	1
MAG984	d__Bacteria;p__Bacteroidota;c__Bacteroidia;o__Bacteroidales;f__Bacteroidaceae;g__Prevotella;s__Prevotella stercorea	p__Bacteroidota	fluoroquinolone antibiotic;nybomycin-like antibiotic	Multidrug	1
MAG984	d__Bacteria;p__Bacteroidota;c__Bacteroidia;o__Bacteroidales;f__Bacteroidaceae;g__Prevotella;s__Prevotella stercorea	p__Bacteroidota	fluoroquinolone antibiotic;nybomycin-like antibiotic	Multidrug	1
MAG984	d__Bacteria;p__Bacteroidota;c__Bacteroidia;o__Bacteroidales;f__Bacteroidaceae;g__Prevotella;s__Prevotella stercorea	p__Bacteroidota	lincosamide antibiotic;nucleoside antibiotic;streptogramin A antibiotic;streptogramin antibiotic	Multidrug	1
MAG984	d__Bacteria;p__Bacteroidota;c__Bacteroidia;o__Bacteroidales;f__Bacteroidaceae;g__Prevotella;s__Prevotella stercorea	p__Bacteroidota	aminocoumarin antibiotic;fluoroquinolone antibiotic	Multidrug	2
MAG984	d__Bacteria;p__Bacteroidota;c__Bacteroidia;o__Bacteroidales;f__Bacteroidaceae;g__Prevotella;s__Prevotella stercorea	p__Bacteroidota	cephalosporin;disinfecting agents and antiseptics;fluoroquinolone antibiotic;glycylcycline;penam;phenicol antibiotic;rifamycin antibiotic;tetracycline antibiotic	Multidrug	1
MAG984	d__Bacteria;p__Bacteroidota;c__Bacteroidia;o__Bacteroidales;f__Bacteroidaceae;g__Prevotella;s__Prevotella stercorea	p__Bacteroidota	peptide antibiotic;rifamycin antibiotic	Multidrug	1
MAG984	d__Bacteria;p__Bacteroidota;c__Bacteroidia;o__Bacteroidales;f__Bacteroidaceae;g__Prevotella;s__Prevotella stercorea	p__Bacteroidota	fluoroquinolone antibiotic;peptide antibiotic;rifamycin antibiotic	Multidrug	1
MAG984	d__Bacteria;p__Bacteroidota;c__Bacteroidia;o__Bacteroidales;f__Bacteroidaceae;g__Prevotella;s__Prevotella stercorea	p__Bacteroidota	aminocoumarin antibiotic;aminoglycoside antibiotic;cephalosporin;diaminopyrimidine antibiotic;fluoroquinolone antibiotic;macrolide antibiotic;penam;phenicol antibiotic;tetracycline antibiotic	Multidrug	1
MAG984	d__Bacteria;p__Bacteroidota;c__Bacteroidia;o__Bacteroidales;f__Bacteroidaceae;g__Prevotella;s__Prevotella stercorea	p__Bacteroidota	diaminopyrimidine antibiotic;fluoroquinolone antibiotic;phenicol antibiotic	Multidrug	1
MAG984	d__Bacteria;p__Bacteroidota;c__Bacteroidia;o__Bacteroidales;f__Bacteroidaceae;g__Prevotella;s__Prevotella stercorea	p__Bacteroidota	diarylquinoline antibiotic;fluoroquinolone antibiotic	Multidrug	1
MAG984	d__Bacteria;p__Bacteroidota;c__Bacteroidia;o__Bacteroidales;f__Bacteroidaceae;g__Prevotella;s__Prevotella stercorea	p__Bacteroidota	disinfecting agents and antiseptics;isoniazid-like antibiotic	Multidrug	1
MAG984	d__Bacteria;p__Bacteroidota;c__Bacteroidia;o__Bacteroidales;f__Bacteroidaceae;g__Prevotella;s__Prevotella stercorea	p__Bacteroidota	carbapenem;cephalosporin;cephamycin;monobactam;penam	Multidrug	3
MAG984	d__Bacteria;p__Bacteroidota;c__Bacteroidia;o__Bacteroidales;f__Bacteroidaceae;g__Prevotella;s__Prevotella stercorea	p__Bacteroidota	aminoglycoside antibiotic;carbapenem;fluoroquinolone antibiotic;macrolide antibiotic;tetracycline antibiotic	Multidrug	1
MAG984	d__Bacteria;p__Bacteroidota;c__Bacteroidia;o__Bacteroidales;f__Bacteroidaceae;g__Prevotella;s__Prevotella stercorea	p__Bacteroidota	sulfonamide antibiotic;sulfone antibiotic	Multidrug	1
MAG984	d__Bacteria;p__Bacteroidota;c__Bacteroidia;o__Bacteroidales;f__Bacteroidaceae;g__Prevotella;s__Prevotella stercorea	p__Bacteroidota	disinfecting agents and antiseptics;fluoroquinolone antibiotic	Multidrug	2
MAG984	d__Bacteria;p__Bacteroidota;c__Bacteroidia;o__Bacteroidales;f__Bacteroidaceae;g__Prevotella;s__Prevotella stercorea	p__Bacteroidota	aminoglycoside antibiotic;fluoroquinolone antibiotic	Multidrug	1
MAG984	d__Bacteria;p__Bacteroidota;c__Bacteroidia;o__Bacteroidales;f__Bacteroidaceae;g__Prevotella;s__Prevotella stercorea	p__Bacteroidota	lincosamide antibiotic;oxazolidinone antibiotic;phenicol antibiotic;pleuromutilin antibiotic;streptogramin A antibiotic;streptogramin antibiotic	Multidrug	1
MAG984	d__Bacteria;p__Bacteroidota;c__Bacteroidia;o__Bacteroidales;f__Bacteroidaceae;g__Prevotella;s__Prevotella stercorea	p__Bacteroidota	cephalosporin;fluoroquinolone antibiotic;fusidane antibiotic;macrolide antibiotic	Multidrug	1
MAG984	d__Bacteria;p__Bacteroidota;c__Bacteroidia;o__Bacteroidales;f__Bacteroidaceae;g__Prevotella;s__Prevotella stercorea	p__Bacteroidota	fluoroquinolone antibiotic;macrolide antibiotic;penam;tetracycline antibiotic	Multidrug	1
MAG984	d__Bacteria;p__Bacteroidota;c__Bacteroidia;o__Bacteroidales;f__Bacteroidaceae;g__Prevotella;s__Prevotella stercorea	p__Bacteroidota	carbapenem;cephalosporin;cephamycin;monobactam;penam;penem;phenicol antibiotic	Multidrug	1
MAG984	d__Bacteria;p__Bacteroidota;c__Bacteroidia;o__Bacteroidales;f__Bacteroidaceae;g__Prevotella;s__Prevotella stercorea	p__Bacteroidota	carbapenem;cephalosporin;cephamycin;monobactam;penam	Multidrug	1
MAG984	d__Bacteria;p__Bacteroidota;c__Bacteroidia;o__Bacteroidales;f__Bacteroidaceae;g__Prevotella;s__Prevotella stercorea	p__Bacteroidota	oxazolidinone antibiotic;phenicol antibiotic	Multidrug	3
MAG984	d__Bacteria;p__Bacteroidota;c__Bacteroidia;o__Bacteroidales;f__Bacteroidaceae;g__Prevotella;s__Prevotella stercorea	p__Bacteroidota	aminoglycoside antibiotic;cephalosporin;cephamycin;penam	Multidrug	1
MAG984	d__Bacteria;p__Bacteroidota;c__Bacteroidia;o__Bacteroidales;f__Bacteroidaceae;g__Prevotella;s__Prevotella stercorea	p__Bacteroidota	aminoglycoside antibiotic;cephalosporin;cephamycin;penam	Multidrug	1
MAG984	d__Bacteria;p__Bacteroidota;c__Bacteroidia;o__Bacteroidales;f__Bacteroidaceae;g__Prevotella;s__Prevotella stercorea	p__Bacteroidota	disinfecting agents and antiseptics	MDR	1
MAG984	d__Bacteria;p__Bacteroidota;c__Bacteroidia;o__Bacteroidales;f__Bacteroidaceae;g__Prevotella;s__Prevotella stercorea	p__Bacteroidota	macrolide antibiotic	macrolide	1
MAG984	d__Bacteria;p__Bacteroidota;c__Bacteroidia;o__Bacteroidales;f__Bacteroidaceae;g__Prevotella;s__Prevotella stercorea	p__Bacteroidota	macrolide antibiotic	macrolide	5
MAG984	d__Bacteria;p__Bacteroidota;c__Bacteroidia;o__Bacteroidales;f__Bacteroidaceae;g__Prevotella;s__Prevotella stercorea	p__Bacteroidota	macrolide antibiotic	macrolide	1
MAG984	d__Bacteria;p__Bacteroidota;c__Bacteroidia;o__Bacteroidales;f__Bacteroidaceae;g__Prevotella;s__Prevotella stercorea	p__Bacteroidota	glycopeptide antibiotic	glycopeptide	1
MAG984	d__Bacteria;p__Bacteroidota;c__Bacteroidia;o__Bacteroidales;f__Bacteroidaceae;g__Prevotella;s__Prevotella stercorea	p__Bacteroidota	glycopeptide antibiotic	glycopeptide	1
MAG984	d__Bacteria;p__Bacteroidota;c__Bacteroidia;o__Bacteroidales;f__Bacteroidaceae;g__Prevotella;s__Prevotella stercorea	p__Bacteroidota	glycopeptide antibiotic	glycopeptide	1
MAG984	d__Bacteria;p__Bacteroidota;c__Bacteroidia;o__Bacteroidales;f__Bacteroidaceae;g__Prevotella;s__Prevotella stercorea	p__Bacteroidota	glycopeptide antibiotic	glycopeptide	1
MAG984	d__Bacteria;p__Bacteroidota;c__Bacteroidia;o__Bacteroidales;f__Bacteroidaceae;g__Prevotella;s__Prevotella stercorea	p__Bacteroidota	glycopeptide antibiotic	glycopeptide	1
MAG984	d__Bacteria;p__Bacteroidota;c__Bacteroidia;o__Bacteroidales;f__Bacteroidaceae;g__Prevotella;s__Prevotella stercorea	p__Bacteroidota	glycopeptide antibiotic	glycopeptide	1
MAG984	d__Bacteria;p__Bacteroidota;c__Bacteroidia;o__Bacteroidales;f__Bacteroidaceae;g__Prevotella;s__Prevotella stercorea	p__Bacteroidota	glycopeptide antibiotic	glycopeptide	1
MAG984	d__Bacteria;p__Bacteroidota;c__Bacteroidia;o__Bacteroidales;f__Bacteroidaceae;g__Prevotella;s__Prevotella stercorea	p__Bacteroidota	glycopeptide antibiotic	glycopeptide	1
MAG984	d__Bacteria;p__Bacteroidota;c__Bacteroidia;o__Bacteroidales;f__Bacteroidaceae;g__Prevotella;s__Prevotella stercorea	p__Bacteroidota	fusidane antibiotic	fusidane	3
MAG984	d__Bacteria;p__Bacteroidota;c__Bacteroidia;o__Bacteroidales;f__Bacteroidaceae;g__Prevotella;s__Prevotella stercorea	p__Bacteroidota	fusidane antibiotic	fusidane	1
MAG984	d__Bacteria;p__Bacteroidota;c__Bacteroidia;o__Bacteroidales;f__Bacteroidaceae;g__Prevotella;s__Prevotella stercorea	p__Bacteroidota	elfamycin antibiotic	elfamycin	1
MAG984	d__Bacteria;p__Bacteroidota;c__Bacteroidia;o__Bacteroidales;f__Bacteroidaceae;g__Prevotella;s__Prevotella stercorea	p__Bacteroidota	antibacterial free fatty acids	antibacterial_free_fatty_acids	1
MAG984	d__Bacteria;p__Bacteroidota;c__Bacteroidia;o__Bacteroidales;f__Bacteroidaceae;g__Prevotella;s__Prevotella stercorea	p__Bacteroidota	aminoglycoside antibiotic	aminoglycoside	1
MAG984	d__Bacteria;p__Bacteroidota;c__Bacteroidia;o__Bacteroidales;f__Bacteroidaceae;g__Prevotella;s__Prevotella stercorea	p__Bacteroidota	aminoglycoside antibiotic	aminoglycoside	1
MAG984	d__Bacteria;p__Bacteroidota;c__Bacteroidia;o__Bacteroidales;f__Bacteroidaceae;g__Prevotella;s__Prevotella stercorea	p__Bacteroidota	aminoglycoside antibiotic	aminoglycoside	1
MAG984	d__Bacteria;p__Bacteroidota;c__Bacteroidia;o__Bacteroidales;f__Bacteroidaceae;g__Prevotella;s__Prevotella stercorea	p__Bacteroidota	aminoglycoside antibiotic	aminoglycoside	1
MAG984	d__Bacteria;p__Bacteroidota;c__Bacteroidia;o__Bacteroidales;f__Bacteroidaceae;g__Prevotella;s__Prevotella stercorea	p__Bacteroidota	aminoglycoside antibiotic	aminoglycoside	1
MAG984	d__Bacteria;p__Bacteroidota;c__Bacteroidia;o__Bacteroidales;f__Bacteroidaceae;g__Prevotella;s__Prevotella stercorea	p__Bacteroidota	aminocoumarin antibiotic	aminocoumarin	1
MAG983	d__Bacteria;p__Bacillota;c__Bacilli;o__RF39;f__UBA660;g__CAG-417;s__CAG-417 sp000432835	p__Bacillota	disinfecting agents and antiseptics	Triclosan	1
MAG983	d__Bacteria;p__Bacillota;c__Bacilli;o__RF39;f__UBA660;g__CAG-417;s__CAG-417 sp000432835	p__Bacillota	tetracycline antibiotic	tetracycline	1
MAG983	d__Bacteria;p__Bacillota;c__Bacilli;o__RF39;f__UBA660;g__CAG-417;s__CAG-417 sp000432835	p__Bacillota	tetracycline antibiotic	tetracycline	1
MAG983	d__Bacteria;p__Bacillota;c__Bacilli;o__RF39;f__UBA660;g__CAG-417;s__CAG-417 sp000432835	p__Bacillota	tetracycline antibiotic	tetracycline	1
MAG983	d__Bacteria;p__Bacillota;c__Bacilli;o__RF39;f__UBA660;g__CAG-417;s__CAG-417 sp000432835	p__Bacillota	tetracycline antibiotic	tetracycline	1
MAG983	d__Bacteria;p__Bacillota;c__Bacilli;o__RF39;f__UBA660;g__CAG-417;s__CAG-417 sp000432835	p__Bacillota	rifamycin antibiotic	rifamycin	1
MAG983	d__Bacteria;p__Bacillota;c__Bacilli;o__RF39;f__UBA660;g__CAG-417;s__CAG-417 sp000432835	p__Bacillota	pleuromutilin antibiotic	pleuromutilin	1
MAG983	d__Bacteria;p__Bacillota;c__Bacilli;o__RF39;f__UBA660;g__CAG-417;s__CAG-417 sp000432835	p__Bacillota	pleuromutilin antibiotic	pleuromutilin	1
MAG983	d__Bacteria;p__Bacillota;c__Bacilli;o__RF39;f__UBA660;g__CAG-417;s__CAG-417 sp000432835	p__Bacillota	phosphonic acid antibiotic	phosphonic acid	1
MAG983	d__Bacteria;p__Bacillota;c__Bacilli;o__RF39;f__UBA660;g__CAG-417;s__CAG-417 sp000432835	p__Bacillota	phosphonic acid antibiotic	phosphonic acid	2
MAG983	d__Bacteria;p__Bacillota;c__Bacilli;o__RF39;f__UBA660;g__CAG-417;s__CAG-417 sp000432835	p__Bacillota	peptide antibiotic	peptide	1
MAG983	d__Bacteria;p__Bacillota;c__Bacilli;o__RF39;f__UBA660;g__CAG-417;s__CAG-417 sp000432835	p__Bacillota	peptide antibiotic	peptide	1
MAG983	d__Bacteria;p__Bacillota;c__Bacilli;o__RF39;f__UBA660;g__CAG-417;s__CAG-417 sp000432835	p__Bacillota	peptide antibiotic	peptide	1
MAG983	d__Bacteria;p__Bacillota;c__Bacilli;o__RF39;f__UBA660;g__CAG-417;s__CAG-417 sp000432835	p__Bacillota	peptide antibiotic	peptide	1
MAG983	d__Bacteria;p__Bacillota;c__Bacilli;o__RF39;f__UBA660;g__CAG-417;s__CAG-417 sp000432835	p__Bacillota	peptide antibiotic	peptide	2
MAG983	d__Bacteria;p__Bacillota;c__Bacilli;o__RF39;f__UBA660;g__CAG-417;s__CAG-417 sp000432835	p__Bacillota	peptide antibiotic	peptide	1
MAG983	d__Bacteria;p__Bacillota;c__Bacilli;o__RF39;f__UBA660;g__CAG-417;s__CAG-417 sp000432835	p__Bacillota	nitroimidazole antibiotic	nitroimidazole	3
MAG983	d__Bacteria;p__Bacillota;c__Bacilli;o__RF39;f__UBA660;g__CAG-417;s__CAG-417 sp000432835	p__Bacillota	mupirocin-like antibiotic	mupirocin-like	1
MAG983	d__Bacteria;p__Bacillota;c__Bacilli;o__RF39;f__UBA660;g__CAG-417;s__CAG-417 sp000432835	p__Bacillota	mupirocin-like antibiotic	mupirocin-like	2
MAG983	d__Bacteria;p__Bacillota;c__Bacilli;o__RF39;f__UBA660;g__CAG-417;s__CAG-417 sp000432835	p__Bacillota	peptide antibiotic;rifamycin antibiotic	Multidrug	1
MAG983	d__Bacteria;p__Bacillota;c__Bacilli;o__RF39;f__UBA660;g__CAG-417;s__CAG-417 sp000432835	p__Bacillota	carbapenem;cephalosporin;cephamycin;monobactam;penam	Multidrug	1
MAG983	d__Bacteria;p__Bacillota;c__Bacilli;o__RF39;f__UBA660;g__CAG-417;s__CAG-417 sp000432835	p__Bacillota	carbapenem;cephalosporin;cephamycin;monobactam;penam	Multidrug	1
MAG983	d__Bacteria;p__Bacillota;c__Bacilli;o__RF39;f__UBA660;g__CAG-417;s__CAG-417 sp000432835	p__Bacillota	carbapenem;cephalosporin;cephamycin;monobactam;penam	Multidrug	2
MAG983	d__Bacteria;p__Bacillota;c__Bacilli;o__RF39;f__UBA660;g__CAG-417;s__CAG-417 sp000432835	p__Bacillota	glycopeptide antibiotic;macrolide antibiotic	Multidrug	1
MAG983	d__Bacteria;p__Bacillota;c__Bacilli;o__RF39;f__UBA660;g__CAG-417;s__CAG-417 sp000432835	p__Bacillota	fluoroquinolone antibiotic;nybomycin-like antibiotic	Multidrug	1
MAG983	d__Bacteria;p__Bacillota;c__Bacilli;o__RF39;f__UBA660;g__CAG-417;s__CAG-417 sp000432835	p__Bacillota	carbapenem;cephalosporin;cephamycin;monobactam;penam	Multidrug	1
MAG983	d__Bacteria;p__Bacillota;c__Bacilli;o__RF39;f__UBA660;g__CAG-417;s__CAG-417 sp000432835	p__Bacillota	carbapenem;cephalosporin;cephamycin;monobactam;penam	Multidrug	1
MAG983	d__Bacteria;p__Bacillota;c__Bacilli;o__RF39;f__UBA660;g__CAG-417;s__CAG-417 sp000432835	p__Bacillota	lincosamide antibiotic;oxazolidinone antibiotic;phenicol antibiotic;streptogramin antibiotic	Multidrug	1
MAG983	d__Bacteria;p__Bacillota;c__Bacilli;o__RF39;f__UBA660;g__CAG-417;s__CAG-417 sp000432835	p__Bacillota	fluoroquinolone antibiotic;macrolide antibiotic;rifamycin antibiotic	Multidrug	1
MAG983	d__Bacteria;p__Bacillota;c__Bacilli;o__RF39;f__UBA660;g__CAG-417;s__CAG-417 sp000432835	p__Bacillota	fluoroquinolone antibiotic;macrolide antibiotic;penam;tetracycline antibiotic	Multidrug	2
MAG983	d__Bacteria;p__Bacillota;c__Bacilli;o__RF39;f__UBA660;g__CAG-417;s__CAG-417 sp000432835	p__Bacillota	oxazolidinone antibiotic;phenicol antibiotic	Multidrug	1
MAG983	d__Bacteria;p__Bacillota;c__Bacilli;o__RF39;f__UBA660;g__CAG-417;s__CAG-417 sp000432835	p__Bacillota	lincosamide antibiotic;pleuromutilin antibiotic;streptogramin A antibiotic;streptogramin antibiotic	Multidrug	1
MAG983	d__Bacteria;p__Bacillota;c__Bacilli;o__RF39;f__UBA660;g__CAG-417;s__CAG-417 sp000432835	p__Bacillota	streptogramin A antibiotic;streptogramin antibiotic	Multidrug	1
MAG983	d__Bacteria;p__Bacillota;c__Bacilli;o__RF39;f__UBA660;g__CAG-417;s__CAG-417 sp000432835	p__Bacillota	lincosamide antibiotic;macrolide antibiotic;streptogramin antibiotic	MLS	1
MAG983	d__Bacteria;p__Bacillota;c__Bacilli;o__RF39;f__UBA660;g__CAG-417;s__CAG-417 sp000432835	p__Bacillota	macrolide antibiotic	macrolide	1
MAG983	d__Bacteria;p__Bacillota;c__Bacilli;o__RF39;f__UBA660;g__CAG-417;s__CAG-417 sp000432835	p__Bacillota	macrolide antibiotic	macrolide	3
MAG983	d__Bacteria;p__Bacillota;c__Bacilli;o__RF39;f__UBA660;g__CAG-417;s__CAG-417 sp000432835	p__Bacillota	lincosamide antibiotic	lincosamide	1
MAG983	d__Bacteria;p__Bacillota;c__Bacilli;o__RF39;f__UBA660;g__CAG-417;s__CAG-417 sp000432835	p__Bacillota	glycopeptide antibiotic	glycopeptide	1
MAG983	d__Bacteria;p__Bacillota;c__Bacilli;o__RF39;f__UBA660;g__CAG-417;s__CAG-417 sp000432835	p__Bacillota	glycopeptide antibiotic	glycopeptide	1
MAG983	d__Bacteria;p__Bacillota;c__Bacilli;o__RF39;f__UBA660;g__CAG-417;s__CAG-417 sp000432835	p__Bacillota	glycopeptide antibiotic	glycopeptide	1
MAG983	d__Bacteria;p__Bacillota;c__Bacilli;o__RF39;f__UBA660;g__CAG-417;s__CAG-417 sp000432835	p__Bacillota	glycopeptide antibiotic	glycopeptide	1
MAG983	d__Bacteria;p__Bacillota;c__Bacilli;o__RF39;f__UBA660;g__CAG-417;s__CAG-417 sp000432835	p__Bacillota	glycopeptide antibiotic	glycopeptide	1
MAG983	d__Bacteria;p__Bacillota;c__Bacilli;o__RF39;f__UBA660;g__CAG-417;s__CAG-417 sp000432835	p__Bacillota	glycopeptide antibiotic	glycopeptide	1
MAG983	d__Bacteria;p__Bacillota;c__Bacilli;o__RF39;f__UBA660;g__CAG-417;s__CAG-417 sp000432835	p__Bacillota	glycopeptide antibiotic	glycopeptide	1
MAG983	d__Bacteria;p__Bacillota;c__Bacilli;o__RF39;f__UBA660;g__CAG-417;s__CAG-417 sp000432835	p__Bacillota	glycopeptide antibiotic	glycopeptide	1
MAG983	d__Bacteria;p__Bacillota;c__Bacilli;o__RF39;f__UBA660;g__CAG-417;s__CAG-417 sp000432835	p__Bacillota	glycopeptide antibiotic	glycopeptide	1
MAG983	d__Bacteria;p__Bacillota;c__Bacilli;o__RF39;f__UBA660;g__CAG-417;s__CAG-417 sp000432835	p__Bacillota	fusidane antibiotic	fusidane	1
MAG983	d__Bacteria;p__Bacillota;c__Bacilli;o__RF39;f__UBA660;g__CAG-417;s__CAG-417 sp000432835	p__Bacillota	fusidane antibiotic	fusidane	1
MAG983	d__Bacteria;p__Bacillota;c__Bacilli;o__RF39;f__UBA660;g__CAG-417;s__CAG-417 sp000432835	p__Bacillota	fluoroquinolone antibiotic	fluoroquinolone	1
MAG983	d__Bacteria;p__Bacillota;c__Bacilli;o__RF39;f__UBA660;g__CAG-417;s__CAG-417 sp000432835	p__Bacillota	fluoroquinolone antibiotic	fluoroquinolone	3
MAG983	d__Bacteria;p__Bacillota;c__Bacilli;o__RF39;f__UBA660;g__CAG-417;s__CAG-417 sp000432835	p__Bacillota	fluoroquinolone antibiotic	fluoroquinolone	2
MAG983	d__Bacteria;p__Bacillota;c__Bacilli;o__RF39;f__UBA660;g__CAG-417;s__CAG-417 sp000432835	p__Bacillota	elfamycin antibiotic	elfamycin	1
MAG983	d__Bacteria;p__Bacillota;c__Bacilli;o__RF39;f__UBA660;g__CAG-417;s__CAG-417 sp000432835	p__Bacillota	elfamycin antibiotic	elfamycin	1
MAG983	d__Bacteria;p__Bacillota;c__Bacilli;o__RF39;f__UBA660;g__CAG-417;s__CAG-417 sp000432835	p__Bacillota	cephalosporin	cephalosporin	1
MAG983	d__Bacteria;p__Bacillota;c__Bacilli;o__RF39;f__UBA660;g__CAG-417;s__CAG-417 sp000432835	p__Bacillota	aminoglycoside antibiotic	aminoglycoside	1
MAG983	d__Bacteria;p__Bacillota;c__Bacilli;o__RF39;f__UBA660;g__CAG-417;s__CAG-417 sp000432835	p__Bacillota	aminoglycoside antibiotic	aminoglycoside	1
MAG983	d__Bacteria;p__Bacillota;c__Bacilli;o__RF39;f__UBA660;g__CAG-417;s__CAG-417 sp000432835	p__Bacillota	aminocoumarin antibiotic	aminocoumarin	1
MAG983	d__Bacteria;p__Bacillota;c__Bacilli;o__RF39;f__UBA660;g__CAG-417;s__CAG-417 sp000432835	p__Bacillota	aminocoumarin antibiotic	aminocoumarin	1
MAG983	d__Bacteria;p__Bacillota;c__Bacilli;o__RF39;f__UBA660;g__CAG-417;s__CAG-417 sp000432835	p__Bacillota	aminocoumarin antibiotic	aminocoumarin	2
MAG982	d__Bacteria;p__Actinomycetota;c__Coriobacteriia;o__Coriobacteriales;f__Eggerthellaceae;g__Adlercreutzia;s__Adlercreutzia equolifaciens	p__Actinomycetota	disinfecting agents and antiseptics	Triclosan	1
MAG982	d__Bacteria;p__Actinomycetota;c__Coriobacteriia;o__Coriobacteriales;f__Eggerthellaceae;g__Adlercreutzia;s__Adlercreutzia equolifaciens	p__Actinomycetota	tetracycline antibiotic	tetracycline	2
MAG982	d__Bacteria;p__Actinomycetota;c__Coriobacteriia;o__Coriobacteriales;f__Eggerthellaceae;g__Adlercreutzia;s__Adlercreutzia equolifaciens	p__Actinomycetota	tetracycline antibiotic	tetracycline	1
MAG982	d__Bacteria;p__Actinomycetota;c__Coriobacteriia;o__Coriobacteriales;f__Eggerthellaceae;g__Adlercreutzia;s__Adlercreutzia equolifaciens	p__Actinomycetota	tetracycline antibiotic	tetracycline	1
MAG982	d__Bacteria;p__Actinomycetota;c__Coriobacteriia;o__Coriobacteriales;f__Eggerthellaceae;g__Adlercreutzia;s__Adlercreutzia equolifaciens	p__Actinomycetota	tetracycline antibiotic	tetracycline	1
MAG982	d__Bacteria;p__Actinomycetota;c__Coriobacteriia;o__Coriobacteriales;f__Eggerthellaceae;g__Adlercreutzia;s__Adlercreutzia equolifaciens	p__Actinomycetota	salicylic acid antibiotic	salicylic acid	1
MAG982	d__Bacteria;p__Actinomycetota;c__Coriobacteriia;o__Coriobacteriales;f__Eggerthellaceae;g__Adlercreutzia;s__Adlercreutzia equolifaciens	p__Actinomycetota	rifamycin antibiotic	rifamycin	1
MAG982	d__Bacteria;p__Actinomycetota;c__Coriobacteriia;o__Coriobacteriales;f__Eggerthellaceae;g__Adlercreutzia;s__Adlercreutzia equolifaciens	p__Actinomycetota	pyrazine antibiotic	pyrazine	2
MAG982	d__Bacteria;p__Actinomycetota;c__Coriobacteriia;o__Coriobacteriales;f__Eggerthellaceae;g__Adlercreutzia;s__Adlercreutzia equolifaciens	p__Actinomycetota	pleuromutilin antibiotic	pleuromutilin	2
MAG982	d__Bacteria;p__Actinomycetota;c__Coriobacteriia;o__Coriobacteriales;f__Eggerthellaceae;g__Adlercreutzia;s__Adlercreutzia equolifaciens	p__Actinomycetota	pleuromutilin antibiotic	pleuromutilin	2
MAG982	d__Bacteria;p__Actinomycetota;c__Coriobacteriia;o__Coriobacteriales;f__Eggerthellaceae;g__Adlercreutzia;s__Adlercreutzia equolifaciens	p__Actinomycetota	pleuromutilin antibiotic	pleuromutilin	4
MAG982	d__Bacteria;p__Actinomycetota;c__Coriobacteriia;o__Coriobacteriales;f__Eggerthellaceae;g__Adlercreutzia;s__Adlercreutzia equolifaciens	p__Actinomycetota	phosphonic acid antibiotic	phosphonic acid	2
MAG982	d__Bacteria;p__Actinomycetota;c__Coriobacteriia;o__Coriobacteriales;f__Eggerthellaceae;g__Adlercreutzia;s__Adlercreutzia equolifaciens	p__Actinomycetota	phosphonic acid antibiotic	phosphonic acid	2
MAG982	d__Bacteria;p__Actinomycetota;c__Coriobacteriia;o__Coriobacteriales;f__Eggerthellaceae;g__Adlercreutzia;s__Adlercreutzia equolifaciens	p__Actinomycetota	peptide antibiotic	peptide	6
MAG982	d__Bacteria;p__Actinomycetota;c__Coriobacteriia;o__Coriobacteriales;f__Eggerthellaceae;g__Adlercreutzia;s__Adlercreutzia equolifaciens	p__Actinomycetota	peptide antibiotic	peptide	1
MAG982	d__Bacteria;p__Actinomycetota;c__Coriobacteriia;o__Coriobacteriales;f__Eggerthellaceae;g__Adlercreutzia;s__Adlercreutzia equolifaciens	p__Actinomycetota	peptide antibiotic	peptide	1
MAG982	d__Bacteria;p__Actinomycetota;c__Coriobacteriia;o__Coriobacteriales;f__Eggerthellaceae;g__Adlercreutzia;s__Adlercreutzia equolifaciens	p__Actinomycetota	peptide antibiotic	peptide	2
MAG982	d__Bacteria;p__Actinomycetota;c__Coriobacteriia;o__Coriobacteriales;f__Eggerthellaceae;g__Adlercreutzia;s__Adlercreutzia equolifaciens	p__Actinomycetota	peptide antibiotic	peptide	1
MAG982	d__Bacteria;p__Actinomycetota;c__Coriobacteriia;o__Coriobacteriales;f__Eggerthellaceae;g__Adlercreutzia;s__Adlercreutzia equolifaciens	p__Actinomycetota	peptide antibiotic	peptide	1
MAG982	d__Bacteria;p__Actinomycetota;c__Coriobacteriia;o__Coriobacteriales;f__Eggerthellaceae;g__Adlercreutzia;s__Adlercreutzia equolifaciens	p__Actinomycetota	peptide antibiotic	peptide	2
MAG982	d__Bacteria;p__Actinomycetota;c__Coriobacteriia;o__Coriobacteriales;f__Eggerthellaceae;g__Adlercreutzia;s__Adlercreutzia equolifaciens	p__Actinomycetota	peptide antibiotic	peptide	1
MAG982	d__Bacteria;p__Actinomycetota;c__Coriobacteriia;o__Coriobacteriales;f__Eggerthellaceae;g__Adlercreutzia;s__Adlercreutzia equolifaciens	p__Actinomycetota	peptide antibiotic	peptide	1
MAG982	d__Bacteria;p__Actinomycetota;c__Coriobacteriia;o__Coriobacteriales;f__Eggerthellaceae;g__Adlercreutzia;s__Adlercreutzia equolifaciens	p__Actinomycetota	nitroimidazole antibiotic	nitroimidazole	6
MAG982	d__Bacteria;p__Actinomycetota;c__Coriobacteriia;o__Coriobacteriales;f__Eggerthellaceae;g__Adlercreutzia;s__Adlercreutzia equolifaciens	p__Actinomycetota	nitroimidazole antibiotic	nitroimidazole	1
MAG982	d__Bacteria;p__Actinomycetota;c__Coriobacteriia;o__Coriobacteriales;f__Eggerthellaceae;g__Adlercreutzia;s__Adlercreutzia equolifaciens	p__Actinomycetota	mupirocin-like antibiotic	mupirocin-like	2
MAG982	d__Bacteria;p__Actinomycetota;c__Coriobacteriia;o__Coriobacteriales;f__Eggerthellaceae;g__Adlercreutzia;s__Adlercreutzia equolifaciens	p__Actinomycetota	mupirocin-like antibiotic	mupirocin-like	2
MAG982	d__Bacteria;p__Actinomycetota;c__Coriobacteriia;o__Coriobacteriales;f__Eggerthellaceae;g__Adlercreutzia;s__Adlercreutzia equolifaciens	p__Actinomycetota	mupirocin-like antibiotic	mupirocin-like	1
MAG982	d__Bacteria;p__Actinomycetota;c__Coriobacteriia;o__Coriobacteriales;f__Eggerthellaceae;g__Adlercreutzia;s__Adlercreutzia equolifaciens	p__Actinomycetota	peptide antibiotic;rifamycin antibiotic	Multidrug	1
MAG982	d__Bacteria;p__Actinomycetota;c__Coriobacteriia;o__Coriobacteriales;f__Eggerthellaceae;g__Adlercreutzia;s__Adlercreutzia equolifaciens	p__Actinomycetota	penam;tetracycline antibiotic	Multidrug	1
MAG982	d__Bacteria;p__Actinomycetota;c__Coriobacteriia;o__Coriobacteriales;f__Eggerthellaceae;g__Adlercreutzia;s__Adlercreutzia equolifaciens	p__Actinomycetota	oxazolidinone antibiotic;phenicol antibiotic	Multidrug	3
MAG982	d__Bacteria;p__Actinomycetota;c__Coriobacteriia;o__Coriobacteriales;f__Eggerthellaceae;g__Adlercreutzia;s__Adlercreutzia equolifaciens	p__Actinomycetota	lincosamide antibiotic;pleuromutilin antibiotic;streptogramin A antibiotic;streptogramin antibiotic	Multidrug	1
MAG982	d__Bacteria;p__Actinomycetota;c__Coriobacteriia;o__Coriobacteriales;f__Eggerthellaceae;g__Adlercreutzia;s__Adlercreutzia equolifaciens	p__Actinomycetota	lincosamide antibiotic;nucleoside antibiotic	Multidrug	1
MAG982	d__Bacteria;p__Actinomycetota;c__Coriobacteriia;o__Coriobacteriales;f__Eggerthellaceae;g__Adlercreutzia;s__Adlercreutzia equolifaciens	p__Actinomycetota	glycopeptide antibiotic;oxazolidinone antibiotic	Multidrug	4
MAG982	d__Bacteria;p__Actinomycetota;c__Coriobacteriia;o__Coriobacteriales;f__Eggerthellaceae;g__Adlercreutzia;s__Adlercreutzia equolifaciens	p__Actinomycetota	glycopeptide antibiotic;macrolide antibiotic	Multidrug	1
MAG982	d__Bacteria;p__Actinomycetota;c__Coriobacteriia;o__Coriobacteriales;f__Eggerthellaceae;g__Adlercreutzia;s__Adlercreutzia equolifaciens	p__Actinomycetota	fluoroquinolone antibiotic;nybomycin-like antibiotic	Multidrug	1
MAG982	d__Bacteria;p__Actinomycetota;c__Coriobacteriia;o__Coriobacteriales;f__Eggerthellaceae;g__Adlercreutzia;s__Adlercreutzia equolifaciens	p__Actinomycetota	fluoroquinolone antibiotic;nybomycin-like antibiotic	Multidrug	1
MAG982	d__Bacteria;p__Actinomycetota;c__Coriobacteriia;o__Coriobacteriales;f__Eggerthellaceae;g__Adlercreutzia;s__Adlercreutzia equolifaciens	p__Actinomycetota	fluoroquinolone antibiotic;macrolide antibiotic;rifamycin antibiotic	Multidrug	1
MAG982	d__Bacteria;p__Actinomycetota;c__Coriobacteriia;o__Coriobacteriales;f__Eggerthellaceae;g__Adlercreutzia;s__Adlercreutzia equolifaciens	p__Actinomycetota	fluoroquinolone antibiotic;macrolide antibiotic;rifamycin antibiotic	Multidrug	3
MAG982	d__Bacteria;p__Actinomycetota;c__Coriobacteriia;o__Coriobacteriales;f__Eggerthellaceae;g__Adlercreutzia;s__Adlercreutzia equolifaciens	p__Actinomycetota	fluoroquinolone antibiotic;macrolide antibiotic;penam;tetracycline antibiotic	Multidrug	4
MAG982	d__Bacteria;p__Actinomycetota;c__Coriobacteriia;o__Coriobacteriales;f__Eggerthellaceae;g__Adlercreutzia;s__Adlercreutzia equolifaciens	p__Actinomycetota	disinfecting agents and antiseptics;macrolide antibiotic;tetracycline antibiotic	Multidrug	1
MAG982	d__Bacteria;p__Actinomycetota;c__Coriobacteriia;o__Coriobacteriales;f__Eggerthellaceae;g__Adlercreutzia;s__Adlercreutzia equolifaciens	p__Actinomycetota	disinfecting agents and antiseptics;isoniazid-like antibiotic	Multidrug	1
MAG982	d__Bacteria;p__Actinomycetota;c__Coriobacteriia;o__Coriobacteriales;f__Eggerthellaceae;g__Adlercreutzia;s__Adlercreutzia equolifaciens	p__Actinomycetota	disinfecting agents and antiseptics;fluoroquinolone antibiotic	Multidrug	1
MAG982	d__Bacteria;p__Actinomycetota;c__Coriobacteriia;o__Coriobacteriales;f__Eggerthellaceae;g__Adlercreutzia;s__Adlercreutzia equolifaciens	p__Actinomycetota	disinfecting agents and antiseptics;fluoroquinolone antibiotic	Multidrug	3
MAG982	d__Bacteria;p__Actinomycetota;c__Coriobacteriia;o__Coriobacteriales;f__Eggerthellaceae;g__Adlercreutzia;s__Adlercreutzia equolifaciens	p__Actinomycetota	diarylquinoline antibiotic;fluoroquinolone antibiotic	Multidrug	1
MAG982	d__Bacteria;p__Actinomycetota;c__Coriobacteriia;o__Coriobacteriales;f__Eggerthellaceae;g__Adlercreutzia;s__Adlercreutzia equolifaciens	p__Actinomycetota	carbapenem;cephalosporin;cephamycin;monobactam;penam	Multidrug	1
MAG982	d__Bacteria;p__Actinomycetota;c__Coriobacteriia;o__Coriobacteriales;f__Eggerthellaceae;g__Adlercreutzia;s__Adlercreutzia equolifaciens	p__Actinomycetota	carbapenem;cephalosporin;cephamycin;disinfecting agents and antiseptics;fluoroquinolone antibiotic;glycylcycline;monobactam;penam;penem;phenicol antibiotic;rifamycin antibiotic;tetracycline antibiotic	Multidrug	1
MAG982	d__Bacteria;p__Actinomycetota;c__Coriobacteriia;o__Coriobacteriales;f__Eggerthellaceae;g__Adlercreutzia;s__Adlercreutzia equolifaciens	p__Actinomycetota	aminoglycoside antibiotic;phenicol antibiotic;tetracycline antibiotic	Multidrug	1
MAG982	d__Bacteria;p__Actinomycetota;c__Coriobacteriia;o__Coriobacteriales;f__Eggerthellaceae;g__Adlercreutzia;s__Adlercreutzia equolifaciens	p__Actinomycetota	aminoglycoside antibiotic;diaminopyrimidine antibiotic;macrolide antibiotic;oxazolidinone antibiotic;phenicol antibiotic	Multidrug	5
MAG982	d__Bacteria;p__Actinomycetota;c__Coriobacteriia;o__Coriobacteriales;f__Eggerthellaceae;g__Adlercreutzia;s__Adlercreutzia equolifaciens	p__Actinomycetota	aminocoumarin antibiotic;fluoroquinolone antibiotic	Multidrug	1
MAG982	d__Bacteria;p__Actinomycetota;c__Coriobacteriia;o__Coriobacteriales;f__Eggerthellaceae;g__Adlercreutzia;s__Adlercreutzia equolifaciens	p__Actinomycetota	aminocoumarin antibiotic;carbapenem;cephalosporin;cephamycin;diaminopyrimidine antibiotic;fluoroquinolone antibiotic;macrolide antibiotic;monobactam;penam;penem;peptide antibiotic;phenicol antibiotic;sulfonamide antibiotic;tetracycline antibiotic	Multidrug	1
MAG982	d__Bacteria;p__Actinomycetota;c__Coriobacteriia;o__Coriobacteriales;f__Eggerthellaceae;g__Adlercreutzia;s__Adlercreutzia equolifaciens	p__Actinomycetota	lincosamide antibiotic;macrolide antibiotic;streptogramin antibiotic	MLS	1
MAG982	d__Bacteria;p__Actinomycetota;c__Coriobacteriia;o__Coriobacteriales;f__Eggerthellaceae;g__Adlercreutzia;s__Adlercreutzia equolifaciens	p__Actinomycetota	macrolide antibiotic	macrolide	1
MAG982	d__Bacteria;p__Actinomycetota;c__Coriobacteriia;o__Coriobacteriales;f__Eggerthellaceae;g__Adlercreutzia;s__Adlercreutzia equolifaciens	p__Actinomycetota	macrolide antibiotic	macrolide	3
MAG982	d__Bacteria;p__Actinomycetota;c__Coriobacteriia;o__Coriobacteriales;f__Eggerthellaceae;g__Adlercreutzia;s__Adlercreutzia equolifaciens	p__Actinomycetota	macrolide antibiotic	macrolide	2
MAG982	d__Bacteria;p__Actinomycetota;c__Coriobacteriia;o__Coriobacteriales;f__Eggerthellaceae;g__Adlercreutzia;s__Adlercreutzia equolifaciens	p__Actinomycetota	macrolide antibiotic	macrolide	1
MAG982	d__Bacteria;p__Actinomycetota;c__Coriobacteriia;o__Coriobacteriales;f__Eggerthellaceae;g__Adlercreutzia;s__Adlercreutzia equolifaciens	p__Actinomycetota	lincosamide antibiotic	lincosamide	1
MAG982	d__Bacteria;p__Actinomycetota;c__Coriobacteriia;o__Coriobacteriales;f__Eggerthellaceae;g__Adlercreutzia;s__Adlercreutzia equolifaciens	p__Actinomycetota	lincosamide antibiotic	lincosamide	1
MAG982	d__Bacteria;p__Actinomycetota;c__Coriobacteriia;o__Coriobacteriales;f__Eggerthellaceae;g__Adlercreutzia;s__Adlercreutzia equolifaciens	p__Actinomycetota	glycopeptide antibiotic	glycopeptide	2
MAG982	d__Bacteria;p__Actinomycetota;c__Coriobacteriia;o__Coriobacteriales;f__Eggerthellaceae;g__Adlercreutzia;s__Adlercreutzia equolifaciens	p__Actinomycetota	glycopeptide antibiotic	glycopeptide	1
MAG982	d__Bacteria;p__Actinomycetota;c__Coriobacteriia;o__Coriobacteriales;f__Eggerthellaceae;g__Adlercreutzia;s__Adlercreutzia equolifaciens	p__Actinomycetota	glycopeptide antibiotic	glycopeptide	1
MAG982	d__Bacteria;p__Actinomycetota;c__Coriobacteriia;o__Coriobacteriales;f__Eggerthellaceae;g__Adlercreutzia;s__Adlercreutzia equolifaciens	p__Actinomycetota	glycopeptide antibiotic	glycopeptide	1
MAG982	d__Bacteria;p__Actinomycetota;c__Coriobacteriia;o__Coriobacteriales;f__Eggerthellaceae;g__Adlercreutzia;s__Adlercreutzia equolifaciens	p__Actinomycetota	glycopeptide antibiotic	glycopeptide	1
MAG982	d__Bacteria;p__Actinomycetota;c__Coriobacteriia;o__Coriobacteriales;f__Eggerthellaceae;g__Adlercreutzia;s__Adlercreutzia equolifaciens	p__Actinomycetota	glycopeptide antibiotic	glycopeptide	4
MAG982	d__Bacteria;p__Actinomycetota;c__Coriobacteriia;o__Coriobacteriales;f__Eggerthellaceae;g__Adlercreutzia;s__Adlercreutzia equolifaciens	p__Actinomycetota	glycopeptide antibiotic	glycopeptide	6
MAG982	d__Bacteria;p__Actinomycetota;c__Coriobacteriia;o__Coriobacteriales;f__Eggerthellaceae;g__Adlercreutzia;s__Adlercreutzia equolifaciens	p__Actinomycetota	glycopeptide antibiotic	glycopeptide	2
MAG982	d__Bacteria;p__Actinomycetota;c__Coriobacteriia;o__Coriobacteriales;f__Eggerthellaceae;g__Adlercreutzia;s__Adlercreutzia equolifaciens	p__Actinomycetota	glycopeptide antibiotic	glycopeptide	1
MAG982	d__Bacteria;p__Actinomycetota;c__Coriobacteriia;o__Coriobacteriales;f__Eggerthellaceae;g__Adlercreutzia;s__Adlercreutzia equolifaciens	p__Actinomycetota	glycopeptide antibiotic	glycopeptide	1
MAG982	d__Bacteria;p__Actinomycetota;c__Coriobacteriia;o__Coriobacteriales;f__Eggerthellaceae;g__Adlercreutzia;s__Adlercreutzia equolifaciens	p__Actinomycetota	glycopeptide antibiotic	glycopeptide	4
MAG982	d__Bacteria;p__Actinomycetota;c__Coriobacteriia;o__Coriobacteriales;f__Eggerthellaceae;g__Adlercreutzia;s__Adlercreutzia equolifaciens	p__Actinomycetota	glycopeptide antibiotic	glycopeptide	1
MAG982	d__Bacteria;p__Actinomycetota;c__Coriobacteriia;o__Coriobacteriales;f__Eggerthellaceae;g__Adlercreutzia;s__Adlercreutzia equolifaciens	p__Actinomycetota	glycopeptide antibiotic	glycopeptide	1
MAG982	d__Bacteria;p__Actinomycetota;c__Coriobacteriia;o__Coriobacteriales;f__Eggerthellaceae;g__Adlercreutzia;s__Adlercreutzia equolifaciens	p__Actinomycetota	fusidane antibiotic	fusidane	6
MAG982	d__Bacteria;p__Actinomycetota;c__Coriobacteriia;o__Coriobacteriales;f__Eggerthellaceae;g__Adlercreutzia;s__Adlercreutzia equolifaciens	p__Actinomycetota	fusidane antibiotic	fusidane	1
MAG982	d__Bacteria;p__Actinomycetota;c__Coriobacteriia;o__Coriobacteriales;f__Eggerthellaceae;g__Adlercreutzia;s__Adlercreutzia equolifaciens	p__Actinomycetota	fluoroquinolone antibiotic	fluoroquinolone	1
MAG982	d__Bacteria;p__Actinomycetota;c__Coriobacteriia;o__Coriobacteriales;f__Eggerthellaceae;g__Adlercreutzia;s__Adlercreutzia equolifaciens	p__Actinomycetota	fluoroquinolone antibiotic	fluoroquinolone	1
MAG982	d__Bacteria;p__Actinomycetota;c__Coriobacteriia;o__Coriobacteriales;f__Eggerthellaceae;g__Adlercreutzia;s__Adlercreutzia equolifaciens	p__Actinomycetota	fluoroquinolone antibiotic	fluoroquinolone	2
MAG982	d__Bacteria;p__Actinomycetota;c__Coriobacteriia;o__Coriobacteriales;f__Eggerthellaceae;g__Adlercreutzia;s__Adlercreutzia equolifaciens	p__Actinomycetota	carbapenem	carbapenem	1
MAG982	d__Bacteria;p__Actinomycetota;c__Coriobacteriia;o__Coriobacteriales;f__Eggerthellaceae;g__Adlercreutzia;s__Adlercreutzia equolifaciens	p__Actinomycetota	aminoglycoside antibiotic	aminoglycoside	1
MAG982	d__Bacteria;p__Actinomycetota;c__Coriobacteriia;o__Coriobacteriales;f__Eggerthellaceae;g__Adlercreutzia;s__Adlercreutzia equolifaciens	p__Actinomycetota	aminoglycoside antibiotic	aminoglycoside	2
MAG982	d__Bacteria;p__Actinomycetota;c__Coriobacteriia;o__Coriobacteriales;f__Eggerthellaceae;g__Adlercreutzia;s__Adlercreutzia equolifaciens	p__Actinomycetota	aminoglycoside antibiotic	aminoglycoside	2
MAG982	d__Bacteria;p__Actinomycetota;c__Coriobacteriia;o__Coriobacteriales;f__Eggerthellaceae;g__Adlercreutzia;s__Adlercreutzia equolifaciens	p__Actinomycetota	aminocoumarin antibiotic	aminocoumarin	6
MAG981	d__Bacteria;p__Bacillota;c__Bacilli;o__Lactobacillales;f__Streptococcaceae;g__Streptococcus;s__Streptococcus parasanguinis_F	p__Bacillota	disinfecting agents and antiseptics	Triclosan	1
MAG981	d__Bacteria;p__Bacillota;c__Bacilli;o__Lactobacillales;f__Streptococcaceae;g__Streptococcus;s__Streptococcus parasanguinis_F	p__Bacillota	tetracycline antibiotic	tetracycline	1
MAG981	d__Bacteria;p__Bacillota;c__Bacilli;o__Lactobacillales;f__Streptococcaceae;g__Streptococcus;s__Streptococcus parasanguinis_F	p__Bacillota	tetracycline antibiotic	tetracycline	1
MAG981	d__Bacteria;p__Bacillota;c__Bacilli;o__Lactobacillales;f__Streptococcaceae;g__Streptococcus;s__Streptococcus parasanguinis_F	p__Bacillota	tetracycline antibiotic	tetracycline	2
MAG981	d__Bacteria;p__Bacillota;c__Bacilli;o__Lactobacillales;f__Streptococcaceae;g__Streptococcus;s__Streptococcus parasanguinis_F	p__Bacillota	tetracycline antibiotic	tetracycline	1
MAG981	d__Bacteria;p__Bacillota;c__Bacilli;o__Lactobacillales;f__Streptococcaceae;g__Streptococcus;s__Streptococcus parasanguinis_F	p__Bacillota	tetracycline antibiotic	tetracycline	2
MAG981	d__Bacteria;p__Bacillota;c__Bacilli;o__Lactobacillales;f__Streptococcaceae;g__Streptococcus;s__Streptococcus parasanguinis_F	p__Bacillota	salicylic acid antibiotic	salicylic acid	2
MAG981	d__Bacteria;p__Bacillota;c__Bacilli;o__Lactobacillales;f__Streptococcaceae;g__Streptococcus;s__Streptococcus parasanguinis_F	p__Bacillota	pyrazine antibiotic	pyrazine	1
MAG981	d__Bacteria;p__Bacillota;c__Bacilli;o__Lactobacillales;f__Streptococcaceae;g__Streptococcus;s__Streptococcus parasanguinis_F	p__Bacillota	pleuromutilin antibiotic	pleuromutilin	1
MAG981	d__Bacteria;p__Bacillota;c__Bacilli;o__Lactobacillales;f__Streptococcaceae;g__Streptococcus;s__Streptococcus parasanguinis_F	p__Bacillota	phosphonic acid antibiotic	phosphonic acid	1
MAG981	d__Bacteria;p__Bacillota;c__Bacilli;o__Lactobacillales;f__Streptococcaceae;g__Streptococcus;s__Streptococcus parasanguinis_F	p__Bacillota	peptide antibiotic	peptide	1
MAG981	d__Bacteria;p__Bacillota;c__Bacilli;o__Lactobacillales;f__Streptococcaceae;g__Streptococcus;s__Streptococcus parasanguinis_F	p__Bacillota	peptide antibiotic	peptide	2
MAG981	d__Bacteria;p__Bacillota;c__Bacilli;o__Lactobacillales;f__Streptococcaceae;g__Streptococcus;s__Streptococcus parasanguinis_F	p__Bacillota	peptide antibiotic	peptide	1
MAG981	d__Bacteria;p__Bacillota;c__Bacilli;o__Lactobacillales;f__Streptococcaceae;g__Streptococcus;s__Streptococcus parasanguinis_F	p__Bacillota	peptide antibiotic	peptide	1
MAG981	d__Bacteria;p__Bacillota;c__Bacilli;o__Lactobacillales;f__Streptococcaceae;g__Streptococcus;s__Streptococcus parasanguinis_F	p__Bacillota	peptide antibiotic	peptide	1
MAG981	d__Bacteria;p__Bacillota;c__Bacilli;o__Lactobacillales;f__Streptococcaceae;g__Streptococcus;s__Streptococcus parasanguinis_F	p__Bacillota	peptide antibiotic	peptide	1
MAG981	d__Bacteria;p__Bacillota;c__Bacilli;o__Lactobacillales;f__Streptococcaceae;g__Streptococcus;s__Streptococcus parasanguinis_F	p__Bacillota	peptide antibiotic	peptide	1
MAG981	d__Bacteria;p__Bacillota;c__Bacilli;o__Lactobacillales;f__Streptococcaceae;g__Streptococcus;s__Streptococcus parasanguinis_F	p__Bacillota	peptide antibiotic	peptide	2
MAG981	d__Bacteria;p__Bacillota;c__Bacilli;o__Lactobacillales;f__Streptococcaceae;g__Streptococcus;s__Streptococcus parasanguinis_F	p__Bacillota	peptide antibiotic	peptide	1
MAG981	d__Bacteria;p__Bacillota;c__Bacilli;o__Lactobacillales;f__Streptococcaceae;g__Streptococcus;s__Streptococcus parasanguinis_F	p__Bacillota	peptide antibiotic	peptide	1
MAG981	d__Bacteria;p__Bacillota;c__Bacilli;o__Lactobacillales;f__Streptococcaceae;g__Streptococcus;s__Streptococcus parasanguinis_F	p__Bacillota	peptide antibiotic	peptide	1
MAG981	d__Bacteria;p__Bacillota;c__Bacilli;o__Lactobacillales;f__Streptococcaceae;g__Streptococcus;s__Streptococcus parasanguinis_F	p__Bacillota	peptide antibiotic	peptide	1
MAG981	d__Bacteria;p__Bacillota;c__Bacilli;o__Lactobacillales;f__Streptococcaceae;g__Streptococcus;s__Streptococcus parasanguinis_F	p__Bacillota	peptide antibiotic	peptide	7
MAG981	d__Bacteria;p__Bacillota;c__Bacilli;o__Lactobacillales;f__Streptococcaceae;g__Streptococcus;s__Streptococcus parasanguinis_F	p__Bacillota	mupirocin-like antibiotic	mupirocin-like	1
MAG981	d__Bacteria;p__Bacillota;c__Bacilli;o__Lactobacillales;f__Streptococcaceae;g__Streptococcus;s__Streptococcus parasanguinis_F	p__Bacillota	peptide antibiotic;rifamycin antibiotic	Multidrug	2
MAG981	d__Bacteria;p__Bacillota;c__Bacilli;o__Lactobacillales;f__Streptococcaceae;g__Streptococcus;s__Streptococcus parasanguinis_F	p__Bacillota	diarylquinoline antibiotic;fluoroquinolone antibiotic	Multidrug	2
MAG981	d__Bacteria;p__Bacillota;c__Bacilli;o__Lactobacillales;f__Streptococcaceae;g__Streptococcus;s__Streptococcus parasanguinis_F	p__Bacillota	carbapenem;cephalosporin;cephamycin;monobactam;penam	Multidrug	1
MAG981	d__Bacteria;p__Bacillota;c__Bacilli;o__Lactobacillales;f__Streptococcaceae;g__Streptococcus;s__Streptococcus parasanguinis_F	p__Bacillota	glycopeptide antibiotic;macrolide antibiotic	Multidrug	1
MAG981	d__Bacteria;p__Bacillota;c__Bacilli;o__Lactobacillales;f__Streptococcaceae;g__Streptococcus;s__Streptococcus parasanguinis_F	p__Bacillota	aminoglycoside antibiotic;carbapenem;cephalosporin;cephamycin;disinfecting agents and antiseptics;fluoroquinolone antibiotic;macrolide antibiotic;monobactam;penam;penem;phenicol antibiotic;tetracycline antibiotic	Multidrug	1
MAG981	d__Bacteria;p__Bacillota;c__Bacilli;o__Lactobacillales;f__Streptococcaceae;g__Streptococcus;s__Streptococcus parasanguinis_F	p__Bacillota	lincosamide antibiotic;macrolide antibiotic	Multidrug	1
MAG981	d__Bacteria;p__Bacillota;c__Bacilli;o__Lactobacillales;f__Streptococcaceae;g__Streptococcus;s__Streptococcus parasanguinis_F	p__Bacillota	sulfonamide antibiotic;sulfone antibiotic	Multidrug	1
MAG981	d__Bacteria;p__Bacillota;c__Bacilli;o__Lactobacillales;f__Streptococcaceae;g__Streptococcus;s__Streptococcus parasanguinis_F	p__Bacillota	carbapenem;cephalosporin;cephamycin;monobactam;penam	Multidrug	2
MAG981	d__Bacteria;p__Bacillota;c__Bacilli;o__Lactobacillales;f__Streptococcaceae;g__Streptococcus;s__Streptococcus parasanguinis_F	p__Bacillota	carbapenem;cephalosporin;cephamycin;monobactam;penam	Multidrug	1
MAG981	d__Bacteria;p__Bacillota;c__Bacilli;o__Lactobacillales;f__Streptococcaceae;g__Streptococcus;s__Streptococcus parasanguinis_F	p__Bacillota	carbapenem;cephalosporin;cephamycin;monobactam;penam	Multidrug	2
MAG981	d__Bacteria;p__Bacillota;c__Bacilli;o__Lactobacillales;f__Streptococcaceae;g__Streptococcus;s__Streptococcus parasanguinis_F	p__Bacillota	carbapenem;cephalosporin;cephamycin;monobactam;penam	Multidrug	1
MAG981	d__Bacteria;p__Bacillota;c__Bacilli;o__Lactobacillales;f__Streptococcaceae;g__Streptococcus;s__Streptococcus parasanguinis_F	p__Bacillota	sulfonamide antibiotic;sulfone antibiotic	Multidrug	1
MAG981	d__Bacteria;p__Bacillota;c__Bacilli;o__Lactobacillales;f__Streptococcaceae;g__Streptococcus;s__Streptococcus parasanguinis_F	p__Bacillota	disinfecting agents and antiseptics;fluoroquinolone antibiotic	Multidrug	1
MAG981	d__Bacteria;p__Bacillota;c__Bacilli;o__Lactobacillales;f__Streptococcaceae;g__Streptococcus;s__Streptococcus parasanguinis_F	p__Bacillota	fluoroquinolone antibiotic;macrolide antibiotic;rifamycin antibiotic	Multidrug	4
MAG981	d__Bacteria;p__Bacillota;c__Bacilli;o__Lactobacillales;f__Streptococcaceae;g__Streptococcus;s__Streptococcus parasanguinis_F	p__Bacillota	fluoroquinolone antibiotic;macrolide antibiotic;rifamycin antibiotic	Multidrug	1
MAG981	d__Bacteria;p__Bacillota;c__Bacilli;o__Lactobacillales;f__Streptococcaceae;g__Streptococcus;s__Streptococcus parasanguinis_F	p__Bacillota	glycopeptide antibiotic;oxazolidinone antibiotic	Multidrug	3
MAG981	d__Bacteria;p__Bacillota;c__Bacilli;o__Lactobacillales;f__Streptococcaceae;g__Streptococcus;s__Streptococcus parasanguinis_F	p__Bacillota	oxazolidinone antibiotic;phenicol antibiotic	Multidrug	1
MAG981	d__Bacteria;p__Bacillota;c__Bacilli;o__Lactobacillales;f__Streptococcaceae;g__Streptococcus;s__Streptococcus parasanguinis_F	p__Bacillota	oxazolidinone antibiotic;phenicol antibiotic;tetracycline antibiotic	Multidrug	1
MAG981	d__Bacteria;p__Bacillota;c__Bacilli;o__Lactobacillales;f__Streptococcaceae;g__Streptococcus;s__Streptococcus parasanguinis_F	p__Bacillota	lincosamide antibiotic;pleuromutilin antibiotic;streptogramin A antibiotic;streptogramin antibiotic	Multidrug	1
MAG981	d__Bacteria;p__Bacillota;c__Bacilli;o__Lactobacillales;f__Streptococcaceae;g__Streptococcus;s__Streptococcus parasanguinis_F	p__Bacillota	lincosamide antibiotic;pleuromutilin antibiotic;streptogramin A antibiotic;streptogramin antibiotic	Multidrug	1
MAG981	d__Bacteria;p__Bacillota;c__Bacilli;o__Lactobacillales;f__Streptococcaceae;g__Streptococcus;s__Streptococcus parasanguinis_F	p__Bacillota	pleuromutilin antibiotic;streptogramin A antibiotic;streptogramin antibiotic	Multidrug	1
MAG981	d__Bacteria;p__Bacillota;c__Bacilli;o__Lactobacillales;f__Streptococcaceae;g__Streptococcus;s__Streptococcus parasanguinis_F	p__Bacillota	lincosamide antibiotic;macrolide antibiotic;streptogramin B antibiotic;streptogramin antibiotic	MLS	1
MAG981	d__Bacteria;p__Bacillota;c__Bacilli;o__Lactobacillales;f__Streptococcaceae;g__Streptococcus;s__Streptococcus parasanguinis_F	p__Bacillota	macrolide antibiotic	macrolide	5
MAG981	d__Bacteria;p__Bacillota;c__Bacilli;o__Lactobacillales;f__Streptococcaceae;g__Streptococcus;s__Streptococcus parasanguinis_F	p__Bacillota	lincosamide antibiotic	lincosamide	2
MAG981	d__Bacteria;p__Bacillota;c__Bacilli;o__Lactobacillales;f__Streptococcaceae;g__Streptococcus;s__Streptococcus parasanguinis_F	p__Bacillota	glycopeptide antibiotic	glycopeptide	1
MAG981	d__Bacteria;p__Bacillota;c__Bacilli;o__Lactobacillales;f__Streptococcaceae;g__Streptococcus;s__Streptococcus parasanguinis_F	p__Bacillota	glycopeptide antibiotic	glycopeptide	1
MAG981	d__Bacteria;p__Bacillota;c__Bacilli;o__Lactobacillales;f__Streptococcaceae;g__Streptococcus;s__Streptococcus parasanguinis_F	p__Bacillota	glycopeptide antibiotic	glycopeptide	1
MAG981	d__Bacteria;p__Bacillota;c__Bacilli;o__Lactobacillales;f__Streptococcaceae;g__Streptococcus;s__Streptococcus parasanguinis_F	p__Bacillota	glycopeptide antibiotic	glycopeptide	1
MAG981	d__Bacteria;p__Bacillota;c__Bacilli;o__Lactobacillales;f__Streptococcaceae;g__Streptococcus;s__Streptococcus parasanguinis_F	p__Bacillota	glycopeptide antibiotic	glycopeptide	1
MAG981	d__Bacteria;p__Bacillota;c__Bacilli;o__Lactobacillales;f__Streptococcaceae;g__Streptococcus;s__Streptococcus parasanguinis_F	p__Bacillota	fusidane antibiotic	fusidane	4
MAG981	d__Bacteria;p__Bacillota;c__Bacilli;o__Lactobacillales;f__Streptococcaceae;g__Streptococcus;s__Streptococcus parasanguinis_F	p__Bacillota	fusidane antibiotic	fusidane	1
MAG981	d__Bacteria;p__Bacillota;c__Bacilli;o__Lactobacillales;f__Streptococcaceae;g__Streptococcus;s__Streptococcus parasanguinis_F	p__Bacillota	fluoroquinolone antibiotic	fluoroquinolone	1
MAG981	d__Bacteria;p__Bacillota;c__Bacilli;o__Lactobacillales;f__Streptococcaceae;g__Streptococcus;s__Streptococcus parasanguinis_F	p__Bacillota	fluoroquinolone antibiotic	fluoroquinolone	4
MAG981	d__Bacteria;p__Bacillota;c__Bacilli;o__Lactobacillales;f__Streptococcaceae;g__Streptococcus;s__Streptococcus parasanguinis_F	p__Bacillota	fluoroquinolone antibiotic	fluoroquinolone	1
MAG981	d__Bacteria;p__Bacillota;c__Bacilli;o__Lactobacillales;f__Streptococcaceae;g__Streptococcus;s__Streptococcus parasanguinis_F	p__Bacillota	fluoroquinolone antibiotic	fluoroquinolone	2
MAG981	d__Bacteria;p__Bacillota;c__Bacilli;o__Lactobacillales;f__Streptococcaceae;g__Streptococcus;s__Streptococcus parasanguinis_F	p__Bacillota	diaminopyrimidine antibiotic	diaminopyrimidine	1
MAG981	d__Bacteria;p__Bacillota;c__Bacilli;o__Lactobacillales;f__Streptococcaceae;g__Streptococcus;s__Streptococcus parasanguinis_F	p__Bacillota	aminoglycoside antibiotic	aminoglycoside	1
MAG981	d__Bacteria;p__Bacillota;c__Bacilli;o__Lactobacillales;f__Streptococcaceae;g__Streptococcus;s__Streptococcus parasanguinis_F	p__Bacillota	aminoglycoside antibiotic	aminoglycoside	1
MAG981	d__Bacteria;p__Bacillota;c__Bacilli;o__Lactobacillales;f__Streptococcaceae;g__Streptococcus;s__Streptococcus parasanguinis_F	p__Bacillota	aminocoumarin antibiotic	aminocoumarin	1
MAG980	d__Bacteria;p__Bacillota_A;c__Clostridia;o__Oscillospirales;f__Ruminococcaceae;g__Faecalibacterium;s__Faecalibacterium prausnitzii	p__Bacillota_A	disinfecting agents and antiseptics	Triclosan	1
MAG980	d__Bacteria;p__Bacillota_A;c__Clostridia;o__Oscillospirales;f__Ruminococcaceae;g__Faecalibacterium;s__Faecalibacterium prausnitzii	p__Bacillota_A	tetracycline antibiotic	tetracycline	1
MAG980	d__Bacteria;p__Bacillota_A;c__Clostridia;o__Oscillospirales;f__Ruminococcaceae;g__Faecalibacterium;s__Faecalibacterium prausnitzii	p__Bacillota_A	salicylic acid antibiotic	salicylic acid	1
MAG980	d__Bacteria;p__Bacillota_A;c__Clostridia;o__Oscillospirales;f__Ruminococcaceae;g__Faecalibacterium;s__Faecalibacterium prausnitzii	p__Bacillota_A	phosphonic acid antibiotic	phosphonic acid	1
MAG980	d__Bacteria;p__Bacillota_A;c__Clostridia;o__Oscillospirales;f__Ruminococcaceae;g__Faecalibacterium;s__Faecalibacterium prausnitzii	p__Bacillota_A	peptide antibiotic	peptide	1
MAG980	d__Bacteria;p__Bacillota_A;c__Clostridia;o__Oscillospirales;f__Ruminococcaceae;g__Faecalibacterium;s__Faecalibacterium prausnitzii	p__Bacillota_A	peptide antibiotic	peptide	1
MAG980	d__Bacteria;p__Bacillota_A;c__Clostridia;o__Oscillospirales;f__Ruminococcaceae;g__Faecalibacterium;s__Faecalibacterium prausnitzii	p__Bacillota_A	peptide antibiotic	peptide	1
MAG980	d__Bacteria;p__Bacillota_A;c__Clostridia;o__Oscillospirales;f__Ruminococcaceae;g__Faecalibacterium;s__Faecalibacterium prausnitzii	p__Bacillota_A	peptide antibiotic	peptide	1
MAG980	d__Bacteria;p__Bacillota_A;c__Clostridia;o__Oscillospirales;f__Ruminococcaceae;g__Faecalibacterium;s__Faecalibacterium prausnitzii	p__Bacillota_A	peptide antibiotic	peptide	1
MAG980	d__Bacteria;p__Bacillota_A;c__Clostridia;o__Oscillospirales;f__Ruminococcaceae;g__Faecalibacterium;s__Faecalibacterium prausnitzii	p__Bacillota_A	peptide antibiotic	peptide	1
MAG980	d__Bacteria;p__Bacillota_A;c__Clostridia;o__Oscillospirales;f__Ruminococcaceae;g__Faecalibacterium;s__Faecalibacterium prausnitzii	p__Bacillota_A	peptide antibiotic	peptide	1
MAG980	d__Bacteria;p__Bacillota_A;c__Clostridia;o__Oscillospirales;f__Ruminococcaceae;g__Faecalibacterium;s__Faecalibacterium prausnitzii	p__Bacillota_A	peptide antibiotic	peptide	1
MAG980	d__Bacteria;p__Bacillota_A;c__Clostridia;o__Oscillospirales;f__Ruminococcaceae;g__Faecalibacterium;s__Faecalibacterium prausnitzii	p__Bacillota_A	peptide antibiotic	peptide	1
MAG980	d__Bacteria;p__Bacillota_A;c__Clostridia;o__Oscillospirales;f__Ruminococcaceae;g__Faecalibacterium;s__Faecalibacterium prausnitzii	p__Bacillota_A	peptide antibiotic	peptide	3
MAG980	d__Bacteria;p__Bacillota_A;c__Clostridia;o__Oscillospirales;f__Ruminococcaceae;g__Faecalibacterium;s__Faecalibacterium prausnitzii	p__Bacillota_A	peptide antibiotic	peptide	3
MAG980	d__Bacteria;p__Bacillota_A;c__Clostridia;o__Oscillospirales;f__Ruminococcaceae;g__Faecalibacterium;s__Faecalibacterium prausnitzii	p__Bacillota_A	nitroimidazole antibiotic	nitroimidazole	1
MAG980	d__Bacteria;p__Bacillota_A;c__Clostridia;o__Oscillospirales;f__Ruminococcaceae;g__Faecalibacterium;s__Faecalibacterium prausnitzii	p__Bacillota_A	nitrofuran antibiotic	nitrofuran	1
MAG980	d__Bacteria;p__Bacillota_A;c__Clostridia;o__Oscillospirales;f__Ruminococcaceae;g__Faecalibacterium;s__Faecalibacterium prausnitzii	p__Bacillota_A	mupirocin-like antibiotic	mupirocin-like	1
MAG980	d__Bacteria;p__Bacillota_A;c__Clostridia;o__Oscillospirales;f__Ruminococcaceae;g__Faecalibacterium;s__Faecalibacterium prausnitzii	p__Bacillota_A	mupirocin-like antibiotic	mupirocin-like	2
MAG980	d__Bacteria;p__Bacillota_A;c__Clostridia;o__Oscillospirales;f__Ruminococcaceae;g__Faecalibacterium;s__Faecalibacterium prausnitzii	p__Bacillota_A	mupirocin-like antibiotic	mupirocin-like	2
MAG980	d__Bacteria;p__Bacillota_A;c__Clostridia;o__Oscillospirales;f__Ruminococcaceae;g__Faecalibacterium;s__Faecalibacterium prausnitzii	p__Bacillota_A	lincosamide antibiotic;nucleoside antibiotic;streptogramin A antibiotic;streptogramin antibiotic	Multidrug	1
MAG980	d__Bacteria;p__Bacillota_A;c__Clostridia;o__Oscillospirales;f__Ruminococcaceae;g__Faecalibacterium;s__Faecalibacterium prausnitzii	p__Bacillota_A	peptide antibiotic;rifamycin antibiotic	Multidrug	1
MAG980	d__Bacteria;p__Bacillota_A;c__Clostridia;o__Oscillospirales;f__Ruminococcaceae;g__Faecalibacterium;s__Faecalibacterium prausnitzii	p__Bacillota_A	carbapenem;cephalosporin;cephamycin;penam	Multidrug	1
MAG980	d__Bacteria;p__Bacillota_A;c__Clostridia;o__Oscillospirales;f__Ruminococcaceae;g__Faecalibacterium;s__Faecalibacterium prausnitzii	p__Bacillota_A	aminoglycoside antibiotic;carbapenem;cephalosporin;cephamycin;disinfecting agents and antiseptics;fluoroquinolone antibiotic;macrolide antibiotic;monobactam;penam;penem;phenicol antibiotic;tetracycline antibiotic	Multidrug	2
MAG980	d__Bacteria;p__Bacillota_A;c__Clostridia;o__Oscillospirales;f__Ruminococcaceae;g__Faecalibacterium;s__Faecalibacterium prausnitzii	p__Bacillota_A	fluoroquinolone antibiotic;nybomycin-like antibiotic	Multidrug	1
MAG980	d__Bacteria;p__Bacillota_A;c__Clostridia;o__Oscillospirales;f__Ruminococcaceae;g__Faecalibacterium;s__Faecalibacterium prausnitzii	p__Bacillota_A	carbapenem;cephalosporin;cephamycin;monobactam;penam	Multidrug	1
MAG980	d__Bacteria;p__Bacillota_A;c__Clostridia;o__Oscillospirales;f__Ruminococcaceae;g__Faecalibacterium;s__Faecalibacterium prausnitzii	p__Bacillota_A	carbapenem;cephalosporin;cephamycin;monobactam;penam	Multidrug	1
MAG980	d__Bacteria;p__Bacillota_A;c__Clostridia;o__Oscillospirales;f__Ruminococcaceae;g__Faecalibacterium;s__Faecalibacterium prausnitzii	p__Bacillota_A	aminocoumarin antibiotic;fluoroquinolone antibiotic	Multidrug	1
MAG980	d__Bacteria;p__Bacillota_A;c__Clostridia;o__Oscillospirales;f__Ruminococcaceae;g__Faecalibacterium;s__Faecalibacterium prausnitzii	p__Bacillota_A	glycylcycline;tetracycline antibiotic	Multidrug	1
MAG980	d__Bacteria;p__Bacillota_A;c__Clostridia;o__Oscillospirales;f__Ruminococcaceae;g__Faecalibacterium;s__Faecalibacterium prausnitzii	p__Bacillota_A	disinfecting agents and antiseptics;fluoroquinolone antibiotic	Multidrug	1
MAG980	d__Bacteria;p__Bacillota_A;c__Clostridia;o__Oscillospirales;f__Ruminococcaceae;g__Faecalibacterium;s__Faecalibacterium prausnitzii	p__Bacillota_A	lincosamide antibiotic;oxazolidinone antibiotic;phenicol antibiotic;pleuromutilin antibiotic;streptogramin A antibiotic;streptogramin antibiotic	Multidrug	1
MAG980	d__Bacteria;p__Bacillota_A;c__Clostridia;o__Oscillospirales;f__Ruminococcaceae;g__Faecalibacterium;s__Faecalibacterium prausnitzii	p__Bacillota_A	fluoroquinolone antibiotic;macrolide antibiotic;rifamycin antibiotic	Multidrug	1
MAG980	d__Bacteria;p__Bacillota_A;c__Clostridia;o__Oscillospirales;f__Ruminococcaceae;g__Faecalibacterium;s__Faecalibacterium prausnitzii	p__Bacillota_A	fluoroquinolone antibiotic;macrolide antibiotic;rifamycin antibiotic	Multidrug	1
MAG980	d__Bacteria;p__Bacillota_A;c__Clostridia;o__Oscillospirales;f__Ruminococcaceae;g__Faecalibacterium;s__Faecalibacterium prausnitzii	p__Bacillota_A	fluoroquinolone antibiotic;macrolide antibiotic;penam;tetracycline antibiotic	Multidrug	1
MAG980	d__Bacteria;p__Bacillota_A;c__Clostridia;o__Oscillospirales;f__Ruminococcaceae;g__Faecalibacterium;s__Faecalibacterium prausnitzii	p__Bacillota_A	carbapenem;cephalosporin;cephamycin;disinfecting agents and antiseptics;fluoroquinolone antibiotic;glycylcycline;monobactam;penam;penem;phenicol antibiotic;rifamycin antibiotic;tetracycline antibiotic	Multidrug	1
MAG980	d__Bacteria;p__Bacillota_A;c__Clostridia;o__Oscillospirales;f__Ruminococcaceae;g__Faecalibacterium;s__Faecalibacterium prausnitzii	p__Bacillota_A	glycylcycline;tetracycline antibiotic	Multidrug	1
MAG980	d__Bacteria;p__Bacillota_A;c__Clostridia;o__Oscillospirales;f__Ruminococcaceae;g__Faecalibacterium;s__Faecalibacterium prausnitzii	p__Bacillota_A	glycopeptide antibiotic;oxazolidinone antibiotic	Multidrug	4
MAG980	d__Bacteria;p__Bacillota_A;c__Clostridia;o__Oscillospirales;f__Ruminococcaceae;g__Faecalibacterium;s__Faecalibacterium prausnitzii	p__Bacillota_A	macrolide antibiotic;penam	Multidrug	1
MAG980	d__Bacteria;p__Bacillota_A;c__Clostridia;o__Oscillospirales;f__Ruminococcaceae;g__Faecalibacterium;s__Faecalibacterium prausnitzii	p__Bacillota_A	aminocoumarin antibiotic;carbapenem;cephalosporin;cephamycin;diaminopyrimidine antibiotic;fluoroquinolone antibiotic;macrolide antibiotic;monobactam;penam;penem;peptide antibiotic;phenicol antibiotic;sulfonamide antibiotic;tetracycline antibiotic	Multidrug	1
MAG980	d__Bacteria;p__Bacillota_A;c__Clostridia;o__Oscillospirales;f__Ruminococcaceae;g__Faecalibacterium;s__Faecalibacterium prausnitzii	p__Bacillota_A	oxazolidinone antibiotic;phenicol antibiotic	Multidrug	1
MAG980	d__Bacteria;p__Bacillota_A;c__Clostridia;o__Oscillospirales;f__Ruminococcaceae;g__Faecalibacterium;s__Faecalibacterium prausnitzii	p__Bacillota_A	lincosamide antibiotic;pleuromutilin antibiotic;streptogramin A antibiotic;streptogramin antibiotic	Multidrug	1
MAG980	d__Bacteria;p__Bacillota_A;c__Clostridia;o__Oscillospirales;f__Ruminococcaceae;g__Faecalibacterium;s__Faecalibacterium prausnitzii	p__Bacillota_A	aminoglycoside antibiotic;cephalosporin;cephamycin;penam	Multidrug	1
MAG980	d__Bacteria;p__Bacillota_A;c__Clostridia;o__Oscillospirales;f__Ruminococcaceae;g__Faecalibacterium;s__Faecalibacterium prausnitzii	p__Bacillota_A	lincosamide antibiotic;macrolide antibiotic;streptogramin A antibiotic;streptogramin B antibiotic;streptogramin antibiotic	MLS	1
MAG980	d__Bacteria;p__Bacillota_A;c__Clostridia;o__Oscillospirales;f__Ruminococcaceae;g__Faecalibacterium;s__Faecalibacterium prausnitzii	p__Bacillota_A	macrolide antibiotic	macrolide	5
MAG980	d__Bacteria;p__Bacillota_A;c__Clostridia;o__Oscillospirales;f__Ruminococcaceae;g__Faecalibacterium;s__Faecalibacterium prausnitzii	p__Bacillota_A	macrolide antibiotic	macrolide	1
MAG980	d__Bacteria;p__Bacillota_A;c__Clostridia;o__Oscillospirales;f__Ruminococcaceae;g__Faecalibacterium;s__Faecalibacterium prausnitzii	p__Bacillota_A	macrolide antibiotic	macrolide	1
MAG980	d__Bacteria;p__Bacillota_A;c__Clostridia;o__Oscillospirales;f__Ruminococcaceae;g__Faecalibacterium;s__Faecalibacterium prausnitzii	p__Bacillota_A	macrolide antibiotic	macrolide	1
MAG980	d__Bacteria;p__Bacillota_A;c__Clostridia;o__Oscillospirales;f__Ruminococcaceae;g__Faecalibacterium;s__Faecalibacterium prausnitzii	p__Bacillota_A	glycopeptide antibiotic	glycopeptide	1
MAG980	d__Bacteria;p__Bacillota_A;c__Clostridia;o__Oscillospirales;f__Ruminococcaceae;g__Faecalibacterium;s__Faecalibacterium prausnitzii	p__Bacillota_A	glycopeptide antibiotic	glycopeptide	1
MAG980	d__Bacteria;p__Bacillota_A;c__Clostridia;o__Oscillospirales;f__Ruminococcaceae;g__Faecalibacterium;s__Faecalibacterium prausnitzii	p__Bacillota_A	glycopeptide antibiotic	glycopeptide	1
MAG980	d__Bacteria;p__Bacillota_A;c__Clostridia;o__Oscillospirales;f__Ruminococcaceae;g__Faecalibacterium;s__Faecalibacterium prausnitzii	p__Bacillota_A	glycopeptide antibiotic	glycopeptide	1
MAG980	d__Bacteria;p__Bacillota_A;c__Clostridia;o__Oscillospirales;f__Ruminococcaceae;g__Faecalibacterium;s__Faecalibacterium prausnitzii	p__Bacillota_A	glycopeptide antibiotic	glycopeptide	1
MAG980	d__Bacteria;p__Bacillota_A;c__Clostridia;o__Oscillospirales;f__Ruminococcaceae;g__Faecalibacterium;s__Faecalibacterium prausnitzii	p__Bacillota_A	glycopeptide antibiotic	glycopeptide	1
MAG980	d__Bacteria;p__Bacillota_A;c__Clostridia;o__Oscillospirales;f__Ruminococcaceae;g__Faecalibacterium;s__Faecalibacterium prausnitzii	p__Bacillota_A	glycopeptide antibiotic	glycopeptide	1
MAG980	d__Bacteria;p__Bacillota_A;c__Clostridia;o__Oscillospirales;f__Ruminococcaceae;g__Faecalibacterium;s__Faecalibacterium prausnitzii	p__Bacillota_A	glycopeptide antibiotic	glycopeptide	2
MAG980	d__Bacteria;p__Bacillota_A;c__Clostridia;o__Oscillospirales;f__Ruminococcaceae;g__Faecalibacterium;s__Faecalibacterium prausnitzii	p__Bacillota_A	glycopeptide antibiotic	glycopeptide	1
MAG980	d__Bacteria;p__Bacillota_A;c__Clostridia;o__Oscillospirales;f__Ruminococcaceae;g__Faecalibacterium;s__Faecalibacterium prausnitzii	p__Bacillota_A	fusidane antibiotic	fusidane	2
MAG980	d__Bacteria;p__Bacillota_A;c__Clostridia;o__Oscillospirales;f__Ruminococcaceae;g__Faecalibacterium;s__Faecalibacterium prausnitzii	p__Bacillota_A	fusidane antibiotic	fusidane	1
MAG980	d__Bacteria;p__Bacillota_A;c__Clostridia;o__Oscillospirales;f__Ruminococcaceae;g__Faecalibacterium;s__Faecalibacterium prausnitzii	p__Bacillota_A	fluoroquinolone antibiotic	fluoroquinolone	1
MAG980	d__Bacteria;p__Bacillota_A;c__Clostridia;o__Oscillospirales;f__Ruminococcaceae;g__Faecalibacterium;s__Faecalibacterium prausnitzii	p__Bacillota_A	elfamycin antibiotic	elfamycin	1
MAG980	d__Bacteria;p__Bacillota_A;c__Clostridia;o__Oscillospirales;f__Ruminococcaceae;g__Faecalibacterium;s__Faecalibacterium prausnitzii	p__Bacillota_A	cephalosporin	cephalosporin	1
MAG980	d__Bacteria;p__Bacillota_A;c__Clostridia;o__Oscillospirales;f__Ruminococcaceae;g__Faecalibacterium;s__Faecalibacterium prausnitzii	p__Bacillota_A	aminoglycoside antibiotic	aminoglycoside	1
MAG980	d__Bacteria;p__Bacillota_A;c__Clostridia;o__Oscillospirales;f__Ruminococcaceae;g__Faecalibacterium;s__Faecalibacterium prausnitzii	p__Bacillota_A	aminoglycoside antibiotic	aminoglycoside	1
MAG980	d__Bacteria;p__Bacillota_A;c__Clostridia;o__Oscillospirales;f__Ruminococcaceae;g__Faecalibacterium;s__Faecalibacterium prausnitzii	p__Bacillota_A	aminoglycoside antibiotic	aminoglycoside	1
MAG980	d__Bacteria;p__Bacillota_A;c__Clostridia;o__Oscillospirales;f__Ruminococcaceae;g__Faecalibacterium;s__Faecalibacterium prausnitzii	p__Bacillota_A	aminoglycoside antibiotic	aminoglycoside	2
MAG98	d__Bacteria;p__Bacillota_A;c__Clostridia;o__Oscillospirales;f__Ruminococcaceae;g__Gemmiger;s__Gemmiger qucibialis	p__Bacillota_A	disinfecting agents and antiseptics	Triclosan	3
MAG98	d__Bacteria;p__Bacillota_A;c__Clostridia;o__Oscillospirales;f__Ruminococcaceae;g__Gemmiger;s__Gemmiger qucibialis	p__Bacillota_A	tetracycline antibiotic	tetracycline	1
MAG98	d__Bacteria;p__Bacillota_A;c__Clostridia;o__Oscillospirales;f__Ruminococcaceae;g__Gemmiger;s__Gemmiger qucibialis	p__Bacillota_A	tetracycline antibiotic	tetracycline	1
MAG98	d__Bacteria;p__Bacillota_A;c__Clostridia;o__Oscillospirales;f__Ruminococcaceae;g__Gemmiger;s__Gemmiger qucibialis	p__Bacillota_A	tetracycline antibiotic	tetracycline	1
MAG98	d__Bacteria;p__Bacillota_A;c__Clostridia;o__Oscillospirales;f__Ruminococcaceae;g__Gemmiger;s__Gemmiger qucibialis	p__Bacillota_A	tetracycline antibiotic	tetracycline	2
MAG98	d__Bacteria;p__Bacillota_A;c__Clostridia;o__Oscillospirales;f__Ruminococcaceae;g__Gemmiger;s__Gemmiger qucibialis	p__Bacillota_A	tetracycline antibiotic	tetracycline	1
MAG98	d__Bacteria;p__Bacillota_A;c__Clostridia;o__Oscillospirales;f__Ruminococcaceae;g__Gemmiger;s__Gemmiger qucibialis	p__Bacillota_A	salicylic acid antibiotic	salicylic acid	1
MAG98	d__Bacteria;p__Bacillota_A;c__Clostridia;o__Oscillospirales;f__Ruminococcaceae;g__Gemmiger;s__Gemmiger qucibialis	p__Bacillota_A	pyrazine antibiotic	pyrazine	1
MAG98	d__Bacteria;p__Bacillota_A;c__Clostridia;o__Oscillospirales;f__Ruminococcaceae;g__Gemmiger;s__Gemmiger qucibialis	p__Bacillota_A	pleuromutilin antibiotic	pleuromutilin	1
MAG98	d__Bacteria;p__Bacillota_A;c__Clostridia;o__Oscillospirales;f__Ruminococcaceae;g__Gemmiger;s__Gemmiger qucibialis	p__Bacillota_A	pleuromutilin antibiotic	pleuromutilin	2
MAG98	d__Bacteria;p__Bacillota_A;c__Clostridia;o__Oscillospirales;f__Ruminococcaceae;g__Gemmiger;s__Gemmiger qucibialis	p__Bacillota_A	phosphonic acid antibiotic	phosphonic acid	2
MAG98	d__Bacteria;p__Bacillota_A;c__Clostridia;o__Oscillospirales;f__Ruminococcaceae;g__Gemmiger;s__Gemmiger qucibialis	p__Bacillota_A	phosphonic acid antibiotic	phosphonic acid	2
MAG98	d__Bacteria;p__Bacillota_A;c__Clostridia;o__Oscillospirales;f__Ruminococcaceae;g__Gemmiger;s__Gemmiger qucibialis	p__Bacillota_A	peptide antibiotic	peptide	1
MAG98	d__Bacteria;p__Bacillota_A;c__Clostridia;o__Oscillospirales;f__Ruminococcaceae;g__Gemmiger;s__Gemmiger qucibialis	p__Bacillota_A	peptide antibiotic	peptide	1
MAG98	d__Bacteria;p__Bacillota_A;c__Clostridia;o__Oscillospirales;f__Ruminococcaceae;g__Gemmiger;s__Gemmiger qucibialis	p__Bacillota_A	peptide antibiotic	peptide	1
MAG98	d__Bacteria;p__Bacillota_A;c__Clostridia;o__Oscillospirales;f__Ruminococcaceae;g__Gemmiger;s__Gemmiger qucibialis	p__Bacillota_A	peptide antibiotic	peptide	1
MAG98	d__Bacteria;p__Bacillota_A;c__Clostridia;o__Oscillospirales;f__Ruminococcaceae;g__Gemmiger;s__Gemmiger qucibialis	p__Bacillota_A	peptide antibiotic	peptide	1
MAG98	d__Bacteria;p__Bacillota_A;c__Clostridia;o__Oscillospirales;f__Ruminococcaceae;g__Gemmiger;s__Gemmiger qucibialis	p__Bacillota_A	peptide antibiotic	peptide	1
MAG98	d__Bacteria;p__Bacillota_A;c__Clostridia;o__Oscillospirales;f__Ruminococcaceae;g__Gemmiger;s__Gemmiger qucibialis	p__Bacillota_A	peptide antibiotic	peptide	1
MAG98	d__Bacteria;p__Bacillota_A;c__Clostridia;o__Oscillospirales;f__Ruminococcaceae;g__Gemmiger;s__Gemmiger qucibialis	p__Bacillota_A	peptide antibiotic	peptide	1
MAG98	d__Bacteria;p__Bacillota_A;c__Clostridia;o__Oscillospirales;f__Ruminococcaceae;g__Gemmiger;s__Gemmiger qucibialis	p__Bacillota_A	peptide antibiotic	peptide	4
MAG98	d__Bacteria;p__Bacillota_A;c__Clostridia;o__Oscillospirales;f__Ruminococcaceae;g__Gemmiger;s__Gemmiger qucibialis	p__Bacillota_A	peptide antibiotic	peptide	1
MAG98	d__Bacteria;p__Bacillota_A;c__Clostridia;o__Oscillospirales;f__Ruminococcaceae;g__Gemmiger;s__Gemmiger qucibialis	p__Bacillota_A	nitroimidazole antibiotic	nitroimidazole	1
MAG98	d__Bacteria;p__Bacillota_A;c__Clostridia;o__Oscillospirales;f__Ruminococcaceae;g__Gemmiger;s__Gemmiger qucibialis	p__Bacillota_A	mupirocin-like antibiotic	mupirocin-like	2
MAG98	d__Bacteria;p__Bacillota_A;c__Clostridia;o__Oscillospirales;f__Ruminococcaceae;g__Gemmiger;s__Gemmiger qucibialis	p__Bacillota_A	mupirocin-like antibiotic	mupirocin-like	1
MAG98	d__Bacteria;p__Bacillota_A;c__Clostridia;o__Oscillospirales;f__Ruminococcaceae;g__Gemmiger;s__Gemmiger qucibialis	p__Bacillota_A	aminocoumarin antibiotic;fluoroquinolone antibiotic	Multidrug	1
MAG98	d__Bacteria;p__Bacillota_A;c__Clostridia;o__Oscillospirales;f__Ruminococcaceae;g__Gemmiger;s__Gemmiger qucibialis	p__Bacillota_A	peptide antibiotic;rifamycin antibiotic	Multidrug	1
MAG98	d__Bacteria;p__Bacillota_A;c__Clostridia;o__Oscillospirales;f__Ruminococcaceae;g__Gemmiger;s__Gemmiger qucibialis	p__Bacillota_A	fluoroquinolone antibiotic;nybomycin-like antibiotic	Multidrug	1
MAG98	d__Bacteria;p__Bacillota_A;c__Clostridia;o__Oscillospirales;f__Ruminococcaceae;g__Gemmiger;s__Gemmiger qucibialis	p__Bacillota_A	carbapenem;cephalosporin;cephamycin;monobactam;penam	Multidrug	1
MAG98	d__Bacteria;p__Bacillota_A;c__Clostridia;o__Oscillospirales;f__Ruminococcaceae;g__Gemmiger;s__Gemmiger qucibialis	p__Bacillota_A	carbapenem;cephalosporin;cephamycin;monobactam;penam	Multidrug	1
MAG98	d__Bacteria;p__Bacillota_A;c__Clostridia;o__Oscillospirales;f__Ruminococcaceae;g__Gemmiger;s__Gemmiger qucibialis	p__Bacillota_A	diarylquinoline antibiotic;fluoroquinolone antibiotic	Multidrug	1
MAG98	d__Bacteria;p__Bacillota_A;c__Clostridia;o__Oscillospirales;f__Ruminococcaceae;g__Gemmiger;s__Gemmiger qucibialis	p__Bacillota_A	carbapenem;cephalosporin;cephamycin;monobactam;penam	Multidrug	1
MAG98	d__Bacteria;p__Bacillota_A;c__Clostridia;o__Oscillospirales;f__Ruminococcaceae;g__Gemmiger;s__Gemmiger qucibialis	p__Bacillota_A	macrolide antibiotic;peptide antibiotic	Multidrug	1
MAG98	d__Bacteria;p__Bacillota_A;c__Clostridia;o__Oscillospirales;f__Ruminococcaceae;g__Gemmiger;s__Gemmiger qucibialis	p__Bacillota_A	fluoroquinolone antibiotic;nybomycin-like antibiotic	Multidrug	1
MAG98	d__Bacteria;p__Bacillota_A;c__Clostridia;o__Oscillospirales;f__Ruminococcaceae;g__Gemmiger;s__Gemmiger qucibialis	p__Bacillota_A	cephalosporin;penam;peptide antibiotic	Multidrug	1
MAG98	d__Bacteria;p__Bacillota_A;c__Clostridia;o__Oscillospirales;f__Ruminococcaceae;g__Gemmiger;s__Gemmiger qucibialis	p__Bacillota_A	fluoroquinolone antibiotic;tetracycline antibiotic	Multidrug	1
MAG98	d__Bacteria;p__Bacillota_A;c__Clostridia;o__Oscillospirales;f__Ruminococcaceae;g__Gemmiger;s__Gemmiger qucibialis	p__Bacillota_A	disinfecting agents and antiseptics;fluoroquinolone antibiotic	Multidrug	2
MAG98	d__Bacteria;p__Bacillota_A;c__Clostridia;o__Oscillospirales;f__Ruminococcaceae;g__Gemmiger;s__Gemmiger qucibialis	p__Bacillota_A	disinfecting agents and antiseptics;fluoroquinolone antibiotic	Multidrug	1
MAG98	d__Bacteria;p__Bacillota_A;c__Clostridia;o__Oscillospirales;f__Ruminococcaceae;g__Gemmiger;s__Gemmiger qucibialis	p__Bacillota_A	disinfecting agents and antiseptics;fluoroquinolone antibiotic	Multidrug	1
MAG98	d__Bacteria;p__Bacillota_A;c__Clostridia;o__Oscillospirales;f__Ruminococcaceae;g__Gemmiger;s__Gemmiger qucibialis	p__Bacillota_A	lincosamide antibiotic;oxazolidinone antibiotic;phenicol antibiotic;pleuromutilin antibiotic;streptogramin antibiotic	Multidrug	1
MAG98	d__Bacteria;p__Bacillota_A;c__Clostridia;o__Oscillospirales;f__Ruminococcaceae;g__Gemmiger;s__Gemmiger qucibialis	p__Bacillota_A	fluoroquinolone antibiotic;macrolide antibiotic;rifamycin antibiotic	Multidrug	4
MAG98	d__Bacteria;p__Bacillota_A;c__Clostridia;o__Oscillospirales;f__Ruminococcaceae;g__Gemmiger;s__Gemmiger qucibialis	p__Bacillota_A	fluoroquinolone antibiotic;macrolide antibiotic;rifamycin antibiotic	Multidrug	1
MAG98	d__Bacteria;p__Bacillota_A;c__Clostridia;o__Oscillospirales;f__Ruminococcaceae;g__Gemmiger;s__Gemmiger qucibialis	p__Bacillota_A	lincosamide antibiotic;pleuromutilin antibiotic;streptogramin A antibiotic;streptogramin antibiotic	Multidrug	1
MAG98	d__Bacteria;p__Bacillota_A;c__Clostridia;o__Oscillospirales;f__Ruminococcaceae;g__Gemmiger;s__Gemmiger qucibialis	p__Bacillota_A	glycopeptide antibiotic;oxazolidinone antibiotic	Multidrug	5
MAG98	d__Bacteria;p__Bacillota_A;c__Clostridia;o__Oscillospirales;f__Ruminococcaceae;g__Gemmiger;s__Gemmiger qucibialis	p__Bacillota_A	lincosamide antibiotic;macrolide antibiotic	Multidrug	1
MAG98	d__Bacteria;p__Bacillota_A;c__Clostridia;o__Oscillospirales;f__Ruminococcaceae;g__Gemmiger;s__Gemmiger qucibialis	p__Bacillota_A	oxazolidinone antibiotic;phenicol antibiotic	Multidrug	2
MAG98	d__Bacteria;p__Bacillota_A;c__Clostridia;o__Oscillospirales;f__Ruminococcaceae;g__Gemmiger;s__Gemmiger qucibialis	p__Bacillota_A	oxazolidinone antibiotic;phenicol antibiotic;tetracycline antibiotic	Multidrug	1
MAG98	d__Bacteria;p__Bacillota_A;c__Clostridia;o__Oscillospirales;f__Ruminococcaceae;g__Gemmiger;s__Gemmiger qucibialis	p__Bacillota_A	lincosamide antibiotic;pleuromutilin antibiotic;streptogramin A antibiotic;streptogramin antibiotic	Multidrug	1
MAG98	d__Bacteria;p__Bacillota_A;c__Clostridia;o__Oscillospirales;f__Ruminococcaceae;g__Gemmiger;s__Gemmiger qucibialis	p__Bacillota_A	lincosamide antibiotic;pleuromutilin antibiotic;streptogramin A antibiotic;streptogramin antibiotic	Multidrug	1
MAG98	d__Bacteria;p__Bacillota_A;c__Clostridia;o__Oscillospirales;f__Ruminococcaceae;g__Gemmiger;s__Gemmiger qucibialis	p__Bacillota_A	lincosamide antibiotic;macrolide antibiotic;streptogramin antibiotic	MLS	1
MAG98	d__Bacteria;p__Bacillota_A;c__Clostridia;o__Oscillospirales;f__Ruminococcaceae;g__Gemmiger;s__Gemmiger qucibialis	p__Bacillota_A	macrolide antibiotic	macrolide	4
MAG98	d__Bacteria;p__Bacillota_A;c__Clostridia;o__Oscillospirales;f__Ruminococcaceae;g__Gemmiger;s__Gemmiger qucibialis	p__Bacillota_A	macrolide antibiotic	macrolide	1
MAG98	d__Bacteria;p__Bacillota_A;c__Clostridia;o__Oscillospirales;f__Ruminococcaceae;g__Gemmiger;s__Gemmiger qucibialis	p__Bacillota_A	macrolide antibiotic	macrolide	2
MAG98	d__Bacteria;p__Bacillota_A;c__Clostridia;o__Oscillospirales;f__Ruminococcaceae;g__Gemmiger;s__Gemmiger qucibialis	p__Bacillota_A	lincosamide antibiotic	lincosamide	1
MAG98	d__Bacteria;p__Bacillota_A;c__Clostridia;o__Oscillospirales;f__Ruminococcaceae;g__Gemmiger;s__Gemmiger qucibialis	p__Bacillota_A	lincosamide antibiotic	lincosamide	5
MAG98	d__Bacteria;p__Bacillota_A;c__Clostridia;o__Oscillospirales;f__Ruminococcaceae;g__Gemmiger;s__Gemmiger qucibialis	p__Bacillota_A	glycopeptide antibiotic	glycopeptide	1
MAG98	d__Bacteria;p__Bacillota_A;c__Clostridia;o__Oscillospirales;f__Ruminococcaceae;g__Gemmiger;s__Gemmiger qucibialis	p__Bacillota_A	glycopeptide antibiotic	glycopeptide	1
MAG98	d__Bacteria;p__Bacillota_A;c__Clostridia;o__Oscillospirales;f__Ruminococcaceae;g__Gemmiger;s__Gemmiger qucibialis	p__Bacillota_A	glycopeptide antibiotic	glycopeptide	1
MAG98	d__Bacteria;p__Bacillota_A;c__Clostridia;o__Oscillospirales;f__Ruminococcaceae;g__Gemmiger;s__Gemmiger qucibialis	p__Bacillota_A	glycopeptide antibiotic	glycopeptide	2
MAG98	d__Bacteria;p__Bacillota_A;c__Clostridia;o__Oscillospirales;f__Ruminococcaceae;g__Gemmiger;s__Gemmiger qucibialis	p__Bacillota_A	glycopeptide antibiotic	glycopeptide	1
MAG98	d__Bacteria;p__Bacillota_A;c__Clostridia;o__Oscillospirales;f__Ruminococcaceae;g__Gemmiger;s__Gemmiger qucibialis	p__Bacillota_A	glycopeptide antibiotic	glycopeptide	1
MAG98	d__Bacteria;p__Bacillota_A;c__Clostridia;o__Oscillospirales;f__Ruminococcaceae;g__Gemmiger;s__Gemmiger qucibialis	p__Bacillota_A	glycopeptide antibiotic	glycopeptide	1
MAG98	d__Bacteria;p__Bacillota_A;c__Clostridia;o__Oscillospirales;f__Ruminococcaceae;g__Gemmiger;s__Gemmiger qucibialis	p__Bacillota_A	glycopeptide antibiotic	glycopeptide	3
MAG98	d__Bacteria;p__Bacillota_A;c__Clostridia;o__Oscillospirales;f__Ruminococcaceae;g__Gemmiger;s__Gemmiger qucibialis	p__Bacillota_A	glycopeptide antibiotic	glycopeptide	1
MAG98	d__Bacteria;p__Bacillota_A;c__Clostridia;o__Oscillospirales;f__Ruminococcaceae;g__Gemmiger;s__Gemmiger qucibialis	p__Bacillota_A	glycopeptide antibiotic	glycopeptide	1
MAG98	d__Bacteria;p__Bacillota_A;c__Clostridia;o__Oscillospirales;f__Ruminococcaceae;g__Gemmiger;s__Gemmiger qucibialis	p__Bacillota_A	glycopeptide antibiotic	glycopeptide	3
MAG98	d__Bacteria;p__Bacillota_A;c__Clostridia;o__Oscillospirales;f__Ruminococcaceae;g__Gemmiger;s__Gemmiger qucibialis	p__Bacillota_A	glycopeptide antibiotic	glycopeptide	1
MAG98	d__Bacteria;p__Bacillota_A;c__Clostridia;o__Oscillospirales;f__Ruminococcaceae;g__Gemmiger;s__Gemmiger qucibialis	p__Bacillota_A	fusidane antibiotic	fusidane	3
MAG98	d__Bacteria;p__Bacillota_A;c__Clostridia;o__Oscillospirales;f__Ruminococcaceae;g__Gemmiger;s__Gemmiger qucibialis	p__Bacillota_A	fusidane antibiotic	fusidane	1
MAG98	d__Bacteria;p__Bacillota_A;c__Clostridia;o__Oscillospirales;f__Ruminococcaceae;g__Gemmiger;s__Gemmiger qucibialis	p__Bacillota_A	fluoroquinolone antibiotic	fluoroquinolone	1
MAG98	d__Bacteria;p__Bacillota_A;c__Clostridia;o__Oscillospirales;f__Ruminococcaceae;g__Gemmiger;s__Gemmiger qucibialis	p__Bacillota_A	fluoroquinolone antibiotic	fluoroquinolone	2
MAG98	d__Bacteria;p__Bacillota_A;c__Clostridia;o__Oscillospirales;f__Ruminococcaceae;g__Gemmiger;s__Gemmiger qucibialis	p__Bacillota_A	fluoroquinolone antibiotic	fluoroquinolone	5
MAG98	d__Bacteria;p__Bacillota_A;c__Clostridia;o__Oscillospirales;f__Ruminococcaceae;g__Gemmiger;s__Gemmiger qucibialis	p__Bacillota_A	cephalosporin	cephalosporin	1
MAG98	d__Bacteria;p__Bacillota_A;c__Clostridia;o__Oscillospirales;f__Ruminococcaceae;g__Gemmiger;s__Gemmiger qucibialis	p__Bacillota_A	aminoglycoside antibiotic	aminoglycoside	1
MAG98	d__Bacteria;p__Bacillota_A;c__Clostridia;o__Oscillospirales;f__Ruminococcaceae;g__Gemmiger;s__Gemmiger qucibialis	p__Bacillota_A	aminoglycoside antibiotic	aminoglycoside	1
MAG98	d__Bacteria;p__Bacillota_A;c__Clostridia;o__Oscillospirales;f__Ruminococcaceae;g__Gemmiger;s__Gemmiger qucibialis	p__Bacillota_A	aminoglycoside antibiotic	aminoglycoside	1
MAG98	d__Bacteria;p__Bacillota_A;c__Clostridia;o__Oscillospirales;f__Ruminococcaceae;g__Gemmiger;s__Gemmiger qucibialis	p__Bacillota_A	aminoglycoside antibiotic	aminoglycoside	1
MAG98	d__Bacteria;p__Bacillota_A;c__Clostridia;o__Oscillospirales;f__Ruminococcaceae;g__Gemmiger;s__Gemmiger qucibialis	p__Bacillota_A	aminoglycoside antibiotic	aminoglycoside	1
MAG98	d__Bacteria;p__Bacillota_A;c__Clostridia;o__Oscillospirales;f__Ruminococcaceae;g__Gemmiger;s__Gemmiger qucibialis	p__Bacillota_A	aminoglycoside antibiotic	aminoglycoside	1
MAG98	d__Bacteria;p__Bacillota_A;c__Clostridia;o__Oscillospirales;f__Ruminococcaceae;g__Gemmiger;s__Gemmiger qucibialis	p__Bacillota_A	aminoglycoside antibiotic	aminoglycoside	1
MAG98	d__Bacteria;p__Bacillota_A;c__Clostridia;o__Oscillospirales;f__Ruminococcaceae;g__Gemmiger;s__Gemmiger qucibialis	p__Bacillota_A	aminocoumarin antibiotic	aminocoumarin	1
MAG98	d__Bacteria;p__Bacillota_A;c__Clostridia;o__Oscillospirales;f__Ruminococcaceae;g__Gemmiger;s__Gemmiger qucibialis	p__Bacillota_A	aminocoumarin antibiotic	aminocoumarin	2
MAG979	d__Bacteria;p__Bacillota;c__Bacilli;o__Erysipelotrichales;f__Coprobacillaceae;g__Faecalibacillus;s__Faecalibacillus faecis	p__Bacillota	tetracycline antibiotic	tetracycline	1
MAG979	d__Bacteria;p__Bacillota;c__Bacilli;o__Erysipelotrichales;f__Coprobacillaceae;g__Faecalibacillus;s__Faecalibacillus faecis	p__Bacillota	tetracycline antibiotic	tetracycline	1
MAG979	d__Bacteria;p__Bacillota;c__Bacilli;o__Erysipelotrichales;f__Coprobacillaceae;g__Faecalibacillus;s__Faecalibacillus faecis	p__Bacillota	tetracycline antibiotic	tetracycline	2
MAG979	d__Bacteria;p__Bacillota;c__Bacilli;o__Erysipelotrichales;f__Coprobacillaceae;g__Faecalibacillus;s__Faecalibacillus faecis	p__Bacillota	tetracycline antibiotic	tetracycline	1
MAG979	d__Bacteria;p__Bacillota;c__Bacilli;o__Erysipelotrichales;f__Coprobacillaceae;g__Faecalibacillus;s__Faecalibacillus faecis	p__Bacillota	tetracycline antibiotic	tetracycline	1
MAG979	d__Bacteria;p__Bacillota;c__Bacilli;o__Erysipelotrichales;f__Coprobacillaceae;g__Faecalibacillus;s__Faecalibacillus faecis	p__Bacillota	salicylic acid antibiotic	salicylic acid	1
MAG979	d__Bacteria;p__Bacillota;c__Bacilli;o__Erysipelotrichales;f__Coprobacillaceae;g__Faecalibacillus;s__Faecalibacillus faecis	p__Bacillota	salicylic acid antibiotic	salicylic acid	1
MAG979	d__Bacteria;p__Bacillota;c__Bacilli;o__Erysipelotrichales;f__Coprobacillaceae;g__Faecalibacillus;s__Faecalibacillus faecis	p__Bacillota	pyrazine antibiotic	pyrazine	1
MAG979	d__Bacteria;p__Bacillota;c__Bacilli;o__Erysipelotrichales;f__Coprobacillaceae;g__Faecalibacillus;s__Faecalibacillus faecis	p__Bacillota	pleuromutilin antibiotic	pleuromutilin	1
MAG979	d__Bacteria;p__Bacillota;c__Bacilli;o__Erysipelotrichales;f__Coprobacillaceae;g__Faecalibacillus;s__Faecalibacillus faecis	p__Bacillota	phosphonic acid antibiotic	phosphonic acid	1
MAG979	d__Bacteria;p__Bacillota;c__Bacilli;o__Erysipelotrichales;f__Coprobacillaceae;g__Faecalibacillus;s__Faecalibacillus faecis	p__Bacillota	peptide antibiotic	peptide	2
MAG979	d__Bacteria;p__Bacillota;c__Bacilli;o__Erysipelotrichales;f__Coprobacillaceae;g__Faecalibacillus;s__Faecalibacillus faecis	p__Bacillota	peptide antibiotic	peptide	1
MAG979	d__Bacteria;p__Bacillota;c__Bacilli;o__Erysipelotrichales;f__Coprobacillaceae;g__Faecalibacillus;s__Faecalibacillus faecis	p__Bacillota	peptide antibiotic	peptide	2
MAG979	d__Bacteria;p__Bacillota;c__Bacilli;o__Erysipelotrichales;f__Coprobacillaceae;g__Faecalibacillus;s__Faecalibacillus faecis	p__Bacillota	peptide antibiotic	peptide	2
MAG979	d__Bacteria;p__Bacillota;c__Bacilli;o__Erysipelotrichales;f__Coprobacillaceae;g__Faecalibacillus;s__Faecalibacillus faecis	p__Bacillota	peptide antibiotic	peptide	1
MAG979	d__Bacteria;p__Bacillota;c__Bacilli;o__Erysipelotrichales;f__Coprobacillaceae;g__Faecalibacillus;s__Faecalibacillus faecis	p__Bacillota	peptide antibiotic	peptide	1
MAG979	d__Bacteria;p__Bacillota;c__Bacilli;o__Erysipelotrichales;f__Coprobacillaceae;g__Faecalibacillus;s__Faecalibacillus faecis	p__Bacillota	peptide antibiotic	peptide	2
MAG979	d__Bacteria;p__Bacillota;c__Bacilli;o__Erysipelotrichales;f__Coprobacillaceae;g__Faecalibacillus;s__Faecalibacillus faecis	p__Bacillota	peptide antibiotic	peptide	1
MAG979	d__Bacteria;p__Bacillota;c__Bacilli;o__Erysipelotrichales;f__Coprobacillaceae;g__Faecalibacillus;s__Faecalibacillus faecis	p__Bacillota	nitroimidazole antibiotic	nitroimidazole	3
MAG979	d__Bacteria;p__Bacillota;c__Bacilli;o__Erysipelotrichales;f__Coprobacillaceae;g__Faecalibacillus;s__Faecalibacillus faecis	p__Bacillota	nitroimidazole antibiotic	nitroimidazole	1
MAG979	d__Bacteria;p__Bacillota;c__Bacilli;o__Erysipelotrichales;f__Coprobacillaceae;g__Faecalibacillus;s__Faecalibacillus faecis	p__Bacillota	mupirocin-like antibiotic	mupirocin-like	2
MAG979	d__Bacteria;p__Bacillota;c__Bacilli;o__Erysipelotrichales;f__Coprobacillaceae;g__Faecalibacillus;s__Faecalibacillus faecis	p__Bacillota	mupirocin-like antibiotic	mupirocin-like	2
MAG979	d__Bacteria;p__Bacillota;c__Bacilli;o__Erysipelotrichales;f__Coprobacillaceae;g__Faecalibacillus;s__Faecalibacillus faecis	p__Bacillota	fluoroquinolone antibiotic;macrolide antibiotic;penam	Multidrug	1
MAG979	d__Bacteria;p__Bacillota;c__Bacilli;o__Erysipelotrichales;f__Coprobacillaceae;g__Faecalibacillus;s__Faecalibacillus faecis	p__Bacillota	lincosamide antibiotic;pleuromutilin antibiotic;streptogramin A antibiotic;streptogramin antibiotic	Multidrug	1
MAG979	d__Bacteria;p__Bacillota;c__Bacilli;o__Erysipelotrichales;f__Coprobacillaceae;g__Faecalibacillus;s__Faecalibacillus faecis	p__Bacillota	carbapenem;cephalosporin;cephamycin;monobactam;penam	Multidrug	1
MAG979	d__Bacteria;p__Bacillota;c__Bacilli;o__Erysipelotrichales;f__Coprobacillaceae;g__Faecalibacillus;s__Faecalibacillus faecis	p__Bacillota	diarylquinoline antibiotic;fluoroquinolone antibiotic	Multidrug	1
MAG979	d__Bacteria;p__Bacillota;c__Bacilli;o__Erysipelotrichales;f__Coprobacillaceae;g__Faecalibacillus;s__Faecalibacillus faecis	p__Bacillota	carbapenem;cephalosporin;cephamycin;monobactam;penam	Multidrug	1
MAG979	d__Bacteria;p__Bacillota;c__Bacilli;o__Erysipelotrichales;f__Coprobacillaceae;g__Faecalibacillus;s__Faecalibacillus faecis	p__Bacillota	carbapenem;cephalosporin;cephamycin;monobactam;penam	Multidrug	1
MAG979	d__Bacteria;p__Bacillota;c__Bacilli;o__Erysipelotrichales;f__Coprobacillaceae;g__Faecalibacillus;s__Faecalibacillus faecis	p__Bacillota	carbapenem;cephalosporin;cephamycin;penam	Multidrug	2
MAG979	d__Bacteria;p__Bacillota;c__Bacilli;o__Erysipelotrichales;f__Coprobacillaceae;g__Faecalibacillus;s__Faecalibacillus faecis	p__Bacillota	aminoglycoside antibiotic;carbapenem;cephalosporin;cephamycin;disinfecting agents and antiseptics;fluoroquinolone antibiotic;macrolide antibiotic;monobactam;penam;penem;phenicol antibiotic;tetracycline antibiotic	Multidrug	1
MAG979	d__Bacteria;p__Bacillota;c__Bacilli;o__Erysipelotrichales;f__Coprobacillaceae;g__Faecalibacillus;s__Faecalibacillus faecis	p__Bacillota	carbapenem;cephalosporin;monobactam;penam	Multidrug	1
MAG979	d__Bacteria;p__Bacillota;c__Bacilli;o__Erysipelotrichales;f__Coprobacillaceae;g__Faecalibacillus;s__Faecalibacillus faecis	p__Bacillota	fluoroquinolone antibiotic;nybomycin-like antibiotic	Multidrug	1
MAG979	d__Bacteria;p__Bacillota;c__Bacilli;o__Erysipelotrichales;f__Coprobacillaceae;g__Faecalibacillus;s__Faecalibacillus faecis	p__Bacillota	peptide antibiotic;rifamycin antibiotic	Multidrug	2
MAG979	d__Bacteria;p__Bacillota;c__Bacilli;o__Erysipelotrichales;f__Coprobacillaceae;g__Faecalibacillus;s__Faecalibacillus faecis	p__Bacillota	carbapenem;cephalosporin;cephamycin;monobactam;penam	Multidrug	3
MAG979	d__Bacteria;p__Bacillota;c__Bacilli;o__Erysipelotrichales;f__Coprobacillaceae;g__Faecalibacillus;s__Faecalibacillus faecis	p__Bacillota	carbapenem;cephalosporin;cephamycin;monobactam;penam	Multidrug	1
MAG979	d__Bacteria;p__Bacillota;c__Bacilli;o__Erysipelotrichales;f__Coprobacillaceae;g__Faecalibacillus;s__Faecalibacillus faecis	p__Bacillota	carbapenem;cephalosporin;cephamycin;monobactam;penam	Multidrug	1
MAG979	d__Bacteria;p__Bacillota;c__Bacilli;o__Erysipelotrichales;f__Coprobacillaceae;g__Faecalibacillus;s__Faecalibacillus faecis	p__Bacillota	disinfecting agents and antiseptics;fluoroquinolone antibiotic	Multidrug	1
MAG979	d__Bacteria;p__Bacillota;c__Bacilli;o__Erysipelotrichales;f__Coprobacillaceae;g__Faecalibacillus;s__Faecalibacillus faecis	p__Bacillota	disinfecting agents and antiseptics;fluoroquinolone antibiotic	Multidrug	1
MAG979	d__Bacteria;p__Bacillota;c__Bacilli;o__Erysipelotrichales;f__Coprobacillaceae;g__Faecalibacillus;s__Faecalibacillus faecis	p__Bacillota	disinfecting agents and antiseptics;fluoroquinolone antibiotic	Multidrug	1
MAG979	d__Bacteria;p__Bacillota;c__Bacilli;o__Erysipelotrichales;f__Coprobacillaceae;g__Faecalibacillus;s__Faecalibacillus faecis	p__Bacillota	aminocoumarin antibiotic;aminoglycoside antibiotic	Multidrug	1
MAG979	d__Bacteria;p__Bacillota;c__Bacilli;o__Erysipelotrichales;f__Coprobacillaceae;g__Faecalibacillus;s__Faecalibacillus faecis	p__Bacillota	fluoroquinolone antibiotic;macrolide antibiotic;rifamycin antibiotic	Multidrug	3
MAG979	d__Bacteria;p__Bacillota;c__Bacilli;o__Erysipelotrichales;f__Coprobacillaceae;g__Faecalibacillus;s__Faecalibacillus faecis	p__Bacillota	fluoroquinolone antibiotic;macrolide antibiotic;rifamycin antibiotic	Multidrug	1
MAG979	d__Bacteria;p__Bacillota;c__Bacilli;o__Erysipelotrichales;f__Coprobacillaceae;g__Faecalibacillus;s__Faecalibacillus faecis	p__Bacillota	carbapenem;cephalosporin;cephamycin;monobactam;penam	Multidrug	1
MAG979	d__Bacteria;p__Bacillota;c__Bacilli;o__Erysipelotrichales;f__Coprobacillaceae;g__Faecalibacillus;s__Faecalibacillus faecis	p__Bacillota	glycylcycline;tetracycline antibiotic	Multidrug	3
MAG979	d__Bacteria;p__Bacillota;c__Bacilli;o__Erysipelotrichales;f__Coprobacillaceae;g__Faecalibacillus;s__Faecalibacillus faecis	p__Bacillota	glycopeptide antibiotic;oxazolidinone antibiotic	Multidrug	3
MAG979	d__Bacteria;p__Bacillota;c__Bacilli;o__Erysipelotrichales;f__Coprobacillaceae;g__Faecalibacillus;s__Faecalibacillus faecis	p__Bacillota	oxazolidinone antibiotic;phenicol antibiotic	Multidrug	2
MAG979	d__Bacteria;p__Bacillota;c__Bacilli;o__Erysipelotrichales;f__Coprobacillaceae;g__Faecalibacillus;s__Faecalibacillus faecis	p__Bacillota	lincosamide antibiotic;pleuromutilin antibiotic;streptogramin A antibiotic;streptogramin antibiotic	Multidrug	1
MAG979	d__Bacteria;p__Bacillota;c__Bacilli;o__Erysipelotrichales;f__Coprobacillaceae;g__Faecalibacillus;s__Faecalibacillus faecis	p__Bacillota	aminoglycoside antibiotic;cephalosporin;cephamycin;penam	Multidrug	1
MAG979	d__Bacteria;p__Bacillota;c__Bacilli;o__Erysipelotrichales;f__Coprobacillaceae;g__Faecalibacillus;s__Faecalibacillus faecis	p__Bacillota	streptogramin A antibiotic;streptogramin antibiotic	Multidrug	1
MAG979	d__Bacteria;p__Bacillota;c__Bacilli;o__Erysipelotrichales;f__Coprobacillaceae;g__Faecalibacillus;s__Faecalibacillus faecis	p__Bacillota	pleuromutilin antibiotic;streptogramin A antibiotic;streptogramin antibiotic	Multidrug	1
MAG979	d__Bacteria;p__Bacillota;c__Bacilli;o__Erysipelotrichales;f__Coprobacillaceae;g__Faecalibacillus;s__Faecalibacillus faecis	p__Bacillota	lincosamide antibiotic;macrolide antibiotic;streptogramin antibiotic	MLS	1
MAG979	d__Bacteria;p__Bacillota;c__Bacilli;o__Erysipelotrichales;f__Coprobacillaceae;g__Faecalibacillus;s__Faecalibacillus faecis	p__Bacillota	lincosamide antibiotic;macrolide antibiotic;streptogramin A antibiotic;streptogramin B antibiotic;streptogramin antibiotic	MLS	1
MAG979	d__Bacteria;p__Bacillota;c__Bacilli;o__Erysipelotrichales;f__Coprobacillaceae;g__Faecalibacillus;s__Faecalibacillus faecis	p__Bacillota	macrolide antibiotic	macrolide	4
MAG979	d__Bacteria;p__Bacillota;c__Bacilli;o__Erysipelotrichales;f__Coprobacillaceae;g__Faecalibacillus;s__Faecalibacillus faecis	p__Bacillota	lincosamide antibiotic	lincosamide	1
MAG979	d__Bacteria;p__Bacillota;c__Bacilli;o__Erysipelotrichales;f__Coprobacillaceae;g__Faecalibacillus;s__Faecalibacillus faecis	p__Bacillota	glycopeptide antibiotic	glycopeptide	1
MAG979	d__Bacteria;p__Bacillota;c__Bacilli;o__Erysipelotrichales;f__Coprobacillaceae;g__Faecalibacillus;s__Faecalibacillus faecis	p__Bacillota	glycopeptide antibiotic	glycopeptide	1
MAG979	d__Bacteria;p__Bacillota;c__Bacilli;o__Erysipelotrichales;f__Coprobacillaceae;g__Faecalibacillus;s__Faecalibacillus faecis	p__Bacillota	glycopeptide antibiotic	glycopeptide	1
MAG979	d__Bacteria;p__Bacillota;c__Bacilli;o__Erysipelotrichales;f__Coprobacillaceae;g__Faecalibacillus;s__Faecalibacillus faecis	p__Bacillota	glycopeptide antibiotic	glycopeptide	1
MAG979	d__Bacteria;p__Bacillota;c__Bacilli;o__Erysipelotrichales;f__Coprobacillaceae;g__Faecalibacillus;s__Faecalibacillus faecis	p__Bacillota	glycopeptide antibiotic	glycopeptide	2
MAG979	d__Bacteria;p__Bacillota;c__Bacilli;o__Erysipelotrichales;f__Coprobacillaceae;g__Faecalibacillus;s__Faecalibacillus faecis	p__Bacillota	glycopeptide antibiotic	glycopeptide	4
MAG979	d__Bacteria;p__Bacillota;c__Bacilli;o__Erysipelotrichales;f__Coprobacillaceae;g__Faecalibacillus;s__Faecalibacillus faecis	p__Bacillota	glycopeptide antibiotic	glycopeptide	2
MAG979	d__Bacteria;p__Bacillota;c__Bacilli;o__Erysipelotrichales;f__Coprobacillaceae;g__Faecalibacillus;s__Faecalibacillus faecis	p__Bacillota	glycopeptide antibiotic	glycopeptide	1
MAG979	d__Bacteria;p__Bacillota;c__Bacilli;o__Erysipelotrichales;f__Coprobacillaceae;g__Faecalibacillus;s__Faecalibacillus faecis	p__Bacillota	glycopeptide antibiotic	glycopeptide	1
MAG979	d__Bacteria;p__Bacillota;c__Bacilli;o__Erysipelotrichales;f__Coprobacillaceae;g__Faecalibacillus;s__Faecalibacillus faecis	p__Bacillota	glycopeptide antibiotic	glycopeptide	2
MAG979	d__Bacteria;p__Bacillota;c__Bacilli;o__Erysipelotrichales;f__Coprobacillaceae;g__Faecalibacillus;s__Faecalibacillus faecis	p__Bacillota	glycopeptide antibiotic	glycopeptide	1
MAG979	d__Bacteria;p__Bacillota;c__Bacilli;o__Erysipelotrichales;f__Coprobacillaceae;g__Faecalibacillus;s__Faecalibacillus faecis	p__Bacillota	glycopeptide antibiotic	glycopeptide	1
MAG979	d__Bacteria;p__Bacillota;c__Bacilli;o__Erysipelotrichales;f__Coprobacillaceae;g__Faecalibacillus;s__Faecalibacillus faecis	p__Bacillota	glycopeptide antibiotic	glycopeptide	1
MAG979	d__Bacteria;p__Bacillota;c__Bacilli;o__Erysipelotrichales;f__Coprobacillaceae;g__Faecalibacillus;s__Faecalibacillus faecis	p__Bacillota	glycopeptide antibiotic	glycopeptide	1
MAG979	d__Bacteria;p__Bacillota;c__Bacilli;o__Erysipelotrichales;f__Coprobacillaceae;g__Faecalibacillus;s__Faecalibacillus faecis	p__Bacillota	glycopeptide antibiotic	glycopeptide	1
MAG979	d__Bacteria;p__Bacillota;c__Bacilli;o__Erysipelotrichales;f__Coprobacillaceae;g__Faecalibacillus;s__Faecalibacillus faecis	p__Bacillota	glycopeptide antibiotic	glycopeptide	1
MAG979	d__Bacteria;p__Bacillota;c__Bacilli;o__Erysipelotrichales;f__Coprobacillaceae;g__Faecalibacillus;s__Faecalibacillus faecis	p__Bacillota	fusidane antibiotic	fusidane	1
MAG979	d__Bacteria;p__Bacillota;c__Bacilli;o__Erysipelotrichales;f__Coprobacillaceae;g__Faecalibacillus;s__Faecalibacillus faecis	p__Bacillota	fluoroquinolone antibiotic	fluoroquinolone	1
MAG979	d__Bacteria;p__Bacillota;c__Bacilli;o__Erysipelotrichales;f__Coprobacillaceae;g__Faecalibacillus;s__Faecalibacillus faecis	p__Bacillota	fluoroquinolone antibiotic	fluoroquinolone	5
MAG979	d__Bacteria;p__Bacillota;c__Bacilli;o__Erysipelotrichales;f__Coprobacillaceae;g__Faecalibacillus;s__Faecalibacillus faecis	p__Bacillota	fluoroquinolone antibiotic	fluoroquinolone	3
MAG979	d__Bacteria;p__Bacillota;c__Bacilli;o__Erysipelotrichales;f__Coprobacillaceae;g__Faecalibacillus;s__Faecalibacillus faecis	p__Bacillota	elfamycin antibiotic	elfamycin	1
MAG979	d__Bacteria;p__Bacillota;c__Bacilli;o__Erysipelotrichales;f__Coprobacillaceae;g__Faecalibacillus;s__Faecalibacillus faecis	p__Bacillota	diaminopyrimidine antibiotic	diaminopyrimidine	1
MAG979	d__Bacteria;p__Bacillota;c__Bacilli;o__Erysipelotrichales;f__Coprobacillaceae;g__Faecalibacillus;s__Faecalibacillus faecis	p__Bacillota	cephalosporin	cephalosporin	1
MAG979	d__Bacteria;p__Bacillota;c__Bacilli;o__Erysipelotrichales;f__Coprobacillaceae;g__Faecalibacillus;s__Faecalibacillus faecis	p__Bacillota	aminoglycoside antibiotic	aminoglycoside	1
MAG979	d__Bacteria;p__Bacillota;c__Bacilli;o__Erysipelotrichales;f__Coprobacillaceae;g__Faecalibacillus;s__Faecalibacillus faecis	p__Bacillota	aminoglycoside antibiotic	aminoglycoside	2
MAG979	d__Bacteria;p__Bacillota;c__Bacilli;o__Erysipelotrichales;f__Coprobacillaceae;g__Faecalibacillus;s__Faecalibacillus faecis	p__Bacillota	aminoglycoside antibiotic	aminoglycoside	2
MAG979	d__Bacteria;p__Bacillota;c__Bacilli;o__Erysipelotrichales;f__Coprobacillaceae;g__Faecalibacillus;s__Faecalibacillus faecis	p__Bacillota	aminoglycoside antibiotic	aminoglycoside	1
MAG979	d__Bacteria;p__Bacillota;c__Bacilli;o__Erysipelotrichales;f__Coprobacillaceae;g__Faecalibacillus;s__Faecalibacillus faecis	p__Bacillota	aminocoumarin antibiotic	aminocoumarin	2
MAG979	d__Bacteria;p__Bacillota;c__Bacilli;o__Erysipelotrichales;f__Coprobacillaceae;g__Faecalibacillus;s__Faecalibacillus faecis	p__Bacillota	aminocoumarin antibiotic	aminocoumarin	1
MAG979	d__Bacteria;p__Bacillota;c__Bacilli;o__Erysipelotrichales;f__Coprobacillaceae;g__Faecalibacillus;s__Faecalibacillus faecis	p__Bacillota	aminocoumarin antibiotic	aminocoumarin	1
MAG978	d__Bacteria;p__Bacillota_A;c__Clostridia;o__Lachnospirales;f__Lachnospiraceae;g__Hominisplanchenecus;s__Hominisplanchenecus faecis	p__Bacillota_A	disinfecting agents and antiseptics	Triclosan	1
MAG978	d__Bacteria;p__Bacillota_A;c__Clostridia;o__Lachnospirales;f__Lachnospiraceae;g__Hominisplanchenecus;s__Hominisplanchenecus faecis	p__Bacillota_A	tetracycline antibiotic	tetracycline	1
MAG978	d__Bacteria;p__Bacillota_A;c__Clostridia;o__Lachnospirales;f__Lachnospiraceae;g__Hominisplanchenecus;s__Hominisplanchenecus faecis	p__Bacillota_A	tetracycline antibiotic	tetracycline	1
MAG978	d__Bacteria;p__Bacillota_A;c__Clostridia;o__Lachnospirales;f__Lachnospiraceae;g__Hominisplanchenecus;s__Hominisplanchenecus faecis	p__Bacillota_A	tetracycline antibiotic	tetracycline	1
MAG978	d__Bacteria;p__Bacillota_A;c__Clostridia;o__Lachnospirales;f__Lachnospiraceae;g__Hominisplanchenecus;s__Hominisplanchenecus faecis	p__Bacillota_A	tetracycline antibiotic	tetracycline	2
MAG978	d__Bacteria;p__Bacillota_A;c__Clostridia;o__Lachnospirales;f__Lachnospiraceae;g__Hominisplanchenecus;s__Hominisplanchenecus faecis	p__Bacillota_A	tetracycline antibiotic	tetracycline	1
MAG978	d__Bacteria;p__Bacillota_A;c__Clostridia;o__Lachnospirales;f__Lachnospiraceae;g__Hominisplanchenecus;s__Hominisplanchenecus faecis	p__Bacillota_A	tetracycline antibiotic	tetracycline	2
MAG978	d__Bacteria;p__Bacillota_A;c__Clostridia;o__Lachnospirales;f__Lachnospiraceae;g__Hominisplanchenecus;s__Hominisplanchenecus faecis	p__Bacillota_A	tetracycline antibiotic	tetracycline	1
MAG978	d__Bacteria;p__Bacillota_A;c__Clostridia;o__Lachnospirales;f__Lachnospiraceae;g__Hominisplanchenecus;s__Hominisplanchenecus faecis	p__Bacillota_A	sulfonamide antibiotic	sulfonamide	1
MAG978	d__Bacteria;p__Bacillota_A;c__Clostridia;o__Lachnospirales;f__Lachnospiraceae;g__Hominisplanchenecus;s__Hominisplanchenecus faecis	p__Bacillota_A	salicylic acid antibiotic	salicylic acid	2
MAG978	d__Bacteria;p__Bacillota_A;c__Clostridia;o__Lachnospirales;f__Lachnospiraceae;g__Hominisplanchenecus;s__Hominisplanchenecus faecis	p__Bacillota_A	rifamycin antibiotic	rifamycin	1
MAG978	d__Bacteria;p__Bacillota_A;c__Clostridia;o__Lachnospirales;f__Lachnospiraceae;g__Hominisplanchenecus;s__Hominisplanchenecus faecis	p__Bacillota_A	pyrazine antibiotic	pyrazine	2
MAG978	d__Bacteria;p__Bacillota_A;c__Clostridia;o__Lachnospirales;f__Lachnospiraceae;g__Hominisplanchenecus;s__Hominisplanchenecus faecis	p__Bacillota_A	pleuromutilin antibiotic	pleuromutilin	1
MAG978	d__Bacteria;p__Bacillota_A;c__Clostridia;o__Lachnospirales;f__Lachnospiraceae;g__Hominisplanchenecus;s__Hominisplanchenecus faecis	p__Bacillota_A	pleuromutilin antibiotic	pleuromutilin	1
MAG978	d__Bacteria;p__Bacillota_A;c__Clostridia;o__Lachnospirales;f__Lachnospiraceae;g__Hominisplanchenecus;s__Hominisplanchenecus faecis	p__Bacillota_A	pleuromutilin antibiotic	pleuromutilin	1
MAG978	d__Bacteria;p__Bacillota_A;c__Clostridia;o__Lachnospirales;f__Lachnospiraceae;g__Hominisplanchenecus;s__Hominisplanchenecus faecis	p__Bacillota_A	phosphonic acid antibiotic	phosphonic acid	1
MAG978	d__Bacteria;p__Bacillota_A;c__Clostridia;o__Lachnospirales;f__Lachnospiraceae;g__Hominisplanchenecus;s__Hominisplanchenecus faecis	p__Bacillota_A	phosphonic acid antibiotic	phosphonic acid	1
MAG978	d__Bacteria;p__Bacillota_A;c__Clostridia;o__Lachnospirales;f__Lachnospiraceae;g__Hominisplanchenecus;s__Hominisplanchenecus faecis	p__Bacillota_A	phosphonic acid antibiotic	phosphonic acid	1
MAG978	d__Bacteria;p__Bacillota_A;c__Clostridia;o__Lachnospirales;f__Lachnospiraceae;g__Hominisplanchenecus;s__Hominisplanchenecus faecis	p__Bacillota_A	peptide antibiotic	peptide	1
MAG978	d__Bacteria;p__Bacillota_A;c__Clostridia;o__Lachnospirales;f__Lachnospiraceae;g__Hominisplanchenecus;s__Hominisplanchenecus faecis	p__Bacillota_A	peptide antibiotic	peptide	1
MAG978	d__Bacteria;p__Bacillota_A;c__Clostridia;o__Lachnospirales;f__Lachnospiraceae;g__Hominisplanchenecus;s__Hominisplanchenecus faecis	p__Bacillota_A	peptide antibiotic	peptide	4
MAG978	d__Bacteria;p__Bacillota_A;c__Clostridia;o__Lachnospirales;f__Lachnospiraceae;g__Hominisplanchenecus;s__Hominisplanchenecus faecis	p__Bacillota_A	peptide antibiotic	peptide	1
MAG978	d__Bacteria;p__Bacillota_A;c__Clostridia;o__Lachnospirales;f__Lachnospiraceae;g__Hominisplanchenecus;s__Hominisplanchenecus faecis	p__Bacillota_A	peptide antibiotic	peptide	1
MAG978	d__Bacteria;p__Bacillota_A;c__Clostridia;o__Lachnospirales;f__Lachnospiraceae;g__Hominisplanchenecus;s__Hominisplanchenecus faecis	p__Bacillota_A	peptide antibiotic	peptide	1
MAG978	d__Bacteria;p__Bacillota_A;c__Clostridia;o__Lachnospirales;f__Lachnospiraceae;g__Hominisplanchenecus;s__Hominisplanchenecus faecis	p__Bacillota_A	peptide antibiotic	peptide	1
MAG978	d__Bacteria;p__Bacillota_A;c__Clostridia;o__Lachnospirales;f__Lachnospiraceae;g__Hominisplanchenecus;s__Hominisplanchenecus faecis	p__Bacillota_A	peptide antibiotic	peptide	2
MAG978	d__Bacteria;p__Bacillota_A;c__Clostridia;o__Lachnospirales;f__Lachnospiraceae;g__Hominisplanchenecus;s__Hominisplanchenecus faecis	p__Bacillota_A	peptide antibiotic	peptide	4
MAG978	d__Bacteria;p__Bacillota_A;c__Clostridia;o__Lachnospirales;f__Lachnospiraceae;g__Hominisplanchenecus;s__Hominisplanchenecus faecis	p__Bacillota_A	peptide antibiotic	peptide	1
MAG978	d__Bacteria;p__Bacillota_A;c__Clostridia;o__Lachnospirales;f__Lachnospiraceae;g__Hominisplanchenecus;s__Hominisplanchenecus faecis	p__Bacillota_A	peptide antibiotic	peptide	1
MAG978	d__Bacteria;p__Bacillota_A;c__Clostridia;o__Lachnospirales;f__Lachnospiraceae;g__Hominisplanchenecus;s__Hominisplanchenecus faecis	p__Bacillota_A	nitroimidazole antibiotic	nitroimidazole	1
MAG978	d__Bacteria;p__Bacillota_A;c__Clostridia;o__Lachnospirales;f__Lachnospiraceae;g__Hominisplanchenecus;s__Hominisplanchenecus faecis	p__Bacillota_A	mupirocin-like antibiotic	mupirocin-like	1
MAG978	d__Bacteria;p__Bacillota_A;c__Clostridia;o__Lachnospirales;f__Lachnospiraceae;g__Hominisplanchenecus;s__Hominisplanchenecus faecis	p__Bacillota_A	mupirocin-like antibiotic	mupirocin-like	1
MAG978	d__Bacteria;p__Bacillota_A;c__Clostridia;o__Lachnospirales;f__Lachnospiraceae;g__Hominisplanchenecus;s__Hominisplanchenecus faecis	p__Bacillota_A	mupirocin-like antibiotic	mupirocin-like	1
MAG978	d__Bacteria;p__Bacillota_A;c__Clostridia;o__Lachnospirales;f__Lachnospiraceae;g__Hominisplanchenecus;s__Hominisplanchenecus faecis	p__Bacillota_A	lincosamide antibiotic;nucleoside antibiotic;streptogramin A antibiotic;streptogramin antibiotic	Multidrug	1
MAG978	d__Bacteria;p__Bacillota_A;c__Clostridia;o__Lachnospirales;f__Lachnospiraceae;g__Hominisplanchenecus;s__Hominisplanchenecus faecis	p__Bacillota_A	fluoroquinolone antibiotic;nybomycin-like antibiotic	Multidrug	2
MAG978	d__Bacteria;p__Bacillota_A;c__Clostridia;o__Lachnospirales;f__Lachnospiraceae;g__Hominisplanchenecus;s__Hominisplanchenecus faecis	p__Bacillota_A	aminocoumarin antibiotic;fluoroquinolone antibiotic	Multidrug	2
MAG978	d__Bacteria;p__Bacillota_A;c__Clostridia;o__Lachnospirales;f__Lachnospiraceae;g__Hominisplanchenecus;s__Hominisplanchenecus faecis	p__Bacillota_A	peptide antibiotic;rifamycin antibiotic	Multidrug	1
MAG978	d__Bacteria;p__Bacillota_A;c__Clostridia;o__Lachnospirales;f__Lachnospiraceae;g__Hominisplanchenecus;s__Hominisplanchenecus faecis	p__Bacillota_A	macrolide antibiotic;peptide antibiotic	Multidrug	1
MAG978	d__Bacteria;p__Bacillota_A;c__Clostridia;o__Lachnospirales;f__Lachnospiraceae;g__Hominisplanchenecus;s__Hominisplanchenecus faecis	p__Bacillota_A	diarylquinoline antibiotic;fluoroquinolone antibiotic	Multidrug	1
MAG978	d__Bacteria;p__Bacillota_A;c__Clostridia;o__Lachnospirales;f__Lachnospiraceae;g__Hominisplanchenecus;s__Hominisplanchenecus faecis	p__Bacillota_A	carbapenem;cephalosporin;cephamycin;monobactam;penam	Multidrug	1
MAG978	d__Bacteria;p__Bacillota_A;c__Clostridia;o__Lachnospirales;f__Lachnospiraceae;g__Hominisplanchenecus;s__Hominisplanchenecus faecis	p__Bacillota_A	macrolide antibiotic;peptide antibiotic	Multidrug	1
MAG978	d__Bacteria;p__Bacillota_A;c__Clostridia;o__Lachnospirales;f__Lachnospiraceae;g__Hominisplanchenecus;s__Hominisplanchenecus faecis	p__Bacillota_A	carbapenem;cephalosporin;cephamycin;monobactam;penam	Multidrug	1
MAG978	d__Bacteria;p__Bacillota_A;c__Clostridia;o__Lachnospirales;f__Lachnospiraceae;g__Hominisplanchenecus;s__Hominisplanchenecus faecis	p__Bacillota_A	glycylcycline;tetracycline antibiotic	Multidrug	2
MAG978	d__Bacteria;p__Bacillota_A;c__Clostridia;o__Lachnospirales;f__Lachnospiraceae;g__Hominisplanchenecus;s__Hominisplanchenecus faecis	p__Bacillota_A	glycylcycline;tetracycline antibiotic	Multidrug	1
MAG978	d__Bacteria;p__Bacillota_A;c__Clostridia;o__Lachnospirales;f__Lachnospiraceae;g__Hominisplanchenecus;s__Hominisplanchenecus faecis	p__Bacillota_A	disinfecting agents and antiseptics;fluoroquinolone antibiotic	Multidrug	2
MAG978	d__Bacteria;p__Bacillota_A;c__Clostridia;o__Lachnospirales;f__Lachnospiraceae;g__Hominisplanchenecus;s__Hominisplanchenecus faecis	p__Bacillota_A	disinfecting agents and antiseptics;fluoroquinolone antibiotic	Multidrug	1
MAG978	d__Bacteria;p__Bacillota_A;c__Clostridia;o__Lachnospirales;f__Lachnospiraceae;g__Hominisplanchenecus;s__Hominisplanchenecus faecis	p__Bacillota_A	aminocoumarin antibiotic;aminoglycoside antibiotic	Multidrug	1
MAG978	d__Bacteria;p__Bacillota_A;c__Clostridia;o__Lachnospirales;f__Lachnospiraceae;g__Hominisplanchenecus;s__Hominisplanchenecus faecis	p__Bacillota_A	glycopeptide antibiotic;lincosamide antibiotic;oxazolidinone antibiotic;phenicol antibiotic;streptogramin antibiotic	Multidrug	1
MAG978	d__Bacteria;p__Bacillota_A;c__Clostridia;o__Lachnospirales;f__Lachnospiraceae;g__Hominisplanchenecus;s__Hominisplanchenecus faecis	p__Bacillota_A	fluoroquinolone antibiotic;macrolide antibiotic;rifamycin antibiotic	Multidrug	7
MAG978	d__Bacteria;p__Bacillota_A;c__Clostridia;o__Lachnospirales;f__Lachnospiraceae;g__Hominisplanchenecus;s__Hominisplanchenecus faecis	p__Bacillota_A	fluoroquinolone antibiotic;macrolide antibiotic;penam;tetracycline antibiotic	Multidrug	2
MAG978	d__Bacteria;p__Bacillota_A;c__Clostridia;o__Lachnospirales;f__Lachnospiraceae;g__Hominisplanchenecus;s__Hominisplanchenecus faecis	p__Bacillota_A	lincosamide antibiotic;pleuromutilin antibiotic;streptogramin antibiotic	Multidrug	1
MAG978	d__Bacteria;p__Bacillota_A;c__Clostridia;o__Lachnospirales;f__Lachnospiraceae;g__Hominisplanchenecus;s__Hominisplanchenecus faecis	p__Bacillota_A	carbapenem;cephalosporin;cephamycin;disinfecting agents and antiseptics;fluoroquinolone antibiotic;glycylcycline;monobactam;penam;penem;phenicol antibiotic;rifamycin antibiotic;tetracycline antibiotic	Multidrug	1
MAG978	d__Bacteria;p__Bacillota_A;c__Clostridia;o__Lachnospirales;f__Lachnospiraceae;g__Hominisplanchenecus;s__Hominisplanchenecus faecis	p__Bacillota_A	carbapenem;cephalosporin;cephamycin;monobactam;penam	Multidrug	1
MAG978	d__Bacteria;p__Bacillota_A;c__Clostridia;o__Lachnospirales;f__Lachnospiraceae;g__Hominisplanchenecus;s__Hominisplanchenecus faecis	p__Bacillota_A	glycylcycline;tetracycline antibiotic	Multidrug	1
MAG978	d__Bacteria;p__Bacillota_A;c__Clostridia;o__Lachnospirales;f__Lachnospiraceae;g__Hominisplanchenecus;s__Hominisplanchenecus faecis	p__Bacillota_A	glycopeptide antibiotic;oxazolidinone antibiotic	Multidrug	5
MAG978	d__Bacteria;p__Bacillota_A;c__Clostridia;o__Lachnospirales;f__Lachnospiraceae;g__Hominisplanchenecus;s__Hominisplanchenecus faecis	p__Bacillota_A	oxazolidinone antibiotic;phenicol antibiotic	Multidrug	2
MAG978	d__Bacteria;p__Bacillota_A;c__Clostridia;o__Lachnospirales;f__Lachnospiraceae;g__Hominisplanchenecus;s__Hominisplanchenecus faecis	p__Bacillota_A	oxazolidinone antibiotic;phenicol antibiotic;tetracycline antibiotic	Multidrug	1
MAG978	d__Bacteria;p__Bacillota_A;c__Clostridia;o__Lachnospirales;f__Lachnospiraceae;g__Hominisplanchenecus;s__Hominisplanchenecus faecis	p__Bacillota_A	lincosamide antibiotic;pleuromutilin antibiotic;streptogramin A antibiotic;streptogramin antibiotic	Multidrug	1
MAG978	d__Bacteria;p__Bacillota_A;c__Clostridia;o__Lachnospirales;f__Lachnospiraceae;g__Hominisplanchenecus;s__Hominisplanchenecus faecis	p__Bacillota_A	streptogramin A antibiotic;streptogramin antibiotic	Multidrug	1
MAG978	d__Bacteria;p__Bacillota_A;c__Clostridia;o__Lachnospirales;f__Lachnospiraceae;g__Hominisplanchenecus;s__Hominisplanchenecus faecis	p__Bacillota_A	pleuromutilin antibiotic;streptogramin A antibiotic;streptogramin antibiotic	Multidrug	1
MAG978	d__Bacteria;p__Bacillota_A;c__Clostridia;o__Lachnospirales;f__Lachnospiraceae;g__Hominisplanchenecus;s__Hominisplanchenecus faecis	p__Bacillota_A	lincosamide antibiotic;macrolide antibiotic;streptogramin B antibiotic;streptogramin antibiotic	MLS	1
MAG978	d__Bacteria;p__Bacillota_A;c__Clostridia;o__Lachnospirales;f__Lachnospiraceae;g__Hominisplanchenecus;s__Hominisplanchenecus faecis	p__Bacillota_A	macrolide antibiotic	macrolide	7
MAG978	d__Bacteria;p__Bacillota_A;c__Clostridia;o__Lachnospirales;f__Lachnospiraceae;g__Hominisplanchenecus;s__Hominisplanchenecus faecis	p__Bacillota_A	macrolide antibiotic	macrolide	1
MAG978	d__Bacteria;p__Bacillota_A;c__Clostridia;o__Lachnospirales;f__Lachnospiraceae;g__Hominisplanchenecus;s__Hominisplanchenecus faecis	p__Bacillota_A	lincosamide antibiotic	lincosamide	1
MAG978	d__Bacteria;p__Bacillota_A;c__Clostridia;o__Lachnospirales;f__Lachnospiraceae;g__Hominisplanchenecus;s__Hominisplanchenecus faecis	p__Bacillota_A	glycopeptide antibiotic	glycopeptide	1
MAG978	d__Bacteria;p__Bacillota_A;c__Clostridia;o__Lachnospirales;f__Lachnospiraceae;g__Hominisplanchenecus;s__Hominisplanchenecus faecis	p__Bacillota_A	glycopeptide antibiotic	glycopeptide	1
MAG978	d__Bacteria;p__Bacillota_A;c__Clostridia;o__Lachnospirales;f__Lachnospiraceae;g__Hominisplanchenecus;s__Hominisplanchenecus faecis	p__Bacillota_A	glycopeptide antibiotic	glycopeptide	1
MAG978	d__Bacteria;p__Bacillota_A;c__Clostridia;o__Lachnospirales;f__Lachnospiraceae;g__Hominisplanchenecus;s__Hominisplanchenecus faecis	p__Bacillota_A	glycopeptide antibiotic	glycopeptide	1
MAG978	d__Bacteria;p__Bacillota_A;c__Clostridia;o__Lachnospirales;f__Lachnospiraceae;g__Hominisplanchenecus;s__Hominisplanchenecus faecis	p__Bacillota_A	glycopeptide antibiotic	glycopeptide	2
MAG978	d__Bacteria;p__Bacillota_A;c__Clostridia;o__Lachnospirales;f__Lachnospiraceae;g__Hominisplanchenecus;s__Hominisplanchenecus faecis	p__Bacillota_A	glycopeptide antibiotic	glycopeptide	1
MAG978	d__Bacteria;p__Bacillota_A;c__Clostridia;o__Lachnospirales;f__Lachnospiraceae;g__Hominisplanchenecus;s__Hominisplanchenecus faecis	p__Bacillota_A	glycopeptide antibiotic	glycopeptide	1
MAG978	d__Bacteria;p__Bacillota_A;c__Clostridia;o__Lachnospirales;f__Lachnospiraceae;g__Hominisplanchenecus;s__Hominisplanchenecus faecis	p__Bacillota_A	glycopeptide antibiotic	glycopeptide	3
MAG978	d__Bacteria;p__Bacillota_A;c__Clostridia;o__Lachnospirales;f__Lachnospiraceae;g__Hominisplanchenecus;s__Hominisplanchenecus faecis	p__Bacillota_A	glycopeptide antibiotic	glycopeptide	2
MAG978	d__Bacteria;p__Bacillota_A;c__Clostridia;o__Lachnospirales;f__Lachnospiraceae;g__Hominisplanchenecus;s__Hominisplanchenecus faecis	p__Bacillota_A	glycopeptide antibiotic	glycopeptide	1
MAG978	d__Bacteria;p__Bacillota_A;c__Clostridia;o__Lachnospirales;f__Lachnospiraceae;g__Hominisplanchenecus;s__Hominisplanchenecus faecis	p__Bacillota_A	glycopeptide antibiotic	glycopeptide	1
MAG978	d__Bacteria;p__Bacillota_A;c__Clostridia;o__Lachnospirales;f__Lachnospiraceae;g__Hominisplanchenecus;s__Hominisplanchenecus faecis	p__Bacillota_A	glycopeptide antibiotic	glycopeptide	1
MAG978	d__Bacteria;p__Bacillota_A;c__Clostridia;o__Lachnospirales;f__Lachnospiraceae;g__Hominisplanchenecus;s__Hominisplanchenecus faecis	p__Bacillota_A	glycopeptide antibiotic	glycopeptide	1
MAG978	d__Bacteria;p__Bacillota_A;c__Clostridia;o__Lachnospirales;f__Lachnospiraceae;g__Hominisplanchenecus;s__Hominisplanchenecus faecis	p__Bacillota_A	glycopeptide antibiotic	glycopeptide	4
MAG978	d__Bacteria;p__Bacillota_A;c__Clostridia;o__Lachnospirales;f__Lachnospiraceae;g__Hominisplanchenecus;s__Hominisplanchenecus faecis	p__Bacillota_A	glycopeptide antibiotic	glycopeptide	1
MAG978	d__Bacteria;p__Bacillota_A;c__Clostridia;o__Lachnospirales;f__Lachnospiraceae;g__Hominisplanchenecus;s__Hominisplanchenecus faecis	p__Bacillota_A	glycopeptide antibiotic	glycopeptide	1
MAG978	d__Bacteria;p__Bacillota_A;c__Clostridia;o__Lachnospirales;f__Lachnospiraceae;g__Hominisplanchenecus;s__Hominisplanchenecus faecis	p__Bacillota_A	glycopeptide antibiotic	glycopeptide	1
MAG978	d__Bacteria;p__Bacillota_A;c__Clostridia;o__Lachnospirales;f__Lachnospiraceae;g__Hominisplanchenecus;s__Hominisplanchenecus faecis	p__Bacillota_A	glycopeptide antibiotic	glycopeptide	1
MAG978	d__Bacteria;p__Bacillota_A;c__Clostridia;o__Lachnospirales;f__Lachnospiraceae;g__Hominisplanchenecus;s__Hominisplanchenecus faecis	p__Bacillota_A	glycopeptide antibiotic	glycopeptide	1
MAG978	d__Bacteria;p__Bacillota_A;c__Clostridia;o__Lachnospirales;f__Lachnospiraceae;g__Hominisplanchenecus;s__Hominisplanchenecus faecis	p__Bacillota_A	fusidane antibiotic	fusidane	2
MAG978	d__Bacteria;p__Bacillota_A;c__Clostridia;o__Lachnospirales;f__Lachnospiraceae;g__Hominisplanchenecus;s__Hominisplanchenecus faecis	p__Bacillota_A	fusidane antibiotic	fusidane	1
MAG978	d__Bacteria;p__Bacillota_A;c__Clostridia;o__Lachnospirales;f__Lachnospiraceae;g__Hominisplanchenecus;s__Hominisplanchenecus faecis	p__Bacillota_A	fluoroquinolone antibiotic	fluoroquinolone	2
MAG978	d__Bacteria;p__Bacillota_A;c__Clostridia;o__Lachnospirales;f__Lachnospiraceae;g__Hominisplanchenecus;s__Hominisplanchenecus faecis	p__Bacillota_A	fluoroquinolone antibiotic	fluoroquinolone	4
MAG978	d__Bacteria;p__Bacillota_A;c__Clostridia;o__Lachnospirales;f__Lachnospiraceae;g__Hominisplanchenecus;s__Hominisplanchenecus faecis	p__Bacillota_A	diaminopyrimidine antibiotic	diaminopyrimidine	1
MAG978	d__Bacteria;p__Bacillota_A;c__Clostridia;o__Lachnospirales;f__Lachnospiraceae;g__Hominisplanchenecus;s__Hominisplanchenecus faecis	p__Bacillota_A	cephalosporin	cephalosporin	1
MAG978	d__Bacteria;p__Bacillota_A;c__Clostridia;o__Lachnospirales;f__Lachnospiraceae;g__Hominisplanchenecus;s__Hominisplanchenecus faecis	p__Bacillota_A	carbapenem	carbapenem	1
MAG978	d__Bacteria;p__Bacillota_A;c__Clostridia;o__Lachnospirales;f__Lachnospiraceae;g__Hominisplanchenecus;s__Hominisplanchenecus faecis	p__Bacillota_A	carbapenem	carbapenem	1
MAG978	d__Bacteria;p__Bacillota_A;c__Clostridia;o__Lachnospirales;f__Lachnospiraceae;g__Hominisplanchenecus;s__Hominisplanchenecus faecis	p__Bacillota_A	aminoglycoside antibiotic	aminoglycoside	1
MAG978	d__Bacteria;p__Bacillota_A;c__Clostridia;o__Lachnospirales;f__Lachnospiraceae;g__Hominisplanchenecus;s__Hominisplanchenecus faecis	p__Bacillota_A	aminoglycoside antibiotic	aminoglycoside	1
MAG978	d__Bacteria;p__Bacillota_A;c__Clostridia;o__Lachnospirales;f__Lachnospiraceae;g__Hominisplanchenecus;s__Hominisplanchenecus faecis	p__Bacillota_A	aminoglycoside antibiotic	aminoglycoside	1
MAG978	d__Bacteria;p__Bacillota_A;c__Clostridia;o__Lachnospirales;f__Lachnospiraceae;g__Hominisplanchenecus;s__Hominisplanchenecus faecis	p__Bacillota_A	aminoglycoside antibiotic	aminoglycoside	4
MAG978	d__Bacteria;p__Bacillota_A;c__Clostridia;o__Lachnospirales;f__Lachnospiraceae;g__Hominisplanchenecus;s__Hominisplanchenecus faecis	p__Bacillota_A	aminoglycoside antibiotic	aminoglycoside	2
MAG978	d__Bacteria;p__Bacillota_A;c__Clostridia;o__Lachnospirales;f__Lachnospiraceae;g__Hominisplanchenecus;s__Hominisplanchenecus faecis	p__Bacillota_A	aminoglycoside antibiotic	aminoglycoside	1
MAG978	d__Bacteria;p__Bacillota_A;c__Clostridia;o__Lachnospirales;f__Lachnospiraceae;g__Hominisplanchenecus;s__Hominisplanchenecus faecis	p__Bacillota_A	aminocoumarin antibiotic	aminocoumarin	3
MAG977	d__Bacteria;p__Actinomycetota;c__Actinomycetia;o__Actinomycetales;f__Bifidobacteriaceae;g__Bifidobacterium;s__Bifidobacterium longum	p__Actinomycetota	disinfecting agents and antiseptics	Triclosan	1
MAG977	d__Bacteria;p__Actinomycetota;c__Actinomycetia;o__Actinomycetales;f__Bifidobacteriaceae;g__Bifidobacterium;s__Bifidobacterium longum	p__Actinomycetota	tetracycline antibiotic	tetracycline	1
MAG977	d__Bacteria;p__Actinomycetota;c__Actinomycetia;o__Actinomycetales;f__Bifidobacteriaceae;g__Bifidobacterium;s__Bifidobacterium longum	p__Actinomycetota	tetracycline antibiotic	tetracycline	1
MAG977	d__Bacteria;p__Actinomycetota;c__Actinomycetia;o__Actinomycetales;f__Bifidobacteriaceae;g__Bifidobacterium;s__Bifidobacterium longum	p__Actinomycetota	tetracycline antibiotic	tetracycline	1
MAG977	d__Bacteria;p__Actinomycetota;c__Actinomycetia;o__Actinomycetales;f__Bifidobacteriaceae;g__Bifidobacterium;s__Bifidobacterium longum	p__Actinomycetota	tetracycline antibiotic	tetracycline	1
MAG977	d__Bacteria;p__Actinomycetota;c__Actinomycetia;o__Actinomycetales;f__Bifidobacteriaceae;g__Bifidobacterium;s__Bifidobacterium longum	p__Actinomycetota	tetracycline antibiotic	tetracycline	4
MAG977	d__Bacteria;p__Actinomycetota;c__Actinomycetia;o__Actinomycetales;f__Bifidobacteriaceae;g__Bifidobacterium;s__Bifidobacterium longum	p__Actinomycetota	tetracycline antibiotic	tetracycline	1
MAG977	d__Bacteria;p__Actinomycetota;c__Actinomycetia;o__Actinomycetales;f__Bifidobacteriaceae;g__Bifidobacterium;s__Bifidobacterium longum	p__Actinomycetota	tetracycline antibiotic	tetracycline	1
MAG977	d__Bacteria;p__Actinomycetota;c__Actinomycetia;o__Actinomycetales;f__Bifidobacteriaceae;g__Bifidobacterium;s__Bifidobacterium longum	p__Actinomycetota	salicylic acid antibiotic	salicylic acid	1
MAG977	d__Bacteria;p__Actinomycetota;c__Actinomycetia;o__Actinomycetales;f__Bifidobacteriaceae;g__Bifidobacterium;s__Bifidobacterium longum	p__Actinomycetota	salicylic acid antibiotic	salicylic acid	1
MAG977	d__Bacteria;p__Actinomycetota;c__Actinomycetia;o__Actinomycetales;f__Bifidobacteriaceae;g__Bifidobacterium;s__Bifidobacterium longum	p__Actinomycetota	rifamycin antibiotic	rifamycin	1
MAG977	d__Bacteria;p__Actinomycetota;c__Actinomycetia;o__Actinomycetales;f__Bifidobacteriaceae;g__Bifidobacterium;s__Bifidobacterium longum	p__Actinomycetota	rifamycin antibiotic	rifamycin	1
MAG977	d__Bacteria;p__Actinomycetota;c__Actinomycetia;o__Actinomycetales;f__Bifidobacteriaceae;g__Bifidobacterium;s__Bifidobacterium longum	p__Actinomycetota	pyrazine antibiotic	pyrazine	2
MAG977	d__Bacteria;p__Actinomycetota;c__Actinomycetia;o__Actinomycetales;f__Bifidobacteriaceae;g__Bifidobacterium;s__Bifidobacterium longum	p__Actinomycetota	pleuromutilin antibiotic	pleuromutilin	4
MAG977	d__Bacteria;p__Actinomycetota;c__Actinomycetia;o__Actinomycetales;f__Bifidobacteriaceae;g__Bifidobacterium;s__Bifidobacterium longum	p__Actinomycetota	pleuromutilin antibiotic	pleuromutilin	1
MAG977	d__Bacteria;p__Actinomycetota;c__Actinomycetia;o__Actinomycetales;f__Bifidobacteriaceae;g__Bifidobacterium;s__Bifidobacterium longum	p__Actinomycetota	phosphonic acid antibiotic	phosphonic acid	1
MAG977	d__Bacteria;p__Actinomycetota;c__Actinomycetia;o__Actinomycetales;f__Bifidobacteriaceae;g__Bifidobacterium;s__Bifidobacterium longum	p__Actinomycetota	phosphonic acid antibiotic	phosphonic acid	1
MAG977	d__Bacteria;p__Actinomycetota;c__Actinomycetia;o__Actinomycetales;f__Bifidobacteriaceae;g__Bifidobacterium;s__Bifidobacterium longum	p__Actinomycetota	phosphonic acid antibiotic	phosphonic acid	1
MAG977	d__Bacteria;p__Actinomycetota;c__Actinomycetia;o__Actinomycetales;f__Bifidobacteriaceae;g__Bifidobacterium;s__Bifidobacterium longum	p__Actinomycetota	phenicol antibiotic	phenicol	1
MAG977	d__Bacteria;p__Actinomycetota;c__Actinomycetia;o__Actinomycetales;f__Bifidobacteriaceae;g__Bifidobacterium;s__Bifidobacterium longum	p__Actinomycetota	peptide antibiotic	peptide	1
MAG977	d__Bacteria;p__Actinomycetota;c__Actinomycetia;o__Actinomycetales;f__Bifidobacteriaceae;g__Bifidobacterium;s__Bifidobacterium longum	p__Actinomycetota	peptide antibiotic	peptide	3
MAG977	d__Bacteria;p__Actinomycetota;c__Actinomycetia;o__Actinomycetales;f__Bifidobacteriaceae;g__Bifidobacterium;s__Bifidobacterium longum	p__Actinomycetota	peptide antibiotic	peptide	1
MAG977	d__Bacteria;p__Actinomycetota;c__Actinomycetia;o__Actinomycetales;f__Bifidobacteriaceae;g__Bifidobacterium;s__Bifidobacterium longum	p__Actinomycetota	peptide antibiotic	peptide	1
MAG977	d__Bacteria;p__Actinomycetota;c__Actinomycetia;o__Actinomycetales;f__Bifidobacteriaceae;g__Bifidobacterium;s__Bifidobacterium longum	p__Actinomycetota	peptide antibiotic	peptide	1
MAG977	d__Bacteria;p__Actinomycetota;c__Actinomycetia;o__Actinomycetales;f__Bifidobacteriaceae;g__Bifidobacterium;s__Bifidobacterium longum	p__Actinomycetota	peptide antibiotic	peptide	1
MAG977	d__Bacteria;p__Actinomycetota;c__Actinomycetia;o__Actinomycetales;f__Bifidobacteriaceae;g__Bifidobacterium;s__Bifidobacterium longum	p__Actinomycetota	peptide antibiotic	peptide	1
MAG977	d__Bacteria;p__Actinomycetota;c__Actinomycetia;o__Actinomycetales;f__Bifidobacteriaceae;g__Bifidobacterium;s__Bifidobacterium longum	p__Actinomycetota	peptide antibiotic	peptide	1
MAG977	d__Bacteria;p__Actinomycetota;c__Actinomycetia;o__Actinomycetales;f__Bifidobacteriaceae;g__Bifidobacterium;s__Bifidobacterium longum	p__Actinomycetota	peptide antibiotic	peptide	3
MAG977	d__Bacteria;p__Actinomycetota;c__Actinomycetia;o__Actinomycetales;f__Bifidobacteriaceae;g__Bifidobacterium;s__Bifidobacterium longum	p__Actinomycetota	nitroimidazole antibiotic	nitroimidazole	1
MAG977	d__Bacteria;p__Actinomycetota;c__Actinomycetia;o__Actinomycetales;f__Bifidobacteriaceae;g__Bifidobacterium;s__Bifidobacterium longum	p__Actinomycetota	mupirocin-like antibiotic	mupirocin-like	1
MAG977	d__Bacteria;p__Actinomycetota;c__Actinomycetia;o__Actinomycetales;f__Bifidobacteriaceae;g__Bifidobacterium;s__Bifidobacterium longum	p__Actinomycetota	mupirocin-like antibiotic	mupirocin-like	1
MAG977	d__Bacteria;p__Actinomycetota;c__Actinomycetia;o__Actinomycetales;f__Bifidobacteriaceae;g__Bifidobacterium;s__Bifidobacterium longum	p__Actinomycetota	sulfonamide antibiotic;sulfone antibiotic	Multidrug	1
MAG977	d__Bacteria;p__Actinomycetota;c__Actinomycetia;o__Actinomycetales;f__Bifidobacteriaceae;g__Bifidobacterium;s__Bifidobacterium longum	p__Actinomycetota	streptogramin A antibiotic;streptogramin antibiotic	Multidrug	2
MAG977	d__Bacteria;p__Actinomycetota;c__Actinomycetia;o__Actinomycetales;f__Bifidobacteriaceae;g__Bifidobacterium;s__Bifidobacterium longum	p__Actinomycetota	peptide antibiotic;rifamycin antibiotic	Multidrug	1
MAG977	d__Bacteria;p__Actinomycetota;c__Actinomycetia;o__Actinomycetales;f__Bifidobacteriaceae;g__Bifidobacterium;s__Bifidobacterium longum	p__Actinomycetota	oxazolidinone antibiotic;phenicol antibiotic	Multidrug	2
[truncated: 341,255+ more rows]
