# Supplementary material for: Geographic patterns of antibiotic resistance in the human gut microbiome: insights from metagenome-assembled genomes across four Chinese provinces
Source: Front Microbiol. 2025 Sep 3;16:1652757. doi: 10.3389/fmicb.2025.1652757 (PMC12442556; doi:10.3389/fmicb.2025.1652757)
Supplement: Supplementary file 13 [file Table_12.xlsx]

## Sheet: Escherichia coli
Table S13. The ARG statistical tables of Escherichia coli
Genome	Taxonomy	Phylum	Drug Class(ARG type)	Antibiotic class	Gene.no	species
MAG880	d__Bacteria;p__Pseudomonadota;c__Gammaproteobacteria;o__Enterobacterales;f__Enterobacteriaceae;g__Escherichia;s__Escherichia coli	p__Pseudomonadota	disinfecting agents and antiseptics	Triclosan	2	s__Escherichia coli
MAG880	d__Bacteria;p__Pseudomonadota;c__Gammaproteobacteria;o__Enterobacterales;f__Enterobacteriaceae;g__Escherichia;s__Escherichia coli	p__Pseudomonadota	tetracycline antibiotic	tetracycline	12	s__Escherichia coli
MAG880	d__Bacteria;p__Pseudomonadota;c__Gammaproteobacteria;o__Enterobacterales;f__Enterobacteriaceae;g__Escherichia;s__Escherichia coli	p__Pseudomonadota	tetracycline antibiotic	tetracycline	2	s__Escherichia coli
MAG880	d__Bacteria;p__Pseudomonadota;c__Gammaproteobacteria;o__Enterobacterales;f__Enterobacteriaceae;g__Escherichia;s__Escherichia coli	p__Pseudomonadota	tetracycline antibiotic	tetracycline	1	s__Escherichia coli
MAG880	d__Bacteria;p__Pseudomonadota;c__Gammaproteobacteria;o__Enterobacterales;f__Enterobacteriaceae;g__Escherichia;s__Escherichia coli	p__Pseudomonadota	tetracycline antibiotic	tetracycline	1	s__Escherichia coli
MAG880	d__Bacteria;p__Pseudomonadota;c__Gammaproteobacteria;o__Enterobacterales;f__Enterobacteriaceae;g__Escherichia;s__Escherichia coli	p__Pseudomonadota	tetracycline antibiotic	tetracycline	1	s__Escherichia coli
MAG880	d__Bacteria;p__Pseudomonadota;c__Gammaproteobacteria;o__Enterobacterales;f__Enterobacteriaceae;g__Escherichia;s__Escherichia coli	p__Pseudomonadota	tetracycline antibiotic	tetracycline	1	s__Escherichia coli
MAG880	d__Bacteria;p__Pseudomonadota;c__Gammaproteobacteria;o__Enterobacterales;f__Enterobacteriaceae;g__Escherichia;s__Escherichia coli	p__Pseudomonadota	tetracycline antibiotic	tetracycline	4	s__Escherichia coli
MAG880	d__Bacteria;p__Pseudomonadota;c__Gammaproteobacteria;o__Enterobacterales;f__Enterobacteriaceae;g__Escherichia;s__Escherichia coli	p__Pseudomonadota	tetracycline antibiotic	tetracycline	1	s__Escherichia coli
MAG880	d__Bacteria;p__Pseudomonadota;c__Gammaproteobacteria;o__Enterobacterales;f__Enterobacteriaceae;g__Escherichia;s__Escherichia coli	p__Pseudomonadota	tetracycline antibiotic	tetracycline	1	s__Escherichia coli
MAG880	d__Bacteria;p__Pseudomonadota;c__Gammaproteobacteria;o__Enterobacterales;f__Enterobacteriaceae;g__Escherichia;s__Escherichia coli	p__Pseudomonadota	tetracycline antibiotic	tetracycline	1	s__Escherichia coli
MAG880	d__Bacteria;p__Pseudomonadota;c__Gammaproteobacteria;o__Enterobacterales;f__Enterobacteriaceae;g__Escherichia;s__Escherichia coli	p__Pseudomonadota	salicylic acid antibiotic	salicylic acid	1	s__Escherichia coli
MAG880	d__Bacteria;p__Pseudomonadota;c__Gammaproteobacteria;o__Enterobacterales;f__Enterobacteriaceae;g__Escherichia;s__Escherichia coli	p__Pseudomonadota	salicylic acid antibiotic	salicylic acid	1	s__Escherichia coli
MAG880	d__Bacteria;p__Pseudomonadota;c__Gammaproteobacteria;o__Enterobacterales;f__Enterobacteriaceae;g__Escherichia;s__Escherichia coli	p__Pseudomonadota	rifamycin antibiotic	rifamycin	1	s__Escherichia coli
MAG880	d__Bacteria;p__Pseudomonadota;c__Gammaproteobacteria;o__Enterobacterales;f__Enterobacteriaceae;g__Escherichia;s__Escherichia coli	p__Pseudomonadota	rifamycin antibiotic	rifamycin	1	s__Escherichia coli
MAG880	d__Bacteria;p__Pseudomonadota;c__Gammaproteobacteria;o__Enterobacterales;f__Enterobacteriaceae;g__Escherichia;s__Escherichia coli	p__Pseudomonadota	pyrazine antibiotic	pyrazine	1	s__Escherichia coli
MAG880	d__Bacteria;p__Pseudomonadota;c__Gammaproteobacteria;o__Enterobacterales;f__Enterobacteriaceae;g__Escherichia;s__Escherichia coli	p__Pseudomonadota	pyrazine antibiotic	pyrazine	2	s__Escherichia coli
MAG880	d__Bacteria;p__Pseudomonadota;c__Gammaproteobacteria;o__Enterobacterales;f__Enterobacteriaceae;g__Escherichia;s__Escherichia coli	p__Pseudomonadota	pleuromutilin antibiotic	pleuromutilin	2	s__Escherichia coli
MAG880	d__Bacteria;p__Pseudomonadota;c__Gammaproteobacteria;o__Enterobacterales;f__Enterobacteriaceae;g__Escherichia;s__Escherichia coli	p__Pseudomonadota	pleuromutilin antibiotic	pleuromutilin	1	s__Escherichia coli
MAG880	d__Bacteria;p__Pseudomonadota;c__Gammaproteobacteria;o__Enterobacterales;f__Enterobacteriaceae;g__Escherichia;s__Escherichia coli	p__Pseudomonadota	phosphonic acid antibiotic	phosphonic acid	5	s__Escherichia coli
MAG880	d__Bacteria;p__Pseudomonadota;c__Gammaproteobacteria;o__Enterobacterales;f__Enterobacteriaceae;g__Escherichia;s__Escherichia coli	p__Pseudomonadota	phosphonic acid antibiotic	phosphonic acid	1	s__Escherichia coli
MAG880	d__Bacteria;p__Pseudomonadota;c__Gammaproteobacteria;o__Enterobacterales;f__Enterobacteriaceae;g__Escherichia;s__Escherichia coli	p__Pseudomonadota	phosphonic acid antibiotic	phosphonic acid	6	s__Escherichia coli
MAG880	d__Bacteria;p__Pseudomonadota;c__Gammaproteobacteria;o__Enterobacterales;f__Enterobacteriaceae;g__Escherichia;s__Escherichia coli	p__Pseudomonadota	phosphonic acid antibiotic	phosphonic acid	1	s__Escherichia coli
MAG880	d__Bacteria;p__Pseudomonadota;c__Gammaproteobacteria;o__Enterobacterales;f__Enterobacteriaceae;g__Escherichia;s__Escherichia coli	p__Pseudomonadota	phosphonic acid antibiotic	phosphonic acid	1	s__Escherichia coli
MAG880	d__Bacteria;p__Pseudomonadota;c__Gammaproteobacteria;o__Enterobacterales;f__Enterobacteriaceae;g__Escherichia;s__Escherichia coli	p__Pseudomonadota	phosphonic acid antibiotic	phosphonic acid	1	s__Escherichia coli
MAG880	d__Bacteria;p__Pseudomonadota;c__Gammaproteobacteria;o__Enterobacterales;f__Enterobacteriaceae;g__Escherichia;s__Escherichia coli	p__Pseudomonadota	phosphonic acid antibiotic	phosphonic acid	1	s__Escherichia coli
MAG880	d__Bacteria;p__Pseudomonadota;c__Gammaproteobacteria;o__Enterobacterales;f__Enterobacteriaceae;g__Escherichia;s__Escherichia coli	p__Pseudomonadota	phosphonic acid antibiotic	phosphonic acid	1	s__Escherichia coli
MAG880	d__Bacteria;p__Pseudomonadota;c__Gammaproteobacteria;o__Enterobacterales;f__Enterobacteriaceae;g__Escherichia;s__Escherichia coli	p__Pseudomonadota	phosphonic acid antibiotic	phosphonic acid	2	s__Escherichia coli
MAG880	d__Bacteria;p__Pseudomonadota;c__Gammaproteobacteria;o__Enterobacterales;f__Enterobacteriaceae;g__Escherichia;s__Escherichia coli	p__Pseudomonadota	phenicol antibiotic	phenicol	2	s__Escherichia coli
MAG880	d__Bacteria;p__Pseudomonadota;c__Gammaproteobacteria;o__Enterobacterales;f__Enterobacteriaceae;g__Escherichia;s__Escherichia coli	p__Pseudomonadota	phenicol antibiotic	phenicol	1	s__Escherichia coli
MAG880	d__Bacteria;p__Pseudomonadota;c__Gammaproteobacteria;o__Enterobacterales;f__Enterobacteriaceae;g__Escherichia;s__Escherichia coli	p__Pseudomonadota	phenicol antibiotic	phenicol	1	s__Escherichia coli
MAG880	d__Bacteria;p__Pseudomonadota;c__Gammaproteobacteria;o__Enterobacterales;f__Enterobacteriaceae;g__Escherichia;s__Escherichia coli	p__Pseudomonadota	phenicol antibiotic	phenicol	1	s__Escherichia coli
MAG880	d__Bacteria;p__Pseudomonadota;c__Gammaproteobacteria;o__Enterobacterales;f__Enterobacteriaceae;g__Escherichia;s__Escherichia coli	p__Pseudomonadota	phenicol antibiotic	phenicol	1	s__Escherichia coli
MAG880	d__Bacteria;p__Pseudomonadota;c__Gammaproteobacteria;o__Enterobacterales;f__Enterobacteriaceae;g__Escherichia;s__Escherichia coli	p__Pseudomonadota	peptide antibiotic	peptide	1	s__Escherichia coli
MAG880	d__Bacteria;p__Pseudomonadota;c__Gammaproteobacteria;o__Enterobacterales;f__Enterobacteriaceae;g__Escherichia;s__Escherichia coli	p__Pseudomonadota	peptide antibiotic	peptide	1	s__Escherichia coli
MAG880	d__Bacteria;p__Pseudomonadota;c__Gammaproteobacteria;o__Enterobacterales;f__Enterobacteriaceae;g__Escherichia;s__Escherichia coli	p__Pseudomonadota	peptide antibiotic	peptide	1	s__Escherichia coli
MAG880	d__Bacteria;p__Pseudomonadota;c__Gammaproteobacteria;o__Enterobacterales;f__Enterobacteriaceae;g__Escherichia;s__Escherichia coli	p__Pseudomonadota	peptide antibiotic	peptide	1	s__Escherichia coli
MAG880	d__Bacteria;p__Pseudomonadota;c__Gammaproteobacteria;o__Enterobacterales;f__Enterobacteriaceae;g__Escherichia;s__Escherichia coli	p__Pseudomonadota	peptide antibiotic	peptide	2	s__Escherichia coli
MAG880	d__Bacteria;p__Pseudomonadota;c__Gammaproteobacteria;o__Enterobacterales;f__Enterobacteriaceae;g__Escherichia;s__Escherichia coli	p__Pseudomonadota	peptide antibiotic	peptide	2	s__Escherichia coli
MAG880	d__Bacteria;p__Pseudomonadota;c__Gammaproteobacteria;o__Enterobacterales;f__Enterobacteriaceae;g__Escherichia;s__Escherichia coli	p__Pseudomonadota	peptide antibiotic	peptide	1	s__Escherichia coli
MAG880	d__Bacteria;p__Pseudomonadota;c__Gammaproteobacteria;o__Enterobacterales;f__Enterobacteriaceae;g__Escherichia;s__Escherichia coli	p__Pseudomonadota	peptide antibiotic	peptide	1	s__Escherichia coli
MAG880	d__Bacteria;p__Pseudomonadota;c__Gammaproteobacteria;o__Enterobacterales;f__Enterobacteriaceae;g__Escherichia;s__Escherichia coli	p__Pseudomonadota	peptide antibiotic	peptide	1	s__Escherichia coli
MAG880	d__Bacteria;p__Pseudomonadota;c__Gammaproteobacteria;o__Enterobacterales;f__Enterobacteriaceae;g__Escherichia;s__Escherichia coli	p__Pseudomonadota	peptide antibiotic	peptide	1	s__Escherichia coli
MAG880	d__Bacteria;p__Pseudomonadota;c__Gammaproteobacteria;o__Enterobacterales;f__Enterobacteriaceae;g__Escherichia;s__Escherichia coli	p__Pseudomonadota	peptide antibiotic	peptide	2	s__Escherichia coli
MAG880	d__Bacteria;p__Pseudomonadota;c__Gammaproteobacteria;o__Enterobacterales;f__Enterobacteriaceae;g__Escherichia;s__Escherichia coli	p__Pseudomonadota	peptide antibiotic	peptide	1	s__Escherichia coli
MAG880	d__Bacteria;p__Pseudomonadota;c__Gammaproteobacteria;o__Enterobacterales;f__Enterobacteriaceae;g__Escherichia;s__Escherichia coli	p__Pseudomonadota	peptide antibiotic	peptide	1	s__Escherichia coli
MAG880	d__Bacteria;p__Pseudomonadota;c__Gammaproteobacteria;o__Enterobacterales;f__Enterobacteriaceae;g__Escherichia;s__Escherichia coli	p__Pseudomonadota	peptide antibiotic	peptide	1	s__Escherichia coli
MAG880	d__Bacteria;p__Pseudomonadota;c__Gammaproteobacteria;o__Enterobacterales;f__Enterobacteriaceae;g__Escherichia;s__Escherichia coli	p__Pseudomonadota	peptide antibiotic	peptide	1	s__Escherichia coli
MAG880	d__Bacteria;p__Pseudomonadota;c__Gammaproteobacteria;o__Enterobacterales;f__Enterobacteriaceae;g__Escherichia;s__Escherichia coli	p__Pseudomonadota	peptide antibiotic	peptide	1	s__Escherichia coli
MAG880	d__Bacteria;p__Pseudomonadota;c__Gammaproteobacteria;o__Enterobacterales;f__Enterobacteriaceae;g__Escherichia;s__Escherichia coli	p__Pseudomonadota	peptide antibiotic	peptide	2	s__Escherichia coli
MAG880	d__Bacteria;p__Pseudomonadota;c__Gammaproteobacteria;o__Enterobacterales;f__Enterobacteriaceae;g__Escherichia;s__Escherichia coli	p__Pseudomonadota	peptide antibiotic	peptide	2	s__Escherichia coli
MAG880	d__Bacteria;p__Pseudomonadota;c__Gammaproteobacteria;o__Enterobacterales;f__Enterobacteriaceae;g__Escherichia;s__Escherichia coli	p__Pseudomonadota	peptide antibiotic	peptide	1	s__Escherichia coli
MAG880	d__Bacteria;p__Pseudomonadota;c__Gammaproteobacteria;o__Enterobacterales;f__Enterobacteriaceae;g__Escherichia;s__Escherichia coli	p__Pseudomonadota	peptide antibiotic	peptide	2	s__Escherichia coli
MAG880	d__Bacteria;p__Pseudomonadota;c__Gammaproteobacteria;o__Enterobacterales;f__Enterobacteriaceae;g__Escherichia;s__Escherichia coli	p__Pseudomonadota	peptide antibiotic	peptide	3	s__Escherichia coli
MAG880	d__Bacteria;p__Pseudomonadota;c__Gammaproteobacteria;o__Enterobacterales;f__Enterobacteriaceae;g__Escherichia;s__Escherichia coli	p__Pseudomonadota	peptide antibiotic	peptide	6	s__Escherichia coli
MAG880	d__Bacteria;p__Pseudomonadota;c__Gammaproteobacteria;o__Enterobacterales;f__Enterobacteriaceae;g__Escherichia;s__Escherichia coli	p__Pseudomonadota	peptide antibiotic	peptide	1	s__Escherichia coli
MAG880	d__Bacteria;p__Pseudomonadota;c__Gammaproteobacteria;o__Enterobacterales;f__Enterobacteriaceae;g__Escherichia;s__Escherichia coli	p__Pseudomonadota	peptide antibiotic	peptide	1	s__Escherichia coli
MAG880	d__Bacteria;p__Pseudomonadota;c__Gammaproteobacteria;o__Enterobacterales;f__Enterobacteriaceae;g__Escherichia;s__Escherichia coli	p__Pseudomonadota	peptide antibiotic	peptide	1	s__Escherichia coli
MAG880	d__Bacteria;p__Pseudomonadota;c__Gammaproteobacteria;o__Enterobacterales;f__Enterobacteriaceae;g__Escherichia;s__Escherichia coli	p__Pseudomonadota	peptide antibiotic	peptide	2	s__Escherichia coli
MAG880	d__Bacteria;p__Pseudomonadota;c__Gammaproteobacteria;o__Enterobacterales;f__Enterobacteriaceae;g__Escherichia;s__Escherichia coli	p__Pseudomonadota	peptide antibiotic	peptide	1	s__Escherichia coli
MAG880	d__Bacteria;p__Pseudomonadota;c__Gammaproteobacteria;o__Enterobacterales;f__Enterobacteriaceae;g__Escherichia;s__Escherichia coli	p__Pseudomonadota	peptide antibiotic	peptide	2	s__Escherichia coli
MAG880	d__Bacteria;p__Pseudomonadota;c__Gammaproteobacteria;o__Enterobacterales;f__Enterobacteriaceae;g__Escherichia;s__Escherichia coli	p__Pseudomonadota	peptide antibiotic	peptide	1	s__Escherichia coli
MAG880	d__Bacteria;p__Pseudomonadota;c__Gammaproteobacteria;o__Enterobacterales;f__Enterobacteriaceae;g__Escherichia;s__Escherichia coli	p__Pseudomonadota	nitroimidazole antibiotic	nitroimidazole	3	s__Escherichia coli
MAG880	d__Bacteria;p__Pseudomonadota;c__Gammaproteobacteria;o__Enterobacterales;f__Enterobacteriaceae;g__Escherichia;s__Escherichia coli	p__Pseudomonadota	nitrofuran antibiotic	nitrofuran	1	s__Escherichia coli
MAG880	d__Bacteria;p__Pseudomonadota;c__Gammaproteobacteria;o__Enterobacterales;f__Enterobacteriaceae;g__Escherichia;s__Escherichia coli	p__Pseudomonadota	mupirocin-like antibiotic	mupirocin-like	1	s__Escherichia coli
MAG880	d__Bacteria;p__Pseudomonadota;c__Gammaproteobacteria;o__Enterobacterales;f__Enterobacteriaceae;g__Escherichia;s__Escherichia coli	p__Pseudomonadota	mupirocin-like antibiotic	mupirocin-like	2	s__Escherichia coli
MAG880	d__Bacteria;p__Pseudomonadota;c__Gammaproteobacteria;o__Enterobacterales;f__Enterobacteriaceae;g__Escherichia;s__Escherichia coli	p__Pseudomonadota	mupirocin-like antibiotic	mupirocin-like	1	s__Escherichia coli
MAG880	d__Bacteria;p__Pseudomonadota;c__Gammaproteobacteria;o__Enterobacterales;f__Enterobacteriaceae;g__Escherichia;s__Escherichia coli	p__Pseudomonadota	fluoroquinolone antibiotic;macrolide antibiotic;penam	Multidrug	1	s__Escherichia coli
MAG880	d__Bacteria;p__Pseudomonadota;c__Gammaproteobacteria;o__Enterobacterales;f__Enterobacteriaceae;g__Escherichia;s__Escherichia coli	p__Pseudomonadota	cephalosporin;disinfecting agents and antiseptics;fluoroquinolone antibiotic;glycylcycline;penam;phenicol antibiotic;rifamycin antibiotic;tetracycline antibiotic	Multidrug	1	s__Escherichia coli
MAG880	d__Bacteria;p__Pseudomonadota;c__Gammaproteobacteria;o__Enterobacterales;f__Enterobacteriaceae;g__Escherichia;s__Escherichia coli	p__Pseudomonadota	cephalosporin;disinfecting agents and antiseptics;fluoroquinolone antibiotic;glycylcycline;penam;phenicol antibiotic;rifamycin antibiotic;tetracycline antibiotic	Multidrug	1	s__Escherichia coli
MAG880	d__Bacteria;p__Pseudomonadota;c__Gammaproteobacteria;o__Enterobacterales;f__Enterobacteriaceae;g__Escherichia;s__Escherichia coli	p__Pseudomonadota	fluoroquinolone antibiotic;tetracycline antibiotic	Multidrug	1	s__Escherichia coli
MAG880	d__Bacteria;p__Pseudomonadota;c__Gammaproteobacteria;o__Enterobacterales;f__Enterobacteriaceae;g__Escherichia;s__Escherichia coli	p__Pseudomonadota	cephalosporin;disinfecting agents and antiseptics;fluoroquinolone antibiotic;glycylcycline;penam;phenicol antibiotic;rifamycin antibiotic;tetracycline antibiotic	Multidrug	1	s__Escherichia coli
MAG880	d__Bacteria;p__Pseudomonadota;c__Gammaproteobacteria;o__Enterobacterales;f__Enterobacteriaceae;g__Escherichia;s__Escherichia coli	p__Pseudomonadota	disinfecting agents and antiseptics;isoniazid-like antibiotic	Multidrug	1	s__Escherichia coli
MAG880	d__Bacteria;p__Pseudomonadota;c__Gammaproteobacteria;o__Enterobacterales;f__Enterobacteriaceae;g__Escherichia;s__Escherichia coli	p__Pseudomonadota	sulfonamide antibiotic;sulfone antibiotic	Multidrug	2	s__Escherichia coli
MAG880	d__Bacteria;p__Pseudomonadota;c__Gammaproteobacteria;o__Enterobacterales;f__Enterobacteriaceae;g__Escherichia;s__Escherichia coli	p__Pseudomonadota	fluoroquinolone antibiotic;nybomycin-like antibiotic	Multidrug	1	s__Escherichia coli
MAG880	d__Bacteria;p__Pseudomonadota;c__Gammaproteobacteria;o__Enterobacterales;f__Enterobacteriaceae;g__Escherichia;s__Escherichia coli	p__Pseudomonadota	disinfecting agents and antiseptics;tetracycline antibiotic	Multidrug	1	s__Escherichia coli
MAG880	d__Bacteria;p__Pseudomonadota;c__Gammaproteobacteria;o__Enterobacterales;f__Enterobacteriaceae;g__Escherichia;s__Escherichia coli	p__Pseudomonadota	aminoglycoside antibiotic;fluoroquinolone antibiotic	Multidrug	1	s__Escherichia coli
MAG880	d__Bacteria;p__Pseudomonadota;c__Gammaproteobacteria;o__Enterobacterales;f__Enterobacteriaceae;g__Escherichia;s__Escherichia coli	p__Pseudomonadota	carbapenem;cephalosporin;cephamycin;monobactam;penam;penem	Multidrug	1	s__Escherichia coli
MAG880	d__Bacteria;p__Pseudomonadota;c__Gammaproteobacteria;o__Enterobacterales;f__Enterobacteriaceae;g__Escherichia;s__Escherichia coli	p__Pseudomonadota	peptide antibiotic;rifamycin antibiotic	Multidrug	1	s__Escherichia coli
MAG880	d__Bacteria;p__Pseudomonadota;c__Gammaproteobacteria;o__Enterobacterales;f__Enterobacteriaceae;g__Escherichia;s__Escherichia coli	p__Pseudomonadota	cephalosporin;disinfecting agents and antiseptics;fluoroquinolone antibiotic;glycylcycline;penam;phenicol antibiotic;rifamycin antibiotic;tetracycline antibiotic	Multidrug	1	s__Escherichia coli
MAG880	d__Bacteria;p__Pseudomonadota;c__Gammaproteobacteria;o__Enterobacterales;f__Enterobacteriaceae;g__Escherichia;s__Escherichia coli	p__Pseudomonadota	carbapenem;cephalosporin;cephamycin;disinfecting agents and antiseptics;fluoroquinolone antibiotic;glycylcycline;monobactam;penam;penem;phenicol antibiotic;rifamycin antibiotic;tetracycline antibiotic	Multidrug	2	s__Escherichia coli
MAG880	d__Bacteria;p__Pseudomonadota;c__Gammaproteobacteria;o__Enterobacterales;f__Enterobacteriaceae;g__Escherichia;s__Escherichia coli	p__Pseudomonadota	carbapenem;cephalosporin;penam	Multidrug	1	s__Escherichia coli
MAG880	d__Bacteria;p__Pseudomonadota;c__Gammaproteobacteria;o__Enterobacterales;f__Enterobacteriaceae;g__Escherichia;s__Escherichia coli	p__Pseudomonadota	cephalosporin;cephamycin;fluoroquinolone antibiotic;macrolide antibiotic;penam;tetracycline antibiotic	Multidrug	1	s__Escherichia coli
MAG880	d__Bacteria;p__Pseudomonadota;c__Gammaproteobacteria;o__Enterobacterales;f__Enterobacteriaceae;g__Escherichia;s__Escherichia coli	p__Pseudomonadota	carbapenem;cephalosporin;cephamycin;monobactam;penam	Multidrug	1	s__Escherichia coli
MAG880	d__Bacteria;p__Pseudomonadota;c__Gammaproteobacteria;o__Enterobacterales;f__Enterobacteriaceae;g__Escherichia;s__Escherichia coli	p__Pseudomonadota	carbapenem;cephalosporin;cephamycin;monobactam;penam	Multidrug	1	s__Escherichia coli
MAG880	d__Bacteria;p__Pseudomonadota;c__Gammaproteobacteria;o__Enterobacterales;f__Enterobacteriaceae;g__Escherichia;s__Escherichia coli	p__Pseudomonadota	fluoroquinolone antibiotic;peptide antibiotic;rifamycin antibiotic	Multidrug	1	s__Escherichia coli
MAG880	d__Bacteria;p__Pseudomonadota;c__Gammaproteobacteria;o__Enterobacterales;f__Enterobacteriaceae;g__Escherichia;s__Escherichia coli	p__Pseudomonadota	macrolide antibiotic;peptide antibiotic	Multidrug	1	s__Escherichia coli
MAG880	d__Bacteria;p__Pseudomonadota;c__Gammaproteobacteria;o__Enterobacterales;f__Enterobacteriaceae;g__Escherichia;s__Escherichia coli	p__Pseudomonadota	aminoglycoside antibiotic;cephalosporin;disinfecting agents and antiseptics;macrolide antibiotic;peptide antibiotic;rifamycin antibiotic;tetracycline antibiotic	Multidrug	1	s__Escherichia coli
MAG880	d__Bacteria;p__Pseudomonadota;c__Gammaproteobacteria;o__Enterobacterales;f__Enterobacteriaceae;g__Escherichia;s__Escherichia coli	p__Pseudomonadota	aminoglycoside antibiotic;cephalosporin;disinfecting agents and antiseptics;macrolide antibiotic;peptide antibiotic;rifamycin antibiotic;tetracycline antibiotic	Multidrug	1	s__Escherichia coli
MAG880	d__Bacteria;p__Pseudomonadota;c__Gammaproteobacteria;o__Enterobacterales;f__Enterobacteriaceae;g__Escherichia;s__Escherichia coli	p__Pseudomonadota	carbapenem;cephalosporin;cephamycin;monobactam;penam;penem	Multidrug	2	s__Escherichia coli
MAG880	d__Bacteria;p__Pseudomonadota;c__Gammaproteobacteria;o__Enterobacterales;f__Enterobacteriaceae;g__Escherichia;s__Escherichia coli	p__Pseudomonadota	carbapenem;cephalosporin;cephamycin;monobactam;penam	Multidrug	1	s__Escherichia coli
MAG880	d__Bacteria;p__Pseudomonadota;c__Gammaproteobacteria;o__Enterobacterales;f__Enterobacteriaceae;g__Escherichia;s__Escherichia coli	p__Pseudomonadota	macrolide antibiotic;peptide antibiotic	Multidrug	1	s__Escherichia coli
MAG880	d__Bacteria;p__Pseudomonadota;c__Gammaproteobacteria;o__Enterobacterales;f__Enterobacteriaceae;g__Escherichia;s__Escherichia coli	p__Pseudomonadota	aminocoumarin antibiotic;carbapenem;peptide antibiotic;rifamycin antibiotic	Multidrug	1	s__Escherichia coli
MAG880	d__Bacteria;p__Pseudomonadota;c__Gammaproteobacteria;o__Enterobacterales;f__Enterobacteriaceae;g__Escherichia;s__Escherichia coli	p__Pseudomonadota	carbapenem;cephalosporin;cephamycin;monobactam;penam;penem	Multidrug	1	s__Escherichia coli
MAG880	d__Bacteria;p__Pseudomonadota;c__Gammaproteobacteria;o__Enterobacterales;f__Enterobacteriaceae;g__Escherichia;s__Escherichia coli	p__Pseudomonadota	diarylquinoline antibiotic;fluoroquinolone antibiotic	Multidrug	2	s__Escherichia coli
MAG880	d__Bacteria;p__Pseudomonadota;c__Gammaproteobacteria;o__Enterobacterales;f__Enterobacteriaceae;g__Escherichia;s__Escherichia coli	p__Pseudomonadota	disinfecting agents and antiseptics;isoniazid-like antibiotic	Multidrug	1	s__Escherichia coli
MAG880	d__Bacteria;p__Pseudomonadota;c__Gammaproteobacteria;o__Enterobacterales;f__Enterobacteriaceae;g__Escherichia;s__Escherichia coli	p__Pseudomonadota	carbapenem;cephalosporin;cephamycin;monobactam;penam	Multidrug	3	s__Escherichia coli
MAG880	d__Bacteria;p__Pseudomonadota;c__Gammaproteobacteria;o__Enterobacterales;f__Enterobacteriaceae;g__Escherichia;s__Escherichia coli	p__Pseudomonadota	carbapenem;cephalosporin;cephamycin;monobactam;penam	Multidrug	2	s__Escherichia coli
MAG880	d__Bacteria;p__Pseudomonadota;c__Gammaproteobacteria;o__Enterobacterales;f__Enterobacteriaceae;g__Escherichia;s__Escherichia coli	p__Pseudomonadota	glycopeptide antibiotic;macrolide antibiotic	Multidrug	1	s__Escherichia coli
MAG880	d__Bacteria;p__Pseudomonadota;c__Gammaproteobacteria;o__Enterobacterales;f__Enterobacteriaceae;g__Escherichia;s__Escherichia coli	p__Pseudomonadota	carbapenem;cephalosporin;cephamycin;penam	Multidrug	1	s__Escherichia coli
MAG880	d__Bacteria;p__Pseudomonadota;c__Gammaproteobacteria;o__Enterobacterales;f__Enterobacteriaceae;g__Escherichia;s__Escherichia coli	p__Pseudomonadota	aminoglycoside antibiotic;carbapenem;fluoroquinolone antibiotic;macrolide antibiotic;tetracycline antibiotic	Multidrug	1	s__Escherichia coli
MAG880	d__Bacteria;p__Pseudomonadota;c__Gammaproteobacteria;o__Enterobacterales;f__Enterobacteriaceae;g__Escherichia;s__Escherichia coli	p__Pseudomonadota	aminoglycoside antibiotic;carbapenem;cephalosporin;cephamycin;disinfecting agents and antiseptics;fluoroquinolone antibiotic;macrolide antibiotic;monobactam;penam;penem;phenicol antibiotic;tetracycline antibiotic	Multidrug	3	s__Escherichia coli
MAG880	d__Bacteria;p__Pseudomonadota;c__Gammaproteobacteria;o__Enterobacterales;f__Enterobacteriaceae;g__Escherichia;s__Escherichia coli	p__Pseudomonadota	aminoglycoside antibiotic;carbapenem;cephalosporin;cephamycin;disinfecting agents and antiseptics;fluoroquinolone antibiotic;macrolide antibiotic;monobactam;penam;penem;phenicol antibiotic;tetracycline antibiotic	Multidrug	1	s__Escherichia coli
MAG880	d__Bacteria;p__Pseudomonadota;c__Gammaproteobacteria;o__Enterobacterales;f__Enterobacteriaceae;g__Escherichia;s__Escherichia coli	p__Pseudomonadota	aminocoumarin antibiotic;aminoglycoside antibiotic;carbapenem;cephalosporin;cephamycin;diaminopyrimidine antibiotic;fluoroquinolone antibiotic;macrolide antibiotic;monobactam;penam;penem;peptide antibiotic;phenicol antibiotic;sulfonamide antibiotic;tetracycline antibiotic	Multidrug	1	s__Escherichia coli
MAG880	d__Bacteria;p__Pseudomonadota;c__Gammaproteobacteria;o__Enterobacterales;f__Enterobacteriaceae;g__Escherichia;s__Escherichia coli	p__Pseudomonadota	carbapenem;cephalosporin;monobactam;penam	Multidrug	4	s__Escherichia coli
MAG880	d__Bacteria;p__Pseudomonadota;c__Gammaproteobacteria;o__Enterobacterales;f__Enterobacteriaceae;g__Escherichia;s__Escherichia coli	p__Pseudomonadota	aminoglycoside antibiotic;penam;tetracycline antibiotic	Multidrug	5	s__Escherichia coli
MAG880	d__Bacteria;p__Pseudomonadota;c__Gammaproteobacteria;o__Enterobacterales;f__Enterobacteriaceae;g__Escherichia;s__Escherichia coli	p__Pseudomonadota	carbapenem;cephalosporin;cephamycin;disinfecting agents and antiseptics;fluoroquinolone antibiotic;glycylcycline;monobactam;penam;penem;phenicol antibiotic;rifamycin antibiotic;tetracycline antibiotic	Multidrug	1	s__Escherichia coli
MAG880	d__Bacteria;p__Pseudomonadota;c__Gammaproteobacteria;o__Enterobacterales;f__Enterobacteriaceae;g__Escherichia;s__Escherichia coli	p__Pseudomonadota	carbapenem;cephalosporin;cephamycin;fluoroquinolone antibiotic;monobactam;penam;penem;phenicol antibiotic;tetracycline antibiotic	Multidrug	1	s__Escherichia coli
MAG880	d__Bacteria;p__Pseudomonadota;c__Gammaproteobacteria;o__Enterobacterales;f__Enterobacteriaceae;g__Escherichia;s__Escherichia coli	p__Pseudomonadota	aminocoumarin antibiotic;aminoglycoside antibiotic;carbapenem;cephalosporin;cephamycin;disinfecting agents and antiseptics;fluoroquinolone antibiotic;glycylcycline;macrolide antibiotic;penam;penem;peptide antibiotic;phenicol antibiotic;rifamycin antibiotic;tetracycline antibiotic	Multidrug	2	s__Escherichia coli
MAG880	d__Bacteria;p__Pseudomonadota;c__Gammaproteobacteria;o__Enterobacterales;f__Enterobacteriaceae;g__Escherichia;s__Escherichia coli	p__Pseudomonadota	cephalosporin;disinfecting agents and antiseptics;fluoroquinolone antibiotic;glycopeptide antibiotic;glycylcycline;oxazolidinone antibiotic;penam;phenicol antibiotic;rifamycin antibiotic;tetracycline antibiotic	Multidrug	1	s__Escherichia coli
MAG880	d__Bacteria;p__Pseudomonadota;c__Gammaproteobacteria;o__Enterobacterales;f__Enterobacteriaceae;g__Escherichia;s__Escherichia coli	p__Pseudomonadota	cephalosporin;disinfecting agents and antiseptics;fluoroquinolone antibiotic;glycylcycline;penam;phenicol antibiotic;rifamycin antibiotic;tetracycline antibiotic	Multidrug	2	s__Escherichia coli
MAG880	d__Bacteria;p__Pseudomonadota;c__Gammaproteobacteria;o__Enterobacterales;f__Enterobacteriaceae;g__Escherichia;s__Escherichia coli	p__Pseudomonadota	fluoroquinolone antibiotic;tetracycline antibiotic	Multidrug	4	s__Escherichia coli
MAG880	d__Bacteria;p__Pseudomonadota;c__Gammaproteobacteria;o__Enterobacterales;f__Enterobacteriaceae;g__Escherichia;s__Escherichia coli	p__Pseudomonadota	disinfecting agents and antiseptics;fluoroquinolone antibiotic	Multidrug	2	s__Escherichia coli
MAG880	d__Bacteria;p__Pseudomonadota;c__Gammaproteobacteria;o__Enterobacterales;f__Enterobacteriaceae;g__Escherichia;s__Escherichia coli	p__Pseudomonadota	disinfecting agents and antiseptics;fluoroquinolone antibiotic	Multidrug	1	s__Escherichia coli
MAG880	d__Bacteria;p__Pseudomonadota;c__Gammaproteobacteria;o__Enterobacterales;f__Enterobacteriaceae;g__Escherichia;s__Escherichia coli	p__Pseudomonadota	aminocoumarin antibiotic;aminoglycoside antibiotic	Multidrug	2	s__Escherichia coli
MAG880	d__Bacteria;p__Pseudomonadota;c__Gammaproteobacteria;o__Enterobacterales;f__Enterobacteriaceae;g__Escherichia;s__Escherichia coli	p__Pseudomonadota	aminocoumarin antibiotic;aminoglycoside antibiotic	Multidrug	2	s__Escherichia coli
MAG880	d__Bacteria;p__Pseudomonadota;c__Gammaproteobacteria;o__Enterobacterales;f__Enterobacteriaceae;g__Escherichia;s__Escherichia coli	p__Pseudomonadota	disinfecting agents and antiseptics;fluoroquinolone antibiotic;nucleoside antibiotic;phenicol antibiotic	Multidrug	1	s__Escherichia coli
MAG880	d__Bacteria;p__Pseudomonadota;c__Gammaproteobacteria;o__Enterobacterales;f__Enterobacteriaceae;g__Escherichia;s__Escherichia coli	p__Pseudomonadota	aminoglycoside antibiotic;fluoroquinolone antibiotic	Multidrug	1	s__Escherichia coli
MAG880	d__Bacteria;p__Pseudomonadota;c__Gammaproteobacteria;o__Enterobacterales;f__Enterobacteriaceae;g__Escherichia;s__Escherichia coli	p__Pseudomonadota	lincosamide antibiotic;macrolide antibiotic	Multidrug	1	s__Escherichia coli
MAG880	d__Bacteria;p__Pseudomonadota;c__Gammaproteobacteria;o__Enterobacterales;f__Enterobacteriaceae;g__Escherichia;s__Escherichia coli	p__Pseudomonadota	lincosamide antibiotic;oxazolidinone antibiotic;phenicol antibiotic;pleuromutilin antibiotic;streptogramin A antibiotic;streptogramin antibiotic	Multidrug	1	s__Escherichia coli
MAG880	d__Bacteria;p__Pseudomonadota;c__Gammaproteobacteria;o__Enterobacterales;f__Enterobacteriaceae;g__Escherichia;s__Escherichia coli	p__Pseudomonadota	aminocoumarin antibiotic;aminoglycoside antibiotic	Multidrug	2	s__Escherichia coli
MAG880	d__Bacteria;p__Pseudomonadota;c__Gammaproteobacteria;o__Enterobacterales;f__Enterobacteriaceae;g__Escherichia;s__Escherichia coli	p__Pseudomonadota	fluoroquinolone antibiotic;macrolide antibiotic;rifamycin antibiotic	Multidrug	3	s__Escherichia coli
MAG880	d__Bacteria;p__Pseudomonadota;c__Gammaproteobacteria;o__Enterobacterales;f__Enterobacteriaceae;g__Escherichia;s__Escherichia coli	p__Pseudomonadota	fluoroquinolone antibiotic;macrolide antibiotic;rifamycin antibiotic	Multidrug	2	s__Escherichia coli
MAG880	d__Bacteria;p__Pseudomonadota;c__Gammaproteobacteria;o__Enterobacterales;f__Enterobacteriaceae;g__Escherichia;s__Escherichia coli	p__Pseudomonadota	fluoroquinolone antibiotic;macrolide antibiotic;penam;tetracycline antibiotic	Multidrug	1	s__Escherichia coli
MAG880	d__Bacteria;p__Pseudomonadota;c__Gammaproteobacteria;o__Enterobacterales;f__Enterobacteriaceae;g__Escherichia;s__Escherichia coli	p__Pseudomonadota	fluoroquinolone antibiotic;macrolide antibiotic;penam;tetracycline antibiotic	Multidrug	5	s__Escherichia coli
MAG880	d__Bacteria;p__Pseudomonadota;c__Gammaproteobacteria;o__Enterobacterales;f__Enterobacteriaceae;g__Escherichia;s__Escherichia coli	p__Pseudomonadota	fluoroquinolone antibiotic;macrolide antibiotic;penam	Multidrug	2	s__Escherichia coli
MAG880	d__Bacteria;p__Pseudomonadota;c__Gammaproteobacteria;o__Enterobacterales;f__Enterobacteriaceae;g__Escherichia;s__Escherichia coli	p__Pseudomonadota	carbapenem;cephalosporin;cephamycin;monobactam;penam;penem;phenicol antibiotic	Multidrug	2	s__Escherichia coli
MAG880	d__Bacteria;p__Pseudomonadota;c__Gammaproteobacteria;o__Enterobacterales;f__Enterobacteriaceae;g__Escherichia;s__Escherichia coli	p__Pseudomonadota	disinfecting agents and antiseptics;fluoroquinolone antibiotic	Multidrug	1	s__Escherichia coli
MAG880	d__Bacteria;p__Pseudomonadota;c__Gammaproteobacteria;o__Enterobacterales;f__Enterobacteriaceae;g__Escherichia;s__Escherichia coli	p__Pseudomonadota	fluoroquinolone antibiotic;nitroimidazole antibiotic;tetracycline antibiotic	Multidrug	1	s__Escherichia coli
MAG880	d__Bacteria;p__Pseudomonadota;c__Gammaproteobacteria;o__Enterobacterales;f__Enterobacteriaceae;g__Escherichia;s__Escherichia coli	p__Pseudomonadota	disinfecting agents and antiseptics;nucleoside antibiotic	Multidrug	3	s__Escherichia coli
MAG880	d__Bacteria;p__Pseudomonadota;c__Gammaproteobacteria;o__Enterobacterales;f__Enterobacteriaceae;g__Escherichia;s__Escherichia coli	p__Pseudomonadota	lincosamide antibiotic;nucleoside antibiotic	Multidrug	1	s__Escherichia coli
MAG880	d__Bacteria;p__Pseudomonadota;c__Gammaproteobacteria;o__Enterobacterales;f__Enterobacteriaceae;g__Escherichia;s__Escherichia coli	p__Pseudomonadota	lincosamide antibiotic;pleuromutilin antibiotic;streptogramin A antibiotic;streptogramin B antibiotic;streptogramin antibiotic	Multidrug	1	s__Escherichia coli
MAG880	d__Bacteria;p__Pseudomonadota;c__Gammaproteobacteria;o__Enterobacterales;f__Enterobacteriaceae;g__Escherichia;s__Escherichia coli	p__Pseudomonadota	lincosamide antibiotic;pleuromutilin antibiotic;streptogramin antibiotic	Multidrug	1	s__Escherichia coli
MAG880	d__Bacteria;p__Pseudomonadota;c__Gammaproteobacteria;o__Enterobacterales;f__Enterobacteriaceae;g__Escherichia;s__Escherichia coli	p__Pseudomonadota	lincosamide antibiotic;pleuromutilin antibiotic;streptogramin A antibiotic;streptogramin antibiotic	Multidrug	1	s__Escherichia coli
MAG880	d__Bacteria;p__Pseudomonadota;c__Gammaproteobacteria;o__Enterobacterales;f__Enterobacteriaceae;g__Escherichia;s__Escherichia coli	p__Pseudomonadota	carbapenem;cephalosporin;cephamycin;disinfecting agents and antiseptics;fluoroquinolone antibiotic;glycylcycline;monobactam;penam;penem;phenicol antibiotic;rifamycin antibiotic;tetracycline antibiotic	Multidrug	1	s__Escherichia coli
MAG880	d__Bacteria;p__Pseudomonadota;c__Gammaproteobacteria;o__Enterobacterales;f__Enterobacteriaceae;g__Escherichia;s__Escherichia coli	p__Pseudomonadota	carbapenem;cephalosporin;cephamycin;monobactam;penam;penem;phenicol antibiotic	Multidrug	1	s__Escherichia coli
MAG880	d__Bacteria;p__Pseudomonadota;c__Gammaproteobacteria;o__Enterobacterales;f__Enterobacteriaceae;g__Escherichia;s__Escherichia coli	p__Pseudomonadota	fluoroquinolone antibiotic;macrolide antibiotic;penam	Multidrug	1	s__Escherichia coli
MAG880	d__Bacteria;p__Pseudomonadota;c__Gammaproteobacteria;o__Enterobacterales;f__Enterobacteriaceae;g__Escherichia;s__Escherichia coli	p__Pseudomonadota	fluoroquinolone antibiotic;macrolide antibiotic;penam	Multidrug	1	s__Escherichia coli
MAG880	d__Bacteria;p__Pseudomonadota;c__Gammaproteobacteria;o__Enterobacterales;f__Enterobacteriaceae;g__Escherichia;s__Escherichia coli	p__Pseudomonadota	disinfecting agents and antiseptics;fluoroquinolone antibiotic;lincosamide antibiotic;nucleoside antibiotic;phenicol antibiotic	Multidrug	1	s__Escherichia coli
MAG880	d__Bacteria;p__Pseudomonadota;c__Gammaproteobacteria;o__Enterobacterales;f__Enterobacteriaceae;g__Escherichia;s__Escherichia coli	p__Pseudomonadota	disinfecting agents and antiseptics;nucleoside antibiotic	Multidrug	2	s__Escherichia coli
MAG880	d__Bacteria;p__Pseudomonadota;c__Gammaproteobacteria;o__Enterobacterales;f__Enterobacteriaceae;g__Escherichia;s__Escherichia coli	p__Pseudomonadota	disinfecting agents and antiseptics;nucleoside antibiotic	Multidrug	1	s__Escherichia coli
MAG880	d__Bacteria;p__Pseudomonadota;c__Gammaproteobacteria;o__Enterobacterales;f__Enterobacteriaceae;g__Escherichia;s__Escherichia coli	p__Pseudomonadota	disinfecting agents and antiseptics;nucleoside antibiotic	Multidrug	1	s__Escherichia coli
MAG880	d__Bacteria;p__Pseudomonadota;c__Gammaproteobacteria;o__Enterobacterales;f__Enterobacteriaceae;g__Escherichia;s__Escherichia coli	p__Pseudomonadota	glycopeptide antibiotic;oxazolidinone antibiotic	Multidrug	1	s__Escherichia coli
MAG880	d__Bacteria;p__Pseudomonadota;c__Gammaproteobacteria;o__Enterobacterales;f__Enterobacteriaceae;g__Escherichia;s__Escherichia coli	p__Pseudomonadota	glycopeptide antibiotic;oxazolidinone antibiotic	Multidrug	13	s__Escherichia coli
MAG880	d__Bacteria;p__Pseudomonadota;c__Gammaproteobacteria;o__Enterobacterales;f__Enterobacteriaceae;g__Escherichia;s__Escherichia coli	p__Pseudomonadota	macrolide antibiotic;penam	Multidrug	1	s__Escherichia coli
MAG880	d__Bacteria;p__Pseudomonadota;c__Gammaproteobacteria;o__Enterobacterales;f__Enterobacteriaceae;g__Escherichia;s__Escherichia coli	p__Pseudomonadota	oxazolidinone antibiotic;phenicol antibiotic	Multidrug	2	s__Escherichia coli
MAG880	d__Bacteria;p__Pseudomonadota;c__Gammaproteobacteria;o__Enterobacterales;f__Enterobacteriaceae;g__Escherichia;s__Escherichia coli	p__Pseudomonadota	diaminopyrimidine antibiotic;fluoroquinolone antibiotic;glycylcycline;nitrofuran antibiotic;tetracycline antibiotic	Multidrug	1	s__Escherichia coli
MAG880	d__Bacteria;p__Pseudomonadota;c__Gammaproteobacteria;o__Enterobacterales;f__Enterobacteriaceae;g__Escherichia;s__Escherichia coli	p__Pseudomonadota	carbapenem;cephalosporin;cephamycin;monobactam;penam;penem	Multidrug	1	s__Escherichia coli
MAG880	d__Bacteria;p__Pseudomonadota;c__Gammaproteobacteria;o__Enterobacterales;f__Enterobacteriaceae;g__Escherichia;s__Escherichia coli	p__Pseudomonadota	diaminopyrimidine antibiotic;fluoroquinolone antibiotic;phenicol antibiotic	Multidrug	1	s__Escherichia coli
MAG880	d__Bacteria;p__Pseudomonadota;c__Gammaproteobacteria;o__Enterobacterales;f__Enterobacteriaceae;g__Escherichia;s__Escherichia coli	p__Pseudomonadota	lincosamide antibiotic;pleuromutilin antibiotic;streptogramin A antibiotic;streptogramin antibiotic	Multidrug	1	s__Escherichia coli
MAG880	d__Bacteria;p__Pseudomonadota;c__Gammaproteobacteria;o__Enterobacterales;f__Enterobacteriaceae;g__Escherichia;s__Escherichia coli	p__Pseudomonadota	cephalosporin;disinfecting agents and antiseptics;fluoroquinolone antibiotic;glycylcycline;penam;phenicol antibiotic;rifamycin antibiotic;tetracycline antibiotic	Multidrug	1	s__Escherichia coli
MAG880	d__Bacteria;p__Pseudomonadota;c__Gammaproteobacteria;o__Enterobacterales;f__Enterobacteriaceae;g__Escherichia;s__Escherichia coli	p__Pseudomonadota	fluoroquinolone antibiotic;macrolide antibiotic;phenicol antibiotic;tetracycline antibiotic	Multidrug	1	s__Escherichia coli
MAG880	d__Bacteria;p__Pseudomonadota;c__Gammaproteobacteria;o__Enterobacterales;f__Enterobacteriaceae;g__Escherichia;s__Escherichia coli	p__Pseudomonadota	aminoglycoside antibiotic;cephalosporin;cephamycin;penam	Multidrug	1	s__Escherichia coli
MAG880	d__Bacteria;p__Pseudomonadota;c__Gammaproteobacteria;o__Enterobacterales;f__Enterobacteriaceae;g__Escherichia;s__Escherichia coli	p__Pseudomonadota	streptogramin A antibiotic;streptogramin antibiotic	Multidrug	1	s__Escherichia coli
MAG880	d__Bacteria;p__Pseudomonadota;c__Gammaproteobacteria;o__Enterobacterales;f__Enterobacteriaceae;g__Escherichia;s__Escherichia coli	p__Pseudomonadota	lincosamide antibiotic;pleuromutilin antibiotic;streptogramin A antibiotic;streptogramin antibiotic	Multidrug	1	s__Escherichia coli
MAG880	d__Bacteria;p__Pseudomonadota;c__Gammaproteobacteria;o__Enterobacterales;f__Enterobacteriaceae;g__Escherichia;s__Escherichia coli	p__Pseudomonadota	aminoglycoside antibiotic;phenicol antibiotic;tetracycline antibiotic	Multidrug	1	s__Escherichia coli
MAG880	d__Bacteria;p__Pseudomonadota;c__Gammaproteobacteria;o__Enterobacterales;f__Enterobacteriaceae;g__Escherichia;s__Escherichia coli	p__Pseudomonadota	lincosamide antibiotic;macrolide antibiotic;streptogramin A antibiotic;streptogramin B antibiotic;streptogramin antibiotic	MLS	1	s__Escherichia coli
MAG880	d__Bacteria;p__Pseudomonadota;c__Gammaproteobacteria;o__Enterobacterales;f__Enterobacteriaceae;g__Escherichia;s__Escherichia coli	p__Pseudomonadota	macrolide antibiotic	macrolide	1	s__Escherichia coli
MAG880	d__Bacteria;p__Pseudomonadota;c__Gammaproteobacteria;o__Enterobacterales;f__Enterobacteriaceae;g__Escherichia;s__Escherichia coli	p__Pseudomonadota	macrolide antibiotic	macrolide	2	s__Escherichia coli
MAG880	d__Bacteria;p__Pseudomonadota;c__Gammaproteobacteria;o__Enterobacterales;f__Enterobacteriaceae;g__Escherichia;s__Escherichia coli	p__Pseudomonadota	macrolide antibiotic	macrolide	1	s__Escherichia coli
MAG880	d__Bacteria;p__Pseudomonadota;c__Gammaproteobacteria;o__Enterobacterales;f__Enterobacteriaceae;g__Escherichia;s__Escherichia coli	p__Pseudomonadota	macrolide antibiotic	macrolide	5	s__Escherichia coli
MAG880	d__Bacteria;p__Pseudomonadota;c__Gammaproteobacteria;o__Enterobacterales;f__Enterobacteriaceae;g__Escherichia;s__Escherichia coli	p__Pseudomonadota	macrolide antibiotic	macrolide	1	s__Escherichia coli
MAG880	d__Bacteria;p__Pseudomonadota;c__Gammaproteobacteria;o__Enterobacterales;f__Enterobacteriaceae;g__Escherichia;s__Escherichia coli	p__Pseudomonadota	macrolide antibiotic	macrolide	3	s__Escherichia coli
MAG880	d__Bacteria;p__Pseudomonadota;c__Gammaproteobacteria;o__Enterobacterales;f__Enterobacteriaceae;g__Escherichia;s__Escherichia coli	p__Pseudomonadota	lincosamide antibiotic	lincosamide	1	s__Escherichia coli
MAG880	d__Bacteria;p__Pseudomonadota;c__Gammaproteobacteria;o__Enterobacterales;f__Enterobacteriaceae;g__Escherichia;s__Escherichia coli	p__Pseudomonadota	lincosamide antibiotic	lincosamide	1	s__Escherichia coli
MAG880	d__Bacteria;p__Pseudomonadota;c__Gammaproteobacteria;o__Enterobacterales;f__Enterobacteriaceae;g__Escherichia;s__Escherichia coli	p__Pseudomonadota	lincosamide antibiotic	lincosamide	3	s__Escherichia coli
MAG880	d__Bacteria;p__Pseudomonadota;c__Gammaproteobacteria;o__Enterobacterales;f__Enterobacteriaceae;g__Escherichia;s__Escherichia coli	p__Pseudomonadota	isoniazid-like antibiotic	isoniazid-like	1	s__Escherichia coli
MAG880	d__Bacteria;p__Pseudomonadota;c__Gammaproteobacteria;o__Enterobacterales;f__Enterobacteriaceae;g__Escherichia;s__Escherichia coli	p__Pseudomonadota	glycopeptide antibiotic	glycopeptide	1	s__Escherichia coli
MAG880	d__Bacteria;p__Pseudomonadota;c__Gammaproteobacteria;o__Enterobacterales;f__Enterobacteriaceae;g__Escherichia;s__Escherichia coli	p__Pseudomonadota	glycopeptide antibiotic	glycopeptide	2	s__Escherichia coli
MAG880	d__Bacteria;p__Pseudomonadota;c__Gammaproteobacteria;o__Enterobacterales;f__Enterobacteriaceae;g__Escherichia;s__Escherichia coli	p__Pseudomonadota	glycopeptide antibiotic	glycopeptide	1	s__Escherichia coli
MAG880	d__Bacteria;p__Pseudomonadota;c__Gammaproteobacteria;o__Enterobacterales;f__Enterobacteriaceae;g__Escherichia;s__Escherichia coli	p__Pseudomonadota	glycopeptide antibiotic	glycopeptide	2	s__Escherichia coli
MAG880	d__Bacteria;p__Pseudomonadota;c__Gammaproteobacteria;o__Enterobacterales;f__Enterobacteriaceae;g__Escherichia;s__Escherichia coli	p__Pseudomonadota	glycopeptide antibiotic	glycopeptide	1	s__Escherichia coli
MAG880	d__Bacteria;p__Pseudomonadota;c__Gammaproteobacteria;o__Enterobacterales;f__Enterobacteriaceae;g__Escherichia;s__Escherichia coli	p__Pseudomonadota	glycopeptide antibiotic	glycopeptide	1	s__Escherichia coli
MAG880	d__Bacteria;p__Pseudomonadota;c__Gammaproteobacteria;o__Enterobacterales;f__Enterobacteriaceae;g__Escherichia;s__Escherichia coli	p__Pseudomonadota	glycopeptide antibiotic	glycopeptide	1	s__Escherichia coli
MAG880	d__Bacteria;p__Pseudomonadota;c__Gammaproteobacteria;o__Enterobacterales;f__Enterobacteriaceae;g__Escherichia;s__Escherichia coli	p__Pseudomonadota	glycopeptide antibiotic	glycopeptide	1	s__Escherichia coli
MAG880	d__Bacteria;p__Pseudomonadota;c__Gammaproteobacteria;o__Enterobacterales;f__Enterobacteriaceae;g__Escherichia;s__Escherichia coli	p__Pseudomonadota	glycopeptide antibiotic	glycopeptide	1	s__Escherichia coli
MAG880	d__Bacteria;p__Pseudomonadota;c__Gammaproteobacteria;o__Enterobacterales;f__Enterobacteriaceae;g__Escherichia;s__Escherichia coli	p__Pseudomonadota	glycopeptide antibiotic	glycopeptide	1	s__Escherichia coli
MAG880	d__Bacteria;p__Pseudomonadota;c__Gammaproteobacteria;o__Enterobacterales;f__Enterobacteriaceae;g__Escherichia;s__Escherichia coli	p__Pseudomonadota	glycopeptide antibiotic	glycopeptide	1	s__Escherichia coli
MAG880	d__Bacteria;p__Pseudomonadota;c__Gammaproteobacteria;o__Enterobacterales;f__Enterobacteriaceae;g__Escherichia;s__Escherichia coli	p__Pseudomonadota	glycopeptide antibiotic	glycopeptide	1	s__Escherichia coli
MAG880	d__Bacteria;p__Pseudomonadota;c__Gammaproteobacteria;o__Enterobacterales;f__Enterobacteriaceae;g__Escherichia;s__Escherichia coli	p__Pseudomonadota	fusidane antibiotic	fusidane	2	s__Escherichia coli
MAG880	d__Bacteria;p__Pseudomonadota;c__Gammaproteobacteria;o__Enterobacterales;f__Enterobacteriaceae;g__Escherichia;s__Escherichia coli	p__Pseudomonadota	fusidane antibiotic	fusidane	1	s__Escherichia coli
MAG880	d__Bacteria;p__Pseudomonadota;c__Gammaproteobacteria;o__Enterobacterales;f__Enterobacteriaceae;g__Escherichia;s__Escherichia coli	p__Pseudomonadota	fluoroquinolone antibiotic	fluoroquinolone	1	s__Escherichia coli
MAG880	d__Bacteria;p__Pseudomonadota;c__Gammaproteobacteria;o__Enterobacterales;f__Enterobacteriaceae;g__Escherichia;s__Escherichia coli	p__Pseudomonadota	fluoroquinolone antibiotic	fluoroquinolone	1	s__Escherichia coli
MAG880	d__Bacteria;p__Pseudomonadota;c__Gammaproteobacteria;o__Enterobacterales;f__Enterobacteriaceae;g__Escherichia;s__Escherichia coli	p__Pseudomonadota	fluoroquinolone antibiotic	fluoroquinolone	1	s__Escherichia coli
MAG880	d__Bacteria;p__Pseudomonadota;c__Gammaproteobacteria;o__Enterobacterales;f__Enterobacteriaceae;g__Escherichia;s__Escherichia coli	p__Pseudomonadota	fluoroquinolone antibiotic	fluoroquinolone	1	s__Escherichia coli
MAG880	d__Bacteria;p__Pseudomonadota;c__Gammaproteobacteria;o__Enterobacterales;f__Enterobacteriaceae;g__Escherichia;s__Escherichia coli	p__Pseudomonadota	fluoroquinolone antibiotic	fluoroquinolone	2	s__Escherichia coli
MAG880	d__Bacteria;p__Pseudomonadota;c__Gammaproteobacteria;o__Enterobacterales;f__Enterobacteriaceae;g__Escherichia;s__Escherichia coli	p__Pseudomonadota	fluoroquinolone antibiotic	fluoroquinolone	1	s__Escherichia coli
MAG880	d__Bacteria;p__Pseudomonadota;c__Gammaproteobacteria;o__Enterobacterales;f__Enterobacteriaceae;g__Escherichia;s__Escherichia coli	p__Pseudomonadota	fluoroquinolone antibiotic	fluoroquinolone	1	s__Escherichia coli
MAG880	d__Bacteria;p__Pseudomonadota;c__Gammaproteobacteria;o__Enterobacterales;f__Enterobacteriaceae;g__Escherichia;s__Escherichia coli	p__Pseudomonadota	fluoroquinolone antibiotic	fluoroquinolone	4	s__Escherichia coli
MAG880	d__Bacteria;p__Pseudomonadota;c__Gammaproteobacteria;o__Enterobacterales;f__Enterobacteriaceae;g__Escherichia;s__Escherichia coli	p__Pseudomonadota	elfamycin antibiotic	elfamycin	4	s__Escherichia coli
MAG880	d__Bacteria;p__Pseudomonadota;c__Gammaproteobacteria;o__Enterobacterales;f__Enterobacteriaceae;g__Escherichia;s__Escherichia coli	p__Pseudomonadota	diaminopyrimidine antibiotic	diaminopyrimidine	1	s__Escherichia coli
MAG880	d__Bacteria;p__Pseudomonadota;c__Gammaproteobacteria;o__Enterobacterales;f__Enterobacteriaceae;g__Escherichia;s__Escherichia coli	p__Pseudomonadota	cephamycin	cephamycin	1	s__Escherichia coli
MAG880	d__Bacteria;p__Pseudomonadota;c__Gammaproteobacteria;o__Enterobacterales;f__Enterobacteriaceae;g__Escherichia;s__Escherichia coli	p__Pseudomonadota	cephalosporin	cephalosporin	1	s__Escherichia coli
MAG880	d__Bacteria;p__Pseudomonadota;c__Gammaproteobacteria;o__Enterobacterales;f__Enterobacteriaceae;g__Escherichia;s__Escherichia coli	p__Pseudomonadota	bicyclomycin-like antibiotic	bicyclomycin-like	3	s__Escherichia coli
MAG880	d__Bacteria;p__Pseudomonadota;c__Gammaproteobacteria;o__Enterobacterales;f__Enterobacteriaceae;g__Escherichia;s__Escherichia coli	p__Pseudomonadota	aminoglycoside antibiotic	aminoglycoside	1	s__Escherichia coli
MAG880	d__Bacteria;p__Pseudomonadota;c__Gammaproteobacteria;o__Enterobacterales;f__Enterobacteriaceae;g__Escherichia;s__Escherichia coli	p__Pseudomonadota	aminoglycoside antibiotic	aminoglycoside	1	s__Escherichia coli
MAG880	d__Bacteria;p__Pseudomonadota;c__Gammaproteobacteria;o__Enterobacterales;f__Enterobacteriaceae;g__Escherichia;s__Escherichia coli	p__Pseudomonadota	aminoglycoside antibiotic	aminoglycoside	1	s__Escherichia coli
MAG880	d__Bacteria;p__Pseudomonadota;c__Gammaproteobacteria;o__Enterobacterales;f__Enterobacteriaceae;g__Escherichia;s__Escherichia coli	p__Pseudomonadota	aminoglycoside antibiotic	aminoglycoside	1	s__Escherichia coli
MAG880	d__Bacteria;p__Pseudomonadota;c__Gammaproteobacteria;o__Enterobacterales;f__Enterobacteriaceae;g__Escherichia;s__Escherichia coli	p__Pseudomonadota	aminoglycoside antibiotic	aminoglycoside	1	s__Escherichia coli
MAG880	d__Bacteria;p__Pseudomonadota;c__Gammaproteobacteria;o__Enterobacterales;f__Enterobacteriaceae;g__Escherichia;s__Escherichia coli	p__Pseudomonadota	aminoglycoside antibiotic	aminoglycoside	1	s__Escherichia coli
MAG880	d__Bacteria;p__Pseudomonadota;c__Gammaproteobacteria;o__Enterobacterales;f__Enterobacteriaceae;g__Escherichia;s__Escherichia coli	p__Pseudomonadota	aminocoumarin antibiotic	aminocoumarin	1	s__Escherichia coli
MAG880	d__Bacteria;p__Pseudomonadota;c__Gammaproteobacteria;o__Enterobacterales;f__Enterobacteriaceae;g__Escherichia;s__Escherichia coli	p__Pseudomonadota	aminocoumarin antibiotic	aminocoumarin	1	s__Escherichia coli
MAG880	d__Bacteria;p__Pseudomonadota;c__Gammaproteobacteria;o__Enterobacterales;f__Enterobacteriaceae;g__Escherichia;s__Escherichia coli	p__Pseudomonadota	aminocoumarin antibiotic	aminocoumarin	2	s__Escherichia coli
MAG880	d__Bacteria;p__Pseudomonadota;c__Gammaproteobacteria;o__Enterobacterales;f__Enterobacteriaceae;g__Escherichia;s__Escherichia coli	p__Pseudomonadota	aminocoumarin antibiotic	aminocoumarin	1	s__Escherichia coli
MAG85	d__Bacteria;p__Pseudomonadota;c__Gammaproteobacteria;o__Enterobacterales;f__Enterobacteriaceae;g__Escherichia;s__Escherichia coli	p__Pseudomonadota	disinfecting agents and antiseptics	Triclosan	2	s__Escherichia coli
MAG85	d__Bacteria;p__Pseudomonadota;c__Gammaproteobacteria;o__Enterobacterales;f__Enterobacteriaceae;g__Escherichia;s__Escherichia coli	p__Pseudomonadota	tetracycline antibiotic	tetracycline	8	s__Escherichia coli
MAG85	d__Bacteria;p__Pseudomonadota;c__Gammaproteobacteria;o__Enterobacterales;f__Enterobacteriaceae;g__Escherichia;s__Escherichia coli	p__Pseudomonadota	tetracycline antibiotic	tetracycline	2	s__Escherichia coli
MAG85	d__Bacteria;p__Pseudomonadota;c__Gammaproteobacteria;o__Enterobacterales;f__Enterobacteriaceae;g__Escherichia;s__Escherichia coli	p__Pseudomonadota	tetracycline antibiotic	tetracycline	1	s__Escherichia coli
MAG85	d__Bacteria;p__Pseudomonadota;c__Gammaproteobacteria;o__Enterobacterales;f__Enterobacteriaceae;g__Escherichia;s__Escherichia coli	p__Pseudomonadota	tetracycline antibiotic	tetracycline	1	s__Escherichia coli
MAG85	d__Bacteria;p__Pseudomonadota;c__Gammaproteobacteria;o__Enterobacterales;f__Enterobacteriaceae;g__Escherichia;s__Escherichia coli	p__Pseudomonadota	tetracycline antibiotic	tetracycline	1	s__Escherichia coli
MAG85	d__Bacteria;p__Pseudomonadota;c__Gammaproteobacteria;o__Enterobacterales;f__Enterobacteriaceae;g__Escherichia;s__Escherichia coli	p__Pseudomonadota	tetracycline antibiotic	tetracycline	2	s__Escherichia coli
MAG85	d__Bacteria;p__Pseudomonadota;c__Gammaproteobacteria;o__Enterobacterales;f__Enterobacteriaceae;g__Escherichia;s__Escherichia coli	p__Pseudomonadota	tetracycline antibiotic	tetracycline	1	s__Escherichia coli
MAG85	d__Bacteria;p__Pseudomonadota;c__Gammaproteobacteria;o__Enterobacterales;f__Enterobacteriaceae;g__Escherichia;s__Escherichia coli	p__Pseudomonadota	tetracycline antibiotic	tetracycline	1	s__Escherichia coli
MAG85	d__Bacteria;p__Pseudomonadota;c__Gammaproteobacteria;o__Enterobacterales;f__Enterobacteriaceae;g__Escherichia;s__Escherichia coli	p__Pseudomonadota	tetracycline antibiotic	tetracycline	5	s__Escherichia coli
MAG85	d__Bacteria;p__Pseudomonadota;c__Gammaproteobacteria;o__Enterobacterales;f__Enterobacteriaceae;g__Escherichia;s__Escherichia coli	p__Pseudomonadota	tetracycline antibiotic	tetracycline	1	s__Escherichia coli
MAG85	d__Bacteria;p__Pseudomonadota;c__Gammaproteobacteria;o__Enterobacterales;f__Enterobacteriaceae;g__Escherichia;s__Escherichia coli	p__Pseudomonadota	tetracycline antibiotic	tetracycline	1	s__Escherichia coli
MAG85	d__Bacteria;p__Pseudomonadota;c__Gammaproteobacteria;o__Enterobacterales;f__Enterobacteriaceae;g__Escherichia;s__Escherichia coli	p__Pseudomonadota	tetracycline antibiotic	tetracycline	1	s__Escherichia coli
MAG85	d__Bacteria;p__Pseudomonadota;c__Gammaproteobacteria;o__Enterobacterales;f__Enterobacteriaceae;g__Escherichia;s__Escherichia coli	p__Pseudomonadota	salicylic acid antibiotic	salicylic acid	1	s__Escherichia coli
MAG85	d__Bacteria;p__Pseudomonadota;c__Gammaproteobacteria;o__Enterobacterales;f__Enterobacteriaceae;g__Escherichia;s__Escherichia coli	p__Pseudomonadota	salicylic acid antibiotic	salicylic acid	1	s__Escherichia coli
MAG85	d__Bacteria;p__Pseudomonadota;c__Gammaproteobacteria;o__Enterobacterales;f__Enterobacteriaceae;g__Escherichia;s__Escherichia coli	p__Pseudomonadota	rifamycin antibiotic	rifamycin	1	s__Escherichia coli
MAG85	d__Bacteria;p__Pseudomonadota;c__Gammaproteobacteria;o__Enterobacterales;f__Enterobacteriaceae;g__Escherichia;s__Escherichia coli	p__Pseudomonadota	pyrazine antibiotic	pyrazine	1	s__Escherichia coli
MAG85	d__Bacteria;p__Pseudomonadota;c__Gammaproteobacteria;o__Enterobacterales;f__Enterobacteriaceae;g__Escherichia;s__Escherichia coli	p__Pseudomonadota	pyrazine antibiotic	pyrazine	3	s__Escherichia coli
MAG85	d__Bacteria;p__Pseudomonadota;c__Gammaproteobacteria;o__Enterobacterales;f__Enterobacteriaceae;g__Escherichia;s__Escherichia coli	p__Pseudomonadota	pleuromutilin antibiotic	pleuromutilin	2	s__Escherichia coli
MAG85	d__Bacteria;p__Pseudomonadota;c__Gammaproteobacteria;o__Enterobacterales;f__Enterobacteriaceae;g__Escherichia;s__Escherichia coli	p__Pseudomonadota	pleuromutilin antibiotic	pleuromutilin	1	s__Escherichia coli
MAG85	d__Bacteria;p__Pseudomonadota;c__Gammaproteobacteria;o__Enterobacterales;f__Enterobacteriaceae;g__Escherichia;s__Escherichia coli	p__Pseudomonadota	phosphonic acid antibiotic	phosphonic acid	4	s__Escherichia coli
MAG85	d__Bacteria;p__Pseudomonadota;c__Gammaproteobacteria;o__Enterobacterales;f__Enterobacteriaceae;g__Escherichia;s__Escherichia coli	p__Pseudomonadota	phosphonic acid antibiotic	phosphonic acid	1	s__Escherichia coli
MAG85	d__Bacteria;p__Pseudomonadota;c__Gammaproteobacteria;o__Enterobacterales;f__Enterobacteriaceae;g__Escherichia;s__Escherichia coli	p__Pseudomonadota	phosphonic acid antibiotic	phosphonic acid	4	s__Escherichia coli
MAG85	d__Bacteria;p__Pseudomonadota;c__Gammaproteobacteria;o__Enterobacterales;f__Enterobacteriaceae;g__Escherichia;s__Escherichia coli	p__Pseudomonadota	phosphonic acid antibiotic	phosphonic acid	2	s__Escherichia coli
MAG85	d__Bacteria;p__Pseudomonadota;c__Gammaproteobacteria;o__Enterobacterales;f__Enterobacteriaceae;g__Escherichia;s__Escherichia coli	p__Pseudomonadota	phosphonic acid antibiotic	phosphonic acid	1	s__Escherichia coli
MAG85	d__Bacteria;p__Pseudomonadota;c__Gammaproteobacteria;o__Enterobacterales;f__Enterobacteriaceae;g__Escherichia;s__Escherichia coli	p__Pseudomonadota	phosphonic acid antibiotic	phosphonic acid	1	s__Escherichia coli
MAG85	d__Bacteria;p__Pseudomonadota;c__Gammaproteobacteria;o__Enterobacterales;f__Enterobacteriaceae;g__Escherichia;s__Escherichia coli	p__Pseudomonadota	phosphonic acid antibiotic	phosphonic acid	1	s__Escherichia coli
MAG85	d__Bacteria;p__Pseudomonadota;c__Gammaproteobacteria;o__Enterobacterales;f__Enterobacteriaceae;g__Escherichia;s__Escherichia coli	p__Pseudomonadota	phosphonic acid antibiotic	phosphonic acid	1	s__Escherichia coli
MAG85	d__Bacteria;p__Pseudomonadota;c__Gammaproteobacteria;o__Enterobacterales;f__Enterobacteriaceae;g__Escherichia;s__Escherichia coli	p__Pseudomonadota	phosphonic acid antibiotic	phosphonic acid	1	s__Escherichia coli
MAG85	d__Bacteria;p__Pseudomonadota;c__Gammaproteobacteria;o__Enterobacterales;f__Enterobacteriaceae;g__Escherichia;s__Escherichia coli	p__Pseudomonadota	phosphonic acid antibiotic	phosphonic acid	1	s__Escherichia coli
MAG85	d__Bacteria;p__Pseudomonadota;c__Gammaproteobacteria;o__Enterobacterales;f__Enterobacteriaceae;g__Escherichia;s__Escherichia coli	p__Pseudomonadota	phenicol antibiotic	phenicol	2	s__Escherichia coli
MAG85	d__Bacteria;p__Pseudomonadota;c__Gammaproteobacteria;o__Enterobacterales;f__Enterobacteriaceae;g__Escherichia;s__Escherichia coli	p__Pseudomonadota	phenicol antibiotic	phenicol	2	s__Escherichia coli
MAG85	d__Bacteria;p__Pseudomonadota;c__Gammaproteobacteria;o__Enterobacterales;f__Enterobacteriaceae;g__Escherichia;s__Escherichia coli	p__Pseudomonadota	phenicol antibiotic	phenicol	1	s__Escherichia coli
MAG85	d__Bacteria;p__Pseudomonadota;c__Gammaproteobacteria;o__Enterobacterales;f__Enterobacteriaceae;g__Escherichia;s__Escherichia coli	p__Pseudomonadota	phenicol antibiotic	phenicol	1	s__Escherichia coli
MAG85	d__Bacteria;p__Pseudomonadota;c__Gammaproteobacteria;o__Enterobacterales;f__Enterobacteriaceae;g__Escherichia;s__Escherichia coli	p__Pseudomonadota	phenicol antibiotic	phenicol	1	s__Escherichia coli
MAG85	d__Bacteria;p__Pseudomonadota;c__Gammaproteobacteria;o__Enterobacterales;f__Enterobacteriaceae;g__Escherichia;s__Escherichia coli	p__Pseudomonadota	peptide antibiotic	peptide	1	s__Escherichia coli
MAG85	d__Bacteria;p__Pseudomonadota;c__Gammaproteobacteria;o__Enterobacterales;f__Enterobacteriaceae;g__Escherichia;s__Escherichia coli	p__Pseudomonadota	peptide antibiotic	peptide	1	s__Escherichia coli
MAG85	d__Bacteria;p__Pseudomonadota;c__Gammaproteobacteria;o__Enterobacterales;f__Enterobacteriaceae;g__Escherichia;s__Escherichia coli	p__Pseudomonadota	peptide antibiotic	peptide	1	s__Escherichia coli
MAG85	d__Bacteria;p__Pseudomonadota;c__Gammaproteobacteria;o__Enterobacterales;f__Enterobacteriaceae;g__Escherichia;s__Escherichia coli	p__Pseudomonadota	peptide antibiotic	peptide	1	s__Escherichia coli
MAG85	d__Bacteria;p__Pseudomonadota;c__Gammaproteobacteria;o__Enterobacterales;f__Enterobacteriaceae;g__Escherichia;s__Escherichia coli	p__Pseudomonadota	peptide antibiotic	peptide	2	s__Escherichia coli
MAG85	d__Bacteria;p__Pseudomonadota;c__Gammaproteobacteria;o__Enterobacterales;f__Enterobacteriaceae;g__Escherichia;s__Escherichia coli	p__Pseudomonadota	peptide antibiotic	peptide	2	s__Escherichia coli
MAG85	d__Bacteria;p__Pseudomonadota;c__Gammaproteobacteria;o__Enterobacterales;f__Enterobacteriaceae;g__Escherichia;s__Escherichia coli	p__Pseudomonadota	peptide antibiotic	peptide	1	s__Escherichia coli
MAG85	d__Bacteria;p__Pseudomonadota;c__Gammaproteobacteria;o__Enterobacterales;f__Enterobacteriaceae;g__Escherichia;s__Escherichia coli	p__Pseudomonadota	peptide antibiotic	peptide	1	s__Escherichia coli
MAG85	d__Bacteria;p__Pseudomonadota;c__Gammaproteobacteria;o__Enterobacterales;f__Enterobacteriaceae;g__Escherichia;s__Escherichia coli	p__Pseudomonadota	peptide antibiotic	peptide	1	s__Escherichia coli
MAG85	d__Bacteria;p__Pseudomonadota;c__Gammaproteobacteria;o__Enterobacterales;f__Enterobacteriaceae;g__Escherichia;s__Escherichia coli	p__Pseudomonadota	peptide antibiotic	peptide	2	s__Escherichia coli
MAG85	d__Bacteria;p__Pseudomonadota;c__Gammaproteobacteria;o__Enterobacterales;f__Enterobacteriaceae;g__Escherichia;s__Escherichia coli	p__Pseudomonadota	peptide antibiotic	peptide	1	s__Escherichia coli
MAG85	d__Bacteria;p__Pseudomonadota;c__Gammaproteobacteria;o__Enterobacterales;f__Enterobacteriaceae;g__Escherichia;s__Escherichia coli	p__Pseudomonadota	peptide antibiotic	peptide	1	s__Escherichia coli
MAG85	d__Bacteria;p__Pseudomonadota;c__Gammaproteobacteria;o__Enterobacterales;f__Enterobacteriaceae;g__Escherichia;s__Escherichia coli	p__Pseudomonadota	peptide antibiotic	peptide	1	s__Escherichia coli
MAG85	d__Bacteria;p__Pseudomonadota;c__Gammaproteobacteria;o__Enterobacterales;f__Enterobacteriaceae;g__Escherichia;s__Escherichia coli	p__Pseudomonadota	peptide antibiotic	peptide	1	s__Escherichia coli
MAG85	d__Bacteria;p__Pseudomonadota;c__Gammaproteobacteria;o__Enterobacterales;f__Enterobacteriaceae;g__Escherichia;s__Escherichia coli	p__Pseudomonadota	peptide antibiotic	peptide	2	s__Escherichia coli
MAG85	d__Bacteria;p__Pseudomonadota;c__Gammaproteobacteria;o__Enterobacterales;f__Enterobacteriaceae;g__Escherichia;s__Escherichia coli	p__Pseudomonadota	peptide antibiotic	peptide	2	s__Escherichia coli
MAG85	d__Bacteria;p__Pseudomonadota;c__Gammaproteobacteria;o__Enterobacterales;f__Enterobacteriaceae;g__Escherichia;s__Escherichia coli	p__Pseudomonadota	peptide antibiotic	peptide	1	s__Escherichia coli
MAG85	d__Bacteria;p__Pseudomonadota;c__Gammaproteobacteria;o__Enterobacterales;f__Enterobacteriaceae;g__Escherichia;s__Escherichia coli	p__Pseudomonadota	peptide antibiotic	peptide	2	s__Escherichia coli
MAG85	d__Bacteria;p__Pseudomonadota;c__Gammaproteobacteria;o__Enterobacterales;f__Enterobacteriaceae;g__Escherichia;s__Escherichia coli	p__Pseudomonadota	peptide antibiotic	peptide	3	s__Escherichia coli
MAG85	d__Bacteria;p__Pseudomonadota;c__Gammaproteobacteria;o__Enterobacterales;f__Enterobacteriaceae;g__Escherichia;s__Escherichia coli	p__Pseudomonadota	peptide antibiotic	peptide	4	s__Escherichia coli
MAG85	d__Bacteria;p__Pseudomonadota;c__Gammaproteobacteria;o__Enterobacterales;f__Enterobacteriaceae;g__Escherichia;s__Escherichia coli	p__Pseudomonadota	peptide antibiotic	peptide	1	s__Escherichia coli
MAG85	d__Bacteria;p__Pseudomonadota;c__Gammaproteobacteria;o__Enterobacterales;f__Enterobacteriaceae;g__Escherichia;s__Escherichia coli	p__Pseudomonadota	peptide antibiotic	peptide	1	s__Escherichia coli
MAG85	d__Bacteria;p__Pseudomonadota;c__Gammaproteobacteria;o__Enterobacterales;f__Enterobacteriaceae;g__Escherichia;s__Escherichia coli	p__Pseudomonadota	peptide antibiotic	peptide	1	s__Escherichia coli
MAG85	d__Bacteria;p__Pseudomonadota;c__Gammaproteobacteria;o__Enterobacterales;f__Enterobacteriaceae;g__Escherichia;s__Escherichia coli	p__Pseudomonadota	peptide antibiotic	peptide	1	s__Escherichia coli
MAG85	d__Bacteria;p__Pseudomonadota;c__Gammaproteobacteria;o__Enterobacterales;f__Enterobacteriaceae;g__Escherichia;s__Escherichia coli	p__Pseudomonadota	peptide antibiotic	peptide	1	s__Escherichia coli
MAG85	d__Bacteria;p__Pseudomonadota;c__Gammaproteobacteria;o__Enterobacterales;f__Enterobacteriaceae;g__Escherichia;s__Escherichia coli	p__Pseudomonadota	peptide antibiotic	peptide	4	s__Escherichia coli
MAG85	d__Bacteria;p__Pseudomonadota;c__Gammaproteobacteria;o__Enterobacterales;f__Enterobacteriaceae;g__Escherichia;s__Escherichia coli	p__Pseudomonadota	peptide antibiotic	peptide	2	s__Escherichia coli
MAG85	d__Bacteria;p__Pseudomonadota;c__Gammaproteobacteria;o__Enterobacterales;f__Enterobacteriaceae;g__Escherichia;s__Escherichia coli	p__Pseudomonadota	nitroimidazole antibiotic	nitroimidazole	1	s__Escherichia coli
MAG85	d__Bacteria;p__Pseudomonadota;c__Gammaproteobacteria;o__Enterobacterales;f__Enterobacteriaceae;g__Escherichia;s__Escherichia coli	p__Pseudomonadota	nitroimidazole antibiotic	nitroimidazole	3	s__Escherichia coli
MAG85	d__Bacteria;p__Pseudomonadota;c__Gammaproteobacteria;o__Enterobacterales;f__Enterobacteriaceae;g__Escherichia;s__Escherichia coli	p__Pseudomonadota	nitrofuran antibiotic	nitrofuran	2	s__Escherichia coli
MAG85	d__Bacteria;p__Pseudomonadota;c__Gammaproteobacteria;o__Enterobacterales;f__Enterobacteriaceae;g__Escherichia;s__Escherichia coli	p__Pseudomonadota	mupirocin-like antibiotic	mupirocin-like	1	s__Escherichia coli
MAG85	d__Bacteria;p__Pseudomonadota;c__Gammaproteobacteria;o__Enterobacterales;f__Enterobacteriaceae;g__Escherichia;s__Escherichia coli	p__Pseudomonadota	mupirocin-like antibiotic	mupirocin-like	1	s__Escherichia coli
MAG85	d__Bacteria;p__Pseudomonadota;c__Gammaproteobacteria;o__Enterobacterales;f__Enterobacteriaceae;g__Escherichia;s__Escherichia coli	p__Pseudomonadota	cephalosporin;cephamycin;fluoroquinolone antibiotic;penam	Multidrug	2	s__Escherichia coli
MAG85	d__Bacteria;p__Pseudomonadota;c__Gammaproteobacteria;o__Enterobacterales;f__Enterobacteriaceae;g__Escherichia;s__Escherichia coli	p__Pseudomonadota	cephalosporin;cephamycin;fluoroquinolone antibiotic;penam	Multidrug	2	s__Escherichia coli
MAG85	d__Bacteria;p__Pseudomonadota;c__Gammaproteobacteria;o__Enterobacterales;f__Enterobacteriaceae;g__Escherichia;s__Escherichia coli	p__Pseudomonadota	fluoroquinolone antibiotic;macrolide antibiotic;penam	Multidrug	1	s__Escherichia coli
MAG85	d__Bacteria;p__Pseudomonadota;c__Gammaproteobacteria;o__Enterobacterales;f__Enterobacteriaceae;g__Escherichia;s__Escherichia coli	p__Pseudomonadota	lincosamide antibiotic;pleuromutilin antibiotic	Multidrug	1	s__Escherichia coli
MAG85	d__Bacteria;p__Pseudomonadota;c__Gammaproteobacteria;o__Enterobacterales;f__Enterobacteriaceae;g__Escherichia;s__Escherichia coli	p__Pseudomonadota	cephalosporin;disinfecting agents and antiseptics;fluoroquinolone antibiotic;glycylcycline;penam;phenicol antibiotic;rifamycin antibiotic;tetracycline antibiotic	Multidrug	1	s__Escherichia coli
MAG85	d__Bacteria;p__Pseudomonadota;c__Gammaproteobacteria;o__Enterobacterales;f__Enterobacteriaceae;g__Escherichia;s__Escherichia coli	p__Pseudomonadota	fluoroquinolone antibiotic;tetracycline antibiotic	Multidrug	1	s__Escherichia coli
MAG85	d__Bacteria;p__Pseudomonadota;c__Gammaproteobacteria;o__Enterobacterales;f__Enterobacteriaceae;g__Escherichia;s__Escherichia coli	p__Pseudomonadota	cephalosporin;disinfecting agents and antiseptics;fluoroquinolone antibiotic;glycylcycline;penam;phenicol antibiotic;rifamycin antibiotic;tetracycline antibiotic	Multidrug	2	s__Escherichia coli
MAG85	d__Bacteria;p__Pseudomonadota;c__Gammaproteobacteria;o__Enterobacterales;f__Enterobacteriaceae;g__Escherichia;s__Escherichia coli	p__Pseudomonadota	disinfecting agents and antiseptics;isoniazid-like antibiotic	Multidrug	1	s__Escherichia coli
MAG85	d__Bacteria;p__Pseudomonadota;c__Gammaproteobacteria;o__Enterobacterales;f__Enterobacteriaceae;g__Escherichia;s__Escherichia coli	p__Pseudomonadota	sulfonamide antibiotic;sulfone antibiotic	Multidrug	1	s__Escherichia coli
MAG85	d__Bacteria;p__Pseudomonadota;c__Gammaproteobacteria;o__Enterobacterales;f__Enterobacteriaceae;g__Escherichia;s__Escherichia coli	p__Pseudomonadota	fluoroquinolone antibiotic;nybomycin-like antibiotic	Multidrug	2	s__Escherichia coli
MAG85	d__Bacteria;p__Pseudomonadota;c__Gammaproteobacteria;o__Enterobacterales;f__Enterobacteriaceae;g__Escherichia;s__Escherichia coli	p__Pseudomonadota	disinfecting agents and antiseptics;tetracycline antibiotic	Multidrug	1	s__Escherichia coli
MAG85	d__Bacteria;p__Pseudomonadota;c__Gammaproteobacteria;o__Enterobacterales;f__Enterobacteriaceae;g__Escherichia;s__Escherichia coli	p__Pseudomonadota	aminoglycoside antibiotic;fluoroquinolone antibiotic	Multidrug	1	s__Escherichia coli
MAG85	d__Bacteria;p__Pseudomonadota;c__Gammaproteobacteria;o__Enterobacterales;f__Enterobacteriaceae;g__Escherichia;s__Escherichia coli	p__Pseudomonadota	carbapenem;cephalosporin;cephamycin;monobactam;penam;penem	Multidrug	1	s__Escherichia coli
MAG85	d__Bacteria;p__Pseudomonadota;c__Gammaproteobacteria;o__Enterobacterales;f__Enterobacteriaceae;g__Escherichia;s__Escherichia coli	p__Pseudomonadota	peptide antibiotic;rifamycin antibiotic	Multidrug	1	s__Escherichia coli
MAG85	d__Bacteria;p__Pseudomonadota;c__Gammaproteobacteria;o__Enterobacterales;f__Enterobacteriaceae;g__Escherichia;s__Escherichia coli	p__Pseudomonadota	cephalosporin;disinfecting agents and antiseptics;fluoroquinolone antibiotic;glycylcycline;penam;phenicol antibiotic;rifamycin antibiotic;tetracycline antibiotic	Multidrug	1	s__Escherichia coli
MAG85	d__Bacteria;p__Pseudomonadota;c__Gammaproteobacteria;o__Enterobacterales;f__Enterobacteriaceae;g__Escherichia;s__Escherichia coli	p__Pseudomonadota	carbapenem;cephalosporin;cephamycin;disinfecting agents and antiseptics;fluoroquinolone antibiotic;glycylcycline;monobactam;penam;penem;phenicol antibiotic;rifamycin antibiotic;tetracycline antibiotic	Multidrug	2	s__Escherichia coli
MAG85	d__Bacteria;p__Pseudomonadota;c__Gammaproteobacteria;o__Enterobacterales;f__Enterobacteriaceae;g__Escherichia;s__Escherichia coli	p__Pseudomonadota	carbapenem;cephalosporin;penam	Multidrug	1	s__Escherichia coli
MAG85	d__Bacteria;p__Pseudomonadota;c__Gammaproteobacteria;o__Enterobacterales;f__Enterobacteriaceae;g__Escherichia;s__Escherichia coli	p__Pseudomonadota	carbapenem;cephalosporin;cephamycin;monobactam;penam	Multidrug	1	s__Escherichia coli
MAG85	d__Bacteria;p__Pseudomonadota;c__Gammaproteobacteria;o__Enterobacterales;f__Enterobacteriaceae;g__Escherichia;s__Escherichia coli	p__Pseudomonadota	carbapenem;cephalosporin;cephamycin;monobactam;penam	Multidrug	1	s__Escherichia coli
MAG85	d__Bacteria;p__Pseudomonadota;c__Gammaproteobacteria;o__Enterobacterales;f__Enterobacteriaceae;g__Escherichia;s__Escherichia coli	p__Pseudomonadota	fluoroquinolone antibiotic;peptide antibiotic;rifamycin antibiotic	Multidrug	1	s__Escherichia coli
MAG85	d__Bacteria;p__Pseudomonadota;c__Gammaproteobacteria;o__Enterobacterales;f__Enterobacteriaceae;g__Escherichia;s__Escherichia coli	p__Pseudomonadota	macrolide antibiotic;peptide antibiotic	Multidrug	1	s__Escherichia coli
MAG85	d__Bacteria;p__Pseudomonadota;c__Gammaproteobacteria;o__Enterobacterales;f__Enterobacteriaceae;g__Escherichia;s__Escherichia coli	p__Pseudomonadota	aminoglycoside antibiotic;cephalosporin;disinfecting agents and antiseptics;macrolide antibiotic;peptide antibiotic;rifamycin antibiotic;tetracycline antibiotic	Multidrug	1	s__Escherichia coli
MAG85	d__Bacteria;p__Pseudomonadota;c__Gammaproteobacteria;o__Enterobacterales;f__Enterobacteriaceae;g__Escherichia;s__Escherichia coli	p__Pseudomonadota	aminoglycoside antibiotic;cephalosporin;disinfecting agents and antiseptics;macrolide antibiotic;peptide antibiotic;rifamycin antibiotic;tetracycline antibiotic	Multidrug	1	s__Escherichia coli
MAG85	d__Bacteria;p__Pseudomonadota;c__Gammaproteobacteria;o__Enterobacterales;f__Enterobacteriaceae;g__Escherichia;s__Escherichia coli	p__Pseudomonadota	carbapenem;cephalosporin;cephamycin;monobactam;penam;penem	Multidrug	1	s__Escherichia coli
MAG85	d__Bacteria;p__Pseudomonadota;c__Gammaproteobacteria;o__Enterobacterales;f__Enterobacteriaceae;g__Escherichia;s__Escherichia coli	p__Pseudomonadota	carbapenem;cephalosporin;cephamycin;monobactam;penam	Multidrug	1	s__Escherichia coli
MAG85	d__Bacteria;p__Pseudomonadota;c__Gammaproteobacteria;o__Enterobacterales;f__Enterobacteriaceae;g__Escherichia;s__Escherichia coli	p__Pseudomonadota	macrolide antibiotic;peptide antibiotic	Multidrug	1	s__Escherichia coli
MAG85	d__Bacteria;p__Pseudomonadota;c__Gammaproteobacteria;o__Enterobacterales;f__Enterobacteriaceae;g__Escherichia;s__Escherichia coli	p__Pseudomonadota	aminocoumarin antibiotic;carbapenem;peptide antibiotic;rifamycin antibiotic	Multidrug	3	s__Escherichia coli
MAG85	d__Bacteria;p__Pseudomonadota;c__Gammaproteobacteria;o__Enterobacterales;f__Enterobacteriaceae;g__Escherichia;s__Escherichia coli	p__Pseudomonadota	carbapenem;cephalosporin;cephamycin;monobactam;penam;penem	Multidrug	2	s__Escherichia coli
MAG85	d__Bacteria;p__Pseudomonadota;c__Gammaproteobacteria;o__Enterobacterales;f__Enterobacteriaceae;g__Escherichia;s__Escherichia coli	p__Pseudomonadota	diarylquinoline antibiotic;fluoroquinolone antibiotic	Multidrug	1	s__Escherichia coli
MAG85	d__Bacteria;p__Pseudomonadota;c__Gammaproteobacteria;o__Enterobacterales;f__Enterobacteriaceae;g__Escherichia;s__Escherichia coli	p__Pseudomonadota	disinfecting agents and antiseptics;isoniazid-like antibiotic	Multidrug	2	s__Escherichia coli
MAG85	d__Bacteria;p__Pseudomonadota;c__Gammaproteobacteria;o__Enterobacterales;f__Enterobacteriaceae;g__Escherichia;s__Escherichia coli	p__Pseudomonadota	carbapenem;cephalosporin;cephamycin;monobactam;penam	Multidrug	2	s__Escherichia coli
MAG85	d__Bacteria;p__Pseudomonadota;c__Gammaproteobacteria;o__Enterobacterales;f__Enterobacteriaceae;g__Escherichia;s__Escherichia coli	p__Pseudomonadota	carbapenem;cephalosporin;cephamycin;monobactam;penam	Multidrug	3	s__Escherichia coli
MAG85	d__Bacteria;p__Pseudomonadota;c__Gammaproteobacteria;o__Enterobacterales;f__Enterobacteriaceae;g__Escherichia;s__Escherichia coli	p__Pseudomonadota	carbapenem;cephalosporin;cephamycin;penam	Multidrug	2	s__Escherichia coli
MAG85	d__Bacteria;p__Pseudomonadota;c__Gammaproteobacteria;o__Enterobacterales;f__Enterobacteriaceae;g__Escherichia;s__Escherichia coli	p__Pseudomonadota	aminoglycoside antibiotic;carbapenem;cephalosporin;cephamycin;disinfecting agents and antiseptics;fluoroquinolone antibiotic;macrolide antibiotic;monobactam;penam;penem;phenicol antibiotic;tetracycline antibiotic	Multidrug	2	s__Escherichia coli
MAG85	d__Bacteria;p__Pseudomonadota;c__Gammaproteobacteria;o__Enterobacterales;f__Enterobacteriaceae;g__Escherichia;s__Escherichia coli	p__Pseudomonadota	aminoglycoside antibiotic;carbapenem;cephalosporin;cephamycin;disinfecting agents and antiseptics;fluoroquinolone antibiotic;macrolide antibiotic;monobactam;penam;penem;phenicol antibiotic;tetracycline antibiotic	Multidrug	2	s__Escherichia coli
MAG85	d__Bacteria;p__Pseudomonadota;c__Gammaproteobacteria;o__Enterobacterales;f__Enterobacteriaceae;g__Escherichia;s__Escherichia coli	p__Pseudomonadota	aminocoumarin antibiotic;aminoglycoside antibiotic;carbapenem;cephalosporin;cephamycin;diaminopyrimidine antibiotic;fluoroquinolone antibiotic;macrolide antibiotic;monobactam;penam;penem;peptide antibiotic;phenicol antibiotic;sulfonamide antibiotic;tetracycline antibiotic	Multidrug	1	s__Escherichia coli
MAG85	d__Bacteria;p__Pseudomonadota;c__Gammaproteobacteria;o__Enterobacterales;f__Enterobacteriaceae;g__Escherichia;s__Escherichia coli	p__Pseudomonadota	carbapenem;cephalosporin;monobactam;penam	Multidrug	3	s__Escherichia coli
MAG85	d__Bacteria;p__Pseudomonadota;c__Gammaproteobacteria;o__Enterobacterales;f__Enterobacteriaceae;g__Escherichia;s__Escherichia coli	p__Pseudomonadota	macrolide antibiotic;peptide antibiotic	Multidrug	1	s__Escherichia coli
MAG85	d__Bacteria;p__Pseudomonadota;c__Gammaproteobacteria;o__Enterobacterales;f__Enterobacteriaceae;g__Escherichia;s__Escherichia coli	p__Pseudomonadota	aminoglycoside antibiotic;penam;tetracycline antibiotic	Multidrug	6	s__Escherichia coli
MAG85	d__Bacteria;p__Pseudomonadota;c__Gammaproteobacteria;o__Enterobacterales;f__Enterobacteriaceae;g__Escherichia;s__Escherichia coli	p__Pseudomonadota	carbapenem;cephalosporin;cephamycin;disinfecting agents and antiseptics;fluoroquinolone antibiotic;glycylcycline;monobactam;penam;penem;phenicol antibiotic;rifamycin antibiotic;tetracycline antibiotic	Multidrug	1	s__Escherichia coli
MAG85	d__Bacteria;p__Pseudomonadota;c__Gammaproteobacteria;o__Enterobacterales;f__Enterobacteriaceae;g__Escherichia;s__Escherichia coli	p__Pseudomonadota	aminocoumarin antibiotic;aminoglycoside antibiotic;carbapenem;cephalosporin;cephamycin;disinfecting agents and antiseptics;fluoroquinolone antibiotic;glycylcycline;macrolide antibiotic;penam;penem;peptide antibiotic;phenicol antibiotic;rifamycin antibiotic;tetracycline antibiotic	Multidrug	1	s__Escherichia coli
MAG85	d__Bacteria;p__Pseudomonadota;c__Gammaproteobacteria;o__Enterobacterales;f__Enterobacteriaceae;g__Escherichia;s__Escherichia coli	p__Pseudomonadota	cephalosporin;disinfecting agents and antiseptics;fluoroquinolone antibiotic;glycopeptide antibiotic;glycylcycline;oxazolidinone antibiotic;penam;phenicol antibiotic;rifamycin antibiotic;tetracycline antibiotic	Multidrug	2	s__Escherichia coli
MAG85	d__Bacteria;p__Pseudomonadota;c__Gammaproteobacteria;o__Enterobacterales;f__Enterobacteriaceae;g__Escherichia;s__Escherichia coli	p__Pseudomonadota	cephalosporin;disinfecting agents and antiseptics;fluoroquinolone antibiotic;glycylcycline;penam;phenicol antibiotic;rifamycin antibiotic;tetracycline antibiotic	Multidrug	1	s__Escherichia coli
MAG85	d__Bacteria;p__Pseudomonadota;c__Gammaproteobacteria;o__Enterobacterales;f__Enterobacteriaceae;g__Escherichia;s__Escherichia coli	p__Pseudomonadota	glycylcycline;tetracycline antibiotic	Multidrug	1	s__Escherichia coli
MAG85	d__Bacteria;p__Pseudomonadota;c__Gammaproteobacteria;o__Enterobacterales;f__Enterobacteriaceae;g__Escherichia;s__Escherichia coli	p__Pseudomonadota	fluoroquinolone antibiotic;tetracycline antibiotic	Multidrug	2	s__Escherichia coli
MAG85	d__Bacteria;p__Pseudomonadota;c__Gammaproteobacteria;o__Enterobacterales;f__Enterobacteriaceae;g__Escherichia;s__Escherichia coli	p__Pseudomonadota	disinfecting agents and antiseptics;fluoroquinolone antibiotic	Multidrug	1	s__Escherichia coli
MAG85	d__Bacteria;p__Pseudomonadota;c__Gammaproteobacteria;o__Enterobacterales;f__Enterobacteriaceae;g__Escherichia;s__Escherichia coli	p__Pseudomonadota	aminocoumarin antibiotic;aminoglycoside antibiotic	Multidrug	3	s__Escherichia coli
MAG85	d__Bacteria;p__Pseudomonadota;c__Gammaproteobacteria;o__Enterobacterales;f__Enterobacteriaceae;g__Escherichia;s__Escherichia coli	p__Pseudomonadota	aminocoumarin antibiotic;aminoglycoside antibiotic	Multidrug	1	s__Escherichia coli
MAG85	d__Bacteria;p__Pseudomonadota;c__Gammaproteobacteria;o__Enterobacterales;f__Enterobacteriaceae;g__Escherichia;s__Escherichia coli	p__Pseudomonadota	disinfecting agents and antiseptics;fluoroquinolone antibiotic	Multidrug	1	s__Escherichia coli
MAG85	d__Bacteria;p__Pseudomonadota;c__Gammaproteobacteria;o__Enterobacterales;f__Enterobacteriaceae;g__Escherichia;s__Escherichia coli	p__Pseudomonadota	aminoglycoside antibiotic;fluoroquinolone antibiotic	Multidrug	1	s__Escherichia coli
MAG85	d__Bacteria;p__Pseudomonadota;c__Gammaproteobacteria;o__Enterobacterales;f__Enterobacteriaceae;g__Escherichia;s__Escherichia coli	p__Pseudomonadota	aminoglycoside antibiotic;fluoroquinolone antibiotic	Multidrug	1	s__Escherichia coli
MAG85	d__Bacteria;p__Pseudomonadota;c__Gammaproteobacteria;o__Enterobacterales;f__Enterobacteriaceae;g__Escherichia;s__Escherichia coli	p__Pseudomonadota	lincosamide antibiotic;macrolide antibiotic	Multidrug	1	s__Escherichia coli
MAG85	d__Bacteria;p__Pseudomonadota;c__Gammaproteobacteria;o__Enterobacterales;f__Enterobacteriaceae;g__Escherichia;s__Escherichia coli	p__Pseudomonadota	lincosamide antibiotic;oxazolidinone antibiotic;phenicol antibiotic;pleuromutilin antibiotic;streptogramin A antibiotic;streptogramin antibiotic	Multidrug	1	s__Escherichia coli
MAG85	d__Bacteria;p__Pseudomonadota;c__Gammaproteobacteria;o__Enterobacterales;f__Enterobacteriaceae;g__Escherichia;s__Escherichia coli	p__Pseudomonadota	aminocoumarin antibiotic;aminoglycoside antibiotic	Multidrug	2	s__Escherichia coli
MAG85	d__Bacteria;p__Pseudomonadota;c__Gammaproteobacteria;o__Enterobacterales;f__Enterobacteriaceae;g__Escherichia;s__Escherichia coli	p__Pseudomonadota	fluoroquinolone antibiotic;macrolide antibiotic;rifamycin antibiotic	Multidrug	2	s__Escherichia coli
MAG85	d__Bacteria;p__Pseudomonadota;c__Gammaproteobacteria;o__Enterobacterales;f__Enterobacteriaceae;g__Escherichia;s__Escherichia coli	p__Pseudomonadota	fluoroquinolone antibiotic;macrolide antibiotic;rifamycin antibiotic	Multidrug	2	s__Escherichia coli
MAG85	d__Bacteria;p__Pseudomonadota;c__Gammaproteobacteria;o__Enterobacterales;f__Enterobacteriaceae;g__Escherichia;s__Escherichia coli	p__Pseudomonadota	fluoroquinolone antibiotic;macrolide antibiotic;penam;tetracycline antibiotic	Multidrug	1	s__Escherichia coli
MAG85	d__Bacteria;p__Pseudomonadota;c__Gammaproteobacteria;o__Enterobacterales;f__Enterobacteriaceae;g__Escherichia;s__Escherichia coli	p__Pseudomonadota	fluoroquinolone antibiotic;macrolide antibiotic;penam;tetracycline antibiotic	Multidrug	4	s__Escherichia coli
MAG85	d__Bacteria;p__Pseudomonadota;c__Gammaproteobacteria;o__Enterobacterales;f__Enterobacteriaceae;g__Escherichia;s__Escherichia coli	p__Pseudomonadota	fluoroquinolone antibiotic;macrolide antibiotic;penam	Multidrug	2	s__Escherichia coli
MAG85	d__Bacteria;p__Pseudomonadota;c__Gammaproteobacteria;o__Enterobacterales;f__Enterobacteriaceae;g__Escherichia;s__Escherichia coli	p__Pseudomonadota	carbapenem;cephalosporin;cephamycin;monobactam;penam;penem;phenicol antibiotic	Multidrug	2	s__Escherichia coli
MAG85	d__Bacteria;p__Pseudomonadota;c__Gammaproteobacteria;o__Enterobacterales;f__Enterobacteriaceae;g__Escherichia;s__Escherichia coli	p__Pseudomonadota	disinfecting agents and antiseptics;fluoroquinolone antibiotic	Multidrug	1	s__Escherichia coli
MAG85	d__Bacteria;p__Pseudomonadota;c__Gammaproteobacteria;o__Enterobacterales;f__Enterobacteriaceae;g__Escherichia;s__Escherichia coli	p__Pseudomonadota	fluoroquinolone antibiotic;nitroimidazole antibiotic;tetracycline antibiotic	Multidrug	2	s__Escherichia coli
MAG85	d__Bacteria;p__Pseudomonadota;c__Gammaproteobacteria;o__Enterobacterales;f__Enterobacteriaceae;g__Escherichia;s__Escherichia coli	p__Pseudomonadota	disinfecting agents and antiseptics;nucleoside antibiotic	Multidrug	2	s__Escherichia coli
MAG85	d__Bacteria;p__Pseudomonadota;c__Gammaproteobacteria;o__Enterobacterales;f__Enterobacteriaceae;g__Escherichia;s__Escherichia coli	p__Pseudomonadota	lincosamide antibiotic;pleuromutilin antibiotic;streptogramin antibiotic	Multidrug	1	s__Escherichia coli
MAG85	d__Bacteria;p__Pseudomonadota;c__Gammaproteobacteria;o__Enterobacterales;f__Enterobacteriaceae;g__Escherichia;s__Escherichia coli	p__Pseudomonadota	lincosamide antibiotic;pleuromutilin antibiotic;streptogramin A antibiotic;streptogramin antibiotic	Multidrug	1	s__Escherichia coli
MAG85	d__Bacteria;p__Pseudomonadota;c__Gammaproteobacteria;o__Enterobacterales;f__Enterobacteriaceae;g__Escherichia;s__Escherichia coli	p__Pseudomonadota	carbapenem;cephalosporin;cephamycin;monobactam;penam;penem;phenicol antibiotic	Multidrug	1	s__Escherichia coli
MAG85	d__Bacteria;p__Pseudomonadota;c__Gammaproteobacteria;o__Enterobacterales;f__Enterobacteriaceae;g__Escherichia;s__Escherichia coli	p__Pseudomonadota	disinfecting agents and antiseptics;fluoroquinolone antibiotic;lincosamide antibiotic;nucleoside antibiotic;phenicol antibiotic	Multidrug	1	s__Escherichia coli
MAG85	d__Bacteria;p__Pseudomonadota;c__Gammaproteobacteria;o__Enterobacterales;f__Enterobacteriaceae;g__Escherichia;s__Escherichia coli	p__Pseudomonadota	disinfecting agents and antiseptics;nucleoside antibiotic	Multidrug	3	s__Escherichia coli
MAG85	d__Bacteria;p__Pseudomonadota;c__Gammaproteobacteria;o__Enterobacterales;f__Enterobacteriaceae;g__Escherichia;s__Escherichia coli	p__Pseudomonadota	disinfecting agents and antiseptics;nucleoside antibiotic	Multidrug	1	s__Escherichia coli
MAG85	d__Bacteria;p__Pseudomonadota;c__Gammaproteobacteria;o__Enterobacterales;f__Enterobacteriaceae;g__Escherichia;s__Escherichia coli	p__Pseudomonadota	disinfecting agents and antiseptics;nucleoside antibiotic	Multidrug	1	s__Escherichia coli
MAG85	d__Bacteria;p__Pseudomonadota;c__Gammaproteobacteria;o__Enterobacterales;f__Enterobacteriaceae;g__Escherichia;s__Escherichia coli	p__Pseudomonadota	glycopeptide antibiotic;oxazolidinone antibiotic	Multidrug	1	s__Escherichia coli
MAG85	d__Bacteria;p__Pseudomonadota;c__Gammaproteobacteria;o__Enterobacterales;f__Enterobacteriaceae;g__Escherichia;s__Escherichia coli	p__Pseudomonadota	glycopeptide antibiotic;oxazolidinone antibiotic	Multidrug	10	s__Escherichia coli
MAG85	d__Bacteria;p__Pseudomonadota;c__Gammaproteobacteria;o__Enterobacterales;f__Enterobacteriaceae;g__Escherichia;s__Escherichia coli	p__Pseudomonadota	macrolide antibiotic;streptogramin antibiotic	Multidrug	1	s__Escherichia coli
MAG85	d__Bacteria;p__Pseudomonadota;c__Gammaproteobacteria;o__Enterobacterales;f__Enterobacteriaceae;g__Escherichia;s__Escherichia coli	p__Pseudomonadota	macrolide antibiotic;penam	Multidrug	2	s__Escherichia coli
MAG85	d__Bacteria;p__Pseudomonadota;c__Gammaproteobacteria;o__Enterobacterales;f__Enterobacteriaceae;g__Escherichia;s__Escherichia coli	p__Pseudomonadota	oxazolidinone antibiotic;phenicol antibiotic	Multidrug	2	s__Escherichia coli
MAG85	d__Bacteria;p__Pseudomonadota;c__Gammaproteobacteria;o__Enterobacterales;f__Enterobacteriaceae;g__Escherichia;s__Escherichia coli	p__Pseudomonadota	diaminopyrimidine antibiotic;fluoroquinolone antibiotic;glycylcycline;nitrofuran antibiotic;tetracycline antibiotic	Multidrug	1	s__Escherichia coli
MAG85	d__Bacteria;p__Pseudomonadota;c__Gammaproteobacteria;o__Enterobacterales;f__Enterobacteriaceae;g__Escherichia;s__Escherichia coli	p__Pseudomonadota	oxazolidinone antibiotic;phenicol antibiotic;tetracycline antibiotic	Multidrug	1	s__Escherichia coli
MAG85	d__Bacteria;p__Pseudomonadota;c__Gammaproteobacteria;o__Enterobacterales;f__Enterobacteriaceae;g__Escherichia;s__Escherichia coli	p__Pseudomonadota	lincosamide antibiotic;pleuromutilin antibiotic;streptogramin A antibiotic;streptogramin antibiotic	Multidrug	1	s__Escherichia coli
MAG85	d__Bacteria;p__Pseudomonadota;c__Gammaproteobacteria;o__Enterobacterales;f__Enterobacteriaceae;g__Escherichia;s__Escherichia coli	p__Pseudomonadota	cephalosporin;disinfecting agents and antiseptics;fluoroquinolone antibiotic;glycylcycline;penam;phenicol antibiotic;rifamycin antibiotic;tetracycline antibiotic	Multidrug	1	s__Escherichia coli
MAG85	d__Bacteria;p__Pseudomonadota;c__Gammaproteobacteria;o__Enterobacterales;f__Enterobacteriaceae;g__Escherichia;s__Escherichia coli	p__Pseudomonadota	aminoglycoside antibiotic;cephalosporin;cephamycin;penam	Multidrug	1	s__Escherichia coli
MAG85	d__Bacteria;p__Pseudomonadota;c__Gammaproteobacteria;o__Enterobacterales;f__Enterobacteriaceae;g__Escherichia;s__Escherichia coli	p__Pseudomonadota	aminoglycoside antibiotic;cephalosporin;cephamycin;penam	Multidrug	1	s__Escherichia coli
MAG85	d__Bacteria;p__Pseudomonadota;c__Gammaproteobacteria;o__Enterobacterales;f__Enterobacteriaceae;g__Escherichia;s__Escherichia coli	p__Pseudomonadota	glycylcycline;tetracycline antibiotic	Multidrug	1	s__Escherichia coli
MAG85	d__Bacteria;p__Pseudomonadota;c__Gammaproteobacteria;o__Enterobacterales;f__Enterobacteriaceae;g__Escherichia;s__Escherichia coli	p__Pseudomonadota	streptogramin A antibiotic;streptogramin antibiotic	Multidrug	1	s__Escherichia coli
MAG85	d__Bacteria;p__Pseudomonadota;c__Gammaproteobacteria;o__Enterobacterales;f__Enterobacteriaceae;g__Escherichia;s__Escherichia coli	p__Pseudomonadota	aminoglycoside antibiotic;phenicol antibiotic;tetracycline antibiotic	Multidrug	1	s__Escherichia coli
MAG85	d__Bacteria;p__Pseudomonadota;c__Gammaproteobacteria;o__Enterobacterales;f__Enterobacteriaceae;g__Escherichia;s__Escherichia coli	p__Pseudomonadota	lincosamide antibiotic;macrolide antibiotic;streptogramin A antibiotic;streptogramin B antibiotic;streptogramin antibiotic	MLS	1	s__Escherichia coli
MAG85	d__Bacteria;p__Pseudomonadota;c__Gammaproteobacteria;o__Enterobacterales;f__Enterobacteriaceae;g__Escherichia;s__Escherichia coli	p__Pseudomonadota	macrolide antibiotic	macrolide	2	s__Escherichia coli
MAG85	d__Bacteria;p__Pseudomonadota;c__Gammaproteobacteria;o__Enterobacterales;f__Enterobacteriaceae;g__Escherichia;s__Escherichia coli	p__Pseudomonadota	macrolide antibiotic	macrolide	1	s__Escherichia coli
MAG85	d__Bacteria;p__Pseudomonadota;c__Gammaproteobacteria;o__Enterobacterales;f__Enterobacteriaceae;g__Escherichia;s__Escherichia coli	p__Pseudomonadota	macrolide antibiotic	macrolide	3	s__Escherichia coli
MAG85	d__Bacteria;p__Pseudomonadota;c__Gammaproteobacteria;o__Enterobacterales;f__Enterobacteriaceae;g__Escherichia;s__Escherichia coli	p__Pseudomonadota	macrolide antibiotic	macrolide	1	s__Escherichia coli
MAG85	d__Bacteria;p__Pseudomonadota;c__Gammaproteobacteria;o__Enterobacterales;f__Enterobacteriaceae;g__Escherichia;s__Escherichia coli	p__Pseudomonadota	lincosamide antibiotic	lincosamide	2	s__Escherichia coli
MAG85	d__Bacteria;p__Pseudomonadota;c__Gammaproteobacteria;o__Enterobacterales;f__Enterobacteriaceae;g__Escherichia;s__Escherichia coli	p__Pseudomonadota	lincosamide antibiotic	lincosamide	1	s__Escherichia coli
MAG85	d__Bacteria;p__Pseudomonadota;c__Gammaproteobacteria;o__Enterobacterales;f__Enterobacteriaceae;g__Escherichia;s__Escherichia coli	p__Pseudomonadota	lincosamide antibiotic	lincosamide	1	s__Escherichia coli
MAG85	d__Bacteria;p__Pseudomonadota;c__Gammaproteobacteria;o__Enterobacterales;f__Enterobacteriaceae;g__Escherichia;s__Escherichia coli	p__Pseudomonadota	lincosamide antibiotic	lincosamide	1	s__Escherichia coli
MAG85	d__Bacteria;p__Pseudomonadota;c__Gammaproteobacteria;o__Enterobacterales;f__Enterobacteriaceae;g__Escherichia;s__Escherichia coli	p__Pseudomonadota	isoniazid-like antibiotic	isoniazid-like	1	s__Escherichia coli
MAG85	d__Bacteria;p__Pseudomonadota;c__Gammaproteobacteria;o__Enterobacterales;f__Enterobacteriaceae;g__Escherichia;s__Escherichia coli	p__Pseudomonadota	glycopeptide antibiotic	glycopeptide	1	s__Escherichia coli
MAG85	d__Bacteria;p__Pseudomonadota;c__Gammaproteobacteria;o__Enterobacterales;f__Enterobacteriaceae;g__Escherichia;s__Escherichia coli	p__Pseudomonadota	glycopeptide antibiotic	glycopeptide	1	s__Escherichia coli
MAG85	d__Bacteria;p__Pseudomonadota;c__Gammaproteobacteria;o__Enterobacterales;f__Enterobacteriaceae;g__Escherichia;s__Escherichia coli	p__Pseudomonadota	glycopeptide antibiotic	glycopeptide	1	s__Escherichia coli
MAG85	d__Bacteria;p__Pseudomonadota;c__Gammaproteobacteria;o__Enterobacterales;f__Enterobacteriaceae;g__Escherichia;s__Escherichia coli	p__Pseudomonadota	glycopeptide antibiotic	glycopeptide	1	s__Escherichia coli
MAG85	d__Bacteria;p__Pseudomonadota;c__Gammaproteobacteria;o__Enterobacterales;f__Enterobacteriaceae;g__Escherichia;s__Escherichia coli	p__Pseudomonadota	glycopeptide antibiotic	glycopeptide	1	s__Escherichia coli
MAG85	d__Bacteria;p__Pseudomonadota;c__Gammaproteobacteria;o__Enterobacterales;f__Enterobacteriaceae;g__Escherichia;s__Escherichia coli	p__Pseudomonadota	glycopeptide antibiotic	glycopeptide	2	s__Escherichia coli
MAG85	d__Bacteria;p__Pseudomonadota;c__Gammaproteobacteria;o__Enterobacterales;f__Enterobacteriaceae;g__Escherichia;s__Escherichia coli	p__Pseudomonadota	glycopeptide antibiotic	glycopeptide	1	s__Escherichia coli
MAG85	d__Bacteria;p__Pseudomonadota;c__Gammaproteobacteria;o__Enterobacterales;f__Enterobacteriaceae;g__Escherichia;s__Escherichia coli	p__Pseudomonadota	glycopeptide antibiotic	glycopeptide	1	s__Escherichia coli
MAG85	d__Bacteria;p__Pseudomonadota;c__Gammaproteobacteria;o__Enterobacterales;f__Enterobacteriaceae;g__Escherichia;s__Escherichia coli	p__Pseudomonadota	glycopeptide antibiotic	glycopeptide	1	s__Escherichia coli
MAG85	d__Bacteria;p__Pseudomonadota;c__Gammaproteobacteria;o__Enterobacterales;f__Enterobacteriaceae;g__Escherichia;s__Escherichia coli	p__Pseudomonadota	glycopeptide antibiotic	glycopeptide	1	s__Escherichia coli
MAG85	d__Bacteria;p__Pseudomonadota;c__Gammaproteobacteria;o__Enterobacterales;f__Enterobacteriaceae;g__Escherichia;s__Escherichia coli	p__Pseudomonadota	glycopeptide antibiotic	glycopeptide	1	s__Escherichia coli
MAG85	d__Bacteria;p__Pseudomonadota;c__Gammaproteobacteria;o__Enterobacterales;f__Enterobacteriaceae;g__Escherichia;s__Escherichia coli	p__Pseudomonadota	glycopeptide antibiotic	glycopeptide	1	s__Escherichia coli
MAG85	d__Bacteria;p__Pseudomonadota;c__Gammaproteobacteria;o__Enterobacterales;f__Enterobacteriaceae;g__Escherichia;s__Escherichia coli	p__Pseudomonadota	glycopeptide antibiotic	glycopeptide	1	s__Escherichia coli
MAG85	d__Bacteria;p__Pseudomonadota;c__Gammaproteobacteria;o__Enterobacterales;f__Enterobacteriaceae;g__Escherichia;s__Escherichia coli	p__Pseudomonadota	fusidane antibiotic	fusidane	1	s__Escherichia coli
MAG85	d__Bacteria;p__Pseudomonadota;c__Gammaproteobacteria;o__Enterobacterales;f__Enterobacteriaceae;g__Escherichia;s__Escherichia coli	p__Pseudomonadota	fluoroquinolone antibiotic	fluoroquinolone	1	s__Escherichia coli
MAG85	d__Bacteria;p__Pseudomonadota;c__Gammaproteobacteria;o__Enterobacterales;f__Enterobacteriaceae;g__Escherichia;s__Escherichia coli	p__Pseudomonadota	fluoroquinolone antibiotic	fluoroquinolone	2	s__Escherichia coli
MAG85	d__Bacteria;p__Pseudomonadota;c__Gammaproteobacteria;o__Enterobacterales;f__Enterobacteriaceae;g__Escherichia;s__Escherichia coli	p__Pseudomonadota	fluoroquinolone antibiotic	fluoroquinolone	1	s__Escherichia coli
MAG85	d__Bacteria;p__Pseudomonadota;c__Gammaproteobacteria;o__Enterobacterales;f__Enterobacteriaceae;g__Escherichia;s__Escherichia coli	p__Pseudomonadota	fluoroquinolone antibiotic	fluoroquinolone	1	s__Escherichia coli
MAG85	d__Bacteria;p__Pseudomonadota;c__Gammaproteobacteria;o__Enterobacterales;f__Enterobacteriaceae;g__Escherichia;s__Escherichia coli	p__Pseudomonadota	fluoroquinolone antibiotic	fluoroquinolone	2	s__Escherichia coli
MAG85	d__Bacteria;p__Pseudomonadota;c__Gammaproteobacteria;o__Enterobacterales;f__Enterobacteriaceae;g__Escherichia;s__Escherichia coli	p__Pseudomonadota	fluoroquinolone antibiotic	fluoroquinolone	1	s__Escherichia coli
MAG85	d__Bacteria;p__Pseudomonadota;c__Gammaproteobacteria;o__Enterobacterales;f__Enterobacteriaceae;g__Escherichia;s__Escherichia coli	p__Pseudomonadota	fluoroquinolone antibiotic	fluoroquinolone	1	s__Escherichia coli
MAG85	d__Bacteria;p__Pseudomonadota;c__Gammaproteobacteria;o__Enterobacterales;f__Enterobacteriaceae;g__Escherichia;s__Escherichia coli	p__Pseudomonadota	fluoroquinolone antibiotic	fluoroquinolone	3	s__Escherichia coli
MAG85	d__Bacteria;p__Pseudomonadota;c__Gammaproteobacteria;o__Enterobacterales;f__Enterobacteriaceae;g__Escherichia;s__Escherichia coli	p__Pseudomonadota	elfamycin antibiotic	elfamycin	1	s__Escherichia coli
MAG85	d__Bacteria;p__Pseudomonadota;c__Gammaproteobacteria;o__Enterobacterales;f__Enterobacteriaceae;g__Escherichia;s__Escherichia coli	p__Pseudomonadota	elfamycin antibiotic	elfamycin	2	s__Escherichia coli
MAG85	d__Bacteria;p__Pseudomonadota;c__Gammaproteobacteria;o__Enterobacterales;f__Enterobacteriaceae;g__Escherichia;s__Escherichia coli	p__Pseudomonadota	diaminopyrimidine antibiotic	diaminopyrimidine	1	s__Escherichia coli
MAG85	d__Bacteria;p__Pseudomonadota;c__Gammaproteobacteria;o__Enterobacterales;f__Enterobacteriaceae;g__Escherichia;s__Escherichia coli	p__Pseudomonadota	cephamycin	cephamycin	1	s__Escherichia coli
MAG85	d__Bacteria;p__Pseudomonadota;c__Gammaproteobacteria;o__Enterobacterales;f__Enterobacteriaceae;g__Escherichia;s__Escherichia coli	p__Pseudomonadota	cephalosporin	cephalosporin	1	s__Escherichia coli
MAG85	d__Bacteria;p__Pseudomonadota;c__Gammaproteobacteria;o__Enterobacterales;f__Enterobacteriaceae;g__Escherichia;s__Escherichia coli	p__Pseudomonadota	bicyclomycin-like antibiotic	bicyclomycin-like	4	s__Escherichia coli
MAG85	d__Bacteria;p__Pseudomonadota;c__Gammaproteobacteria;o__Enterobacterales;f__Enterobacteriaceae;g__Escherichia;s__Escherichia coli	p__Pseudomonadota	aminoglycoside antibiotic	aminoglycoside	1	s__Escherichia coli
MAG85	d__Bacteria;p__Pseudomonadota;c__Gammaproteobacteria;o__Enterobacterales;f__Enterobacteriaceae;g__Escherichia;s__Escherichia coli	p__Pseudomonadota	aminoglycoside antibiotic	aminoglycoside	1	s__Escherichia coli
MAG85	d__Bacteria;p__Pseudomonadota;c__Gammaproteobacteria;o__Enterobacterales;f__Enterobacteriaceae;g__Escherichia;s__Escherichia coli	p__Pseudomonadota	aminoglycoside antibiotic	aminoglycoside	1	s__Escherichia coli
MAG85	d__Bacteria;p__Pseudomonadota;c__Gammaproteobacteria;o__Enterobacterales;f__Enterobacteriaceae;g__Escherichia;s__Escherichia coli	p__Pseudomonadota	aminoglycoside antibiotic	aminoglycoside	1	s__Escherichia coli
MAG85	d__Bacteria;p__Pseudomonadota;c__Gammaproteobacteria;o__Enterobacterales;f__Enterobacteriaceae;g__Escherichia;s__Escherichia coli	p__Pseudomonadota	aminoglycoside antibiotic	aminoglycoside	2	s__Escherichia coli
MAG85	d__Bacteria;p__Pseudomonadota;c__Gammaproteobacteria;o__Enterobacterales;f__Enterobacteriaceae;g__Escherichia;s__Escherichia coli	p__Pseudomonadota	aminoglycoside antibiotic	aminoglycoside	1	s__Escherichia coli
MAG85	d__Bacteria;p__Pseudomonadota;c__Gammaproteobacteria;o__Enterobacterales;f__Enterobacteriaceae;g__Escherichia;s__Escherichia coli	p__Pseudomonadota	aminoglycoside antibiotic	aminoglycoside	1	s__Escherichia coli
MAG85	d__Bacteria;p__Pseudomonadota;c__Gammaproteobacteria;o__Enterobacterales;f__Enterobacteriaceae;g__Escherichia;s__Escherichia coli	p__Pseudomonadota	aminocoumarin antibiotic	aminocoumarin	2	s__Escherichia coli
MAG85	d__Bacteria;p__Pseudomonadota;c__Gammaproteobacteria;o__Enterobacterales;f__Enterobacteriaceae;g__Escherichia;s__Escherichia coli	p__Pseudomonadota	aminocoumarin antibiotic	aminocoumarin	1	s__Escherichia coli
MAG85	d__Bacteria;p__Pseudomonadota;c__Gammaproteobacteria;o__Enterobacterales;f__Enterobacteriaceae;g__Escherichia;s__Escherichia coli	p__Pseudomonadota	aminocoumarin antibiotic	aminocoumarin	3	s__Escherichia coli
MAG85	d__Bacteria;p__Pseudomonadota;c__Gammaproteobacteria;o__Enterobacterales;f__Enterobacteriaceae;g__Escherichia;s__Escherichia coli	p__Pseudomonadota	aminocoumarin antibiotic	aminocoumarin	2	s__Escherichia coli
MAG80	d__Bacteria;p__Pseudomonadota;c__Gammaproteobacteria;o__Enterobacterales;f__Enterobacteriaceae;g__Escherichia;s__Escherichia coli	p__Pseudomonadota	disinfecting agents and antiseptics	Triclosan	1	s__Escherichia coli
MAG80	d__Bacteria;p__Pseudomonadota;c__Gammaproteobacteria;o__Enterobacterales;f__Enterobacteriaceae;g__Escherichia;s__Escherichia coli	p__Pseudomonadota	tetracycline antibiotic	tetracycline	6	s__Escherichia coli
MAG80	d__Bacteria;p__Pseudomonadota;c__Gammaproteobacteria;o__Enterobacterales;f__Enterobacteriaceae;g__Escherichia;s__Escherichia coli	p__Pseudomonadota	tetracycline antibiotic	tetracycline	1	s__Escherichia coli
MAG80	d__Bacteria;p__Pseudomonadota;c__Gammaproteobacteria;o__Enterobacterales;f__Enterobacteriaceae;g__Escherichia;s__Escherichia coli	p__Pseudomonadota	tetracycline antibiotic	tetracycline	4	s__Escherichia coli
MAG80	d__Bacteria;p__Pseudomonadota;c__Gammaproteobacteria;o__Enterobacterales;f__Enterobacteriaceae;g__Escherichia;s__Escherichia coli	p__Pseudomonadota	tetracycline antibiotic	tetracycline	1	s__Escherichia coli
MAG80	d__Bacteria;p__Pseudomonadota;c__Gammaproteobacteria;o__Enterobacterales;f__Enterobacteriaceae;g__Escherichia;s__Escherichia coli	p__Pseudomonadota	tetracycline antibiotic	tetracycline	1	s__Escherichia coli
MAG80	d__Bacteria;p__Pseudomonadota;c__Gammaproteobacteria;o__Enterobacterales;f__Enterobacteriaceae;g__Escherichia;s__Escherichia coli	p__Pseudomonadota	tetracycline antibiotic	tetracycline	2	s__Escherichia coli
MAG80	d__Bacteria;p__Pseudomonadota;c__Gammaproteobacteria;o__Enterobacterales;f__Enterobacteriaceae;g__Escherichia;s__Escherichia coli	p__Pseudomonadota	tetracycline antibiotic	tetracycline	1	s__Escherichia coli
MAG80	d__Bacteria;p__Pseudomonadota;c__Gammaproteobacteria;o__Enterobacterales;f__Enterobacteriaceae;g__Escherichia;s__Escherichia coli	p__Pseudomonadota	salicylic acid antibiotic	salicylic acid	1	s__Escherichia coli
MAG80	d__Bacteria;p__Pseudomonadota;c__Gammaproteobacteria;o__Enterobacterales;f__Enterobacteriaceae;g__Escherichia;s__Escherichia coli	p__Pseudomonadota	rifamycin antibiotic	rifamycin	1	s__Escherichia coli
MAG80	d__Bacteria;p__Pseudomonadota;c__Gammaproteobacteria;o__Enterobacterales;f__Enterobacteriaceae;g__Escherichia;s__Escherichia coli	p__Pseudomonadota	rifamycin antibiotic	rifamycin	1	s__Escherichia coli
MAG80	d__Bacteria;p__Pseudomonadota;c__Gammaproteobacteria;o__Enterobacterales;f__Enterobacteriaceae;g__Escherichia;s__Escherichia coli	p__Pseudomonadota	pyrazine antibiotic	pyrazine	2	s__Escherichia coli
MAG80	d__Bacteria;p__Pseudomonadota;c__Gammaproteobacteria;o__Enterobacterales;f__Enterobacteriaceae;g__Escherichia;s__Escherichia coli	p__Pseudomonadota	phosphonic acid antibiotic	phosphonic acid	3	s__Escherichia coli
MAG80	d__Bacteria;p__Pseudomonadota;c__Gammaproteobacteria;o__Enterobacterales;f__Enterobacteriaceae;g__Escherichia;s__Escherichia coli	p__Pseudomonadota	phosphonic acid antibiotic	phosphonic acid	1	s__Escherichia coli
MAG80	d__Bacteria;p__Pseudomonadota;c__Gammaproteobacteria;o__Enterobacterales;f__Enterobacteriaceae;g__Escherichia;s__Escherichia coli	p__Pseudomonadota	phosphonic acid antibiotic	phosphonic acid	3	s__Escherichia coli
MAG80	d__Bacteria;p__Pseudomonadota;c__Gammaproteobacteria;o__Enterobacterales;f__Enterobacteriaceae;g__Escherichia;s__Escherichia coli	p__Pseudomonadota	phosphonic acid antibiotic	phosphonic acid	1	s__Escherichia coli
MAG80	d__Bacteria;p__Pseudomonadota;c__Gammaproteobacteria;o__Enterobacterales;f__Enterobacteriaceae;g__Escherichia;s__Escherichia coli	p__Pseudomonadota	phosphonic acid antibiotic	phosphonic acid	1	s__Escherichia coli
MAG80	d__Bacteria;p__Pseudomonadota;c__Gammaproteobacteria;o__Enterobacterales;f__Enterobacteriaceae;g__Escherichia;s__Escherichia coli	p__Pseudomonadota	phosphonic acid antibiotic	phosphonic acid	1	s__Escherichia coli
MAG80	d__Bacteria;p__Pseudomonadota;c__Gammaproteobacteria;o__Enterobacterales;f__Enterobacteriaceae;g__Escherichia;s__Escherichia coli	p__Pseudomonadota	phosphonic acid antibiotic	phosphonic acid	1	s__Escherichia coli
MAG80	d__Bacteria;p__Pseudomonadota;c__Gammaproteobacteria;o__Enterobacterales;f__Enterobacteriaceae;g__Escherichia;s__Escherichia coli	p__Pseudomonadota	phosphonic acid antibiotic	phosphonic acid	1	s__Escherichia coli
MAG80	d__Bacteria;p__Pseudomonadota;c__Gammaproteobacteria;o__Enterobacterales;f__Enterobacteriaceae;g__Escherichia;s__Escherichia coli	p__Pseudomonadota	phenicol antibiotic	phenicol	2	s__Escherichia coli
MAG80	d__Bacteria;p__Pseudomonadota;c__Gammaproteobacteria;o__Enterobacterales;f__Enterobacteriaceae;g__Escherichia;s__Escherichia coli	p__Pseudomonadota	phenicol antibiotic	phenicol	1	s__Escherichia coli
MAG80	d__Bacteria;p__Pseudomonadota;c__Gammaproteobacteria;o__Enterobacterales;f__Enterobacteriaceae;g__Escherichia;s__Escherichia coli	p__Pseudomonadota	phenicol antibiotic	phenicol	1	s__Escherichia coli
MAG80	d__Bacteria;p__Pseudomonadota;c__Gammaproteobacteria;o__Enterobacterales;f__Enterobacteriaceae;g__Escherichia;s__Escherichia coli	p__Pseudomonadota	peptide antibiotic	peptide	2	s__Escherichia coli
MAG80	d__Bacteria;p__Pseudomonadota;c__Gammaproteobacteria;o__Enterobacterales;f__Enterobacteriaceae;g__Escherichia;s__Escherichia coli	p__Pseudomonadota	peptide antibiotic	peptide	1	s__Escherichia coli
MAG80	d__Bacteria;p__Pseudomonadota;c__Gammaproteobacteria;o__Enterobacterales;f__Enterobacteriaceae;g__Escherichia;s__Escherichia coli	p__Pseudomonadota	peptide antibiotic	peptide	2	s__Escherichia coli
MAG80	d__Bacteria;p__Pseudomonadota;c__Gammaproteobacteria;o__Enterobacterales;f__Enterobacteriaceae;g__Escherichia;s__Escherichia coli	p__Pseudomonadota	peptide antibiotic	peptide	2	s__Escherichia coli
MAG80	d__Bacteria;p__Pseudomonadota;c__Gammaproteobacteria;o__Enterobacterales;f__Enterobacteriaceae;g__Escherichia;s__Escherichia coli	p__Pseudomonadota	peptide antibiotic	peptide	1	s__Escherichia coli
MAG80	d__Bacteria;p__Pseudomonadota;c__Gammaproteobacteria;o__Enterobacterales;f__Enterobacteriaceae;g__Escherichia;s__Escherichia coli	p__Pseudomonadota	peptide antibiotic	peptide	1	s__Escherichia coli
MAG80	d__Bacteria;p__Pseudomonadota;c__Gammaproteobacteria;o__Enterobacterales;f__Enterobacteriaceae;g__Escherichia;s__Escherichia coli	p__Pseudomonadota	peptide antibiotic	peptide	1	s__Escherichia coli
MAG80	d__Bacteria;p__Pseudomonadota;c__Gammaproteobacteria;o__Enterobacterales;f__Enterobacteriaceae;g__Escherichia;s__Escherichia coli	p__Pseudomonadota	peptide antibiotic	peptide	1	s__Escherichia coli
MAG80	d__Bacteria;p__Pseudomonadota;c__Gammaproteobacteria;o__Enterobacterales;f__Enterobacteriaceae;g__Escherichia;s__Escherichia coli	p__Pseudomonadota	peptide antibiotic	peptide	2	s__Escherichia coli
MAG80	d__Bacteria;p__Pseudomonadota;c__Gammaproteobacteria;o__Enterobacterales;f__Enterobacteriaceae;g__Escherichia;s__Escherichia coli	p__Pseudomonadota	peptide antibiotic	peptide	2	s__Escherichia coli
MAG80	d__Bacteria;p__Pseudomonadota;c__Gammaproteobacteria;o__Enterobacterales;f__Enterobacteriaceae;g__Escherichia;s__Escherichia coli	p__Pseudomonadota	peptide antibiotic	peptide	2	s__Escherichia coli
MAG80	d__Bacteria;p__Pseudomonadota;c__Gammaproteobacteria;o__Enterobacterales;f__Enterobacteriaceae;g__Escherichia;s__Escherichia coli	p__Pseudomonadota	peptide antibiotic	peptide	1	s__Escherichia coli
MAG80	d__Bacteria;p__Pseudomonadota;c__Gammaproteobacteria;o__Enterobacterales;f__Enterobacteriaceae;g__Escherichia;s__Escherichia coli	p__Pseudomonadota	peptide antibiotic	peptide	1	s__Escherichia coli
MAG80	d__Bacteria;p__Pseudomonadota;c__Gammaproteobacteria;o__Enterobacterales;f__Enterobacteriaceae;g__Escherichia;s__Escherichia coli	p__Pseudomonadota	peptide antibiotic	peptide	2	s__Escherichia coli
MAG80	d__Bacteria;p__Pseudomonadota;c__Gammaproteobacteria;o__Enterobacterales;f__Enterobacteriaceae;g__Escherichia;s__Escherichia coli	p__Pseudomonadota	peptide antibiotic	peptide	5	s__Escherichia coli
MAG80	d__Bacteria;p__Pseudomonadota;c__Gammaproteobacteria;o__Enterobacterales;f__Enterobacteriaceae;g__Escherichia;s__Escherichia coli	p__Pseudomonadota	peptide antibiotic	peptide	1	s__Escherichia coli
MAG80	d__Bacteria;p__Pseudomonadota;c__Gammaproteobacteria;o__Enterobacterales;f__Enterobacteriaceae;g__Escherichia;s__Escherichia coli	p__Pseudomonadota	peptide antibiotic	peptide	1	s__Escherichia coli
MAG80	d__Bacteria;p__Pseudomonadota;c__Gammaproteobacteria;o__Enterobacterales;f__Enterobacteriaceae;g__Escherichia;s__Escherichia coli	p__Pseudomonadota	peptide antibiotic	peptide	1	s__Escherichia coli
MAG80	d__Bacteria;p__Pseudomonadota;c__Gammaproteobacteria;o__Enterobacterales;f__Enterobacteriaceae;g__Escherichia;s__Escherichia coli	p__Pseudomonadota	peptide antibiotic	peptide	1	s__Escherichia coli
MAG80	d__Bacteria;p__Pseudomonadota;c__Gammaproteobacteria;o__Enterobacterales;f__Enterobacteriaceae;g__Escherichia;s__Escherichia coli	p__Pseudomonadota	nitroimidazole antibiotic	nitroimidazole	1	s__Escherichia coli
MAG80	d__Bacteria;p__Pseudomonadota;c__Gammaproteobacteria;o__Enterobacterales;f__Enterobacteriaceae;g__Escherichia;s__Escherichia coli	p__Pseudomonadota	nitroimidazole antibiotic	nitroimidazole	3	s__Escherichia coli
MAG80	d__Bacteria;p__Pseudomonadota;c__Gammaproteobacteria;o__Enterobacterales;f__Enterobacteriaceae;g__Escherichia;s__Escherichia coli	p__Pseudomonadota	nitrofuran antibiotic	nitrofuran	1	s__Escherichia coli
MAG80	d__Bacteria;p__Pseudomonadota;c__Gammaproteobacteria;o__Enterobacterales;f__Enterobacteriaceae;g__Escherichia;s__Escherichia coli	p__Pseudomonadota	mupirocin-like antibiotic	mupirocin-like	3	s__Escherichia coli
MAG80	d__Bacteria;p__Pseudomonadota;c__Gammaproteobacteria;o__Enterobacterales;f__Enterobacteriaceae;g__Escherichia;s__Escherichia coli	p__Pseudomonadota	cephalosporin;cephamycin;fluoroquinolone antibiotic;penam	Multidrug	1	s__Escherichia coli
MAG80	d__Bacteria;p__Pseudomonadota;c__Gammaproteobacteria;o__Enterobacterales;f__Enterobacteriaceae;g__Escherichia;s__Escherichia coli	p__Pseudomonadota	fluoroquinolone antibiotic;macrolide antibiotic;penam	Multidrug	1	s__Escherichia coli
MAG80	d__Bacteria;p__Pseudomonadota;c__Gammaproteobacteria;o__Enterobacterales;f__Enterobacteriaceae;g__Escherichia;s__Escherichia coli	p__Pseudomonadota	cephalosporin;disinfecting agents and antiseptics;fluoroquinolone antibiotic;glycylcycline;penam;phenicol antibiotic;rifamycin antibiotic;tetracycline antibiotic	Multidrug	1	s__Escherichia coli
MAG80	d__Bacteria;p__Pseudomonadota;c__Gammaproteobacteria;o__Enterobacterales;f__Enterobacteriaceae;g__Escherichia;s__Escherichia coli	p__Pseudomonadota	cephalosporin;disinfecting agents and antiseptics;fluoroquinolone antibiotic;glycylcycline;penam;phenicol antibiotic;rifamycin antibiotic;tetracycline antibiotic	Multidrug	1	s__Escherichia coli
MAG80	d__Bacteria;p__Pseudomonadota;c__Gammaproteobacteria;o__Enterobacterales;f__Enterobacteriaceae;g__Escherichia;s__Escherichia coli	p__Pseudomonadota	fluoroquinolone antibiotic;tetracycline antibiotic	Multidrug	1	s__Escherichia coli
MAG80	d__Bacteria;p__Pseudomonadota;c__Gammaproteobacteria;o__Enterobacterales;f__Enterobacteriaceae;g__Escherichia;s__Escherichia coli	p__Pseudomonadota	cephalosporin;disinfecting agents and antiseptics;fluoroquinolone antibiotic;glycylcycline;penam;phenicol antibiotic;rifamycin antibiotic;tetracycline antibiotic	Multidrug	2	s__Escherichia coli
MAG80	d__Bacteria;p__Pseudomonadota;c__Gammaproteobacteria;o__Enterobacterales;f__Enterobacteriaceae;g__Escherichia;s__Escherichia coli	p__Pseudomonadota	cephalosporin;penam	Multidrug	1	s__Escherichia coli
MAG80	d__Bacteria;p__Pseudomonadota;c__Gammaproteobacteria;o__Enterobacterales;f__Enterobacteriaceae;g__Escherichia;s__Escherichia coli	p__Pseudomonadota	disinfecting agents and antiseptics;isoniazid-like antibiotic	Multidrug	1	s__Escherichia coli
MAG80	d__Bacteria;p__Pseudomonadota;c__Gammaproteobacteria;o__Enterobacterales;f__Enterobacteriaceae;g__Escherichia;s__Escherichia coli	p__Pseudomonadota	sulfonamide antibiotic;sulfone antibiotic	Multidrug	1	s__Escherichia coli
MAG80	d__Bacteria;p__Pseudomonadota;c__Gammaproteobacteria;o__Enterobacterales;f__Enterobacteriaceae;g__Escherichia;s__Escherichia coli	p__Pseudomonadota	fluoroquinolone antibiotic;nybomycin-like antibiotic	Multidrug	1	s__Escherichia coli
MAG80	d__Bacteria;p__Pseudomonadota;c__Gammaproteobacteria;o__Enterobacterales;f__Enterobacteriaceae;g__Escherichia;s__Escherichia coli	p__Pseudomonadota	disinfecting agents and antiseptics;tetracycline antibiotic	Multidrug	1	s__Escherichia coli
MAG80	d__Bacteria;p__Pseudomonadota;c__Gammaproteobacteria;o__Enterobacterales;f__Enterobacteriaceae;g__Escherichia;s__Escherichia coli	p__Pseudomonadota	carbapenem;cephalosporin;cephamycin;monobactam;penam;penem	Multidrug	1	s__Escherichia coli
MAG80	d__Bacteria;p__Pseudomonadota;c__Gammaproteobacteria;o__Enterobacterales;f__Enterobacteriaceae;g__Escherichia;s__Escherichia coli	p__Pseudomonadota	cephalosporin;disinfecting agents and antiseptics;fluoroquinolone antibiotic;glycylcycline;penam;phenicol antibiotic;rifamycin antibiotic;tetracycline antibiotic	Multidrug	1	s__Escherichia coli
MAG80	d__Bacteria;p__Pseudomonadota;c__Gammaproteobacteria;o__Enterobacterales;f__Enterobacteriaceae;g__Escherichia;s__Escherichia coli	p__Pseudomonadota	carbapenem;cephalosporin;cephamycin;disinfecting agents and antiseptics;fluoroquinolone antibiotic;glycylcycline;monobactam;penam;penem;phenicol antibiotic;rifamycin antibiotic;tetracycline antibiotic	Multidrug	2	s__Escherichia coli
MAG80	d__Bacteria;p__Pseudomonadota;c__Gammaproteobacteria;o__Enterobacterales;f__Enterobacteriaceae;g__Escherichia;s__Escherichia coli	p__Pseudomonadota	glycylcycline;macrolide antibiotic;tetracycline antibiotic	Multidrug	1	s__Escherichia coli
MAG80	d__Bacteria;p__Pseudomonadota;c__Gammaproteobacteria;o__Enterobacterales;f__Enterobacteriaceae;g__Escherichia;s__Escherichia coli	p__Pseudomonadota	macrolide antibiotic;peptide antibiotic	Multidrug	1	s__Escherichia coli
MAG80	d__Bacteria;p__Pseudomonadota;c__Gammaproteobacteria;o__Enterobacterales;f__Enterobacteriaceae;g__Escherichia;s__Escherichia coli	p__Pseudomonadota	aminoglycoside antibiotic;cephalosporin;disinfecting agents and antiseptics;macrolide antibiotic;peptide antibiotic;rifamycin antibiotic;tetracycline antibiotic	Multidrug	1	s__Escherichia coli
MAG80	d__Bacteria;p__Pseudomonadota;c__Gammaproteobacteria;o__Enterobacterales;f__Enterobacteriaceae;g__Escherichia;s__Escherichia coli	p__Pseudomonadota	aminoglycoside antibiotic;cephalosporin;disinfecting agents and antiseptics;macrolide antibiotic;peptide antibiotic;rifamycin antibiotic;tetracycline antibiotic	Multidrug	1	s__Escherichia coli
MAG80	d__Bacteria;p__Pseudomonadota;c__Gammaproteobacteria;o__Enterobacterales;f__Enterobacteriaceae;g__Escherichia;s__Escherichia coli	p__Pseudomonadota	carbapenem;cephalosporin;cephamycin;monobactam;penam	Multidrug	2	s__Escherichia coli
MAG80	d__Bacteria;p__Pseudomonadota;c__Gammaproteobacteria;o__Enterobacterales;f__Enterobacteriaceae;g__Escherichia;s__Escherichia coli	p__Pseudomonadota	macrolide antibiotic;peptide antibiotic	Multidrug	1	s__Escherichia coli
MAG80	d__Bacteria;p__Pseudomonadota;c__Gammaproteobacteria;o__Enterobacterales;f__Enterobacteriaceae;g__Escherichia;s__Escherichia coli	p__Pseudomonadota	aminocoumarin antibiotic;carbapenem;peptide antibiotic;rifamycin antibiotic	Multidrug	2	s__Escherichia coli
MAG80	d__Bacteria;p__Pseudomonadota;c__Gammaproteobacteria;o__Enterobacterales;f__Enterobacteriaceae;g__Escherichia;s__Escherichia coli	p__Pseudomonadota	diarylquinoline antibiotic;fluoroquinolone antibiotic	Multidrug	1	s__Escherichia coli
MAG80	d__Bacteria;p__Pseudomonadota;c__Gammaproteobacteria;o__Enterobacterales;f__Enterobacteriaceae;g__Escherichia;s__Escherichia coli	p__Pseudomonadota	disinfecting agents and antiseptics;isoniazid-like antibiotic	Multidrug	1	s__Escherichia coli
MAG80	d__Bacteria;p__Pseudomonadota;c__Gammaproteobacteria;o__Enterobacterales;f__Enterobacteriaceae;g__Escherichia;s__Escherichia coli	p__Pseudomonadota	carbapenem;cephalosporin;cephamycin;monobactam;penam	Multidrug	2	s__Escherichia coli
MAG80	d__Bacteria;p__Pseudomonadota;c__Gammaproteobacteria;o__Enterobacterales;f__Enterobacteriaceae;g__Escherichia;s__Escherichia coli	p__Pseudomonadota	carbapenem;cephalosporin;cephamycin;monobactam;penam	Multidrug	2	s__Escherichia coli
MAG80	d__Bacteria;p__Pseudomonadota;c__Gammaproteobacteria;o__Enterobacterales;f__Enterobacteriaceae;g__Escherichia;s__Escherichia coli	p__Pseudomonadota	aminoglycoside antibiotic;carbapenem;cephalosporin;cephamycin;disinfecting agents and antiseptics;fluoroquinolone antibiotic;macrolide antibiotic;monobactam;penam;penem;phenicol antibiotic;tetracycline antibiotic	Multidrug	2	s__Escherichia coli
MAG80	d__Bacteria;p__Pseudomonadota;c__Gammaproteobacteria;o__Enterobacterales;f__Enterobacteriaceae;g__Escherichia;s__Escherichia coli	p__Pseudomonadota	aminoglycoside antibiotic;carbapenem;cephalosporin;cephamycin;disinfecting agents and antiseptics;fluoroquinolone antibiotic;macrolide antibiotic;monobactam;penam;penem;phenicol antibiotic;tetracycline antibiotic	Multidrug	1	s__Escherichia coli
MAG80	d__Bacteria;p__Pseudomonadota;c__Gammaproteobacteria;o__Enterobacterales;f__Enterobacteriaceae;g__Escherichia;s__Escherichia coli	p__Pseudomonadota	aminocoumarin antibiotic;aminoglycoside antibiotic;carbapenem;cephalosporin;cephamycin;diaminopyrimidine antibiotic;fluoroquinolone antibiotic;macrolide antibiotic;monobactam;penam;penem;peptide antibiotic;phenicol antibiotic;sulfonamide antibiotic;tetracycline antibiotic	Multidrug	1	s__Escherichia coli
MAG80	d__Bacteria;p__Pseudomonadota;c__Gammaproteobacteria;o__Enterobacterales;f__Enterobacteriaceae;g__Escherichia;s__Escherichia coli	p__Pseudomonadota	carbapenem;cephalosporin;monobactam;penam	Multidrug	2	s__Escherichia coli
MAG80	d__Bacteria;p__Pseudomonadota;c__Gammaproteobacteria;o__Enterobacterales;f__Enterobacteriaceae;g__Escherichia;s__Escherichia coli	p__Pseudomonadota	aminoglycoside antibiotic;penam;tetracycline antibiotic	Multidrug	3	s__Escherichia coli
MAG80	d__Bacteria;p__Pseudomonadota;c__Gammaproteobacteria;o__Enterobacterales;f__Enterobacteriaceae;g__Escherichia;s__Escherichia coli	p__Pseudomonadota	aminocoumarin antibiotic;aminoglycoside antibiotic;carbapenem;cephalosporin;cephamycin;disinfecting agents and antiseptics;fluoroquinolone antibiotic;glycylcycline;macrolide antibiotic;penam;penem;peptide antibiotic;phenicol antibiotic;rifamycin antibiotic;tetracycline antibiotic	Multidrug	1	s__Escherichia coli
MAG80	d__Bacteria;p__Pseudomonadota;c__Gammaproteobacteria;o__Enterobacterales;f__Enterobacteriaceae;g__Escherichia;s__Escherichia coli	p__Pseudomonadota	cephalosporin;disinfecting agents and antiseptics;fluoroquinolone antibiotic;glycopeptide antibiotic;glycylcycline;oxazolidinone antibiotic;penam;phenicol antibiotic;rifamycin antibiotic;tetracycline antibiotic	Multidrug	1	s__Escherichia coli
MAG80	d__Bacteria;p__Pseudomonadota;c__Gammaproteobacteria;o__Enterobacterales;f__Enterobacteriaceae;g__Escherichia;s__Escherichia coli	p__Pseudomonadota	cephalosporin;disinfecting agents and antiseptics;fluoroquinolone antibiotic;glycylcycline;penam;phenicol antibiotic;rifamycin antibiotic;tetracycline antibiotic	Multidrug	2	s__Escherichia coli
MAG80	d__Bacteria;p__Pseudomonadota;c__Gammaproteobacteria;o__Enterobacterales;f__Enterobacteriaceae;g__Escherichia;s__Escherichia coli	p__Pseudomonadota	glycylcycline;tetracycline antibiotic	Multidrug	1	s__Escherichia coli
MAG80	d__Bacteria;p__Pseudomonadota;c__Gammaproteobacteria;o__Enterobacterales;f__Enterobacteriaceae;g__Escherichia;s__Escherichia coli	p__Pseudomonadota	glycylcycline;tetracycline antibiotic	Multidrug	1	s__Escherichia coli
MAG80	d__Bacteria;p__Pseudomonadota;c__Gammaproteobacteria;o__Enterobacterales;f__Enterobacteriaceae;g__Escherichia;s__Escherichia coli	p__Pseudomonadota	disinfecting agents and antiseptics;fluoroquinolone antibiotic	Multidrug	1	s__Escherichia coli
MAG80	d__Bacteria;p__Pseudomonadota;c__Gammaproteobacteria;o__Enterobacterales;f__Enterobacteriaceae;g__Escherichia;s__Escherichia coli	p__Pseudomonadota	aminocoumarin antibiotic;aminoglycoside antibiotic	Multidrug	1	s__Escherichia coli
MAG80	d__Bacteria;p__Pseudomonadota;c__Gammaproteobacteria;o__Enterobacterales;f__Enterobacteriaceae;g__Escherichia;s__Escherichia coli	p__Pseudomonadota	disinfecting agents and antiseptics;fluoroquinolone antibiotic;nucleoside antibiotic;phenicol antibiotic	Multidrug	1	s__Escherichia coli
MAG80	d__Bacteria;p__Pseudomonadota;c__Gammaproteobacteria;o__Enterobacterales;f__Enterobacteriaceae;g__Escherichia;s__Escherichia coli	p__Pseudomonadota	lincosamide antibiotic;macrolide antibiotic	Multidrug	1	s__Escherichia coli
MAG80	d__Bacteria;p__Pseudomonadota;c__Gammaproteobacteria;o__Enterobacterales;f__Enterobacteriaceae;g__Escherichia;s__Escherichia coli	p__Pseudomonadota	lincosamide antibiotic;oxazolidinone antibiotic;phenicol antibiotic;pleuromutilin antibiotic;streptogramin A antibiotic;streptogramin antibiotic	Multidrug	1	s__Escherichia coli
MAG80	d__Bacteria;p__Pseudomonadota;c__Gammaproteobacteria;o__Enterobacterales;f__Enterobacteriaceae;g__Escherichia;s__Escherichia coli	p__Pseudomonadota	aminocoumarin antibiotic;aminoglycoside antibiotic	Multidrug	1	s__Escherichia coli
MAG80	d__Bacteria;p__Pseudomonadota;c__Gammaproteobacteria;o__Enterobacterales;f__Enterobacteriaceae;g__Escherichia;s__Escherichia coli	p__Pseudomonadota	fluoroquinolone antibiotic;macrolide antibiotic;rifamycin antibiotic	Multidrug	1	s__Escherichia coli
MAG80	d__Bacteria;p__Pseudomonadota;c__Gammaproteobacteria;o__Enterobacterales;f__Enterobacteriaceae;g__Escherichia;s__Escherichia coli	p__Pseudomonadota	fluoroquinolone antibiotic;macrolide antibiotic;rifamycin antibiotic	Multidrug	2	s__Escherichia coli
MAG80	d__Bacteria;p__Pseudomonadota;c__Gammaproteobacteria;o__Enterobacterales;f__Enterobacteriaceae;g__Escherichia;s__Escherichia coli	p__Pseudomonadota	fluoroquinolone antibiotic;macrolide antibiotic;penam;tetracycline antibiotic	Multidrug	4	s__Escherichia coli
MAG80	d__Bacteria;p__Pseudomonadota;c__Gammaproteobacteria;o__Enterobacterales;f__Enterobacteriaceae;g__Escherichia;s__Escherichia coli	p__Pseudomonadota	carbapenem;cephalosporin;cephamycin;monobactam;penam;penem;phenicol antibiotic	Multidrug	2	s__Escherichia coli
MAG80	d__Bacteria;p__Pseudomonadota;c__Gammaproteobacteria;o__Enterobacterales;f__Enterobacteriaceae;g__Escherichia;s__Escherichia coli	p__Pseudomonadota	fluoroquinolone antibiotic;nitroimidazole antibiotic;tetracycline antibiotic	Multidrug	1	s__Escherichia coli
MAG80	d__Bacteria;p__Pseudomonadota;c__Gammaproteobacteria;o__Enterobacterales;f__Enterobacteriaceae;g__Escherichia;s__Escherichia coli	p__Pseudomonadota	lincosamide antibiotic;nucleoside antibiotic	Multidrug	1	s__Escherichia coli
MAG80	d__Bacteria;p__Pseudomonadota;c__Gammaproteobacteria;o__Enterobacterales;f__Enterobacteriaceae;g__Escherichia;s__Escherichia coli	p__Pseudomonadota	carbapenem;cephalosporin;cephamycin;monobactam;penam;penem;phenicol antibiotic	Multidrug	1	s__Escherichia coli
MAG80	d__Bacteria;p__Pseudomonadota;c__Gammaproteobacteria;o__Enterobacterales;f__Enterobacteriaceae;g__Escherichia;s__Escherichia coli	p__Pseudomonadota	fluoroquinolone antibiotic;macrolide antibiotic;penam	Multidrug	1	s__Escherichia coli
MAG80	d__Bacteria;p__Pseudomonadota;c__Gammaproteobacteria;o__Enterobacterales;f__Enterobacteriaceae;g__Escherichia;s__Escherichia coli	p__Pseudomonadota	fluoroquinolone antibiotic;macrolide antibiotic;penam	Multidrug	1	s__Escherichia coli
MAG80	d__Bacteria;p__Pseudomonadota;c__Gammaproteobacteria;o__Enterobacterales;f__Enterobacteriaceae;g__Escherichia;s__Escherichia coli	p__Pseudomonadota	disinfecting agents and antiseptics;fluoroquinolone antibiotic;lincosamide antibiotic;nucleoside antibiotic;phenicol antibiotic	Multidrug	2	s__Escherichia coli
MAG80	d__Bacteria;p__Pseudomonadota;c__Gammaproteobacteria;o__Enterobacterales;f__Enterobacteriaceae;g__Escherichia;s__Escherichia coli	p__Pseudomonadota	disinfecting agents and antiseptics;nucleoside antibiotic	Multidrug	1	s__Escherichia coli
MAG80	d__Bacteria;p__Pseudomonadota;c__Gammaproteobacteria;o__Enterobacterales;f__Enterobacteriaceae;g__Escherichia;s__Escherichia coli	p__Pseudomonadota	disinfecting agents and antiseptics;nucleoside antibiotic	Multidrug	1	s__Escherichia coli
MAG80	d__Bacteria;p__Pseudomonadota;c__Gammaproteobacteria;o__Enterobacterales;f__Enterobacteriaceae;g__Escherichia;s__Escherichia coli	p__Pseudomonadota	carbapenem;cephalosporin;cephamycin;monobactam;penam	Multidrug	1	s__Escherichia coli
MAG80	d__Bacteria;p__Pseudomonadota;c__Gammaproteobacteria;o__Enterobacterales;f__Enterobacteriaceae;g__Escherichia;s__Escherichia coli	p__Pseudomonadota	glycopeptide antibiotic;oxazolidinone antibiotic	Multidrug	1	s__Escherichia coli
MAG80	d__Bacteria;p__Pseudomonadota;c__Gammaproteobacteria;o__Enterobacterales;f__Enterobacteriaceae;g__Escherichia;s__Escherichia coli	p__Pseudomonadota	glycopeptide antibiotic;oxazolidinone antibiotic	Multidrug	6	s__Escherichia coli
MAG80	d__Bacteria;p__Pseudomonadota;c__Gammaproteobacteria;o__Enterobacterales;f__Enterobacteriaceae;g__Escherichia;s__Escherichia coli	p__Pseudomonadota	macrolide antibiotic;streptogramin antibiotic	Multidrug	1	s__Escherichia coli
MAG80	d__Bacteria;p__Pseudomonadota;c__Gammaproteobacteria;o__Enterobacterales;f__Enterobacteriaceae;g__Escherichia;s__Escherichia coli	p__Pseudomonadota	oxazolidinone antibiotic;phenicol antibiotic	Multidrug	2	s__Escherichia coli
MAG80	d__Bacteria;p__Pseudomonadota;c__Gammaproteobacteria;o__Enterobacterales;f__Enterobacteriaceae;g__Escherichia;s__Escherichia coli	p__Pseudomonadota	diaminopyrimidine antibiotic;fluoroquinolone antibiotic;glycylcycline;nitrofuran antibiotic;tetracycline antibiotic	Multidrug	1	s__Escherichia coli
MAG80	d__Bacteria;p__Pseudomonadota;c__Gammaproteobacteria;o__Enterobacterales;f__Enterobacteriaceae;g__Escherichia;s__Escherichia coli	p__Pseudomonadota	carbapenem;cephalosporin;cephamycin;monobactam;penam;penem	Multidrug	1	s__Escherichia coli
MAG80	d__Bacteria;p__Pseudomonadota;c__Gammaproteobacteria;o__Enterobacterales;f__Enterobacteriaceae;g__Escherichia;s__Escherichia coli	p__Pseudomonadota	oxazolidinone antibiotic;phenicol antibiotic;tetracycline antibiotic	Multidrug	2	s__Escherichia coli
MAG80	d__Bacteria;p__Pseudomonadota;c__Gammaproteobacteria;o__Enterobacterales;f__Enterobacteriaceae;g__Escherichia;s__Escherichia coli	p__Pseudomonadota	diaminopyrimidine antibiotic;fluoroquinolone antibiotic;phenicol antibiotic	Multidrug	1	s__Escherichia coli
MAG80	d__Bacteria;p__Pseudomonadota;c__Gammaproteobacteria;o__Enterobacterales;f__Enterobacteriaceae;g__Escherichia;s__Escherichia coli	p__Pseudomonadota	lincosamide antibiotic;pleuromutilin antibiotic;streptogramin A antibiotic;streptogramin antibiotic	Multidrug	1	s__Escherichia coli
MAG80	d__Bacteria;p__Pseudomonadota;c__Gammaproteobacteria;o__Enterobacterales;f__Enterobacteriaceae;g__Escherichia;s__Escherichia coli	p__Pseudomonadota	aminoglycoside antibiotic;cephalosporin;cephamycin;penam	Multidrug	1	s__Escherichia coli
MAG80	d__Bacteria;p__Pseudomonadota;c__Gammaproteobacteria;o__Enterobacterales;f__Enterobacteriaceae;g__Escherichia;s__Escherichia coli	p__Pseudomonadota	aminoglycoside antibiotic;cephalosporin;cephamycin;penam	Multidrug	1	s__Escherichia coli
MAG80	d__Bacteria;p__Pseudomonadota;c__Gammaproteobacteria;o__Enterobacterales;f__Enterobacteriaceae;g__Escherichia;s__Escherichia coli	p__Pseudomonadota	aminoglycoside antibiotic;cephalosporin;cephamycin;penam	Multidrug	2	s__Escherichia coli
MAG80	d__Bacteria;p__Pseudomonadota;c__Gammaproteobacteria;o__Enterobacterales;f__Enterobacteriaceae;g__Escherichia;s__Escherichia coli	p__Pseudomonadota	aminoglycoside antibiotic;phenicol antibiotic;tetracycline antibiotic	Multidrug	1	s__Escherichia coli
MAG80	d__Bacteria;p__Pseudomonadota;c__Gammaproteobacteria;o__Enterobacterales;f__Enterobacteriaceae;g__Escherichia;s__Escherichia coli	p__Pseudomonadota	lincosamide antibiotic;macrolide antibiotic;streptogramin A antibiotic;streptogramin B antibiotic;streptogramin antibiotic	MLS	1	s__Escherichia coli
MAG80	d__Bacteria;p__Pseudomonadota;c__Gammaproteobacteria;o__Enterobacterales;f__Enterobacteriaceae;g__Escherichia;s__Escherichia coli	p__Pseudomonadota	lincosamide antibiotic;macrolide antibiotic;streptogramin A antibiotic;streptogramin B antibiotic;streptogramin antibiotic	MLS	1	s__Escherichia coli
MAG80	d__Bacteria;p__Pseudomonadota;c__Gammaproteobacteria;o__Enterobacterales;f__Enterobacteriaceae;g__Escherichia;s__Escherichia coli	p__Pseudomonadota	macrolide antibiotic	macrolide	1	s__Escherichia coli
MAG80	d__Bacteria;p__Pseudomonadota;c__Gammaproteobacteria;o__Enterobacterales;f__Enterobacteriaceae;g__Escherichia;s__Escherichia coli	p__Pseudomonadota	macrolide antibiotic	macrolide	3	s__Escherichia coli
MAG80	d__Bacteria;p__Pseudomonadota;c__Gammaproteobacteria;o__Enterobacterales;f__Enterobacteriaceae;g__Escherichia;s__Escherichia coli	p__Pseudomonadota	macrolide antibiotic	macrolide	1	s__Escherichia coli
MAG80	d__Bacteria;p__Pseudomonadota;c__Gammaproteobacteria;o__Enterobacterales;f__Enterobacteriaceae;g__Escherichia;s__Escherichia coli	p__Pseudomonadota	macrolide antibiotic	macrolide	2	s__Escherichia coli
MAG80	d__Bacteria;p__Pseudomonadota;c__Gammaproteobacteria;o__Enterobacterales;f__Enterobacteriaceae;g__Escherichia;s__Escherichia coli	p__Pseudomonadota	macrolide antibiotic	macrolide	1	s__Escherichia coli
MAG80	d__Bacteria;p__Pseudomonadota;c__Gammaproteobacteria;o__Enterobacterales;f__Enterobacteriaceae;g__Escherichia;s__Escherichia coli	p__Pseudomonadota	lincosamide antibiotic	lincosamide	1	s__Escherichia coli
MAG80	d__Bacteria;p__Pseudomonadota;c__Gammaproteobacteria;o__Enterobacterales;f__Enterobacteriaceae;g__Escherichia;s__Escherichia coli	p__Pseudomonadota	lincosamide antibiotic	lincosamide	2	s__Escherichia coli
MAG80	d__Bacteria;p__Pseudomonadota;c__Gammaproteobacteria;o__Enterobacterales;f__Enterobacteriaceae;g__Escherichia;s__Escherichia coli	p__Pseudomonadota	lincosamide antibiotic	lincosamide	2	s__Escherichia coli
MAG80	d__Bacteria;p__Pseudomonadota;c__Gammaproteobacteria;o__Enterobacterales;f__Enterobacteriaceae;g__Escherichia;s__Escherichia coli	p__Pseudomonadota	glycopeptide antibiotic	glycopeptide	1	s__Escherichia coli
MAG80	d__Bacteria;p__Pseudomonadota;c__Gammaproteobacteria;o__Enterobacterales;f__Enterobacteriaceae;g__Escherichia;s__Escherichia coli	p__Pseudomonadota	glycopeptide antibiotic	glycopeptide	1	s__Escherichia coli
MAG80	d__Bacteria;p__Pseudomonadota;c__Gammaproteobacteria;o__Enterobacterales;f__Enterobacteriaceae;g__Escherichia;s__Escherichia coli	p__Pseudomonadota	glycopeptide antibiotic	glycopeptide	1	s__Escherichia coli
MAG80	d__Bacteria;p__Pseudomonadota;c__Gammaproteobacteria;o__Enterobacterales;f__Enterobacteriaceae;g__Escherichia;s__Escherichia coli	p__Pseudomonadota	glycopeptide antibiotic	glycopeptide	1	s__Escherichia coli
MAG80	d__Bacteria;p__Pseudomonadota;c__Gammaproteobacteria;o__Enterobacterales;f__Enterobacteriaceae;g__Escherichia;s__Escherichia coli	p__Pseudomonadota	glycopeptide antibiotic	glycopeptide	1	s__Escherichia coli
MAG80	d__Bacteria;p__Pseudomonadota;c__Gammaproteobacteria;o__Enterobacterales;f__Enterobacteriaceae;g__Escherichia;s__Escherichia coli	p__Pseudomonadota	glycopeptide antibiotic	glycopeptide	1	s__Escherichia coli
MAG80	d__Bacteria;p__Pseudomonadota;c__Gammaproteobacteria;o__Enterobacterales;f__Enterobacteriaceae;g__Escherichia;s__Escherichia coli	p__Pseudomonadota	glycopeptide antibiotic	glycopeptide	1	s__Escherichia coli
MAG80	d__Bacteria;p__Pseudomonadota;c__Gammaproteobacteria;o__Enterobacterales;f__Enterobacteriaceae;g__Escherichia;s__Escherichia coli	p__Pseudomonadota	glycopeptide antibiotic	glycopeptide	1	s__Escherichia coli
MAG80	d__Bacteria;p__Pseudomonadota;c__Gammaproteobacteria;o__Enterobacterales;f__Enterobacteriaceae;g__Escherichia;s__Escherichia coli	p__Pseudomonadota	fusidane antibiotic	fusidane	3	s__Escherichia coli
MAG80	d__Bacteria;p__Pseudomonadota;c__Gammaproteobacteria;o__Enterobacterales;f__Enterobacteriaceae;g__Escherichia;s__Escherichia coli	p__Pseudomonadota	fluoroquinolone antibiotic	fluoroquinolone	1	s__Escherichia coli
MAG80	d__Bacteria;p__Pseudomonadota;c__Gammaproteobacteria;o__Enterobacterales;f__Enterobacteriaceae;g__Escherichia;s__Escherichia coli	p__Pseudomonadota	fluoroquinolone antibiotic	fluoroquinolone	1	s__Escherichia coli
MAG80	d__Bacteria;p__Pseudomonadota;c__Gammaproteobacteria;o__Enterobacterales;f__Enterobacteriaceae;g__Escherichia;s__Escherichia coli	p__Pseudomonadota	fluoroquinolone antibiotic	fluoroquinolone	1	s__Escherichia coli
MAG80	d__Bacteria;p__Pseudomonadota;c__Gammaproteobacteria;o__Enterobacterales;f__Enterobacteriaceae;g__Escherichia;s__Escherichia coli	p__Pseudomonadota	fluoroquinolone antibiotic	fluoroquinolone	2	s__Escherichia coli
MAG80	d__Bacteria;p__Pseudomonadota;c__Gammaproteobacteria;o__Enterobacterales;f__Enterobacteriaceae;g__Escherichia;s__Escherichia coli	p__Pseudomonadota	fluoroquinolone antibiotic	fluoroquinolone	1	s__Escherichia coli
MAG80	d__Bacteria;p__Pseudomonadota;c__Gammaproteobacteria;o__Enterobacterales;f__Enterobacteriaceae;g__Escherichia;s__Escherichia coli	p__Pseudomonadota	fluoroquinolone antibiotic	fluoroquinolone	1	s__Escherichia coli
MAG80	d__Bacteria;p__Pseudomonadota;c__Gammaproteobacteria;o__Enterobacterales;f__Enterobacteriaceae;g__Escherichia;s__Escherichia coli	p__Pseudomonadota	fluoroquinolone antibiotic	fluoroquinolone	1	s__Escherichia coli
MAG80	d__Bacteria;p__Pseudomonadota;c__Gammaproteobacteria;o__Enterobacterales;f__Enterobacteriaceae;g__Escherichia;s__Escherichia coli	p__Pseudomonadota	fluoroquinolone antibiotic	fluoroquinolone	1	s__Escherichia coli
MAG80	d__Bacteria;p__Pseudomonadota;c__Gammaproteobacteria;o__Enterobacterales;f__Enterobacteriaceae;g__Escherichia;s__Escherichia coli	p__Pseudomonadota	elfamycin antibiotic	elfamycin	1	s__Escherichia coli
MAG80	d__Bacteria;p__Pseudomonadota;c__Gammaproteobacteria;o__Enterobacterales;f__Enterobacteriaceae;g__Escherichia;s__Escherichia coli	p__Pseudomonadota	cephalosporin	cephalosporin	1	s__Escherichia coli
MAG80	d__Bacteria;p__Pseudomonadota;c__Gammaproteobacteria;o__Enterobacterales;f__Enterobacteriaceae;g__Escherichia;s__Escherichia coli	p__Pseudomonadota	bicyclomycin-like antibiotic	bicyclomycin-like	1	s__Escherichia coli
MAG80	d__Bacteria;p__Pseudomonadota;c__Gammaproteobacteria;o__Enterobacterales;f__Enterobacteriaceae;g__Escherichia;s__Escherichia coli	p__Pseudomonadota	aminoglycoside antibiotic	aminoglycoside	1	s__Escherichia coli
MAG80	d__Bacteria;p__Pseudomonadota;c__Gammaproteobacteria;o__Enterobacterales;f__Enterobacteriaceae;g__Escherichia;s__Escherichia coli	p__Pseudomonadota	aminoglycoside antibiotic	aminoglycoside	2	s__Escherichia coli
MAG80	d__Bacteria;p__Pseudomonadota;c__Gammaproteobacteria;o__Enterobacterales;f__Enterobacteriaceae;g__Escherichia;s__Escherichia coli	p__Pseudomonadota	aminoglycoside antibiotic	aminoglycoside	3	s__Escherichia coli
MAG80	d__Bacteria;p__Pseudomonadota;c__Gammaproteobacteria;o__Enterobacterales;f__Enterobacteriaceae;g__Escherichia;s__Escherichia coli	p__Pseudomonadota	aminocoumarin antibiotic	aminocoumarin	1	s__Escherichia coli
MAG80	d__Bacteria;p__Pseudomonadota;c__Gammaproteobacteria;o__Enterobacterales;f__Enterobacteriaceae;g__Escherichia;s__Escherichia coli	p__Pseudomonadota	aminocoumarin antibiotic	aminocoumarin	1	s__Escherichia coli
MAG80	d__Bacteria;p__Pseudomonadota;c__Gammaproteobacteria;o__Enterobacterales;f__Enterobacteriaceae;g__Escherichia;s__Escherichia coli	p__Pseudomonadota	aminocoumarin antibiotic	aminocoumarin	1	s__Escherichia coli
MAG80	d__Bacteria;p__Pseudomonadota;c__Gammaproteobacteria;o__Enterobacterales;f__Enterobacteriaceae;g__Escherichia;s__Escherichia coli	p__Pseudomonadota	aminocoumarin antibiotic	aminocoumarin	1	s__Escherichia coli
MAG80	d__Bacteria;p__Pseudomonadota;c__Gammaproteobacteria;o__Enterobacterales;f__Enterobacteriaceae;g__Escherichia;s__Escherichia coli	p__Pseudomonadota	aminocoumarin antibiotic	aminocoumarin	1	s__Escherichia coli
MAG725	d__Bacteria;p__Pseudomonadota;c__Gammaproteobacteria;o__Enterobacterales;f__Enterobacteriaceae;g__Escherichia;s__Escherichia coli	p__Pseudomonadota	disinfecting agents and antiseptics	Triclosan	1	s__Escherichia coli
MAG725	d__Bacteria;p__Pseudomonadota;c__Gammaproteobacteria;o__Enterobacterales;f__Enterobacteriaceae;g__Escherichia;s__Escherichia coli	p__Pseudomonadota	tetracycline antibiotic	tetracycline	5	s__Escherichia coli
MAG725	d__Bacteria;p__Pseudomonadota;c__Gammaproteobacteria;o__Enterobacterales;f__Enterobacteriaceae;g__Escherichia;s__Escherichia coli	p__Pseudomonadota	tetracycline antibiotic	tetracycline	1	s__Escherichia coli
MAG725	d__Bacteria;p__Pseudomonadota;c__Gammaproteobacteria;o__Enterobacterales;f__Enterobacteriaceae;g__Escherichia;s__Escherichia coli	p__Pseudomonadota	tetracycline antibiotic	tetracycline	1	s__Escherichia coli
MAG725	d__Bacteria;p__Pseudomonadota;c__Gammaproteobacteria;o__Enterobacterales;f__Enterobacteriaceae;g__Escherichia;s__Escherichia coli	p__Pseudomonadota	tetracycline antibiotic	tetracycline	1	s__Escherichia coli
MAG725	d__Bacteria;p__Pseudomonadota;c__Gammaproteobacteria;o__Enterobacterales;f__Enterobacteriaceae;g__Escherichia;s__Escherichia coli	p__Pseudomonadota	tetracycline antibiotic	tetracycline	1	s__Escherichia coli
MAG725	d__Bacteria;p__Pseudomonadota;c__Gammaproteobacteria;o__Enterobacterales;f__Enterobacteriaceae;g__Escherichia;s__Escherichia coli	p__Pseudomonadota	tetracycline antibiotic	tetracycline	4	s__Escherichia coli
MAG725	d__Bacteria;p__Pseudomonadota;c__Gammaproteobacteria;o__Enterobacterales;f__Enterobacteriaceae;g__Escherichia;s__Escherichia coli	p__Pseudomonadota	tetracycline antibiotic	tetracycline	1	s__Escherichia coli
MAG725	d__Bacteria;p__Pseudomonadota;c__Gammaproteobacteria;o__Enterobacterales;f__Enterobacteriaceae;g__Escherichia;s__Escherichia coli	p__Pseudomonadota	tetracycline antibiotic	tetracycline	1	s__Escherichia coli
MAG725	d__Bacteria;p__Pseudomonadota;c__Gammaproteobacteria;o__Enterobacterales;f__Enterobacteriaceae;g__Escherichia;s__Escherichia coli	p__Pseudomonadota	salicylic acid antibiotic	salicylic acid	1	s__Escherichia coli
MAG725	d__Bacteria;p__Pseudomonadota;c__Gammaproteobacteria;o__Enterobacterales;f__Enterobacteriaceae;g__Escherichia;s__Escherichia coli	p__Pseudomonadota	salicylic acid antibiotic	salicylic acid	1	s__Escherichia coli
MAG725	d__Bacteria;p__Pseudomonadota;c__Gammaproteobacteria;o__Enterobacterales;f__Enterobacteriaceae;g__Escherichia;s__Escherichia coli	p__Pseudomonadota	rifamycin antibiotic	rifamycin	1	s__Escherichia coli
MAG725	d__Bacteria;p__Pseudomonadota;c__Gammaproteobacteria;o__Enterobacterales;f__Enterobacteriaceae;g__Escherichia;s__Escherichia coli	p__Pseudomonadota	pyrazine antibiotic	pyrazine	3	s__Escherichia coli
MAG725	d__Bacteria;p__Pseudomonadota;c__Gammaproteobacteria;o__Enterobacterales;f__Enterobacteriaceae;g__Escherichia;s__Escherichia coli	p__Pseudomonadota	pleuromutilin antibiotic	pleuromutilin	1	s__Escherichia coli
MAG725	d__Bacteria;p__Pseudomonadota;c__Gammaproteobacteria;o__Enterobacterales;f__Enterobacteriaceae;g__Escherichia;s__Escherichia coli	p__Pseudomonadota	phosphonic acid antibiotic	phosphonic acid	4	s__Escherichia coli
MAG725	d__Bacteria;p__Pseudomonadota;c__Gammaproteobacteria;o__Enterobacterales;f__Enterobacteriaceae;g__Escherichia;s__Escherichia coli	p__Pseudomonadota	phosphonic acid antibiotic	phosphonic acid	1	s__Escherichia coli
MAG725	d__Bacteria;p__Pseudomonadota;c__Gammaproteobacteria;o__Enterobacterales;f__Enterobacteriaceae;g__Escherichia;s__Escherichia coli	p__Pseudomonadota	phosphonic acid antibiotic	phosphonic acid	4	s__Escherichia coli
MAG725	d__Bacteria;p__Pseudomonadota;c__Gammaproteobacteria;o__Enterobacterales;f__Enterobacteriaceae;g__Escherichia;s__Escherichia coli	p__Pseudomonadota	phosphonic acid antibiotic	phosphonic acid	1	s__Escherichia coli
MAG725	d__Bacteria;p__Pseudomonadota;c__Gammaproteobacteria;o__Enterobacterales;f__Enterobacteriaceae;g__Escherichia;s__Escherichia coli	p__Pseudomonadota	phosphonic acid antibiotic	phosphonic acid	2	s__Escherichia coli
MAG725	d__Bacteria;p__Pseudomonadota;c__Gammaproteobacteria;o__Enterobacterales;f__Enterobacteriaceae;g__Escherichia;s__Escherichia coli	p__Pseudomonadota	phosphonic acid antibiotic	phosphonic acid	2	s__Escherichia coli
MAG725	d__Bacteria;p__Pseudomonadota;c__Gammaproteobacteria;o__Enterobacterales;f__Enterobacteriaceae;g__Escherichia;s__Escherichia coli	p__Pseudomonadota	phosphonic acid antibiotic	phosphonic acid	1	s__Escherichia coli
MAG725	d__Bacteria;p__Pseudomonadota;c__Gammaproteobacteria;o__Enterobacterales;f__Enterobacteriaceae;g__Escherichia;s__Escherichia coli	p__Pseudomonadota	phosphonic acid antibiotic	phosphonic acid	1	s__Escherichia coli
MAG725	d__Bacteria;p__Pseudomonadota;c__Gammaproteobacteria;o__Enterobacterales;f__Enterobacteriaceae;g__Escherichia;s__Escherichia coli	p__Pseudomonadota	phosphonic acid antibiotic	phosphonic acid	1	s__Escherichia coli
MAG725	d__Bacteria;p__Pseudomonadota;c__Gammaproteobacteria;o__Enterobacterales;f__Enterobacteriaceae;g__Escherichia;s__Escherichia coli	p__Pseudomonadota	phenicol antibiotic	phenicol	1	s__Escherichia coli
MAG725	d__Bacteria;p__Pseudomonadota;c__Gammaproteobacteria;o__Enterobacterales;f__Enterobacteriaceae;g__Escherichia;s__Escherichia coli	p__Pseudomonadota	phenicol antibiotic	phenicol	1	s__Escherichia coli
MAG725	d__Bacteria;p__Pseudomonadota;c__Gammaproteobacteria;o__Enterobacterales;f__Enterobacteriaceae;g__Escherichia;s__Escherichia coli	p__Pseudomonadota	phenicol antibiotic	phenicol	1	s__Escherichia coli
MAG725	d__Bacteria;p__Pseudomonadota;c__Gammaproteobacteria;o__Enterobacterales;f__Enterobacteriaceae;g__Escherichia;s__Escherichia coli	p__Pseudomonadota	phenicol antibiotic	phenicol	1	s__Escherichia coli
MAG725	d__Bacteria;p__Pseudomonadota;c__Gammaproteobacteria;o__Enterobacterales;f__Enterobacteriaceae;g__Escherichia;s__Escherichia coli	p__Pseudomonadota	peptide antibiotic	peptide	1	s__Escherichia coli
MAG725	d__Bacteria;p__Pseudomonadota;c__Gammaproteobacteria;o__Enterobacterales;f__Enterobacteriaceae;g__Escherichia;s__Escherichia coli	p__Pseudomonadota	peptide antibiotic	peptide	1	s__Escherichia coli
MAG725	d__Bacteria;p__Pseudomonadota;c__Gammaproteobacteria;o__Enterobacterales;f__Enterobacteriaceae;g__Escherichia;s__Escherichia coli	p__Pseudomonadota	peptide antibiotic	peptide	1	s__Escherichia coli
MAG725	d__Bacteria;p__Pseudomonadota;c__Gammaproteobacteria;o__Enterobacterales;f__Enterobacteriaceae;g__Escherichia;s__Escherichia coli	p__Pseudomonadota	peptide antibiotic	peptide	1	s__Escherichia coli
MAG725	d__Bacteria;p__Pseudomonadota;c__Gammaproteobacteria;o__Enterobacterales;f__Enterobacteriaceae;g__Escherichia;s__Escherichia coli	p__Pseudomonadota	peptide antibiotic	peptide	1	s__Escherichia coli
MAG725	d__Bacteria;p__Pseudomonadota;c__Gammaproteobacteria;o__Enterobacterales;f__Enterobacteriaceae;g__Escherichia;s__Escherichia coli	p__Pseudomonadota	peptide antibiotic	peptide	2	s__Escherichia coli
MAG725	d__Bacteria;p__Pseudomonadota;c__Gammaproteobacteria;o__Enterobacterales;f__Enterobacteriaceae;g__Escherichia;s__Escherichia coli	p__Pseudomonadota	peptide antibiotic	peptide	1	s__Escherichia coli
MAG725	d__Bacteria;p__Pseudomonadota;c__Gammaproteobacteria;o__Enterobacterales;f__Enterobacteriaceae;g__Escherichia;s__Escherichia coli	p__Pseudomonadota	peptide antibiotic	peptide	1	s__Escherichia coli
MAG725	d__Bacteria;p__Pseudomonadota;c__Gammaproteobacteria;o__Enterobacterales;f__Enterobacteriaceae;g__Escherichia;s__Escherichia coli	p__Pseudomonadota	peptide antibiotic	peptide	1	s__Escherichia coli
MAG725	d__Bacteria;p__Pseudomonadota;c__Gammaproteobacteria;o__Enterobacterales;f__Enterobacteriaceae;g__Escherichia;s__Escherichia coli	p__Pseudomonadota	peptide antibiotic	peptide	1	s__Escherichia coli
MAG725	d__Bacteria;p__Pseudomonadota;c__Gammaproteobacteria;o__Enterobacterales;f__Enterobacteriaceae;g__Escherichia;s__Escherichia coli	p__Pseudomonadota	peptide antibiotic	peptide	1	s__Escherichia coli
MAG725	d__Bacteria;p__Pseudomonadota;c__Gammaproteobacteria;o__Enterobacterales;f__Enterobacteriaceae;g__Escherichia;s__Escherichia coli	p__Pseudomonadota	peptide antibiotic	peptide	1	s__Escherichia coli
MAG725	d__Bacteria;p__Pseudomonadota;c__Gammaproteobacteria;o__Enterobacterales;f__Enterobacteriaceae;g__Escherichia;s__Escherichia coli	p__Pseudomonadota	peptide antibiotic	peptide	3	s__Escherichia coli
MAG725	d__Bacteria;p__Pseudomonadota;c__Gammaproteobacteria;o__Enterobacterales;f__Enterobacteriaceae;g__Escherichia;s__Escherichia coli	p__Pseudomonadota	peptide antibiotic	peptide	1	s__Escherichia coli
MAG725	d__Bacteria;p__Pseudomonadota;c__Gammaproteobacteria;o__Enterobacterales;f__Enterobacteriaceae;g__Escherichia;s__Escherichia coli	p__Pseudomonadota	peptide antibiotic	peptide	1	s__Escherichia coli
MAG725	d__Bacteria;p__Pseudomonadota;c__Gammaproteobacteria;o__Enterobacterales;f__Enterobacteriaceae;g__Escherichia;s__Escherichia coli	p__Pseudomonadota	peptide antibiotic	peptide	1	s__Escherichia coli
MAG725	d__Bacteria;p__Pseudomonadota;c__Gammaproteobacteria;o__Enterobacterales;f__Enterobacteriaceae;g__Escherichia;s__Escherichia coli	p__Pseudomonadota	peptide antibiotic	peptide	2	s__Escherichia coli
MAG725	d__Bacteria;p__Pseudomonadota;c__Gammaproteobacteria;o__Enterobacterales;f__Enterobacteriaceae;g__Escherichia;s__Escherichia coli	p__Pseudomonadota	peptide antibiotic	peptide	1	s__Escherichia coli
MAG725	d__Bacteria;p__Pseudomonadota;c__Gammaproteobacteria;o__Enterobacterales;f__Enterobacteriaceae;g__Escherichia;s__Escherichia coli	p__Pseudomonadota	peptide antibiotic	peptide	2	s__Escherichia coli
MAG725	d__Bacteria;p__Pseudomonadota;c__Gammaproteobacteria;o__Enterobacterales;f__Enterobacteriaceae;g__Escherichia;s__Escherichia coli	p__Pseudomonadota	nitroimidazole antibiotic	nitroimidazole	1	s__Escherichia coli
MAG725	d__Bacteria;p__Pseudomonadota;c__Gammaproteobacteria;o__Enterobacterales;f__Enterobacteriaceae;g__Escherichia;s__Escherichia coli	p__Pseudomonadota	mupirocin-like antibiotic	mupirocin-like	3	s__Escherichia coli
MAG725	d__Bacteria;p__Pseudomonadota;c__Gammaproteobacteria;o__Enterobacterales;f__Enterobacteriaceae;g__Escherichia;s__Escherichia coli	p__Pseudomonadota	mupirocin-like antibiotic	mupirocin-like	1	s__Escherichia coli
MAG725	d__Bacteria;p__Pseudomonadota;c__Gammaproteobacteria;o__Enterobacterales;f__Enterobacteriaceae;g__Escherichia;s__Escherichia coli	p__Pseudomonadota	mupirocin-like antibiotic	mupirocin-like	1	s__Escherichia coli
MAG725	d__Bacteria;p__Pseudomonadota;c__Gammaproteobacteria;o__Enterobacterales;f__Enterobacteriaceae;g__Escherichia;s__Escherichia coli	p__Pseudomonadota	cephalosporin;cephamycin;fluoroquinolone antibiotic;penam	Multidrug	1	s__Escherichia coli
MAG725	d__Bacteria;p__Pseudomonadota;c__Gammaproteobacteria;o__Enterobacterales;f__Enterobacteriaceae;g__Escherichia;s__Escherichia coli	p__Pseudomonadota	cephalosporin;cephamycin;fluoroquinolone antibiotic;penam	Multidrug	1	s__Escherichia coli
MAG725	d__Bacteria;p__Pseudomonadota;c__Gammaproteobacteria;o__Enterobacterales;f__Enterobacteriaceae;g__Escherichia;s__Escherichia coli	p__Pseudomonadota	cephalosporin;cephamycin;disinfecting agents and antiseptics;fluoroquinolone antibiotic;glycylcycline;penam;phenicol antibiotic;rifamycin antibiotic;tetracycline antibiotic	Multidrug	1	s__Escherichia coli
MAG725	d__Bacteria;p__Pseudomonadota;c__Gammaproteobacteria;o__Enterobacterales;f__Enterobacteriaceae;g__Escherichia;s__Escherichia coli	p__Pseudomonadota	fluoroquinolone antibiotic;macrolide antibiotic;penam	Multidrug	1	s__Escherichia coli
MAG725	d__Bacteria;p__Pseudomonadota;c__Gammaproteobacteria;o__Enterobacterales;f__Enterobacteriaceae;g__Escherichia;s__Escherichia coli	p__Pseudomonadota	lincosamide antibiotic;nucleoside antibiotic;streptogramin A antibiotic;streptogramin antibiotic	Multidrug	1	s__Escherichia coli
MAG725	d__Bacteria;p__Pseudomonadota;c__Gammaproteobacteria;o__Enterobacterales;f__Enterobacteriaceae;g__Escherichia;s__Escherichia coli	p__Pseudomonadota	cephalosporin;disinfecting agents and antiseptics;fluoroquinolone antibiotic;glycylcycline;penam;phenicol antibiotic;rifamycin antibiotic;tetracycline antibiotic	Multidrug	1	s__Escherichia coli
MAG725	d__Bacteria;p__Pseudomonadota;c__Gammaproteobacteria;o__Enterobacterales;f__Enterobacteriaceae;g__Escherichia;s__Escherichia coli	p__Pseudomonadota	cephalosporin;disinfecting agents and antiseptics;fluoroquinolone antibiotic;glycylcycline;penam;phenicol antibiotic;rifamycin antibiotic;tetracycline antibiotic	Multidrug	1	s__Escherichia coli
MAG725	d__Bacteria;p__Pseudomonadota;c__Gammaproteobacteria;o__Enterobacterales;f__Enterobacteriaceae;g__Escherichia;s__Escherichia coli	p__Pseudomonadota	fluoroquinolone antibiotic;tetracycline antibiotic	Multidrug	1	s__Escherichia coli
MAG725	d__Bacteria;p__Pseudomonadota;c__Gammaproteobacteria;o__Enterobacterales;f__Enterobacteriaceae;g__Escherichia;s__Escherichia coli	p__Pseudomonadota	cephalosporin;disinfecting agents and antiseptics;fluoroquinolone antibiotic;glycylcycline;penam;phenicol antibiotic;rifamycin antibiotic;tetracycline antibiotic	Multidrug	1	s__Escherichia coli
MAG725	d__Bacteria;p__Pseudomonadota;c__Gammaproteobacteria;o__Enterobacterales;f__Enterobacteriaceae;g__Escherichia;s__Escherichia coli	p__Pseudomonadota	disinfecting agents and antiseptics;isoniazid-like antibiotic	Multidrug	2	s__Escherichia coli
MAG725	d__Bacteria;p__Pseudomonadota;c__Gammaproteobacteria;o__Enterobacterales;f__Enterobacteriaceae;g__Escherichia;s__Escherichia coli	p__Pseudomonadota	sulfonamide antibiotic;sulfone antibiotic	Multidrug	1	s__Escherichia coli
MAG725	d__Bacteria;p__Pseudomonadota;c__Gammaproteobacteria;o__Enterobacterales;f__Enterobacteriaceae;g__Escherichia;s__Escherichia coli	p__Pseudomonadota	fluoroquinolone antibiotic;nybomycin-like antibiotic	Multidrug	2	s__Escherichia coli
MAG725	d__Bacteria;p__Pseudomonadota;c__Gammaproteobacteria;o__Enterobacterales;f__Enterobacteriaceae;g__Escherichia;s__Escherichia coli	p__Pseudomonadota	carbapenem;cephalosporin;cephamycin;monobactam;penam;penem	Multidrug	1	s__Escherichia coli
MAG725	d__Bacteria;p__Pseudomonadota;c__Gammaproteobacteria;o__Enterobacterales;f__Enterobacteriaceae;g__Escherichia;s__Escherichia coli	p__Pseudomonadota	peptide antibiotic;rifamycin antibiotic	Multidrug	2	s__Escherichia coli
MAG725	d__Bacteria;p__Pseudomonadota;c__Gammaproteobacteria;o__Enterobacterales;f__Enterobacteriaceae;g__Escherichia;s__Escherichia coli	p__Pseudomonadota	cephalosporin;disinfecting agents and antiseptics;fluoroquinolone antibiotic;glycylcycline;penam;phenicol antibiotic;rifamycin antibiotic;tetracycline antibiotic	Multidrug	1	s__Escherichia coli
MAG725	d__Bacteria;p__Pseudomonadota;c__Gammaproteobacteria;o__Enterobacterales;f__Enterobacteriaceae;g__Escherichia;s__Escherichia coli	p__Pseudomonadota	carbapenem;cephalosporin;cephamycin;disinfecting agents and antiseptics;fluoroquinolone antibiotic;glycylcycline;monobactam;penam;penem;phenicol antibiotic;rifamycin antibiotic;tetracycline antibiotic	Multidrug	1	s__Escherichia coli
MAG725	d__Bacteria;p__Pseudomonadota;c__Gammaproteobacteria;o__Enterobacterales;f__Enterobacteriaceae;g__Escherichia;s__Escherichia coli	p__Pseudomonadota	cephalosporin;cephamycin;fluoroquinolone antibiotic;macrolide antibiotic;penam;tetracycline antibiotic	Multidrug	2	s__Escherichia coli
MAG725	d__Bacteria;p__Pseudomonadota;c__Gammaproteobacteria;o__Enterobacterales;f__Enterobacteriaceae;g__Escherichia;s__Escherichia coli	p__Pseudomonadota	carbapenem;cephalosporin;cephamycin;monobactam;penam	Multidrug	1	s__Escherichia coli
MAG725	d__Bacteria;p__Pseudomonadota;c__Gammaproteobacteria;o__Enterobacterales;f__Enterobacteriaceae;g__Escherichia;s__Escherichia coli	p__Pseudomonadota	fluoroquinolone antibiotic;peptide antibiotic;rifamycin antibiotic	Multidrug	1	s__Escherichia coli
MAG725	d__Bacteria;p__Pseudomonadota;c__Gammaproteobacteria;o__Enterobacterales;f__Enterobacteriaceae;g__Escherichia;s__Escherichia coli	p__Pseudomonadota	aminoglycoside antibiotic;cephalosporin;disinfecting agents and antiseptics;macrolide antibiotic;peptide antibiotic;rifamycin antibiotic;tetracycline antibiotic	Multidrug	1	s__Escherichia coli
MAG725	d__Bacteria;p__Pseudomonadota;c__Gammaproteobacteria;o__Enterobacterales;f__Enterobacteriaceae;g__Escherichia;s__Escherichia coli	p__Pseudomonadota	aminoglycoside antibiotic;cephalosporin;disinfecting agents and antiseptics;macrolide antibiotic;peptide antibiotic;rifamycin antibiotic;tetracycline antibiotic	Multidrug	1	s__Escherichia coli
MAG725	d__Bacteria;p__Pseudomonadota;c__Gammaproteobacteria;o__Enterobacterales;f__Enterobacteriaceae;g__Escherichia;s__Escherichia coli	p__Pseudomonadota	carbapenem;cephalosporin;cephamycin;monobactam;penam;penem	Multidrug	2	s__Escherichia coli
MAG725	d__Bacteria;p__Pseudomonadota;c__Gammaproteobacteria;o__Enterobacterales;f__Enterobacteriaceae;g__Escherichia;s__Escherichia coli	p__Pseudomonadota	carbapenem;cephalosporin;cephamycin;monobactam;penam	Multidrug	2	s__Escherichia coli
MAG725	d__Bacteria;p__Pseudomonadota;c__Gammaproteobacteria;o__Enterobacterales;f__Enterobacteriaceae;g__Escherichia;s__Escherichia coli	p__Pseudomonadota	macrolide antibiotic;peptide antibiotic	Multidrug	1	s__Escherichia coli
MAG725	d__Bacteria;p__Pseudomonadota;c__Gammaproteobacteria;o__Enterobacterales;f__Enterobacteriaceae;g__Escherichia;s__Escherichia coli	p__Pseudomonadota	aminocoumarin antibiotic;carbapenem;peptide antibiotic;rifamycin antibiotic	Multidrug	1	s__Escherichia coli
MAG725	d__Bacteria;p__Pseudomonadota;c__Gammaproteobacteria;o__Enterobacterales;f__Enterobacteriaceae;g__Escherichia;s__Escherichia coli	p__Pseudomonadota	carbapenem;cephalosporin;cephamycin;monobactam;penam;penem	Multidrug	1	s__Escherichia coli
MAG725	d__Bacteria;p__Pseudomonadota;c__Gammaproteobacteria;o__Enterobacterales;f__Enterobacteriaceae;g__Escherichia;s__Escherichia coli	p__Pseudomonadota	diarylquinoline antibiotic;fluoroquinolone antibiotic	Multidrug	1	s__Escherichia coli
MAG725	d__Bacteria;p__Pseudomonadota;c__Gammaproteobacteria;o__Enterobacterales;f__Enterobacteriaceae;g__Escherichia;s__Escherichia coli	p__Pseudomonadota	disinfecting agents and antiseptics;isoniazid-like antibiotic	Multidrug	1	s__Escherichia coli
MAG725	d__Bacteria;p__Pseudomonadota;c__Gammaproteobacteria;o__Enterobacterales;f__Enterobacteriaceae;g__Escherichia;s__Escherichia coli	p__Pseudomonadota	carbapenem;cephalosporin;cephamycin;monobactam;penam	Multidrug	2	s__Escherichia coli
MAG725	d__Bacteria;p__Pseudomonadota;c__Gammaproteobacteria;o__Enterobacterales;f__Enterobacteriaceae;g__Escherichia;s__Escherichia coli	p__Pseudomonadota	carbapenem;cephalosporin;cephamycin;monobactam;penam	Multidrug	1	s__Escherichia coli
MAG725	d__Bacteria;p__Pseudomonadota;c__Gammaproteobacteria;o__Enterobacterales;f__Enterobacteriaceae;g__Escherichia;s__Escherichia coli	p__Pseudomonadota	glycopeptide antibiotic;macrolide antibiotic	Multidrug	1	s__Escherichia coli
MAG725	d__Bacteria;p__Pseudomonadota;c__Gammaproteobacteria;o__Enterobacterales;f__Enterobacteriaceae;g__Escherichia;s__Escherichia coli	p__Pseudomonadota	carbapenem;cephalosporin;cephamycin;penam	Multidrug	2	s__Escherichia coli
MAG725	d__Bacteria;p__Pseudomonadota;c__Gammaproteobacteria;o__Enterobacterales;f__Enterobacteriaceae;g__Escherichia;s__Escherichia coli	p__Pseudomonadota	aminoglycoside antibiotic;cephalosporin;fluoroquinolone antibiotic;macrolide antibiotic	Multidrug	1	s__Escherichia coli
MAG725	d__Bacteria;p__Pseudomonadota;c__Gammaproteobacteria;o__Enterobacterales;f__Enterobacteriaceae;g__Escherichia;s__Escherichia coli	p__Pseudomonadota	aminoglycoside antibiotic;carbapenem;cephalosporin;cephamycin;disinfecting agents and antiseptics;fluoroquinolone antibiotic;macrolide antibiotic;monobactam;penam;penem;phenicol antibiotic;tetracycline antibiotic	Multidrug	2	s__Escherichia coli
MAG725	d__Bacteria;p__Pseudomonadota;c__Gammaproteobacteria;o__Enterobacterales;f__Enterobacteriaceae;g__Escherichia;s__Escherichia coli	p__Pseudomonadota	aminocoumarin antibiotic;aminoglycoside antibiotic;carbapenem;cephalosporin;cephamycin;diaminopyrimidine antibiotic;fluoroquinolone antibiotic;macrolide antibiotic;monobactam;penam;penem;peptide antibiotic;phenicol antibiotic;sulfonamide antibiotic;tetracycline antibiotic	Multidrug	1	s__Escherichia coli
MAG725	d__Bacteria;p__Pseudomonadota;c__Gammaproteobacteria;o__Enterobacterales;f__Enterobacteriaceae;g__Escherichia;s__Escherichia coli	p__Pseudomonadota	carbapenem;cephalosporin;monobactam;penam	Multidrug	1	s__Escherichia coli
MAG725	d__Bacteria;p__Pseudomonadota;c__Gammaproteobacteria;o__Enterobacterales;f__Enterobacteriaceae;g__Escherichia;s__Escherichia coli	p__Pseudomonadota	macrolide antibiotic;peptide antibiotic	Multidrug	1	s__Escherichia coli
MAG725	d__Bacteria;p__Pseudomonadota;c__Gammaproteobacteria;o__Enterobacterales;f__Enterobacteriaceae;g__Escherichia;s__Escherichia coli	p__Pseudomonadota	aminoglycoside antibiotic;penam;tetracycline antibiotic	Multidrug	1	s__Escherichia coli
MAG725	d__Bacteria;p__Pseudomonadota;c__Gammaproteobacteria;o__Enterobacterales;f__Enterobacteriaceae;g__Escherichia;s__Escherichia coli	p__Pseudomonadota	carbapenem;cephalosporin;cephamycin;disinfecting agents and antiseptics;fluoroquinolone antibiotic;glycylcycline;monobactam;penam;penem;phenicol antibiotic;rifamycin antibiotic;tetracycline antibiotic	Multidrug	1	s__Escherichia coli
MAG725	d__Bacteria;p__Pseudomonadota;c__Gammaproteobacteria;o__Enterobacterales;f__Enterobacteriaceae;g__Escherichia;s__Escherichia coli	p__Pseudomonadota	aminocoumarin antibiotic;aminoglycoside antibiotic;carbapenem;cephalosporin;cephamycin;disinfecting agents and antiseptics;fluoroquinolone antibiotic;glycylcycline;macrolide antibiotic;penam;penem;peptide antibiotic;phenicol antibiotic;rifamycin antibiotic;tetracycline antibiotic	Multidrug	1	s__Escherichia coli
MAG725	d__Bacteria;p__Pseudomonadota;c__Gammaproteobacteria;o__Enterobacterales;f__Enterobacteriaceae;g__Escherichia;s__Escherichia coli	p__Pseudomonadota	cephalosporin;disinfecting agents and antiseptics;fluoroquinolone antibiotic;glycopeptide antibiotic;glycylcycline;oxazolidinone antibiotic;penam;phenicol antibiotic;rifamycin antibiotic;tetracycline antibiotic	Multidrug	1	s__Escherichia coli
MAG725	d__Bacteria;p__Pseudomonadota;c__Gammaproteobacteria;o__Enterobacterales;f__Enterobacteriaceae;g__Escherichia;s__Escherichia coli	p__Pseudomonadota	glycylcycline;tetracycline antibiotic	Multidrug	1	s__Escherichia coli
MAG725	d__Bacteria;p__Pseudomonadota;c__Gammaproteobacteria;o__Enterobacterales;f__Enterobacteriaceae;g__Escherichia;s__Escherichia coli	p__Pseudomonadota	glycylcycline;tetracycline antibiotic	Multidrug	1	s__Escherichia coli
MAG725	d__Bacteria;p__Pseudomonadota;c__Gammaproteobacteria;o__Enterobacterales;f__Enterobacteriaceae;g__Escherichia;s__Escherichia coli	p__Pseudomonadota	fluoroquinolone antibiotic;tetracycline antibiotic	Multidrug	2	s__Escherichia coli
MAG725	d__Bacteria;p__Pseudomonadota;c__Gammaproteobacteria;o__Enterobacterales;f__Enterobacteriaceae;g__Escherichia;s__Escherichia coli	p__Pseudomonadota	disinfecting agents and antiseptics;fluoroquinolone antibiotic	Multidrug	1	s__Escherichia coli
MAG725	d__Bacteria;p__Pseudomonadota;c__Gammaproteobacteria;o__Enterobacterales;f__Enterobacteriaceae;g__Escherichia;s__Escherichia coli	p__Pseudomonadota	aminocoumarin antibiotic;aminoglycoside antibiotic	Multidrug	2	s__Escherichia coli
MAG725	d__Bacteria;p__Pseudomonadota;c__Gammaproteobacteria;o__Enterobacterales;f__Enterobacteriaceae;g__Escherichia;s__Escherichia coli	p__Pseudomonadota	aminoglycoside antibiotic;fluoroquinolone antibiotic	Multidrug	1	s__Escherichia coli
MAG725	d__Bacteria;p__Pseudomonadota;c__Gammaproteobacteria;o__Enterobacterales;f__Enterobacteriaceae;g__Escherichia;s__Escherichia coli	p__Pseudomonadota	aminoglycoside antibiotic;fluoroquinolone antibiotic	Multidrug	1	s__Escherichia coli
MAG725	d__Bacteria;p__Pseudomonadota;c__Gammaproteobacteria;o__Enterobacterales;f__Enterobacteriaceae;g__Escherichia;s__Escherichia coli	p__Pseudomonadota	aminocoumarin antibiotic;aminoglycoside antibiotic	Multidrug	2	s__Escherichia coli
MAG725	d__Bacteria;p__Pseudomonadota;c__Gammaproteobacteria;o__Enterobacterales;f__Enterobacteriaceae;g__Escherichia;s__Escherichia coli	p__Pseudomonadota	fluoroquinolone antibiotic;macrolide antibiotic;rifamycin antibiotic	Multidrug	1	s__Escherichia coli
MAG725	d__Bacteria;p__Pseudomonadota;c__Gammaproteobacteria;o__Enterobacterales;f__Enterobacteriaceae;g__Escherichia;s__Escherichia coli	p__Pseudomonadota	fluoroquinolone antibiotic;macrolide antibiotic;rifamycin antibiotic	Multidrug	1	s__Escherichia coli
MAG725	d__Bacteria;p__Pseudomonadota;c__Gammaproteobacteria;o__Enterobacterales;f__Enterobacteriaceae;g__Escherichia;s__Escherichia coli	p__Pseudomonadota	fluoroquinolone antibiotic;macrolide antibiotic;penam;tetracycline antibiotic	Multidrug	3	s__Escherichia coli
MAG725	d__Bacteria;p__Pseudomonadota;c__Gammaproteobacteria;o__Enterobacterales;f__Enterobacteriaceae;g__Escherichia;s__Escherichia coli	p__Pseudomonadota	fluoroquinolone antibiotic;macrolide antibiotic;penam	Multidrug	1	s__Escherichia coli
MAG725	d__Bacteria;p__Pseudomonadota;c__Gammaproteobacteria;o__Enterobacterales;f__Enterobacteriaceae;g__Escherichia;s__Escherichia coli	p__Pseudomonadota	fluoroquinolone antibiotic;macrolide antibiotic;penam	Multidrug	2	s__Escherichia coli
MAG725	d__Bacteria;p__Pseudomonadota;c__Gammaproteobacteria;o__Enterobacterales;f__Enterobacteriaceae;g__Escherichia;s__Escherichia coli	p__Pseudomonadota	carbapenem;cephalosporin;cephamycin;monobactam;penam;penem;phenicol antibiotic	Multidrug	1	s__Escherichia coli
MAG725	d__Bacteria;p__Pseudomonadota;c__Gammaproteobacteria;o__Enterobacterales;f__Enterobacteriaceae;g__Escherichia;s__Escherichia coli	p__Pseudomonadota	disinfecting agents and antiseptics;fluoroquinolone antibiotic	Multidrug	1	s__Escherichia coli
MAG725	d__Bacteria;p__Pseudomonadota;c__Gammaproteobacteria;o__Enterobacterales;f__Enterobacteriaceae;g__Escherichia;s__Escherichia coli	p__Pseudomonadota	disinfecting agents and antiseptics;nucleoside antibiotic	Multidrug	1	s__Escherichia coli
MAG725	d__Bacteria;p__Pseudomonadota;c__Gammaproteobacteria;o__Enterobacterales;f__Enterobacteriaceae;g__Escherichia;s__Escherichia coli	p__Pseudomonadota	lincosamide antibiotic;pleuromutilin antibiotic;streptogramin antibiotic	Multidrug	1	s__Escherichia coli
MAG725	d__Bacteria;p__Pseudomonadota;c__Gammaproteobacteria;o__Enterobacterales;f__Enterobacteriaceae;g__Escherichia;s__Escherichia coli	p__Pseudomonadota	carbapenem;cephalosporin;cephamycin;monobactam;penam;penem;phenicol antibiotic	Multidrug	1	s__Escherichia coli
MAG725	d__Bacteria;p__Pseudomonadota;c__Gammaproteobacteria;o__Enterobacterales;f__Enterobacteriaceae;g__Escherichia;s__Escherichia coli	p__Pseudomonadota	fluoroquinolone antibiotic;macrolide antibiotic;penam	Multidrug	1	s__Escherichia coli
MAG725	d__Bacteria;p__Pseudomonadota;c__Gammaproteobacteria;o__Enterobacterales;f__Enterobacteriaceae;g__Escherichia;s__Escherichia coli	p__Pseudomonadota	fluoroquinolone antibiotic;macrolide antibiotic;penam	Multidrug	2	s__Escherichia coli
MAG725	d__Bacteria;p__Pseudomonadota;c__Gammaproteobacteria;o__Enterobacterales;f__Enterobacteriaceae;g__Escherichia;s__Escherichia coli	p__Pseudomonadota	disinfecting agents and antiseptics;nucleoside antibiotic	Multidrug	3	s__Escherichia coli
MAG725	d__Bacteria;p__Pseudomonadota;c__Gammaproteobacteria;o__Enterobacterales;f__Enterobacteriaceae;g__Escherichia;s__Escherichia coli	p__Pseudomonadota	disinfecting agents and antiseptics;nucleoside antibiotic	Multidrug	2	s__Escherichia coli
MAG725	d__Bacteria;p__Pseudomonadota;c__Gammaproteobacteria;o__Enterobacterales;f__Enterobacteriaceae;g__Escherichia;s__Escherichia coli	p__Pseudomonadota	disinfecting agents and antiseptics;nucleoside antibiotic	Multidrug	2	s__Escherichia coli
MAG725	d__Bacteria;p__Pseudomonadota;c__Gammaproteobacteria;o__Enterobacterales;f__Enterobacteriaceae;g__Escherichia;s__Escherichia coli	p__Pseudomonadota	glycopeptide antibiotic;oxazolidinone antibiotic	Multidrug	1	s__Escherichia coli
MAG725	d__Bacteria;p__Pseudomonadota;c__Gammaproteobacteria;o__Enterobacterales;f__Enterobacteriaceae;g__Escherichia;s__Escherichia coli	p__Pseudomonadota	glycopeptide antibiotic;oxazolidinone antibiotic	Multidrug	8	s__Escherichia coli
MAG725	d__Bacteria;p__Pseudomonadota;c__Gammaproteobacteria;o__Enterobacterales;f__Enterobacteriaceae;g__Escherichia;s__Escherichia coli	p__Pseudomonadota	macrolide antibiotic;streptogramin antibiotic	Multidrug	1	s__Escherichia coli
MAG725	d__Bacteria;p__Pseudomonadota;c__Gammaproteobacteria;o__Enterobacterales;f__Enterobacteriaceae;g__Escherichia;s__Escherichia coli	p__Pseudomonadota	macrolide antibiotic;penam	Multidrug	1	s__Escherichia coli
MAG725	d__Bacteria;p__Pseudomonadota;c__Gammaproteobacteria;o__Enterobacterales;f__Enterobacteriaceae;g__Escherichia;s__Escherichia coli	p__Pseudomonadota	oxazolidinone antibiotic;phenicol antibiotic	Multidrug	1	s__Escherichia coli
MAG725	d__Bacteria;p__Pseudomonadota;c__Gammaproteobacteria;o__Enterobacterales;f__Enterobacteriaceae;g__Escherichia;s__Escherichia coli	p__Pseudomonadota	oxazolidinone antibiotic;phenicol antibiotic;tetracycline antibiotic	Multidrug	1	s__Escherichia coli
MAG725	d__Bacteria;p__Pseudomonadota;c__Gammaproteobacteria;o__Enterobacterales;f__Enterobacteriaceae;g__Escherichia;s__Escherichia coli	p__Pseudomonadota	diaminopyrimidine antibiotic;fluoroquinolone antibiotic;phenicol antibiotic	Multidrug	1	s__Escherichia coli
MAG725	d__Bacteria;p__Pseudomonadota;c__Gammaproteobacteria;o__Enterobacterales;f__Enterobacteriaceae;g__Escherichia;s__Escherichia coli	p__Pseudomonadota	cephalosporin;disinfecting agents and antiseptics;fluoroquinolone antibiotic;glycylcycline;penam;phenicol antibiotic;rifamycin antibiotic;tetracycline antibiotic	Multidrug	1	s__Escherichia coli
MAG725	d__Bacteria;p__Pseudomonadota;c__Gammaproteobacteria;o__Enterobacterales;f__Enterobacteriaceae;g__Escherichia;s__Escherichia coli	p__Pseudomonadota	fluoroquinolone antibiotic;macrolide antibiotic;phenicol antibiotic;tetracycline antibiotic	Multidrug	1	s__Escherichia coli
MAG725	d__Bacteria;p__Pseudomonadota;c__Gammaproteobacteria;o__Enterobacterales;f__Enterobacteriaceae;g__Escherichia;s__Escherichia coli	p__Pseudomonadota	aminoglycoside antibiotic;cephalosporin;cephamycin;penam	Multidrug	1	s__Escherichia coli
MAG725	d__Bacteria;p__Pseudomonadota;c__Gammaproteobacteria;o__Enterobacterales;f__Enterobacteriaceae;g__Escherichia;s__Escherichia coli	p__Pseudomonadota	aminoglycoside antibiotic;cephalosporin;cephamycin;penam	Multidrug	1	s__Escherichia coli
MAG725	d__Bacteria;p__Pseudomonadota;c__Gammaproteobacteria;o__Enterobacterales;f__Enterobacteriaceae;g__Escherichia;s__Escherichia coli	p__Pseudomonadota	aminoglycoside antibiotic;phenicol antibiotic;tetracycline antibiotic	Multidrug	1	s__Escherichia coli
MAG725	d__Bacteria;p__Pseudomonadota;c__Gammaproteobacteria;o__Enterobacterales;f__Enterobacteriaceae;g__Escherichia;s__Escherichia coli	p__Pseudomonadota	macrolide antibiotic	macrolide	2	s__Escherichia coli
MAG725	d__Bacteria;p__Pseudomonadota;c__Gammaproteobacteria;o__Enterobacterales;f__Enterobacteriaceae;g__Escherichia;s__Escherichia coli	p__Pseudomonadota	macrolide antibiotic	macrolide	1	s__Escherichia coli
MAG725	d__Bacteria;p__Pseudomonadota;c__Gammaproteobacteria;o__Enterobacterales;f__Enterobacteriaceae;g__Escherichia;s__Escherichia coli	p__Pseudomonadota	macrolide antibiotic	macrolide	4	s__Escherichia coli
MAG725	d__Bacteria;p__Pseudomonadota;c__Gammaproteobacteria;o__Enterobacterales;f__Enterobacteriaceae;g__Escherichia;s__Escherichia coli	p__Pseudomonadota	macrolide antibiotic	macrolide	1	s__Escherichia coli
MAG725	d__Bacteria;p__Pseudomonadota;c__Gammaproteobacteria;o__Enterobacterales;f__Enterobacteriaceae;g__Escherichia;s__Escherichia coli	p__Pseudomonadota	lincosamide antibiotic	lincosamide	1	s__Escherichia coli
MAG725	d__Bacteria;p__Pseudomonadota;c__Gammaproteobacteria;o__Enterobacterales;f__Enterobacteriaceae;g__Escherichia;s__Escherichia coli	p__Pseudomonadota	lincosamide antibiotic	lincosamide	1	s__Escherichia coli
MAG725	d__Bacteria;p__Pseudomonadota;c__Gammaproteobacteria;o__Enterobacterales;f__Enterobacteriaceae;g__Escherichia;s__Escherichia coli	p__Pseudomonadota	lincosamide antibiotic	lincosamide	2	s__Escherichia coli
MAG725	d__Bacteria;p__Pseudomonadota;c__Gammaproteobacteria;o__Enterobacterales;f__Enterobacteriaceae;g__Escherichia;s__Escherichia coli	p__Pseudomonadota	isoniazid-like antibiotic	isoniazid-like	2	s__Escherichia coli
MAG725	d__Bacteria;p__Pseudomonadota;c__Gammaproteobacteria;o__Enterobacterales;f__Enterobacteriaceae;g__Escherichia;s__Escherichia coli	p__Pseudomonadota	glycopeptide antibiotic	glycopeptide	2	s__Escherichia coli
MAG725	d__Bacteria;p__Pseudomonadota;c__Gammaproteobacteria;o__Enterobacterales;f__Enterobacteriaceae;g__Escherichia;s__Escherichia coli	p__Pseudomonadota	glycopeptide antibiotic	glycopeptide	1	s__Escherichia coli
MAG725	d__Bacteria;p__Pseudomonadota;c__Gammaproteobacteria;o__Enterobacterales;f__Enterobacteriaceae;g__Escherichia;s__Escherichia coli	p__Pseudomonadota	glycopeptide antibiotic	glycopeptide	1	s__Escherichia coli
MAG725	d__Bacteria;p__Pseudomonadota;c__Gammaproteobacteria;o__Enterobacterales;f__Enterobacteriaceae;g__Escherichia;s__Escherichia coli	p__Pseudomonadota	glycopeptide antibiotic	glycopeptide	1	s__Escherichia coli
MAG725	d__Bacteria;p__Pseudomonadota;c__Gammaproteobacteria;o__Enterobacterales;f__Enterobacteriaceae;g__Escherichia;s__Escherichia coli	p__Pseudomonadota	glycopeptide antibiotic	glycopeptide	1	s__Escherichia coli
MAG725	d__Bacteria;p__Pseudomonadota;c__Gammaproteobacteria;o__Enterobacterales;f__Enterobacteriaceae;g__Escherichia;s__Escherichia coli	p__Pseudomonadota	glycopeptide antibiotic	glycopeptide	1	s__Escherichia coli
MAG725	d__Bacteria;p__Pseudomonadota;c__Gammaproteobacteria;o__Enterobacterales;f__Enterobacteriaceae;g__Escherichia;s__Escherichia coli	p__Pseudomonadota	glycopeptide antibiotic	glycopeptide	1	s__Escherichia coli
MAG725	d__Bacteria;p__Pseudomonadota;c__Gammaproteobacteria;o__Enterobacterales;f__Enterobacteriaceae;g__Escherichia;s__Escherichia coli	p__Pseudomonadota	glycopeptide antibiotic	glycopeptide	1	s__Escherichia coli
MAG725	d__Bacteria;p__Pseudomonadota;c__Gammaproteobacteria;o__Enterobacterales;f__Enterobacteriaceae;g__Escherichia;s__Escherichia coli	p__Pseudomonadota	glycopeptide antibiotic	glycopeptide	1	s__Escherichia coli
MAG725	d__Bacteria;p__Pseudomonadota;c__Gammaproteobacteria;o__Enterobacterales;f__Enterobacteriaceae;g__Escherichia;s__Escherichia coli	p__Pseudomonadota	glycopeptide antibiotic	glycopeptide	1	s__Escherichia coli
MAG725	d__Bacteria;p__Pseudomonadota;c__Gammaproteobacteria;o__Enterobacterales;f__Enterobacteriaceae;g__Escherichia;s__Escherichia coli	p__Pseudomonadota	fusidane antibiotic	fusidane	2	s__Escherichia coli
MAG725	d__Bacteria;p__Pseudomonadota;c__Gammaproteobacteria;o__Enterobacterales;f__Enterobacteriaceae;g__Escherichia;s__Escherichia coli	p__Pseudomonadota	fluoroquinolone antibiotic	fluoroquinolone	1	s__Escherichia coli
MAG725	d__Bacteria;p__Pseudomonadota;c__Gammaproteobacteria;o__Enterobacterales;f__Enterobacteriaceae;g__Escherichia;s__Escherichia coli	p__Pseudomonadota	fluoroquinolone antibiotic	fluoroquinolone	2	s__Escherichia coli
MAG725	d__Bacteria;p__Pseudomonadota;c__Gammaproteobacteria;o__Enterobacterales;f__Enterobacteriaceae;g__Escherichia;s__Escherichia coli	p__Pseudomonadota	fluoroquinolone antibiotic	fluoroquinolone	2	s__Escherichia coli
MAG725	d__Bacteria;p__Pseudomonadota;c__Gammaproteobacteria;o__Enterobacterales;f__Enterobacteriaceae;g__Escherichia;s__Escherichia coli	p__Pseudomonadota	fluoroquinolone antibiotic	fluoroquinolone	1	s__Escherichia coli
MAG725	d__Bacteria;p__Pseudomonadota;c__Gammaproteobacteria;o__Enterobacterales;f__Enterobacteriaceae;g__Escherichia;s__Escherichia coli	p__Pseudomonadota	fluoroquinolone antibiotic	fluoroquinolone	2	s__Escherichia coli
MAG725	d__Bacteria;p__Pseudomonadota;c__Gammaproteobacteria;o__Enterobacterales;f__Enterobacteriaceae;g__Escherichia;s__Escherichia coli	p__Pseudomonadota	fluoroquinolone antibiotic	fluoroquinolone	2	s__Escherichia coli
MAG725	d__Bacteria;p__Pseudomonadota;c__Gammaproteobacteria;o__Enterobacterales;f__Enterobacteriaceae;g__Escherichia;s__Escherichia coli	p__Pseudomonadota	fluoroquinolone antibiotic	fluoroquinolone	1	s__Escherichia coli
MAG725	d__Bacteria;p__Pseudomonadota;c__Gammaproteobacteria;o__Enterobacterales;f__Enterobacteriaceae;g__Escherichia;s__Escherichia coli	p__Pseudomonadota	fluoroquinolone antibiotic	fluoroquinolone	1	s__Escherichia coli
MAG725	d__Bacteria;p__Pseudomonadota;c__Gammaproteobacteria;o__Enterobacterales;f__Enterobacteriaceae;g__Escherichia;s__Escherichia coli	p__Pseudomonadota	fluoroquinolone antibiotic	fluoroquinolone	4	s__Escherichia coli
MAG725	d__Bacteria;p__Pseudomonadota;c__Gammaproteobacteria;o__Enterobacterales;f__Enterobacteriaceae;g__Escherichia;s__Escherichia coli	p__Pseudomonadota	elfamycin antibiotic	elfamycin	1	s__Escherichia coli
MAG725	d__Bacteria;p__Pseudomonadota;c__Gammaproteobacteria;o__Enterobacterales;f__Enterobacteriaceae;g__Escherichia;s__Escherichia coli	p__Pseudomonadota	cephamycin	cephamycin	1	s__Escherichia coli
MAG725	d__Bacteria;p__Pseudomonadota;c__Gammaproteobacteria;o__Enterobacterales;f__Enterobacteriaceae;g__Escherichia;s__Escherichia coli	p__Pseudomonadota	cephalosporin	cephalosporin	1	s__Escherichia coli
MAG725	d__Bacteria;p__Pseudomonadota;c__Gammaproteobacteria;o__Enterobacterales;f__Enterobacteriaceae;g__Escherichia;s__Escherichia coli	p__Pseudomonadota	bicyclomycin-like antibiotic	bicyclomycin-like	2	s__Escherichia coli
MAG725	d__Bacteria;p__Pseudomonadota;c__Gammaproteobacteria;o__Enterobacterales;f__Enterobacteriaceae;g__Escherichia;s__Escherichia coli	p__Pseudomonadota	aminoglycoside antibiotic	aminoglycoside	1	s__Escherichia coli
MAG725	d__Bacteria;p__Pseudomonadota;c__Gammaproteobacteria;o__Enterobacterales;f__Enterobacteriaceae;g__Escherichia;s__Escherichia coli	p__Pseudomonadota	aminoglycoside antibiotic	aminoglycoside	2	s__Escherichia coli
MAG725	d__Bacteria;p__Pseudomonadota;c__Gammaproteobacteria;o__Enterobacterales;f__Enterobacteriaceae;g__Escherichia;s__Escherichia coli	p__Pseudomonadota	aminoglycoside antibiotic	aminoglycoside	1	s__Escherichia coli
MAG725	d__Bacteria;p__Pseudomonadota;c__Gammaproteobacteria;o__Enterobacterales;f__Enterobacteriaceae;g__Escherichia;s__Escherichia coli	p__Pseudomonadota	aminoglycoside antibiotic	aminoglycoside	1	s__Escherichia coli
MAG725	d__Bacteria;p__Pseudomonadota;c__Gammaproteobacteria;o__Enterobacterales;f__Enterobacteriaceae;g__Escherichia;s__Escherichia coli	p__Pseudomonadota	aminocoumarin antibiotic	aminocoumarin	1	s__Escherichia coli
MAG725	d__Bacteria;p__Pseudomonadota;c__Gammaproteobacteria;o__Enterobacterales;f__Enterobacteriaceae;g__Escherichia;s__Escherichia coli	p__Pseudomonadota	aminocoumarin antibiotic	aminocoumarin	2	s__Escherichia coli
MAG725	d__Bacteria;p__Pseudomonadota;c__Gammaproteobacteria;o__Enterobacterales;f__Enterobacteriaceae;g__Escherichia;s__Escherichia coli	p__Pseudomonadota	aminocoumarin antibiotic	aminocoumarin	2	s__Escherichia coli
MAG554	d__Bacteria;p__Pseudomonadota;c__Gammaproteobacteria;o__Enterobacterales;f__Enterobacteriaceae;g__Escherichia;s__Escherichia coli	p__Pseudomonadota	disinfecting agents and antiseptics	Triclosan	3	s__Escherichia coli
MAG554	d__Bacteria;p__Pseudomonadota;c__Gammaproteobacteria;o__Enterobacterales;f__Enterobacteriaceae;g__Escherichia;s__Escherichia coli	p__Pseudomonadota	tetracycline antibiotic	tetracycline	7	s__Escherichia coli
MAG554	d__Bacteria;p__Pseudomonadota;c__Gammaproteobacteria;o__Enterobacterales;f__Enterobacteriaceae;g__Escherichia;s__Escherichia coli	p__Pseudomonadota	tetracycline antibiotic	tetracycline	1	s__Escherichia coli
MAG554	d__Bacteria;p__Pseudomonadota;c__Gammaproteobacteria;o__Enterobacterales;f__Enterobacteriaceae;g__Escherichia;s__Escherichia coli	p__Pseudomonadota	tetracycline antibiotic	tetracycline	1	s__Escherichia coli
MAG554	d__Bacteria;p__Pseudomonadota;c__Gammaproteobacteria;o__Enterobacterales;f__Enterobacteriaceae;g__Escherichia;s__Escherichia coli	p__Pseudomonadota	tetracycline antibiotic	tetracycline	1	s__Escherichia coli
MAG554	d__Bacteria;p__Pseudomonadota;c__Gammaproteobacteria;o__Enterobacterales;f__Enterobacteriaceae;g__Escherichia;s__Escherichia coli	p__Pseudomonadota	tetracycline antibiotic	tetracycline	1	s__Escherichia coli
MAG554	d__Bacteria;p__Pseudomonadota;c__Gammaproteobacteria;o__Enterobacterales;f__Enterobacteriaceae;g__Escherichia;s__Escherichia coli	p__Pseudomonadota	tetracycline antibiotic	tetracycline	1	s__Escherichia coli
MAG554	d__Bacteria;p__Pseudomonadota;c__Gammaproteobacteria;o__Enterobacterales;f__Enterobacteriaceae;g__Escherichia;s__Escherichia coli	p__Pseudomonadota	tetracycline antibiotic	tetracycline	4	s__Escherichia coli
MAG554	d__Bacteria;p__Pseudomonadota;c__Gammaproteobacteria;o__Enterobacterales;f__Enterobacteriaceae;g__Escherichia;s__Escherichia coli	p__Pseudomonadota	tetracycline antibiotic	tetracycline	1	s__Escherichia coli
MAG554	d__Bacteria;p__Pseudomonadota;c__Gammaproteobacteria;o__Enterobacterales;f__Enterobacteriaceae;g__Escherichia;s__Escherichia coli	p__Pseudomonadota	tetracycline antibiotic	tetracycline	1	s__Escherichia coli
MAG554	d__Bacteria;p__Pseudomonadota;c__Gammaproteobacteria;o__Enterobacterales;f__Enterobacteriaceae;g__Escherichia;s__Escherichia coli	p__Pseudomonadota	salicylic acid antibiotic	salicylic acid	1	s__Escherichia coli
MAG554	d__Bacteria;p__Pseudomonadota;c__Gammaproteobacteria;o__Enterobacterales;f__Enterobacteriaceae;g__Escherichia;s__Escherichia coli	p__Pseudomonadota	salicylic acid antibiotic	salicylic acid	2	s__Escherichia coli
MAG554	d__Bacteria;p__Pseudomonadota;c__Gammaproteobacteria;o__Enterobacterales;f__Enterobacteriaceae;g__Escherichia;s__Escherichia coli	p__Pseudomonadota	rifamycin antibiotic	rifamycin	1	s__Escherichia coli
MAG554	d__Bacteria;p__Pseudomonadota;c__Gammaproteobacteria;o__Enterobacterales;f__Enterobacteriaceae;g__Escherichia;s__Escherichia coli	p__Pseudomonadota	rifamycin antibiotic	rifamycin	1	s__Escherichia coli
MAG554	d__Bacteria;p__Pseudomonadota;c__Gammaproteobacteria;o__Enterobacterales;f__Enterobacteriaceae;g__Escherichia;s__Escherichia coli	p__Pseudomonadota	pyrazine antibiotic	pyrazine	2	s__Escherichia coli
MAG554	d__Bacteria;p__Pseudomonadota;c__Gammaproteobacteria;o__Enterobacterales;f__Enterobacteriaceae;g__Escherichia;s__Escherichia coli	p__Pseudomonadota	phosphonic acid antibiotic	phosphonic acid	5	s__Escherichia coli
MAG554	d__Bacteria;p__Pseudomonadota;c__Gammaproteobacteria;o__Enterobacterales;f__Enterobacteriaceae;g__Escherichia;s__Escherichia coli	p__Pseudomonadota	phosphonic acid antibiotic	phosphonic acid	1	s__Escherichia coli
MAG554	d__Bacteria;p__Pseudomonadota;c__Gammaproteobacteria;o__Enterobacterales;f__Enterobacteriaceae;g__Escherichia;s__Escherichia coli	p__Pseudomonadota	phosphonic acid antibiotic	phosphonic acid	5	s__Escherichia coli
MAG554	d__Bacteria;p__Pseudomonadota;c__Gammaproteobacteria;o__Enterobacterales;f__Enterobacteriaceae;g__Escherichia;s__Escherichia coli	p__Pseudomonadota	phosphonic acid antibiotic	phosphonic acid	2	s__Escherichia coli
MAG554	d__Bacteria;p__Pseudomonadota;c__Gammaproteobacteria;o__Enterobacterales;f__Enterobacteriaceae;g__Escherichia;s__Escherichia coli	p__Pseudomonadota	phosphonic acid antibiotic	phosphonic acid	1	s__Escherichia coli
MAG554	d__Bacteria;p__Pseudomonadota;c__Gammaproteobacteria;o__Enterobacterales;f__Enterobacteriaceae;g__Escherichia;s__Escherichia coli	p__Pseudomonadota	phosphonic acid antibiotic	phosphonic acid	1	s__Escherichia coli
MAG554	d__Bacteria;p__Pseudomonadota;c__Gammaproteobacteria;o__Enterobacterales;f__Enterobacteriaceae;g__Escherichia;s__Escherichia coli	p__Pseudomonadota	phosphonic acid antibiotic	phosphonic acid	1	s__Escherichia coli
MAG554	d__Bacteria;p__Pseudomonadota;c__Gammaproteobacteria;o__Enterobacterales;f__Enterobacteriaceae;g__Escherichia;s__Escherichia coli	p__Pseudomonadota	phenicol antibiotic	phenicol	1	s__Escherichia coli
MAG554	d__Bacteria;p__Pseudomonadota;c__Gammaproteobacteria;o__Enterobacterales;f__Enterobacteriaceae;g__Escherichia;s__Escherichia coli	p__Pseudomonadota	phenicol antibiotic	phenicol	1	s__Escherichia coli
MAG554	d__Bacteria;p__Pseudomonadota;c__Gammaproteobacteria;o__Enterobacterales;f__Enterobacteriaceae;g__Escherichia;s__Escherichia coli	p__Pseudomonadota	phenicol antibiotic	phenicol	2	s__Escherichia coli
MAG554	d__Bacteria;p__Pseudomonadota;c__Gammaproteobacteria;o__Enterobacterales;f__Enterobacteriaceae;g__Escherichia;s__Escherichia coli	p__Pseudomonadota	phenicol antibiotic	phenicol	1	s__Escherichia coli
MAG554	d__Bacteria;p__Pseudomonadota;c__Gammaproteobacteria;o__Enterobacterales;f__Enterobacteriaceae;g__Escherichia;s__Escherichia coli	p__Pseudomonadota	peptide antibiotic	peptide	1	s__Escherichia coli
MAG554	d__Bacteria;p__Pseudomonadota;c__Gammaproteobacteria;o__Enterobacterales;f__Enterobacteriaceae;g__Escherichia;s__Escherichia coli	p__Pseudomonadota	peptide antibiotic	peptide	2	s__Escherichia coli
MAG554	d__Bacteria;p__Pseudomonadota;c__Gammaproteobacteria;o__Enterobacterales;f__Enterobacteriaceae;g__Escherichia;s__Escherichia coli	p__Pseudomonadota	peptide antibiotic	peptide	1	s__Escherichia coli
MAG554	d__Bacteria;p__Pseudomonadota;c__Gammaproteobacteria;o__Enterobacterales;f__Enterobacteriaceae;g__Escherichia;s__Escherichia coli	p__Pseudomonadota	peptide antibiotic	peptide	2	s__Escherichia coli
MAG554	d__Bacteria;p__Pseudomonadota;c__Gammaproteobacteria;o__Enterobacterales;f__Enterobacteriaceae;g__Escherichia;s__Escherichia coli	p__Pseudomonadota	peptide antibiotic	peptide	1	s__Escherichia coli
MAG554	d__Bacteria;p__Pseudomonadota;c__Gammaproteobacteria;o__Enterobacterales;f__Enterobacteriaceae;g__Escherichia;s__Escherichia coli	p__Pseudomonadota	peptide antibiotic	peptide	1	s__Escherichia coli
MAG554	d__Bacteria;p__Pseudomonadota;c__Gammaproteobacteria;o__Enterobacterales;f__Enterobacteriaceae;g__Escherichia;s__Escherichia coli	p__Pseudomonadota	peptide antibiotic	peptide	1	s__Escherichia coli
MAG554	d__Bacteria;p__Pseudomonadota;c__Gammaproteobacteria;o__Enterobacterales;f__Enterobacteriaceae;g__Escherichia;s__Escherichia coli	p__Pseudomonadota	peptide antibiotic	peptide	2	s__Escherichia coli
MAG554	d__Bacteria;p__Pseudomonadota;c__Gammaproteobacteria;o__Enterobacterales;f__Enterobacteriaceae;g__Escherichia;s__Escherichia coli	p__Pseudomonadota	peptide antibiotic	peptide	1	s__Escherichia coli
MAG554	d__Bacteria;p__Pseudomonadota;c__Gammaproteobacteria;o__Enterobacterales;f__Enterobacteriaceae;g__Escherichia;s__Escherichia coli	p__Pseudomonadota	peptide antibiotic	peptide	1	s__Escherichia coli
MAG554	d__Bacteria;p__Pseudomonadota;c__Gammaproteobacteria;o__Enterobacterales;f__Enterobacteriaceae;g__Escherichia;s__Escherichia coli	p__Pseudomonadota	peptide antibiotic	peptide	1	s__Escherichia coli
MAG554	d__Bacteria;p__Pseudomonadota;c__Gammaproteobacteria;o__Enterobacterales;f__Enterobacteriaceae;g__Escherichia;s__Escherichia coli	p__Pseudomonadota	peptide antibiotic	peptide	1	s__Escherichia coli
MAG554	d__Bacteria;p__Pseudomonadota;c__Gammaproteobacteria;o__Enterobacterales;f__Enterobacteriaceae;g__Escherichia;s__Escherichia coli	p__Pseudomonadota	peptide antibiotic	peptide	2	s__Escherichia coli
MAG554	d__Bacteria;p__Pseudomonadota;c__Gammaproteobacteria;o__Enterobacterales;f__Enterobacteriaceae;g__Escherichia;s__Escherichia coli	p__Pseudomonadota	peptide antibiotic	peptide	1	s__Escherichia coli
MAG554	d__Bacteria;p__Pseudomonadota;c__Gammaproteobacteria;o__Enterobacterales;f__Enterobacteriaceae;g__Escherichia;s__Escherichia coli	p__Pseudomonadota	peptide antibiotic	peptide	1	s__Escherichia coli
MAG554	d__Bacteria;p__Pseudomonadota;c__Gammaproteobacteria;o__Enterobacterales;f__Enterobacteriaceae;g__Escherichia;s__Escherichia coli	p__Pseudomonadota	peptide antibiotic	peptide	1	s__Escherichia coli
MAG554	d__Bacteria;p__Pseudomonadota;c__Gammaproteobacteria;o__Enterobacterales;f__Enterobacteriaceae;g__Escherichia;s__Escherichia coli	p__Pseudomonadota	peptide antibiotic	peptide	1	s__Escherichia coli
MAG554	d__Bacteria;p__Pseudomonadota;c__Gammaproteobacteria;o__Enterobacterales;f__Enterobacteriaceae;g__Escherichia;s__Escherichia coli	p__Pseudomonadota	peptide antibiotic	peptide	2	s__Escherichia coli
MAG554	d__Bacteria;p__Pseudomonadota;c__Gammaproteobacteria;o__Enterobacterales;f__Enterobacteriaceae;g__Escherichia;s__Escherichia coli	p__Pseudomonadota	peptide antibiotic	peptide	4	s__Escherichia coli
MAG554	d__Bacteria;p__Pseudomonadota;c__Gammaproteobacteria;o__Enterobacterales;f__Enterobacteriaceae;g__Escherichia;s__Escherichia coli	p__Pseudomonadota	peptide antibiotic	peptide	1	s__Escherichia coli
MAG554	d__Bacteria;p__Pseudomonadota;c__Gammaproteobacteria;o__Enterobacterales;f__Enterobacteriaceae;g__Escherichia;s__Escherichia coli	p__Pseudomonadota	peptide antibiotic	peptide	1	s__Escherichia coli
MAG554	d__Bacteria;p__Pseudomonadota;c__Gammaproteobacteria;o__Enterobacterales;f__Enterobacteriaceae;g__Escherichia;s__Escherichia coli	p__Pseudomonadota	peptide antibiotic	peptide	1	s__Escherichia coli
MAG554	d__Bacteria;p__Pseudomonadota;c__Gammaproteobacteria;o__Enterobacterales;f__Enterobacteriaceae;g__Escherichia;s__Escherichia coli	p__Pseudomonadota	peptide antibiotic	peptide	2	s__Escherichia coli
MAG554	d__Bacteria;p__Pseudomonadota;c__Gammaproteobacteria;o__Enterobacterales;f__Enterobacteriaceae;g__Escherichia;s__Escherichia coli	p__Pseudomonadota	peptide antibiotic	peptide	1	s__Escherichia coli
MAG554	d__Bacteria;p__Pseudomonadota;c__Gammaproteobacteria;o__Enterobacterales;f__Enterobacteriaceae;g__Escherichia;s__Escherichia coli	p__Pseudomonadota	nitroimidazole antibiotic	nitroimidazole	1	s__Escherichia coli
MAG554	d__Bacteria;p__Pseudomonadota;c__Gammaproteobacteria;o__Enterobacterales;f__Enterobacteriaceae;g__Escherichia;s__Escherichia coli	p__Pseudomonadota	nitroimidazole antibiotic	nitroimidazole	2	s__Escherichia coli
MAG554	d__Bacteria;p__Pseudomonadota;c__Gammaproteobacteria;o__Enterobacterales;f__Enterobacteriaceae;g__Escherichia;s__Escherichia coli	p__Pseudomonadota	nitrofuran antibiotic	nitrofuran	1	s__Escherichia coli
MAG554	d__Bacteria;p__Pseudomonadota;c__Gammaproteobacteria;o__Enterobacterales;f__Enterobacteriaceae;g__Escherichia;s__Escherichia coli	p__Pseudomonadota	mupirocin-like antibiotic	mupirocin-like	2	s__Escherichia coli
MAG554	d__Bacteria;p__Pseudomonadota;c__Gammaproteobacteria;o__Enterobacterales;f__Enterobacteriaceae;g__Escherichia;s__Escherichia coli	p__Pseudomonadota	mupirocin-like antibiotic	mupirocin-like	1	s__Escherichia coli
MAG554	d__Bacteria;p__Pseudomonadota;c__Gammaproteobacteria;o__Enterobacterales;f__Enterobacteriaceae;g__Escherichia;s__Escherichia coli	p__Pseudomonadota	cephalosporin;cephamycin;fluoroquinolone antibiotic;penam	Multidrug	1	s__Escherichia coli
MAG554	d__Bacteria;p__Pseudomonadota;c__Gammaproteobacteria;o__Enterobacterales;f__Enterobacteriaceae;g__Escherichia;s__Escherichia coli	p__Pseudomonadota	cephalosporin;cephamycin;fluoroquinolone antibiotic;penam	Multidrug	2	s__Escherichia coli
MAG554	d__Bacteria;p__Pseudomonadota;c__Gammaproteobacteria;o__Enterobacterales;f__Enterobacteriaceae;g__Escherichia;s__Escherichia coli	p__Pseudomonadota	cephalosporin;cephamycin;disinfecting agents and antiseptics;fluoroquinolone antibiotic;glycylcycline;penam;phenicol antibiotic;rifamycin antibiotic;tetracycline antibiotic	Multidrug	1	s__Escherichia coli
MAG554	d__Bacteria;p__Pseudomonadota;c__Gammaproteobacteria;o__Enterobacterales;f__Enterobacteriaceae;g__Escherichia;s__Escherichia coli	p__Pseudomonadota	fluoroquinolone antibiotic;macrolide antibiotic;penam	Multidrug	1	s__Escherichia coli
MAG554	d__Bacteria;p__Pseudomonadota;c__Gammaproteobacteria;o__Enterobacterales;f__Enterobacteriaceae;g__Escherichia;s__Escherichia coli	p__Pseudomonadota	cephalosporin;disinfecting agents and antiseptics;fluoroquinolone antibiotic;glycylcycline;penam;phenicol antibiotic;rifamycin antibiotic;tetracycline antibiotic	Multidrug	1	s__Escherichia coli
MAG554	d__Bacteria;p__Pseudomonadota;c__Gammaproteobacteria;o__Enterobacterales;f__Enterobacteriaceae;g__Escherichia;s__Escherichia coli	p__Pseudomonadota	cephalosporin;disinfecting agents and antiseptics;fluoroquinolone antibiotic;glycylcycline;penam;phenicol antibiotic;rifamycin antibiotic;tetracycline antibiotic	Multidrug	1	s__Escherichia coli
MAG554	d__Bacteria;p__Pseudomonadota;c__Gammaproteobacteria;o__Enterobacterales;f__Enterobacteriaceae;g__Escherichia;s__Escherichia coli	p__Pseudomonadota	fluoroquinolone antibiotic;tetracycline antibiotic	Multidrug	1	s__Escherichia coli
MAG554	d__Bacteria;p__Pseudomonadota;c__Gammaproteobacteria;o__Enterobacterales;f__Enterobacteriaceae;g__Escherichia;s__Escherichia coli	p__Pseudomonadota	cephalosporin;disinfecting agents and antiseptics;fluoroquinolone antibiotic;glycylcycline;penam;phenicol antibiotic;rifamycin antibiotic;tetracycline antibiotic	Multidrug	1	s__Escherichia coli
MAG554	d__Bacteria;p__Pseudomonadota;c__Gammaproteobacteria;o__Enterobacterales;f__Enterobacteriaceae;g__Escherichia;s__Escherichia coli	p__Pseudomonadota	disinfecting agents and antiseptics;isoniazid-like antibiotic	Multidrug	1	s__Escherichia coli
MAG554	d__Bacteria;p__Pseudomonadota;c__Gammaproteobacteria;o__Enterobacterales;f__Enterobacteriaceae;g__Escherichia;s__Escherichia coli	p__Pseudomonadota	sulfonamide antibiotic;sulfone antibiotic	Multidrug	1	s__Escherichia coli
MAG554	d__Bacteria;p__Pseudomonadota;c__Gammaproteobacteria;o__Enterobacterales;f__Enterobacteriaceae;g__Escherichia;s__Escherichia coli	p__Pseudomonadota	fluoroquinolone antibiotic;nybomycin-like antibiotic	Multidrug	1	s__Escherichia coli
MAG554	d__Bacteria;p__Pseudomonadota;c__Gammaproteobacteria;o__Enterobacterales;f__Enterobacteriaceae;g__Escherichia;s__Escherichia coli	p__Pseudomonadota	aminoglycoside antibiotic;fluoroquinolone antibiotic	Multidrug	1	s__Escherichia coli
MAG554	d__Bacteria;p__Pseudomonadota;c__Gammaproteobacteria;o__Enterobacterales;f__Enterobacteriaceae;g__Escherichia;s__Escherichia coli	p__Pseudomonadota	carbapenem;cephalosporin;cephamycin;monobactam;penam;penem	Multidrug	1	s__Escherichia coli
MAG554	d__Bacteria;p__Pseudomonadota;c__Gammaproteobacteria;o__Enterobacterales;f__Enterobacteriaceae;g__Escherichia;s__Escherichia coli	p__Pseudomonadota	carbapenem;cephalosporin;cephamycin;disinfecting agents and antiseptics;fluoroquinolone antibiotic;glycylcycline;monobactam;penam;penem;phenicol antibiotic;rifamycin antibiotic;tetracycline antibiotic	Multidrug	1	s__Escherichia coli
MAG554	d__Bacteria;p__Pseudomonadota;c__Gammaproteobacteria;o__Enterobacterales;f__Enterobacteriaceae;g__Escherichia;s__Escherichia coli	p__Pseudomonadota	cephalosporin;cephamycin;fluoroquinolone antibiotic;macrolide antibiotic;penam;tetracycline antibiotic	Multidrug	2	s__Escherichia coli
MAG554	d__Bacteria;p__Pseudomonadota;c__Gammaproteobacteria;o__Enterobacterales;f__Enterobacteriaceae;g__Escherichia;s__Escherichia coli	p__Pseudomonadota	carbapenem;cephalosporin;cephamycin;monobactam;penam	Multidrug	1	s__Escherichia coli
MAG554	d__Bacteria;p__Pseudomonadota;c__Gammaproteobacteria;o__Enterobacterales;f__Enterobacteriaceae;g__Escherichia;s__Escherichia coli	p__Pseudomonadota	carbapenem;cephalosporin;cephamycin;monobactam;penam	Multidrug	1	s__Escherichia coli
MAG554	d__Bacteria;p__Pseudomonadota;c__Gammaproteobacteria;o__Enterobacterales;f__Enterobacteriaceae;g__Escherichia;s__Escherichia coli	p__Pseudomonadota	carbapenem;cephalosporin;cephamycin;monobactam;penam;penem	Multidrug	1	s__Escherichia coli
MAG554	d__Bacteria;p__Pseudomonadota;c__Gammaproteobacteria;o__Enterobacterales;f__Enterobacteriaceae;g__Escherichia;s__Escherichia coli	p__Pseudomonadota	macrolide antibiotic;peptide antibiotic	Multidrug	1	s__Escherichia coli
MAG554	d__Bacteria;p__Pseudomonadota;c__Gammaproteobacteria;o__Enterobacterales;f__Enterobacteriaceae;g__Escherichia;s__Escherichia coli	p__Pseudomonadota	aminoglycoside antibiotic;cephalosporin;disinfecting agents and antiseptics;macrolide antibiotic;peptide antibiotic;rifamycin antibiotic;tetracycline antibiotic	Multidrug	1	s__Escherichia coli
MAG554	d__Bacteria;p__Pseudomonadota;c__Gammaproteobacteria;o__Enterobacterales;f__Enterobacteriaceae;g__Escherichia;s__Escherichia coli	p__Pseudomonadota	aminoglycoside antibiotic;cephalosporin;disinfecting agents and antiseptics;macrolide antibiotic;peptide antibiotic;rifamycin antibiotic;tetracycline antibiotic	Multidrug	1	s__Escherichia coli
MAG554	d__Bacteria;p__Pseudomonadota;c__Gammaproteobacteria;o__Enterobacterales;f__Enterobacteriaceae;g__Escherichia;s__Escherichia coli	p__Pseudomonadota	carbapenem;cephalosporin;cephamycin;monobactam;penam;penem	Multidrug	3	s__Escherichia coli
MAG554	d__Bacteria;p__Pseudomonadota;c__Gammaproteobacteria;o__Enterobacterales;f__Enterobacteriaceae;g__Escherichia;s__Escherichia coli	p__Pseudomonadota	carbapenem;cephalosporin;cephamycin;monobactam;penam	Multidrug	2	s__Escherichia coli
MAG554	d__Bacteria;p__Pseudomonadota;c__Gammaproteobacteria;o__Enterobacterales;f__Enterobacteriaceae;g__Escherichia;s__Escherichia coli	p__Pseudomonadota	macrolide antibiotic;peptide antibiotic	Multidrug	1	s__Escherichia coli
MAG554	d__Bacteria;p__Pseudomonadota;c__Gammaproteobacteria;o__Enterobacterales;f__Enterobacteriaceae;g__Escherichia;s__Escherichia coli	p__Pseudomonadota	aminocoumarin antibiotic;carbapenem;peptide antibiotic;rifamycin antibiotic	Multidrug	1	s__Escherichia coli
MAG554	d__Bacteria;p__Pseudomonadota;c__Gammaproteobacteria;o__Enterobacterales;f__Enterobacteriaceae;g__Escherichia;s__Escherichia coli	p__Pseudomonadota	carbapenem;cephalosporin;cephamycin;monobactam;penam;penem	Multidrug	1	s__Escherichia coli
MAG554	d__Bacteria;p__Pseudomonadota;c__Gammaproteobacteria;o__Enterobacterales;f__Enterobacteriaceae;g__Escherichia;s__Escherichia coli	p__Pseudomonadota	diarylquinoline antibiotic;fluoroquinolone antibiotic	Multidrug	2	s__Escherichia coli
MAG554	d__Bacteria;p__Pseudomonadota;c__Gammaproteobacteria;o__Enterobacterales;f__Enterobacteriaceae;g__Escherichia;s__Escherichia coli	p__Pseudomonadota	disinfecting agents and antiseptics;isoniazid-like antibiotic	Multidrug	2	s__Escherichia coli
MAG554	d__Bacteria;p__Pseudomonadota;c__Gammaproteobacteria;o__Enterobacterales;f__Enterobacteriaceae;g__Escherichia;s__Escherichia coli	p__Pseudomonadota	carbapenem;cephalosporin;cephamycin;monobactam;penam	Multidrug	2	s__Escherichia coli
MAG554	d__Bacteria;p__Pseudomonadota;c__Gammaproteobacteria;o__Enterobacterales;f__Enterobacteriaceae;g__Escherichia;s__Escherichia coli	p__Pseudomonadota	carbapenem;cephalosporin;cephamycin;monobactam;penam	Multidrug	2	s__Escherichia coli
MAG554	d__Bacteria;p__Pseudomonadota;c__Gammaproteobacteria;o__Enterobacterales;f__Enterobacteriaceae;g__Escherichia;s__Escherichia coli	p__Pseudomonadota	aminoglycoside antibiotic;carbapenem;cephalosporin;cephamycin;disinfecting agents and antiseptics;fluoroquinolone antibiotic;macrolide antibiotic;monobactam;penam;penem;phenicol antibiotic;tetracycline antibiotic	Multidrug	2	s__Escherichia coli
MAG554	d__Bacteria;p__Pseudomonadota;c__Gammaproteobacteria;o__Enterobacterales;f__Enterobacteriaceae;g__Escherichia;s__Escherichia coli	p__Pseudomonadota	aminoglycoside antibiotic;carbapenem;cephalosporin;cephamycin;disinfecting agents and antiseptics;fluoroquinolone antibiotic;macrolide antibiotic;monobactam;penam;penem;phenicol antibiotic;tetracycline antibiotic	Multidrug	1	s__Escherichia coli
MAG554	d__Bacteria;p__Pseudomonadota;c__Gammaproteobacteria;o__Enterobacterales;f__Enterobacteriaceae;g__Escherichia;s__Escherichia coli	p__Pseudomonadota	aminocoumarin antibiotic;aminoglycoside antibiotic;carbapenem;cephalosporin;cephamycin;diaminopyrimidine antibiotic;fluoroquinolone antibiotic;macrolide antibiotic;monobactam;penam;penem;peptide antibiotic;phenicol antibiotic;sulfonamide antibiotic;tetracycline antibiotic	Multidrug	1	s__Escherichia coli
MAG554	d__Bacteria;p__Pseudomonadota;c__Gammaproteobacteria;o__Enterobacterales;f__Enterobacteriaceae;g__Escherichia;s__Escherichia coli	p__Pseudomonadota	carbapenem;cephalosporin;monobactam;penam	Multidrug	4	s__Escherichia coli
MAG554	d__Bacteria;p__Pseudomonadota;c__Gammaproteobacteria;o__Enterobacterales;f__Enterobacteriaceae;g__Escherichia;s__Escherichia coli	p__Pseudomonadota	aminoglycoside antibiotic;penam;tetracycline antibiotic	Multidrug	4	s__Escherichia coli
MAG554	d__Bacteria;p__Pseudomonadota;c__Gammaproteobacteria;o__Enterobacterales;f__Enterobacteriaceae;g__Escherichia;s__Escherichia coli	p__Pseudomonadota	carbapenem;cephalosporin;cephamycin;disinfecting agents and antiseptics;fluoroquinolone antibiotic;glycylcycline;monobactam;penam;penem;phenicol antibiotic;rifamycin antibiotic;tetracycline antibiotic	Multidrug	1	s__Escherichia coli
MAG554	d__Bacteria;p__Pseudomonadota;c__Gammaproteobacteria;o__Enterobacterales;f__Enterobacteriaceae;g__Escherichia;s__Escherichia coli	p__Pseudomonadota	carbapenem;cephalosporin;cephamycin;fluoroquinolone antibiotic;monobactam;penam;penem;phenicol antibiotic;tetracycline antibiotic	Multidrug	1	s__Escherichia coli
MAG554	d__Bacteria;p__Pseudomonadota;c__Gammaproteobacteria;o__Enterobacterales;f__Enterobacteriaceae;g__Escherichia;s__Escherichia coli	p__Pseudomonadota	cephalosporin;monobactam;penam;penem	Multidrug	1	s__Escherichia coli
MAG554	d__Bacteria;p__Pseudomonadota;c__Gammaproteobacteria;o__Enterobacterales;f__Enterobacteriaceae;g__Escherichia;s__Escherichia coli	p__Pseudomonadota	aminocoumarin antibiotic;aminoglycoside antibiotic;carbapenem;cephalosporin;cephamycin;disinfecting agents and antiseptics;fluoroquinolone antibiotic;glycylcycline;macrolide antibiotic;penam;penem;peptide antibiotic;phenicol antibiotic;rifamycin antibiotic;tetracycline antibiotic	Multidrug	2	s__Escherichia coli
MAG554	d__Bacteria;p__Pseudomonadota;c__Gammaproteobacteria;o__Enterobacterales;f__Enterobacteriaceae;g__Escherichia;s__Escherichia coli	p__Pseudomonadota	cephalosporin;disinfecting agents and antiseptics;fluoroquinolone antibiotic;glycopeptide antibiotic;glycylcycline;oxazolidinone antibiotic;penam;phenicol antibiotic;rifamycin antibiotic;tetracycline antibiotic	Multidrug	1	s__Escherichia coli
MAG554	d__Bacteria;p__Pseudomonadota;c__Gammaproteobacteria;o__Enterobacterales;f__Enterobacteriaceae;g__Escherichia;s__Escherichia coli	p__Pseudomonadota	aminocoumarin antibiotic;macrolide antibiotic	Multidrug	1	s__Escherichia coli
MAG554	d__Bacteria;p__Pseudomonadota;c__Gammaproteobacteria;o__Enterobacterales;f__Enterobacteriaceae;g__Escherichia;s__Escherichia coli	p__Pseudomonadota	cephalosporin;disinfecting agents and antiseptics;fluoroquinolone antibiotic;glycylcycline;penam;phenicol antibiotic;rifamycin antibiotic;tetracycline antibiotic	Multidrug	2	s__Escherichia coli
MAG554	d__Bacteria;p__Pseudomonadota;c__Gammaproteobacteria;o__Enterobacterales;f__Enterobacteriaceae;g__Escherichia;s__Escherichia coli	p__Pseudomonadota	glycylcycline;tetracycline antibiotic	Multidrug	1	s__Escherichia coli
MAG554	d__Bacteria;p__Pseudomonadota;c__Gammaproteobacteria;o__Enterobacterales;f__Enterobacteriaceae;g__Escherichia;s__Escherichia coli	p__Pseudomonadota	glycylcycline;tetracycline antibiotic	Multidrug	1	s__Escherichia coli
MAG554	d__Bacteria;p__Pseudomonadota;c__Gammaproteobacteria;o__Enterobacterales;f__Enterobacteriaceae;g__Escherichia;s__Escherichia coli	p__Pseudomonadota	fluoroquinolone antibiotic;tetracycline antibiotic	Multidrug	4	s__Escherichia coli
MAG554	d__Bacteria;p__Pseudomonadota;c__Gammaproteobacteria;o__Enterobacterales;f__Enterobacteriaceae;g__Escherichia;s__Escherichia coli	p__Pseudomonadota	disinfecting agents and antiseptics;fluoroquinolone antibiotic	Multidrug	3	s__Escherichia coli
MAG554	d__Bacteria;p__Pseudomonadota;c__Gammaproteobacteria;o__Enterobacterales;f__Enterobacteriaceae;g__Escherichia;s__Escherichia coli	p__Pseudomonadota	aminocoumarin antibiotic;aminoglycoside antibiotic	Multidrug	2	s__Escherichia coli
MAG554	d__Bacteria;p__Pseudomonadota;c__Gammaproteobacteria;o__Enterobacterales;f__Enterobacteriaceae;g__Escherichia;s__Escherichia coli	p__Pseudomonadota	disinfecting agents and antiseptics;fluoroquinolone antibiotic;nucleoside antibiotic;phenicol antibiotic	Multidrug	1	s__Escherichia coli
MAG554	d__Bacteria;p__Pseudomonadota;c__Gammaproteobacteria;o__Enterobacterales;f__Enterobacteriaceae;g__Escherichia;s__Escherichia coli	p__Pseudomonadota	aminoglycoside antibiotic;fluoroquinolone antibiotic	Multidrug	1	s__Escherichia coli
MAG554	d__Bacteria;p__Pseudomonadota;c__Gammaproteobacteria;o__Enterobacterales;f__Enterobacteriaceae;g__Escherichia;s__Escherichia coli	p__Pseudomonadota	lincosamide antibiotic;macrolide antibiotic	Multidrug	1	s__Escherichia coli
MAG554	d__Bacteria;p__Pseudomonadota;c__Gammaproteobacteria;o__Enterobacterales;f__Enterobacteriaceae;g__Escherichia;s__Escherichia coli	p__Pseudomonadota	lincosamide antibiotic;oxazolidinone antibiotic;phenicol antibiotic;pleuromutilin antibiotic;streptogramin A antibiotic;streptogramin antibiotic	Multidrug	1	s__Escherichia coli
MAG554	d__Bacteria;p__Pseudomonadota;c__Gammaproteobacteria;o__Enterobacterales;f__Enterobacteriaceae;g__Escherichia;s__Escherichia coli	p__Pseudomonadota	aminocoumarin antibiotic;aminoglycoside antibiotic	Multidrug	2	s__Escherichia coli
MAG554	d__Bacteria;p__Pseudomonadota;c__Gammaproteobacteria;o__Enterobacterales;f__Enterobacteriaceae;g__Escherichia;s__Escherichia coli	p__Pseudomonadota	fluoroquinolone antibiotic;macrolide antibiotic;rifamycin antibiotic	Multidrug	3	s__Escherichia coli
MAG554	d__Bacteria;p__Pseudomonadota;c__Gammaproteobacteria;o__Enterobacterales;f__Enterobacteriaceae;g__Escherichia;s__Escherichia coli	p__Pseudomonadota	fluoroquinolone antibiotic;macrolide antibiotic;rifamycin antibiotic	Multidrug	1	s__Escherichia coli
MAG554	d__Bacteria;p__Pseudomonadota;c__Gammaproteobacteria;o__Enterobacterales;f__Enterobacteriaceae;g__Escherichia;s__Escherichia coli	p__Pseudomonadota	fluoroquinolone antibiotic;macrolide antibiotic;penam;tetracycline antibiotic	Multidrug	2	s__Escherichia coli
MAG554	d__Bacteria;p__Pseudomonadota;c__Gammaproteobacteria;o__Enterobacterales;f__Enterobacteriaceae;g__Escherichia;s__Escherichia coli	p__Pseudomonadota	fluoroquinolone antibiotic;macrolide antibiotic;penam;tetracycline antibiotic	Multidrug	7	s__Escherichia coli
MAG554	d__Bacteria;p__Pseudomonadota;c__Gammaproteobacteria;o__Enterobacterales;f__Enterobacteriaceae;g__Escherichia;s__Escherichia coli	p__Pseudomonadota	fluoroquinolone antibiotic;macrolide antibiotic;penam	Multidrug	3	s__Escherichia coli
MAG554	d__Bacteria;p__Pseudomonadota;c__Gammaproteobacteria;o__Enterobacterales;f__Enterobacteriaceae;g__Escherichia;s__Escherichia coli	p__Pseudomonadota	fluoroquinolone antibiotic;macrolide antibiotic;penam	Multidrug	1	s__Escherichia coli
MAG554	d__Bacteria;p__Pseudomonadota;c__Gammaproteobacteria;o__Enterobacterales;f__Enterobacteriaceae;g__Escherichia;s__Escherichia coli	p__Pseudomonadota	disinfecting agents and antiseptics;fluoroquinolone antibiotic	Multidrug	1	s__Escherichia coli
MAG554	d__Bacteria;p__Pseudomonadota;c__Gammaproteobacteria;o__Enterobacterales;f__Enterobacteriaceae;g__Escherichia;s__Escherichia coli	p__Pseudomonadota	fluoroquinolone antibiotic;nitroimidazole antibiotic;tetracycline antibiotic	Multidrug	1	s__Escherichia coli
MAG554	d__Bacteria;p__Pseudomonadota;c__Gammaproteobacteria;o__Enterobacterales;f__Enterobacteriaceae;g__Escherichia;s__Escherichia coli	p__Pseudomonadota	disinfecting agents and antiseptics;nucleoside antibiotic	Multidrug	2	s__Escherichia coli
MAG554	d__Bacteria;p__Pseudomonadota;c__Gammaproteobacteria;o__Enterobacterales;f__Enterobacteriaceae;g__Escherichia;s__Escherichia coli	p__Pseudomonadota	lincosamide antibiotic;nucleoside antibiotic	Multidrug	1	s__Escherichia coli
MAG554	d__Bacteria;p__Pseudomonadota;c__Gammaproteobacteria;o__Enterobacterales;f__Enterobacteriaceae;g__Escherichia;s__Escherichia coli	p__Pseudomonadota	lincosamide antibiotic;pleuromutilin antibiotic;streptogramin A antibiotic;streptogramin B antibiotic;streptogramin antibiotic	Multidrug	1	s__Escherichia coli
MAG554	d__Bacteria;p__Pseudomonadota;c__Gammaproteobacteria;o__Enterobacterales;f__Enterobacteriaceae;g__Escherichia;s__Escherichia coli	p__Pseudomonadota	lincosamide antibiotic;pleuromutilin antibiotic;streptogramin antibiotic	Multidrug	1	s__Escherichia coli
MAG554	d__Bacteria;p__Pseudomonadota;c__Gammaproteobacteria;o__Enterobacterales;f__Enterobacteriaceae;g__Escherichia;s__Escherichia coli	p__Pseudomonadota	carbapenem;cephalosporin;cephamycin;disinfecting agents and antiseptics;fluoroquinolone antibiotic;glycylcycline;monobactam;penam;penem;phenicol antibiotic;rifamycin antibiotic;tetracycline antibiotic	Multidrug	1	s__Escherichia coli
MAG554	d__Bacteria;p__Pseudomonadota;c__Gammaproteobacteria;o__Enterobacterales;f__Enterobacteriaceae;g__Escherichia;s__Escherichia coli	p__Pseudomonadota	fluoroquinolone antibiotic;macrolide antibiotic;penam	Multidrug	1	s__Escherichia coli
MAG554	d__Bacteria;p__Pseudomonadota;c__Gammaproteobacteria;o__Enterobacterales;f__Enterobacteriaceae;g__Escherichia;s__Escherichia coli	p__Pseudomonadota	fluoroquinolone antibiotic;macrolide antibiotic;penam	Multidrug	2	s__Escherichia coli
MAG554	d__Bacteria;p__Pseudomonadota;c__Gammaproteobacteria;o__Enterobacterales;f__Enterobacteriaceae;g__Escherichia;s__Escherichia coli	p__Pseudomonadota	disinfecting agents and antiseptics;fluoroquinolone antibiotic;lincosamide antibiotic;nucleoside antibiotic;phenicol antibiotic	Multidrug	1	s__Escherichia coli
MAG554	d__Bacteria;p__Pseudomonadota;c__Gammaproteobacteria;o__Enterobacterales;f__Enterobacteriaceae;g__Escherichia;s__Escherichia coli	p__Pseudomonadota	disinfecting agents and antiseptics;nucleoside antibiotic	Multidrug	1	s__Escherichia coli
MAG554	d__Bacteria;p__Pseudomonadota;c__Gammaproteobacteria;o__Enterobacterales;f__Enterobacteriaceae;g__Escherichia;s__Escherichia coli	p__Pseudomonadota	disinfecting agents and antiseptics;nucleoside antibiotic	Multidrug	1	s__Escherichia coli
MAG554	d__Bacteria;p__Pseudomonadota;c__Gammaproteobacteria;o__Enterobacterales;f__Enterobacteriaceae;g__Escherichia;s__Escherichia coli	p__Pseudomonadota	disinfecting agents and antiseptics;nucleoside antibiotic	Multidrug	2	s__Escherichia coli
MAG554	d__Bacteria;p__Pseudomonadota;c__Gammaproteobacteria;o__Enterobacterales;f__Enterobacteriaceae;g__Escherichia;s__Escherichia coli	p__Pseudomonadota	glycopeptide antibiotic;oxazolidinone antibiotic	Multidrug	7	s__Escherichia coli
MAG554	d__Bacteria;p__Pseudomonadota;c__Gammaproteobacteria;o__Enterobacterales;f__Enterobacteriaceae;g__Escherichia;s__Escherichia coli	p__Pseudomonadota	macrolide antibiotic;penam	Multidrug	1	s__Escherichia coli
MAG554	d__Bacteria;p__Pseudomonadota;c__Gammaproteobacteria;o__Enterobacterales;f__Enterobacteriaceae;g__Escherichia;s__Escherichia coli	p__Pseudomonadota	oxazolidinone antibiotic;phenicol antibiotic	Multidrug	2	s__Escherichia coli
MAG554	d__Bacteria;p__Pseudomonadota;c__Gammaproteobacteria;o__Enterobacterales;f__Enterobacteriaceae;g__Escherichia;s__Escherichia coli	p__Pseudomonadota	oxazolidinone antibiotic;phenicol antibiotic;tetracycline antibiotic	Multidrug	2	s__Escherichia coli
MAG554	d__Bacteria;p__Pseudomonadota;c__Gammaproteobacteria;o__Enterobacterales;f__Enterobacteriaceae;g__Escherichia;s__Escherichia coli	p__Pseudomonadota	diaminopyrimidine antibiotic;fluoroquinolone antibiotic;phenicol antibiotic	Multidrug	1	s__Escherichia coli
MAG554	d__Bacteria;p__Pseudomonadota;c__Gammaproteobacteria;o__Enterobacterales;f__Enterobacteriaceae;g__Escherichia;s__Escherichia coli	p__Pseudomonadota	cephalosporin;disinfecting agents and antiseptics;fluoroquinolone antibiotic;glycylcycline;penam;phenicol antibiotic;rifamycin antibiotic;tetracycline antibiotic	Multidrug	1	s__Escherichia coli
MAG554	d__Bacteria;p__Pseudomonadota;c__Gammaproteobacteria;o__Enterobacterales;f__Enterobacteriaceae;g__Escherichia;s__Escherichia coli	p__Pseudomonadota	fluoroquinolone antibiotic;macrolide antibiotic;phenicol antibiotic;tetracycline antibiotic	Multidrug	1	s__Escherichia coli
MAG554	d__Bacteria;p__Pseudomonadota;c__Gammaproteobacteria;o__Enterobacterales;f__Enterobacteriaceae;g__Escherichia;s__Escherichia coli	p__Pseudomonadota	aminoglycoside antibiotic;cephalosporin;cephamycin;penam	Multidrug	1	s__Escherichia coli
MAG554	d__Bacteria;p__Pseudomonadota;c__Gammaproteobacteria;o__Enterobacterales;f__Enterobacteriaceae;g__Escherichia;s__Escherichia coli	p__Pseudomonadota	glycylcycline;tetracycline antibiotic	Multidrug	1	s__Escherichia coli
MAG554	d__Bacteria;p__Pseudomonadota;c__Gammaproteobacteria;o__Enterobacterales;f__Enterobacteriaceae;g__Escherichia;s__Escherichia coli	p__Pseudomonadota	lincosamide antibiotic;macrolide antibiotic;streptogramin A antibiotic;streptogramin B antibiotic;streptogramin antibiotic	MLS	1	s__Escherichia coli
MAG554	d__Bacteria;p__Pseudomonadota;c__Gammaproteobacteria;o__Enterobacterales;f__Enterobacteriaceae;g__Escherichia;s__Escherichia coli	p__Pseudomonadota	disinfecting agents and antiseptics	MDR	1	s__Escherichia coli
MAG554	d__Bacteria;p__Pseudomonadota;c__Gammaproteobacteria;o__Enterobacterales;f__Enterobacteriaceae;g__Escherichia;s__Escherichia coli	p__Pseudomonadota	disinfecting agents and antiseptics	MDR	1	s__Escherichia coli
MAG554	d__Bacteria;p__Pseudomonadota;c__Gammaproteobacteria;o__Enterobacterales;f__Enterobacteriaceae;g__Escherichia;s__Escherichia coli	p__Pseudomonadota	macrolide antibiotic	macrolide	1	s__Escherichia coli
MAG554	d__Bacteria;p__Pseudomonadota;c__Gammaproteobacteria;o__Enterobacterales;f__Enterobacteriaceae;g__Escherichia;s__Escherichia coli	p__Pseudomonadota	macrolide antibiotic	macrolide	1	s__Escherichia coli
MAG554	d__Bacteria;p__Pseudomonadota;c__Gammaproteobacteria;o__Enterobacterales;f__Enterobacteriaceae;g__Escherichia;s__Escherichia coli	p__Pseudomonadota	macrolide antibiotic	macrolide	2	s__Escherichia coli
MAG554	d__Bacteria;p__Pseudomonadota;c__Gammaproteobacteria;o__Enterobacterales;f__Enterobacteriaceae;g__Escherichia;s__Escherichia coli	p__Pseudomonadota	macrolide antibiotic	macrolide	1	s__Escherichia coli
MAG554	d__Bacteria;p__Pseudomonadota;c__Gammaproteobacteria;o__Enterobacterales;f__Enterobacteriaceae;g__Escherichia;s__Escherichia coli	p__Pseudomonadota	macrolide antibiotic	macrolide	1	s__Escherichia coli
MAG554	d__Bacteria;p__Pseudomonadota;c__Gammaproteobacteria;o__Enterobacterales;f__Enterobacteriaceae;g__Escherichia;s__Escherichia coli	p__Pseudomonadota	lincosamide antibiotic	lincosamide	1	s__Escherichia coli
MAG554	d__Bacteria;p__Pseudomonadota;c__Gammaproteobacteria;o__Enterobacterales;f__Enterobacteriaceae;g__Escherichia;s__Escherichia coli	p__Pseudomonadota	lincosamide antibiotic	lincosamide	1	s__Escherichia coli
MAG554	d__Bacteria;p__Pseudomonadota;c__Gammaproteobacteria;o__Enterobacterales;f__Enterobacteriaceae;g__Escherichia;s__Escherichia coli	p__Pseudomonadota	lincosamide antibiotic	lincosamide	2	s__Escherichia coli
MAG554	d__Bacteria;p__Pseudomonadota;c__Gammaproteobacteria;o__Enterobacterales;f__Enterobacteriaceae;g__Escherichia;s__Escherichia coli	p__Pseudomonadota	isoniazid-like antibiotic	isoniazid-like	1	s__Escherichia coli
MAG554	d__Bacteria;p__Pseudomonadota;c__Gammaproteobacteria;o__Enterobacterales;f__Enterobacteriaceae;g__Escherichia;s__Escherichia coli	p__Pseudomonadota	glycopeptide antibiotic	glycopeptide	1	s__Escherichia coli
MAG554	d__Bacteria;p__Pseudomonadota;c__Gammaproteobacteria;o__Enterobacterales;f__Enterobacteriaceae;g__Escherichia;s__Escherichia coli	p__Pseudomonadota	glycopeptide antibiotic	glycopeptide	1	s__Escherichia coli
MAG554	d__Bacteria;p__Pseudomonadota;c__Gammaproteobacteria;o__Enterobacterales;f__Enterobacteriaceae;g__Escherichia;s__Escherichia coli	p__Pseudomonadota	glycopeptide antibiotic	glycopeptide	1	s__Escherichia coli
MAG554	d__Bacteria;p__Pseudomonadota;c__Gammaproteobacteria;o__Enterobacterales;f__Enterobacteriaceae;g__Escherichia;s__Escherichia coli	p__Pseudomonadota	glycopeptide antibiotic	glycopeptide	1	s__Escherichia coli
MAG554	d__Bacteria;p__Pseudomonadota;c__Gammaproteobacteria;o__Enterobacterales;f__Enterobacteriaceae;g__Escherichia;s__Escherichia coli	p__Pseudomonadota	glycopeptide antibiotic	glycopeptide	1	s__Escherichia coli
MAG554	d__Bacteria;p__Pseudomonadota;c__Gammaproteobacteria;o__Enterobacterales;f__Enterobacteriaceae;g__Escherichia;s__Escherichia coli	p__Pseudomonadota	glycopeptide antibiotic	glycopeptide	1	s__Escherichia coli
MAG554	d__Bacteria;p__Pseudomonadota;c__Gammaproteobacteria;o__Enterobacterales;f__Enterobacteriaceae;g__Escherichia;s__Escherichia coli	p__Pseudomonadota	glycopeptide antibiotic	glycopeptide	1	s__Escherichia coli
MAG554	d__Bacteria;p__Pseudomonadota;c__Gammaproteobacteria;o__Enterobacterales;f__Enterobacteriaceae;g__Escherichia;s__Escherichia coli	p__Pseudomonadota	glycopeptide antibiotic	glycopeptide	1	s__Escherichia coli
MAG554	d__Bacteria;p__Pseudomonadota;c__Gammaproteobacteria;o__Enterobacterales;f__Enterobacteriaceae;g__Escherichia;s__Escherichia coli	p__Pseudomonadota	glycopeptide antibiotic	glycopeptide	1	s__Escherichia coli
MAG554	d__Bacteria;p__Pseudomonadota;c__Gammaproteobacteria;o__Enterobacterales;f__Enterobacteriaceae;g__Escherichia;s__Escherichia coli	p__Pseudomonadota	glycopeptide antibiotic	glycopeptide	1	s__Escherichia coli
MAG554	d__Bacteria;p__Pseudomonadota;c__Gammaproteobacteria;o__Enterobacterales;f__Enterobacteriaceae;g__Escherichia;s__Escherichia coli	p__Pseudomonadota	glycopeptide antibiotic	glycopeptide	1	s__Escherichia coli
MAG554	d__Bacteria;p__Pseudomonadota;c__Gammaproteobacteria;o__Enterobacterales;f__Enterobacteriaceae;g__Escherichia;s__Escherichia coli	p__Pseudomonadota	glycopeptide antibiotic	glycopeptide	1	s__Escherichia coli
MAG554	d__Bacteria;p__Pseudomonadota;c__Gammaproteobacteria;o__Enterobacterales;f__Enterobacteriaceae;g__Escherichia;s__Escherichia coli	p__Pseudomonadota	glycopeptide antibiotic	glycopeptide	1	s__Escherichia coli
MAG554	d__Bacteria;p__Pseudomonadota;c__Gammaproteobacteria;o__Enterobacterales;f__Enterobacteriaceae;g__Escherichia;s__Escherichia coli	p__Pseudomonadota	glycopeptide antibiotic	glycopeptide	2	s__Escherichia coli
MAG554	d__Bacteria;p__Pseudomonadota;c__Gammaproteobacteria;o__Enterobacterales;f__Enterobacteriaceae;g__Escherichia;s__Escherichia coli	p__Pseudomonadota	fusidane antibiotic	fusidane	1	s__Escherichia coli
MAG554	d__Bacteria;p__Pseudomonadota;c__Gammaproteobacteria;o__Enterobacterales;f__Enterobacteriaceae;g__Escherichia;s__Escherichia coli	p__Pseudomonadota	fluoroquinolone antibiotic	fluoroquinolone	1	s__Escherichia coli
MAG554	d__Bacteria;p__Pseudomonadota;c__Gammaproteobacteria;o__Enterobacterales;f__Enterobacteriaceae;g__Escherichia;s__Escherichia coli	p__Pseudomonadota	fluoroquinolone antibiotic	fluoroquinolone	1	s__Escherichia coli
MAG554	d__Bacteria;p__Pseudomonadota;c__Gammaproteobacteria;o__Enterobacterales;f__Enterobacteriaceae;g__Escherichia;s__Escherichia coli	p__Pseudomonadota	fluoroquinolone antibiotic	fluoroquinolone	2	s__Escherichia coli
MAG554	d__Bacteria;p__Pseudomonadota;c__Gammaproteobacteria;o__Enterobacterales;f__Enterobacteriaceae;g__Escherichia;s__Escherichia coli	p__Pseudomonadota	fluoroquinolone antibiotic	fluoroquinolone	1	s__Escherichia coli
MAG554	d__Bacteria;p__Pseudomonadota;c__Gammaproteobacteria;o__Enterobacterales;f__Enterobacteriaceae;g__Escherichia;s__Escherichia coli	p__Pseudomonadota	fluoroquinolone antibiotic	fluoroquinolone	1	s__Escherichia coli
MAG554	d__Bacteria;p__Pseudomonadota;c__Gammaproteobacteria;o__Enterobacterales;f__Enterobacteriaceae;g__Escherichia;s__Escherichia coli	p__Pseudomonadota	fluoroquinolone antibiotic	fluoroquinolone	3	s__Escherichia coli
MAG554	d__Bacteria;p__Pseudomonadota;c__Gammaproteobacteria;o__Enterobacterales;f__Enterobacteriaceae;g__Escherichia;s__Escherichia coli	p__Pseudomonadota	fluoroquinolone antibiotic	fluoroquinolone	1	s__Escherichia coli
MAG554	d__Bacteria;p__Pseudomonadota;c__Gammaproteobacteria;o__Enterobacterales;f__Enterobacteriaceae;g__Escherichia;s__Escherichia coli	p__Pseudomonadota	fluoroquinolone antibiotic	fluoroquinolone	2	s__Escherichia coli
MAG554	d__Bacteria;p__Pseudomonadota;c__Gammaproteobacteria;o__Enterobacterales;f__Enterobacteriaceae;g__Escherichia;s__Escherichia coli	p__Pseudomonadota	fluoroquinolone antibiotic	fluoroquinolone	2	s__Escherichia coli
MAG554	d__Bacteria;p__Pseudomonadota;c__Gammaproteobacteria;o__Enterobacterales;f__Enterobacteriaceae;g__Escherichia;s__Escherichia coli	p__Pseudomonadota	elfamycin antibiotic	elfamycin	1	s__Escherichia coli
MAG554	d__Bacteria;p__Pseudomonadota;c__Gammaproteobacteria;o__Enterobacterales;f__Enterobacteriaceae;g__Escherichia;s__Escherichia coli	p__Pseudomonadota	diaminopyrimidine antibiotic	diaminopyrimidine	1	s__Escherichia coli
MAG554	d__Bacteria;p__Pseudomonadota;c__Gammaproteobacteria;o__Enterobacterales;f__Enterobacteriaceae;g__Escherichia;s__Escherichia coli	p__Pseudomonadota	cephamycin	cephamycin	1	s__Escherichia coli
MAG554	d__Bacteria;p__Pseudomonadota;c__Gammaproteobacteria;o__Enterobacterales;f__Enterobacteriaceae;g__Escherichia;s__Escherichia coli	p__Pseudomonadota	cephalosporin	cephalosporin	1	s__Escherichia coli
MAG554	d__Bacteria;p__Pseudomonadota;c__Gammaproteobacteria;o__Enterobacterales;f__Enterobacteriaceae;g__Escherichia;s__Escherichia coli	p__Pseudomonadota	cephalosporin	cephalosporin	1	s__Escherichia coli
MAG554	d__Bacteria;p__Pseudomonadota;c__Gammaproteobacteria;o__Enterobacterales;f__Enterobacteriaceae;g__Escherichia;s__Escherichia coli	p__Pseudomonadota	bicyclomycin-like antibiotic	bicyclomycin-like	3	s__Escherichia coli
MAG554	d__Bacteria;p__Pseudomonadota;c__Gammaproteobacteria;o__Enterobacterales;f__Enterobacteriaceae;g__Escherichia;s__Escherichia coli	p__Pseudomonadota	aminoglycoside antibiotic	aminoglycoside	2	s__Escherichia coli
MAG554	d__Bacteria;p__Pseudomonadota;c__Gammaproteobacteria;o__Enterobacterales;f__Enterobacteriaceae;g__Escherichia;s__Escherichia coli	p__Pseudomonadota	aminoglycoside antibiotic	aminoglycoside	1	s__Escherichia coli
MAG554	d__Bacteria;p__Pseudomonadota;c__Gammaproteobacteria;o__Enterobacterales;f__Enterobacteriaceae;g__Escherichia;s__Escherichia coli	p__Pseudomonadota	aminoglycoside antibiotic	aminoglycoside	1	s__Escherichia coli
MAG554	d__Bacteria;p__Pseudomonadota;c__Gammaproteobacteria;o__Enterobacterales;f__Enterobacteriaceae;g__Escherichia;s__Escherichia coli	p__Pseudomonadota	aminoglycoside antibiotic	aminoglycoside	1	s__Escherichia coli
MAG554	d__Bacteria;p__Pseudomonadota;c__Gammaproteobacteria;o__Enterobacterales;f__Enterobacteriaceae;g__Escherichia;s__Escherichia coli	p__Pseudomonadota	aminocoumarin antibiotic	aminocoumarin	1	s__Escherichia coli
MAG554	d__Bacteria;p__Pseudomonadota;c__Gammaproteobacteria;o__Enterobacterales;f__Enterobacteriaceae;g__Escherichia;s__Escherichia coli	p__Pseudomonadota	aminocoumarin antibiotic	aminocoumarin	1	s__Escherichia coli
MAG554	d__Bacteria;p__Pseudomonadota;c__Gammaproteobacteria;o__Enterobacterales;f__Enterobacteriaceae;g__Escherichia;s__Escherichia coli	p__Pseudomonadota	aminocoumarin antibiotic	aminocoumarin	1	s__Escherichia coli
MAG498	d__Bacteria;p__Pseudomonadota;c__Gammaproteobacteria;o__Enterobacterales;f__Enterobacteriaceae;g__Escherichia;s__Escherichia coli	p__Pseudomonadota	disinfecting agents and antiseptics	Triclosan	4	s__Escherichia coli
MAG498	d__Bacteria;p__Pseudomonadota;c__Gammaproteobacteria;o__Enterobacterales;f__Enterobacteriaceae;g__Escherichia;s__Escherichia coli	p__Pseudomonadota	tetracycline antibiotic	tetracycline	6	s__Escherichia coli
MAG498	d__Bacteria;p__Pseudomonadota;c__Gammaproteobacteria;o__Enterobacterales;f__Enterobacteriaceae;g__Escherichia;s__Escherichia coli	p__Pseudomonadota	tetracycline antibiotic	tetracycline	1	s__Escherichia coli
MAG498	d__Bacteria;p__Pseudomonadota;c__Gammaproteobacteria;o__Enterobacterales;f__Enterobacteriaceae;g__Escherichia;s__Escherichia coli	p__Pseudomonadota	tetracycline antibiotic	tetracycline	2	s__Escherichia coli
MAG498	d__Bacteria;p__Pseudomonadota;c__Gammaproteobacteria;o__Enterobacterales;f__Enterobacteriaceae;g__Escherichia;s__Escherichia coli	p__Pseudomonadota	tetracycline antibiotic	tetracycline	1	s__Escherichia coli
MAG498	d__Bacteria;p__Pseudomonadota;c__Gammaproteobacteria;o__Enterobacterales;f__Enterobacteriaceae;g__Escherichia;s__Escherichia coli	p__Pseudomonadota	tetracycline antibiotic	tetracycline	1	s__Escherichia coli
MAG498	d__Bacteria;p__Pseudomonadota;c__Gammaproteobacteria;o__Enterobacterales;f__Enterobacteriaceae;g__Escherichia;s__Escherichia coli	p__Pseudomonadota	tetracycline antibiotic	tetracycline	1	s__Escherichia coli
MAG498	d__Bacteria;p__Pseudomonadota;c__Gammaproteobacteria;o__Enterobacterales;f__Enterobacteriaceae;g__Escherichia;s__Escherichia coli	p__Pseudomonadota	tetracycline antibiotic	tetracycline	1	s__Escherichia coli
MAG498	d__Bacteria;p__Pseudomonadota;c__Gammaproteobacteria;o__Enterobacterales;f__Enterobacteriaceae;g__Escherichia;s__Escherichia coli	p__Pseudomonadota	tetracycline antibiotic	tetracycline	1	s__Escherichia coli
MAG498	d__Bacteria;p__Pseudomonadota;c__Gammaproteobacteria;o__Enterobacterales;f__Enterobacteriaceae;g__Escherichia;s__Escherichia coli	p__Pseudomonadota	tetracycline antibiotic	tetracycline	1	s__Escherichia coli
MAG498	d__Bacteria;p__Pseudomonadota;c__Gammaproteobacteria;o__Enterobacterales;f__Enterobacteriaceae;g__Escherichia;s__Escherichia coli	p__Pseudomonadota	rifamycin antibiotic	rifamycin	1	s__Escherichia coli
MAG498	d__Bacteria;p__Pseudomonadota;c__Gammaproteobacteria;o__Enterobacterales;f__Enterobacteriaceae;g__Escherichia;s__Escherichia coli	p__Pseudomonadota	rifamycin antibiotic	rifamycin	1	s__Escherichia coli
MAG498	d__Bacteria;p__Pseudomonadota;c__Gammaproteobacteria;o__Enterobacterales;f__Enterobacteriaceae;g__Escherichia;s__Escherichia coli	p__Pseudomonadota	pyrazine antibiotic	pyrazine	3	s__Escherichia coli
MAG498	d__Bacteria;p__Pseudomonadota;c__Gammaproteobacteria;o__Enterobacterales;f__Enterobacteriaceae;g__Escherichia;s__Escherichia coli	p__Pseudomonadota	pleuromutilin antibiotic	pleuromutilin	3	s__Escherichia coli
MAG498	d__Bacteria;p__Pseudomonadota;c__Gammaproteobacteria;o__Enterobacterales;f__Enterobacteriaceae;g__Escherichia;s__Escherichia coli	p__Pseudomonadota	pleuromutilin antibiotic	pleuromutilin	1	s__Escherichia coli
MAG498	d__Bacteria;p__Pseudomonadota;c__Gammaproteobacteria;o__Enterobacterales;f__Enterobacteriaceae;g__Escherichia;s__Escherichia coli	p__Pseudomonadota	phosphonic acid antibiotic	phosphonic acid	4	s__Escherichia coli
MAG498	d__Bacteria;p__Pseudomonadota;c__Gammaproteobacteria;o__Enterobacterales;f__Enterobacteriaceae;g__Escherichia;s__Escherichia coli	p__Pseudomonadota	phosphonic acid antibiotic	phosphonic acid	1	s__Escherichia coli
MAG498	d__Bacteria;p__Pseudomonadota;c__Gammaproteobacteria;o__Enterobacterales;f__Enterobacteriaceae;g__Escherichia;s__Escherichia coli	p__Pseudomonadota	phosphonic acid antibiotic	phosphonic acid	6	s__Escherichia coli
MAG498	d__Bacteria;p__Pseudomonadota;c__Gammaproteobacteria;o__Enterobacterales;f__Enterobacteriaceae;g__Escherichia;s__Escherichia coli	p__Pseudomonadota	phosphonic acid antibiotic	phosphonic acid	1	s__Escherichia coli
MAG498	d__Bacteria;p__Pseudomonadota;c__Gammaproteobacteria;o__Enterobacterales;f__Enterobacteriaceae;g__Escherichia;s__Escherichia coli	p__Pseudomonadota	phosphonic acid antibiotic	phosphonic acid	2	s__Escherichia coli
MAG498	d__Bacteria;p__Pseudomonadota;c__Gammaproteobacteria;o__Enterobacterales;f__Enterobacteriaceae;g__Escherichia;s__Escherichia coli	p__Pseudomonadota	phosphonic acid antibiotic	phosphonic acid	1	s__Escherichia coli
MAG498	d__Bacteria;p__Pseudomonadota;c__Gammaproteobacteria;o__Enterobacterales;f__Enterobacteriaceae;g__Escherichia;s__Escherichia coli	p__Pseudomonadota	phosphonic acid antibiotic	phosphonic acid	1	s__Escherichia coli
MAG498	d__Bacteria;p__Pseudomonadota;c__Gammaproteobacteria;o__Enterobacterales;f__Enterobacteriaceae;g__Escherichia;s__Escherichia coli	p__Pseudomonadota	phosphonic acid antibiotic	phosphonic acid	1	s__Escherichia coli
MAG498	d__Bacteria;p__Pseudomonadota;c__Gammaproteobacteria;o__Enterobacterales;f__Enterobacteriaceae;g__Escherichia;s__Escherichia coli	p__Pseudomonadota	phosphonic acid antibiotic	phosphonic acid	1	s__Escherichia coli
MAG498	d__Bacteria;p__Pseudomonadota;c__Gammaproteobacteria;o__Enterobacterales;f__Enterobacteriaceae;g__Escherichia;s__Escherichia coli	p__Pseudomonadota	phenicol antibiotic	phenicol	2	s__Escherichia coli
MAG498	d__Bacteria;p__Pseudomonadota;c__Gammaproteobacteria;o__Enterobacterales;f__Enterobacteriaceae;g__Escherichia;s__Escherichia coli	p__Pseudomonadota	phenicol antibiotic	phenicol	1	s__Escherichia coli
MAG498	d__Bacteria;p__Pseudomonadota;c__Gammaproteobacteria;o__Enterobacterales;f__Enterobacteriaceae;g__Escherichia;s__Escherichia coli	p__Pseudomonadota	phenicol antibiotic	phenicol	1	s__Escherichia coli
MAG498	d__Bacteria;p__Pseudomonadota;c__Gammaproteobacteria;o__Enterobacterales;f__Enterobacteriaceae;g__Escherichia;s__Escherichia coli	p__Pseudomonadota	phenicol antibiotic	phenicol	1	s__Escherichia coli
MAG498	d__Bacteria;p__Pseudomonadota;c__Gammaproteobacteria;o__Enterobacterales;f__Enterobacteriaceae;g__Escherichia;s__Escherichia coli	p__Pseudomonadota	peptide antibiotic	peptide	2	s__Escherichia coli
MAG498	d__Bacteria;p__Pseudomonadota;c__Gammaproteobacteria;o__Enterobacterales;f__Enterobacteriaceae;g__Escherichia;s__Escherichia coli	p__Pseudomonadota	peptide antibiotic	peptide	1	s__Escherichia coli
MAG498	d__Bacteria;p__Pseudomonadota;c__Gammaproteobacteria;o__Enterobacterales;f__Enterobacteriaceae;g__Escherichia;s__Escherichia coli	p__Pseudomonadota	peptide antibiotic	peptide	1	s__Escherichia coli
MAG498	d__Bacteria;p__Pseudomonadota;c__Gammaproteobacteria;o__Enterobacterales;f__Enterobacteriaceae;g__Escherichia;s__Escherichia coli	p__Pseudomonadota	peptide antibiotic	peptide	1	s__Escherichia coli
MAG498	d__Bacteria;p__Pseudomonadota;c__Gammaproteobacteria;o__Enterobacterales;f__Enterobacteriaceae;g__Escherichia;s__Escherichia coli	p__Pseudomonadota	peptide antibiotic	peptide	3	s__Escherichia coli
MAG498	d__Bacteria;p__Pseudomonadota;c__Gammaproteobacteria;o__Enterobacterales;f__Enterobacteriaceae;g__Escherichia;s__Escherichia coli	p__Pseudomonadota	peptide antibiotic	peptide	1	s__Escherichia coli
MAG498	d__Bacteria;p__Pseudomonadota;c__Gammaproteobacteria;o__Enterobacterales;f__Enterobacteriaceae;g__Escherichia;s__Escherichia coli	p__Pseudomonadota	peptide antibiotic	peptide	1	s__Escherichia coli
MAG498	d__Bacteria;p__Pseudomonadota;c__Gammaproteobacteria;o__Enterobacterales;f__Enterobacteriaceae;g__Escherichia;s__Escherichia coli	p__Pseudomonadota	peptide antibiotic	peptide	1	s__Escherichia coli
MAG498	d__Bacteria;p__Pseudomonadota;c__Gammaproteobacteria;o__Enterobacterales;f__Enterobacteriaceae;g__Escherichia;s__Escherichia coli	p__Pseudomonadota	peptide antibiotic	peptide	1	s__Escherichia coli
MAG498	d__Bacteria;p__Pseudomonadota;c__Gammaproteobacteria;o__Enterobacterales;f__Enterobacteriaceae;g__Escherichia;s__Escherichia coli	p__Pseudomonadota	peptide antibiotic	peptide	1	s__Escherichia coli
MAG498	d__Bacteria;p__Pseudomonadota;c__Gammaproteobacteria;o__Enterobacterales;f__Enterobacteriaceae;g__Escherichia;s__Escherichia coli	p__Pseudomonadota	peptide antibiotic	peptide	2	s__Escherichia coli
MAG498	d__Bacteria;p__Pseudomonadota;c__Gammaproteobacteria;o__Enterobacterales;f__Enterobacteriaceae;g__Escherichia;s__Escherichia coli	p__Pseudomonadota	peptide antibiotic	peptide	1	s__Escherichia coli
MAG498	d__Bacteria;p__Pseudomonadota;c__Gammaproteobacteria;o__Enterobacterales;f__Enterobacteriaceae;g__Escherichia;s__Escherichia coli	p__Pseudomonadota	peptide antibiotic	peptide	1	s__Escherichia coli
MAG498	d__Bacteria;p__Pseudomonadota;c__Gammaproteobacteria;o__Enterobacterales;f__Enterobacteriaceae;g__Escherichia;s__Escherichia coli	p__Pseudomonadota	peptide antibiotic	peptide	2	s__Escherichia coli
MAG498	d__Bacteria;p__Pseudomonadota;c__Gammaproteobacteria;o__Enterobacterales;f__Enterobacteriaceae;g__Escherichia;s__Escherichia coli	p__Pseudomonadota	peptide antibiotic	peptide	3	s__Escherichia coli
MAG498	d__Bacteria;p__Pseudomonadota;c__Gammaproteobacteria;o__Enterobacterales;f__Enterobacteriaceae;g__Escherichia;s__Escherichia coli	p__Pseudomonadota	peptide antibiotic	peptide	5	s__Escherichia coli
MAG498	d__Bacteria;p__Pseudomonadota;c__Gammaproteobacteria;o__Enterobacterales;f__Enterobacteriaceae;g__Escherichia;s__Escherichia coli	p__Pseudomonadota	peptide antibiotic	peptide	1	s__Escherichia coli
MAG498	d__Bacteria;p__Pseudomonadota;c__Gammaproteobacteria;o__Enterobacterales;f__Enterobacteriaceae;g__Escherichia;s__Escherichia coli	p__Pseudomonadota	peptide antibiotic	peptide	1	s__Escherichia coli
MAG498	d__Bacteria;p__Pseudomonadota;c__Gammaproteobacteria;o__Enterobacterales;f__Enterobacteriaceae;g__Escherichia;s__Escherichia coli	p__Pseudomonadota	peptide antibiotic	peptide	2	s__Escherichia coli
MAG498	d__Bacteria;p__Pseudomonadota;c__Gammaproteobacteria;o__Enterobacterales;f__Enterobacteriaceae;g__Escherichia;s__Escherichia coli	p__Pseudomonadota	peptide antibiotic	peptide	1	s__Escherichia coli
MAG498	d__Bacteria;p__Pseudomonadota;c__Gammaproteobacteria;o__Enterobacterales;f__Enterobacteriaceae;g__Escherichia;s__Escherichia coli	p__Pseudomonadota	peptide antibiotic	peptide	2	s__Escherichia coli
MAG498	d__Bacteria;p__Pseudomonadota;c__Gammaproteobacteria;o__Enterobacterales;f__Enterobacteriaceae;g__Escherichia;s__Escherichia coli	p__Pseudomonadota	nitroimidazole antibiotic	nitroimidazole	1	s__Escherichia coli
MAG498	d__Bacteria;p__Pseudomonadota;c__Gammaproteobacteria;o__Enterobacterales;f__Enterobacteriaceae;g__Escherichia;s__Escherichia coli	p__Pseudomonadota	nitroimidazole antibiotic	nitroimidazole	1	s__Escherichia coli
MAG498	d__Bacteria;p__Pseudomonadota;c__Gammaproteobacteria;o__Enterobacterales;f__Enterobacteriaceae;g__Escherichia;s__Escherichia coli	p__Pseudomonadota	nitrofuran antibiotic	nitrofuran	2	s__Escherichia coli
MAG498	d__Bacteria;p__Pseudomonadota;c__Gammaproteobacteria;o__Enterobacterales;f__Enterobacteriaceae;g__Escherichia;s__Escherichia coli	p__Pseudomonadota	mupirocin-like antibiotic	mupirocin-like	1	s__Escherichia coli
MAG498	d__Bacteria;p__Pseudomonadota;c__Gammaproteobacteria;o__Enterobacterales;f__Enterobacteriaceae;g__Escherichia;s__Escherichia coli	p__Pseudomonadota	mupirocin-like antibiotic	mupirocin-like	2	s__Escherichia coli
MAG498	d__Bacteria;p__Pseudomonadota;c__Gammaproteobacteria;o__Enterobacterales;f__Enterobacteriaceae;g__Escherichia;s__Escherichia coli	p__Pseudomonadota	cephalosporin;cephamycin;fluoroquinolone antibiotic;penam	Multidrug	1	s__Escherichia coli
MAG498	d__Bacteria;p__Pseudomonadota;c__Gammaproteobacteria;o__Enterobacterales;f__Enterobacteriaceae;g__Escherichia;s__Escherichia coli	p__Pseudomonadota	cephalosporin;cephamycin;fluoroquinolone antibiotic;penam	Multidrug	1	s__Escherichia coli
MAG498	d__Bacteria;p__Pseudomonadota;c__Gammaproteobacteria;o__Enterobacterales;f__Enterobacteriaceae;g__Escherichia;s__Escherichia coli	p__Pseudomonadota	cephalosporin;cephamycin;disinfecting agents and antiseptics;fluoroquinolone antibiotic;glycylcycline;penam;phenicol antibiotic;rifamycin antibiotic;tetracycline antibiotic	Multidrug	1	s__Escherichia coli
MAG498	d__Bacteria;p__Pseudomonadota;c__Gammaproteobacteria;o__Enterobacterales;f__Enterobacteriaceae;g__Escherichia;s__Escherichia coli	p__Pseudomonadota	fluoroquinolone antibiotic;macrolide antibiotic;penam	Multidrug	1	s__Escherichia coli
MAG498	d__Bacteria;p__Pseudomonadota;c__Gammaproteobacteria;o__Enterobacterales;f__Enterobacteriaceae;g__Escherichia;s__Escherichia coli	p__Pseudomonadota	lincosamide antibiotic;pleuromutilin antibiotic;streptogramin A antibiotic;streptogramin antibiotic	Multidrug	1	s__Escherichia coli
MAG498	d__Bacteria;p__Pseudomonadota;c__Gammaproteobacteria;o__Enterobacterales;f__Enterobacteriaceae;g__Escherichia;s__Escherichia coli	p__Pseudomonadota	cephalosporin;disinfecting agents and antiseptics;fluoroquinolone antibiotic;glycylcycline;penam;phenicol antibiotic;rifamycin antibiotic;tetracycline antibiotic	Multidrug	2	s__Escherichia coli
MAG498	d__Bacteria;p__Pseudomonadota;c__Gammaproteobacteria;o__Enterobacterales;f__Enterobacteriaceae;g__Escherichia;s__Escherichia coli	p__Pseudomonadota	cephalosporin;disinfecting agents and antiseptics;fluoroquinolone antibiotic;glycylcycline;penam;phenicol antibiotic;rifamycin antibiotic;tetracycline antibiotic	Multidrug	1	s__Escherichia coli
MAG498	d__Bacteria;p__Pseudomonadota;c__Gammaproteobacteria;o__Enterobacterales;f__Enterobacteriaceae;g__Escherichia;s__Escherichia coli	p__Pseudomonadota	fluoroquinolone antibiotic;tetracycline antibiotic	Multidrug	1	s__Escherichia coli
MAG498	d__Bacteria;p__Pseudomonadota;c__Gammaproteobacteria;o__Enterobacterales;f__Enterobacteriaceae;g__Escherichia;s__Escherichia coli	p__Pseudomonadota	cephalosporin;disinfecting agents and antiseptics;fluoroquinolone antibiotic;glycylcycline;penam;phenicol antibiotic;rifamycin antibiotic;tetracycline antibiotic	Multidrug	1	s__Escherichia coli
MAG498	d__Bacteria;p__Pseudomonadota;c__Gammaproteobacteria;o__Enterobacterales;f__Enterobacteriaceae;g__Escherichia;s__Escherichia coli	p__Pseudomonadota	disinfecting agents and antiseptics;isoniazid-like antibiotic	Multidrug	1	s__Escherichia coli
MAG498	d__Bacteria;p__Pseudomonadota;c__Gammaproteobacteria;o__Enterobacterales;f__Enterobacteriaceae;g__Escherichia;s__Escherichia coli	p__Pseudomonadota	sulfonamide antibiotic;sulfone antibiotic	Multidrug	1	s__Escherichia coli
MAG498	d__Bacteria;p__Pseudomonadota;c__Gammaproteobacteria;o__Enterobacterales;f__Enterobacteriaceae;g__Escherichia;s__Escherichia coli	p__Pseudomonadota	fluoroquinolone antibiotic;nybomycin-like antibiotic	Multidrug	3	s__Escherichia coli
MAG498	d__Bacteria;p__Pseudomonadota;c__Gammaproteobacteria;o__Enterobacterales;f__Enterobacteriaceae;g__Escherichia;s__Escherichia coli	p__Pseudomonadota	disinfecting agents and antiseptics;tetracycline antibiotic	Multidrug	3	s__Escherichia coli
MAG498	d__Bacteria;p__Pseudomonadota;c__Gammaproteobacteria;o__Enterobacterales;f__Enterobacteriaceae;g__Escherichia;s__Escherichia coli	p__Pseudomonadota	aminoglycoside antibiotic;fluoroquinolone antibiotic	Multidrug	1	s__Escherichia coli
MAG498	d__Bacteria;p__Pseudomonadota;c__Gammaproteobacteria;o__Enterobacterales;f__Enterobacteriaceae;g__Escherichia;s__Escherichia coli	p__Pseudomonadota	carbapenem;cephalosporin;cephamycin;monobactam;penam;penem	Multidrug	1	s__Escherichia coli
MAG498	d__Bacteria;p__Pseudomonadota;c__Gammaproteobacteria;o__Enterobacterales;f__Enterobacteriaceae;g__Escherichia;s__Escherichia coli	p__Pseudomonadota	peptide antibiotic;rifamycin antibiotic	Multidrug	2	s__Escherichia coli
MAG498	d__Bacteria;p__Pseudomonadota;c__Gammaproteobacteria;o__Enterobacterales;f__Enterobacteriaceae;g__Escherichia;s__Escherichia coli	p__Pseudomonadota	cephalosporin;disinfecting agents and antiseptics;fluoroquinolone antibiotic;glycylcycline;penam;phenicol antibiotic;rifamycin antibiotic;tetracycline antibiotic	Multidrug	1	s__Escherichia coli
MAG498	d__Bacteria;p__Pseudomonadota;c__Gammaproteobacteria;o__Enterobacterales;f__Enterobacteriaceae;g__Escherichia;s__Escherichia coli	p__Pseudomonadota	carbapenem;cephalosporin;cephamycin;disinfecting agents and antiseptics;fluoroquinolone antibiotic;glycylcycline;monobactam;penam;penem;phenicol antibiotic;rifamycin antibiotic;tetracycline antibiotic	Multidrug	2	s__Escherichia coli
MAG498	d__Bacteria;p__Pseudomonadota;c__Gammaproteobacteria;o__Enterobacterales;f__Enterobacteriaceae;g__Escherichia;s__Escherichia coli	p__Pseudomonadota	cephalosporin;cephamycin;fluoroquinolone antibiotic;macrolide antibiotic;penam;tetracycline antibiotic	Multidrug	2	s__Escherichia coli
MAG498	d__Bacteria;p__Pseudomonadota;c__Gammaproteobacteria;o__Enterobacterales;f__Enterobacteriaceae;g__Escherichia;s__Escherichia coli	p__Pseudomonadota	carbapenem;cephalosporin;cephamycin;monobactam;penam	Multidrug	1	s__Escherichia coli
MAG498	d__Bacteria;p__Pseudomonadota;c__Gammaproteobacteria;o__Enterobacterales;f__Enterobacteriaceae;g__Escherichia;s__Escherichia coli	p__Pseudomonadota	fluoroquinolone antibiotic;peptide antibiotic;rifamycin antibiotic	Multidrug	1	s__Escherichia coli
MAG498	d__Bacteria;p__Pseudomonadota;c__Gammaproteobacteria;o__Enterobacterales;f__Enterobacteriaceae;g__Escherichia;s__Escherichia coli	p__Pseudomonadota	macrolide antibiotic;peptide antibiotic	Multidrug	1	s__Escherichia coli
MAG498	d__Bacteria;p__Pseudomonadota;c__Gammaproteobacteria;o__Enterobacterales;f__Enterobacteriaceae;g__Escherichia;s__Escherichia coli	p__Pseudomonadota	aminoglycoside antibiotic;cephalosporin;disinfecting agents and antiseptics;macrolide antibiotic;peptide antibiotic;rifamycin antibiotic;tetracycline antibiotic	Multidrug	1	s__Escherichia coli
MAG498	d__Bacteria;p__Pseudomonadota;c__Gammaproteobacteria;o__Enterobacterales;f__Enterobacteriaceae;g__Escherichia;s__Escherichia coli	p__Pseudomonadota	aminoglycoside antibiotic;cephalosporin;disinfecting agents and antiseptics;macrolide antibiotic;peptide antibiotic;rifamycin antibiotic;tetracycline antibiotic	Multidrug	1	s__Escherichia coli
MAG498	d__Bacteria;p__Pseudomonadota;c__Gammaproteobacteria;o__Enterobacterales;f__Enterobacteriaceae;g__Escherichia;s__Escherichia coli	p__Pseudomonadota	carbapenem;cephalosporin;cephamycin;monobactam;penam;penem	Multidrug	3	s__Escherichia coli
MAG498	d__Bacteria;p__Pseudomonadota;c__Gammaproteobacteria;o__Enterobacterales;f__Enterobacteriaceae;g__Escherichia;s__Escherichia coli	p__Pseudomonadota	carbapenem;cephalosporin;cephamycin;monobactam;penam	Multidrug	2	s__Escherichia coli
MAG498	d__Bacteria;p__Pseudomonadota;c__Gammaproteobacteria;o__Enterobacterales;f__Enterobacteriaceae;g__Escherichia;s__Escherichia coli	p__Pseudomonadota	macrolide antibiotic;peptide antibiotic	Multidrug	1	s__Escherichia coli
MAG498	d__Bacteria;p__Pseudomonadota;c__Gammaproteobacteria;o__Enterobacterales;f__Enterobacteriaceae;g__Escherichia;s__Escherichia coli	p__Pseudomonadota	aminocoumarin antibiotic;carbapenem;peptide antibiotic;rifamycin antibiotic	Multidrug	1	s__Escherichia coli
MAG498	d__Bacteria;p__Pseudomonadota;c__Gammaproteobacteria;o__Enterobacterales;f__Enterobacteriaceae;g__Escherichia;s__Escherichia coli	p__Pseudomonadota	carbapenem;cephalosporin;cephamycin;monobactam;penam;penem	Multidrug	1	s__Escherichia coli
MAG498	d__Bacteria;p__Pseudomonadota;c__Gammaproteobacteria;o__Enterobacterales;f__Enterobacteriaceae;g__Escherichia;s__Escherichia coli	p__Pseudomonadota	diarylquinoline antibiotic;fluoroquinolone antibiotic	Multidrug	1	s__Escherichia coli
MAG498	d__Bacteria;p__Pseudomonadota;c__Gammaproteobacteria;o__Enterobacterales;f__Enterobacteriaceae;g__Escherichia;s__Escherichia coli	p__Pseudomonadota	disinfecting agents and antiseptics;isoniazid-like antibiotic	Multidrug	1	s__Escherichia coli
MAG498	d__Bacteria;p__Pseudomonadota;c__Gammaproteobacteria;o__Enterobacterales;f__Enterobacteriaceae;g__Escherichia;s__Escherichia coli	p__Pseudomonadota	carbapenem;cephalosporin;cephamycin;monobactam;penam	Multidrug	2	s__Escherichia coli
MAG498	d__Bacteria;p__Pseudomonadota;c__Gammaproteobacteria;o__Enterobacterales;f__Enterobacteriaceae;g__Escherichia;s__Escherichia coli	p__Pseudomonadota	carbapenem;cephalosporin;cephamycin;monobactam;penam	Multidrug	1	s__Escherichia coli
MAG498	d__Bacteria;p__Pseudomonadota;c__Gammaproteobacteria;o__Enterobacterales;f__Enterobacteriaceae;g__Escherichia;s__Escherichia coli	p__Pseudomonadota	glycopeptide antibiotic;macrolide antibiotic	Multidrug	1	s__Escherichia coli
MAG498	d__Bacteria;p__Pseudomonadota;c__Gammaproteobacteria;o__Enterobacterales;f__Enterobacteriaceae;g__Escherichia;s__Escherichia coli	p__Pseudomonadota	carbapenem;cephalosporin;cephamycin;penam	Multidrug	1	s__Escherichia coli
MAG498	d__Bacteria;p__Pseudomonadota;c__Gammaproteobacteria;o__Enterobacterales;f__Enterobacteriaceae;g__Escherichia;s__Escherichia coli	p__Pseudomonadota	aminoglycoside antibiotic;carbapenem;fluoroquinolone antibiotic;macrolide antibiotic;tetracycline antibiotic	Multidrug	1	s__Escherichia coli
MAG498	d__Bacteria;p__Pseudomonadota;c__Gammaproteobacteria;o__Enterobacterales;f__Enterobacteriaceae;g__Escherichia;s__Escherichia coli	p__Pseudomonadota	aminocoumarin antibiotic;aminoglycoside antibiotic;carbapenem;cephalosporin;cephamycin;diaminopyrimidine antibiotic;disinfecting agents and antiseptics;fluoroquinolone antibiotic;macrolide antibiotic;monobactam;penam;penem;peptide antibiotic;phenicol antibiotic;sulfonamide antibiotic;tetracycline antibiotic	Multidrug	1	s__Escherichia coli
MAG498	d__Bacteria;p__Pseudomonadota;c__Gammaproteobacteria;o__Enterobacterales;f__Enterobacteriaceae;g__Escherichia;s__Escherichia coli	p__Pseudomonadota	aminoglycoside antibiotic;carbapenem;cephalosporin;cephamycin;disinfecting agents and antiseptics;fluoroquinolone antibiotic;macrolide antibiotic;monobactam;penam;penem;phenicol antibiotic;tetracycline antibiotic	Multidrug	2	s__Escherichia coli
MAG498	d__Bacteria;p__Pseudomonadota;c__Gammaproteobacteria;o__Enterobacterales;f__Enterobacteriaceae;g__Escherichia;s__Escherichia coli	p__Pseudomonadota	aminoglycoside antibiotic;carbapenem;cephalosporin;cephamycin;disinfecting agents and antiseptics;fluoroquinolone antibiotic;macrolide antibiotic;monobactam;penam;penem;phenicol antibiotic;tetracycline antibiotic	Multidrug	1	s__Escherichia coli
MAG498	d__Bacteria;p__Pseudomonadota;c__Gammaproteobacteria;o__Enterobacterales;f__Enterobacteriaceae;g__Escherichia;s__Escherichia coli	p__Pseudomonadota	aminocoumarin antibiotic;aminoglycoside antibiotic;carbapenem;cephalosporin;cephamycin;diaminopyrimidine antibiotic;fluoroquinolone antibiotic;macrolide antibiotic;monobactam;penam;penem;peptide antibiotic;phenicol antibiotic;sulfonamide antibiotic;tetracycline antibiotic	Multidrug	1	s__Escherichia coli
MAG498	d__Bacteria;p__Pseudomonadota;c__Gammaproteobacteria;o__Enterobacterales;f__Enterobacteriaceae;g__Escherichia;s__Escherichia coli	p__Pseudomonadota	carbapenem;cephalosporin;monobactam;penam	Multidrug	4	s__Escherichia coli
MAG498	d__Bacteria;p__Pseudomonadota;c__Gammaproteobacteria;o__Enterobacterales;f__Enterobacteriaceae;g__Escherichia;s__Escherichia coli	p__Pseudomonadota	macrolide antibiotic;peptide antibiotic	Multidrug	1	s__Escherichia coli
MAG498	d__Bacteria;p__Pseudomonadota;c__Gammaproteobacteria;o__Enterobacterales;f__Enterobacteriaceae;g__Escherichia;s__Escherichia coli	p__Pseudomonadota	aminoglycoside antibiotic;penam;tetracycline antibiotic	Multidrug	3	s__Escherichia coli
MAG498	d__Bacteria;p__Pseudomonadota;c__Gammaproteobacteria;o__Enterobacterales;f__Enterobacteriaceae;g__Escherichia;s__Escherichia coli	p__Pseudomonadota	carbapenem;cephalosporin;cephamycin;disinfecting agents and antiseptics;fluoroquinolone antibiotic;glycylcycline;monobactam;penam;penem;phenicol antibiotic;rifamycin antibiotic;tetracycline antibiotic	Multidrug	1	s__Escherichia coli
MAG498	d__Bacteria;p__Pseudomonadota;c__Gammaproteobacteria;o__Enterobacterales;f__Enterobacteriaceae;g__Escherichia;s__Escherichia coli	p__Pseudomonadota	carbapenem;cephalosporin;cephamycin;fluoroquinolone antibiotic;monobactam;penam;penem;phenicol antibiotic;tetracycline antibiotic	Multidrug	1	s__Escherichia coli
MAG498	d__Bacteria;p__Pseudomonadota;c__Gammaproteobacteria;o__Enterobacterales;f__Enterobacteriaceae;g__Escherichia;s__Escherichia coli	p__Pseudomonadota	aminocoumarin antibiotic;aminoglycoside antibiotic;carbapenem;cephalosporin;cephamycin;disinfecting agents and antiseptics;fluoroquinolone antibiotic;glycylcycline;macrolide antibiotic;penam;penem;peptide antibiotic;phenicol antibiotic;rifamycin antibiotic;tetracycline antibiotic	Multidrug	1	s__Escherichia coli
MAG498	d__Bacteria;p__Pseudomonadota;c__Gammaproteobacteria;o__Enterobacterales;f__Enterobacteriaceae;g__Escherichia;s__Escherichia coli	p__Pseudomonadota	cephalosporin;disinfecting agents and antiseptics;fluoroquinolone antibiotic;glycopeptide antibiotic;glycylcycline;oxazolidinone antibiotic;penam;phenicol antibiotic;rifamycin antibiotic;tetracycline antibiotic	Multidrug	1	s__Escherichia coli
MAG498	d__Bacteria;p__Pseudomonadota;c__Gammaproteobacteria;o__Enterobacterales;f__Enterobacteriaceae;g__Escherichia;s__Escherichia coli	p__Pseudomonadota	cephalosporin;disinfecting agents and antiseptics;fluoroquinolone antibiotic;glycylcycline;penam;phenicol antibiotic;rifamycin antibiotic;tetracycline antibiotic	Multidrug	2	s__Escherichia coli
MAG498	d__Bacteria;p__Pseudomonadota;c__Gammaproteobacteria;o__Enterobacterales;f__Enterobacteriaceae;g__Escherichia;s__Escherichia coli	p__Pseudomonadota	fluoroquinolone antibiotic;tetracycline antibiotic	Multidrug	2	s__Escherichia coli
MAG498	d__Bacteria;p__Pseudomonadota;c__Gammaproteobacteria;o__Enterobacterales;f__Enterobacteriaceae;g__Escherichia;s__Escherichia coli	p__Pseudomonadota	disinfecting agents and antiseptics;fluoroquinolone antibiotic	Multidrug	2	s__Escherichia coli
MAG498	d__Bacteria;p__Pseudomonadota;c__Gammaproteobacteria;o__Enterobacterales;f__Enterobacteriaceae;g__Escherichia;s__Escherichia coli	p__Pseudomonadota	aminocoumarin antibiotic;aminoglycoside antibiotic	Multidrug	3	s__Escherichia coli
MAG498	d__Bacteria;p__Pseudomonadota;c__Gammaproteobacteria;o__Enterobacterales;f__Enterobacteriaceae;g__Escherichia;s__Escherichia coli	p__Pseudomonadota	aminocoumarin antibiotic;aminoglycoside antibiotic	Multidrug	1	s__Escherichia coli
MAG498	d__Bacteria;p__Pseudomonadota;c__Gammaproteobacteria;o__Enterobacterales;f__Enterobacteriaceae;g__Escherichia;s__Escherichia coli	p__Pseudomonadota	disinfecting agents and antiseptics;fluoroquinolone antibiotic;nucleoside antibiotic;phenicol antibiotic	Multidrug	1	s__Escherichia coli
MAG498	d__Bacteria;p__Pseudomonadota;c__Gammaproteobacteria;o__Enterobacterales;f__Enterobacteriaceae;g__Escherichia;s__Escherichia coli	p__Pseudomonadota	aminoglycoside antibiotic;fluoroquinolone antibiotic	Multidrug	1	s__Escherichia coli
MAG498	d__Bacteria;p__Pseudomonadota;c__Gammaproteobacteria;o__Enterobacterales;f__Enterobacteriaceae;g__Escherichia;s__Escherichia coli	p__Pseudomonadota	lincosamide antibiotic;oxazolidinone antibiotic;phenicol antibiotic;pleuromutilin antibiotic;streptogramin A antibiotic;streptogramin antibiotic	Multidrug	1	s__Escherichia coli
MAG498	d__Bacteria;p__Pseudomonadota;c__Gammaproteobacteria;o__Enterobacterales;f__Enterobacteriaceae;g__Escherichia;s__Escherichia coli	p__Pseudomonadota	aminocoumarin antibiotic;aminoglycoside antibiotic	Multidrug	2	s__Escherichia coli
MAG498	d__Bacteria;p__Pseudomonadota;c__Gammaproteobacteria;o__Enterobacterales;f__Enterobacteriaceae;g__Escherichia;s__Escherichia coli	p__Pseudomonadota	fluoroquinolone antibiotic;macrolide antibiotic;rifamycin antibiotic	Multidrug	1	s__Escherichia coli
MAG498	d__Bacteria;p__Pseudomonadota;c__Gammaproteobacteria;o__Enterobacterales;f__Enterobacteriaceae;g__Escherichia;s__Escherichia coli	p__Pseudomonadota	fluoroquinolone antibiotic;macrolide antibiotic;rifamycin antibiotic	Multidrug	2	s__Escherichia coli
MAG498	d__Bacteria;p__Pseudomonadota;c__Gammaproteobacteria;o__Enterobacterales;f__Enterobacteriaceae;g__Escherichia;s__Escherichia coli	p__Pseudomonadota	fluoroquinolone antibiotic;macrolide antibiotic;penam;tetracycline antibiotic	Multidrug	2	s__Escherichia coli
MAG498	d__Bacteria;p__Pseudomonadota;c__Gammaproteobacteria;o__Enterobacterales;f__Enterobacteriaceae;g__Escherichia;s__Escherichia coli	p__Pseudomonadota	fluoroquinolone antibiotic;macrolide antibiotic;penam;tetracycline antibiotic	Multidrug	6	s__Escherichia coli
MAG498	d__Bacteria;p__Pseudomonadota;c__Gammaproteobacteria;o__Enterobacterales;f__Enterobacteriaceae;g__Escherichia;s__Escherichia coli	p__Pseudomonadota	fluoroquinolone antibiotic;macrolide antibiotic;penam	Multidrug	1	s__Escherichia coli
MAG498	d__Bacteria;p__Pseudomonadota;c__Gammaproteobacteria;o__Enterobacterales;f__Enterobacteriaceae;g__Escherichia;s__Escherichia coli	p__Pseudomonadota	fluoroquinolone antibiotic;macrolide antibiotic;penam	Multidrug	2	s__Escherichia coli
MAG498	d__Bacteria;p__Pseudomonadota;c__Gammaproteobacteria;o__Enterobacterales;f__Enterobacteriaceae;g__Escherichia;s__Escherichia coli	p__Pseudomonadota	carbapenem;cephalosporin;cephamycin;monobactam;penam;penem;phenicol antibiotic	Multidrug	1	s__Escherichia coli
MAG498	d__Bacteria;p__Pseudomonadota;c__Gammaproteobacteria;o__Enterobacterales;f__Enterobacteriaceae;g__Escherichia;s__Escherichia coli	p__Pseudomonadota	disinfecting agents and antiseptics;fluoroquinolone antibiotic	Multidrug	1	s__Escherichia coli
MAG498	d__Bacteria;p__Pseudomonadota;c__Gammaproteobacteria;o__Enterobacterales;f__Enterobacteriaceae;g__Escherichia;s__Escherichia coli	p__Pseudomonadota	fluoroquinolone antibiotic;nitroimidazole antibiotic;tetracycline antibiotic	Multidrug	1	s__Escherichia coli
MAG498	d__Bacteria;p__Pseudomonadota;c__Gammaproteobacteria;o__Enterobacterales;f__Enterobacteriaceae;g__Escherichia;s__Escherichia coli	p__Pseudomonadota	disinfecting agents and antiseptics;nucleoside antibiotic	Multidrug	2	s__Escherichia coli
MAG498	d__Bacteria;p__Pseudomonadota;c__Gammaproteobacteria;o__Enterobacterales;f__Enterobacteriaceae;g__Escherichia;s__Escherichia coli	p__Pseudomonadota	lincosamide antibiotic;pleuromutilin antibiotic;streptogramin A antibiotic;streptogramin B antibiotic;streptogramin antibiotic	Multidrug	1	s__Escherichia coli
MAG498	d__Bacteria;p__Pseudomonadota;c__Gammaproteobacteria;o__Enterobacterales;f__Enterobacteriaceae;g__Escherichia;s__Escherichia coli	p__Pseudomonadota	lincosamide antibiotic;pleuromutilin antibiotic;streptogramin antibiotic	Multidrug	1	s__Escherichia coli
MAG498	d__Bacteria;p__Pseudomonadota;c__Gammaproteobacteria;o__Enterobacterales;f__Enterobacteriaceae;g__Escherichia;s__Escherichia coli	p__Pseudomonadota	carbapenem;cephalosporin;cephamycin;monobactam;penam;penem;phenicol antibiotic	Multidrug	1	s__Escherichia coli
MAG498	d__Bacteria;p__Pseudomonadota;c__Gammaproteobacteria;o__Enterobacterales;f__Enterobacteriaceae;g__Escherichia;s__Escherichia coli	p__Pseudomonadota	fluoroquinolone antibiotic;macrolide antibiotic;penam	Multidrug	1	s__Escherichia coli
MAG498	d__Bacteria;p__Pseudomonadota;c__Gammaproteobacteria;o__Enterobacterales;f__Enterobacteriaceae;g__Escherichia;s__Escherichia coli	p__Pseudomonadota	fluoroquinolone antibiotic;macrolide antibiotic;penam	Multidrug	2	s__Escherichia coli
MAG498	d__Bacteria;p__Pseudomonadota;c__Gammaproteobacteria;o__Enterobacterales;f__Enterobacteriaceae;g__Escherichia;s__Escherichia coli	p__Pseudomonadota	disinfecting agents and antiseptics;fluoroquinolone antibiotic;lincosamide antibiotic;nucleoside antibiotic;phenicol antibiotic	Multidrug	2	s__Escherichia coli
MAG498	d__Bacteria;p__Pseudomonadota;c__Gammaproteobacteria;o__Enterobacterales;f__Enterobacteriaceae;g__Escherichia;s__Escherichia coli	p__Pseudomonadota	disinfecting agents and antiseptics;nucleoside antibiotic	Multidrug	2	s__Escherichia coli
MAG498	d__Bacteria;p__Pseudomonadota;c__Gammaproteobacteria;o__Enterobacterales;f__Enterobacteriaceae;g__Escherichia;s__Escherichia coli	p__Pseudomonadota	disinfecting agents and antiseptics;nucleoside antibiotic	Multidrug	2	s__Escherichia coli
MAG498	d__Bacteria;p__Pseudomonadota;c__Gammaproteobacteria;o__Enterobacterales;f__Enterobacteriaceae;g__Escherichia;s__Escherichia coli	p__Pseudomonadota	disinfecting agents and antiseptics;nucleoside antibiotic	Multidrug	2	s__Escherichia coli
MAG498	d__Bacteria;p__Pseudomonadota;c__Gammaproteobacteria;o__Enterobacterales;f__Enterobacteriaceae;g__Escherichia;s__Escherichia coli	p__Pseudomonadota	glycopeptide antibiotic;oxazolidinone antibiotic	Multidrug	8	s__Escherichia coli
MAG498	d__Bacteria;p__Pseudomonadota;c__Gammaproteobacteria;o__Enterobacterales;f__Enterobacteriaceae;g__Escherichia;s__Escherichia coli	p__Pseudomonadota	macrolide antibiotic;penam	Multidrug	1	s__Escherichia coli
MAG498	d__Bacteria;p__Pseudomonadota;c__Gammaproteobacteria;o__Enterobacterales;f__Enterobacteriaceae;g__Escherichia;s__Escherichia coli	p__Pseudomonadota	oxazolidinone antibiotic;phenicol antibiotic	Multidrug	1	s__Escherichia coli
MAG498	d__Bacteria;p__Pseudomonadota;c__Gammaproteobacteria;o__Enterobacterales;f__Enterobacteriaceae;g__Escherichia;s__Escherichia coli	p__Pseudomonadota	diaminopyrimidine antibiotic;fluoroquinolone antibiotic;phenicol antibiotic	Multidrug	1	s__Escherichia coli
MAG498	d__Bacteria;p__Pseudomonadota;c__Gammaproteobacteria;o__Enterobacterales;f__Enterobacteriaceae;g__Escherichia;s__Escherichia coli	p__Pseudomonadota	cephalosporin;disinfecting agents and antiseptics;fluoroquinolone antibiotic;glycylcycline;penam;phenicol antibiotic;rifamycin antibiotic;tetracycline antibiotic	Multidrug	1	s__Escherichia coli
MAG498	d__Bacteria;p__Pseudomonadota;c__Gammaproteobacteria;o__Enterobacterales;f__Enterobacteriaceae;g__Escherichia;s__Escherichia coli	p__Pseudomonadota	aminoglycoside antibiotic;cephalosporin;cephamycin;penam	Multidrug	1	s__Escherichia coli
MAG498	d__Bacteria;p__Pseudomonadota;c__Gammaproteobacteria;o__Enterobacterales;f__Enterobacteriaceae;g__Escherichia;s__Escherichia coli	p__Pseudomonadota	aminoglycoside antibiotic;cephalosporin;cephamycin;penam	Multidrug	1	s__Escherichia coli
MAG498	d__Bacteria;p__Pseudomonadota;c__Gammaproteobacteria;o__Enterobacterales;f__Enterobacteriaceae;g__Escherichia;s__Escherichia coli	p__Pseudomonadota	glycylcycline;tetracycline antibiotic	Multidrug	1	s__Escherichia coli
MAG498	d__Bacteria;p__Pseudomonadota;c__Gammaproteobacteria;o__Enterobacterales;f__Enterobacteriaceae;g__Escherichia;s__Escherichia coli	p__Pseudomonadota	streptogramin A antibiotic;streptogramin antibiotic	Multidrug	1	s__Escherichia coli
MAG498	d__Bacteria;p__Pseudomonadota;c__Gammaproteobacteria;o__Enterobacterales;f__Enterobacteriaceae;g__Escherichia;s__Escherichia coli	p__Pseudomonadota	lincosamide antibiotic;pleuromutilin antibiotic;streptogramin A antibiotic;streptogramin antibiotic	Multidrug	1	s__Escherichia coli
MAG498	d__Bacteria;p__Pseudomonadota;c__Gammaproteobacteria;o__Enterobacterales;f__Enterobacteriaceae;g__Escherichia;s__Escherichia coli	p__Pseudomonadota	lincosamide antibiotic;pleuromutilin antibiotic;streptogramin A antibiotic;streptogramin antibiotic	Multidrug	1	s__Escherichia coli
MAG498	d__Bacteria;p__Pseudomonadota;c__Gammaproteobacteria;o__Enterobacterales;f__Enterobacteriaceae;g__Escherichia;s__Escherichia coli	p__Pseudomonadota	lincosamide antibiotic;macrolide antibiotic;streptogramin A antibiotic;streptogramin B antibiotic;streptogramin antibiotic	MLS	1	s__Escherichia coli
MAG498	d__Bacteria;p__Pseudomonadota;c__Gammaproteobacteria;o__Enterobacterales;f__Enterobacteriaceae;g__Escherichia;s__Escherichia coli	p__Pseudomonadota	macrolide antibiotic	macrolide	1	s__Escherichia coli
MAG498	d__Bacteria;p__Pseudomonadota;c__Gammaproteobacteria;o__Enterobacterales;f__Enterobacteriaceae;g__Escherichia;s__Escherichia coli	p__Pseudomonadota	macrolide antibiotic	macrolide	1	s__Escherichia coli
MAG498	d__Bacteria;p__Pseudomonadota;c__Gammaproteobacteria;o__Enterobacterales;f__Enterobacteriaceae;g__Escherichia;s__Escherichia coli	p__Pseudomonadota	macrolide antibiotic	macrolide	3	s__Escherichia coli
MAG498	d__Bacteria;p__Pseudomonadota;c__Gammaproteobacteria;o__Enterobacterales;f__Enterobacteriaceae;g__Escherichia;s__Escherichia coli	p__Pseudomonadota	macrolide antibiotic	macrolide	2	s__Escherichia coli
MAG498	d__Bacteria;p__Pseudomonadota;c__Gammaproteobacteria;o__Enterobacterales;f__Enterobacteriaceae;g__Escherichia;s__Escherichia coli	p__Pseudomonadota	isoniazid-like antibiotic	isoniazid-like	1	s__Escherichia coli
MAG498	d__Bacteria;p__Pseudomonadota;c__Gammaproteobacteria;o__Enterobacterales;f__Enterobacteriaceae;g__Escherichia;s__Escherichia coli	p__Pseudomonadota	glycopeptide antibiotic	glycopeptide	2	s__Escherichia coli
MAG498	d__Bacteria;p__Pseudomonadota;c__Gammaproteobacteria;o__Enterobacterales;f__Enterobacteriaceae;g__Escherichia;s__Escherichia coli	p__Pseudomonadota	glycopeptide antibiotic	glycopeptide	1	s__Escherichia coli
MAG498	d__Bacteria;p__Pseudomonadota;c__Gammaproteobacteria;o__Enterobacterales;f__Enterobacteriaceae;g__Escherichia;s__Escherichia coli	p__Pseudomonadota	glycopeptide antibiotic	glycopeptide	1	s__Escherichia coli
MAG498	d__Bacteria;p__Pseudomonadota;c__Gammaproteobacteria;o__Enterobacterales;f__Enterobacteriaceae;g__Escherichia;s__Escherichia coli	p__Pseudomonadota	glycopeptide antibiotic	glycopeptide	2	s__Escherichia coli
MAG498	d__Bacteria;p__Pseudomonadota;c__Gammaproteobacteria;o__Enterobacterales;f__Enterobacteriaceae;g__Escherichia;s__Escherichia coli	p__Pseudomonadota	glycopeptide antibiotic	glycopeptide	1	s__Escherichia coli
MAG498	d__Bacteria;p__Pseudomonadota;c__Gammaproteobacteria;o__Enterobacterales;f__Enterobacteriaceae;g__Escherichia;s__Escherichia coli	p__Pseudomonadota	glycopeptide antibiotic	glycopeptide	1	s__Escherichia coli
MAG498	d__Bacteria;p__Pseudomonadota;c__Gammaproteobacteria;o__Enterobacterales;f__Enterobacteriaceae;g__Escherichia;s__Escherichia coli	p__Pseudomonadota	glycopeptide antibiotic	glycopeptide	1	s__Escherichia coli
MAG498	d__Bacteria;p__Pseudomonadota;c__Gammaproteobacteria;o__Enterobacterales;f__Enterobacteriaceae;g__Escherichia;s__Escherichia coli	p__Pseudomonadota	glycopeptide antibiotic	glycopeptide	1	s__Escherichia coli
MAG498	d__Bacteria;p__Pseudomonadota;c__Gammaproteobacteria;o__Enterobacterales;f__Enterobacteriaceae;g__Escherichia;s__Escherichia coli	p__Pseudomonadota	glycopeptide antibiotic	glycopeptide	1	s__Escherichia coli
MAG498	d__Bacteria;p__Pseudomonadota;c__Gammaproteobacteria;o__Enterobacterales;f__Enterobacteriaceae;g__Escherichia;s__Escherichia coli	p__Pseudomonadota	glycopeptide antibiotic	glycopeptide	1	s__Escherichia coli
MAG498	d__Bacteria;p__Pseudomonadota;c__Gammaproteobacteria;o__Enterobacterales;f__Enterobacteriaceae;g__Escherichia;s__Escherichia coli	p__Pseudomonadota	fusidane antibiotic	fusidane	1	s__Escherichia coli
MAG498	d__Bacteria;p__Pseudomonadota;c__Gammaproteobacteria;o__Enterobacterales;f__Enterobacteriaceae;g__Escherichia;s__Escherichia coli	p__Pseudomonadota	fusidane antibiotic	fusidane	1	s__Escherichia coli
MAG498	d__Bacteria;p__Pseudomonadota;c__Gammaproteobacteria;o__Enterobacterales;f__Enterobacteriaceae;g__Escherichia;s__Escherichia coli	p__Pseudomonadota	fluoroquinolone antibiotic	fluoroquinolone	2	s__Escherichia coli
MAG498	d__Bacteria;p__Pseudomonadota;c__Gammaproteobacteria;o__Enterobacterales;f__Enterobacteriaceae;g__Escherichia;s__Escherichia coli	p__Pseudomonadota	fluoroquinolone antibiotic	fluoroquinolone	1	s__Escherichia coli
MAG498	d__Bacteria;p__Pseudomonadota;c__Gammaproteobacteria;o__Enterobacterales;f__Enterobacteriaceae;g__Escherichia;s__Escherichia coli	p__Pseudomonadota	fluoroquinolone antibiotic	fluoroquinolone	1	s__Escherichia coli
MAG498	d__Bacteria;p__Pseudomonadota;c__Gammaproteobacteria;o__Enterobacterales;f__Enterobacteriaceae;g__Escherichia;s__Escherichia coli	p__Pseudomonadota	fluoroquinolone antibiotic	fluoroquinolone	2	s__Escherichia coli
MAG498	d__Bacteria;p__Pseudomonadota;c__Gammaproteobacteria;o__Enterobacterales;f__Enterobacteriaceae;g__Escherichia;s__Escherichia coli	p__Pseudomonadota	fluoroquinolone antibiotic	fluoroquinolone	1	s__Escherichia coli
MAG498	d__Bacteria;p__Pseudomonadota;c__Gammaproteobacteria;o__Enterobacterales;f__Enterobacteriaceae;g__Escherichia;s__Escherichia coli	p__Pseudomonadota	fluoroquinolone antibiotic	fluoroquinolone	3	s__Escherichia coli
MAG498	d__Bacteria;p__Pseudomonadota;c__Gammaproteobacteria;o__Enterobacterales;f__Enterobacteriaceae;g__Escherichia;s__Escherichia coli	p__Pseudomonadota	fluoroquinolone antibiotic	fluoroquinolone	1	s__Escherichia coli
MAG498	d__Bacteria;p__Pseudomonadota;c__Gammaproteobacteria;o__Enterobacterales;f__Enterobacteriaceae;g__Escherichia;s__Escherichia coli	p__Pseudomonadota	fluoroquinolone antibiotic	fluoroquinolone	1	s__Escherichia coli
MAG498	d__Bacteria;p__Pseudomonadota;c__Gammaproteobacteria;o__Enterobacterales;f__Enterobacteriaceae;g__Escherichia;s__Escherichia coli	p__Pseudomonadota	fluoroquinolone antibiotic	fluoroquinolone	2	s__Escherichia coli
MAG498	d__Bacteria;p__Pseudomonadota;c__Gammaproteobacteria;o__Enterobacterales;f__Enterobacteriaceae;g__Escherichia;s__Escherichia coli	p__Pseudomonadota	elfamycin antibiotic	elfamycin	2	s__Escherichia coli
MAG498	d__Bacteria;p__Pseudomonadota;c__Gammaproteobacteria;o__Enterobacterales;f__Enterobacteriaceae;g__Escherichia;s__Escherichia coli	p__Pseudomonadota	diaminopyrimidine antibiotic	diaminopyrimidine	1	s__Escherichia coli
MAG498	d__Bacteria;p__Pseudomonadota;c__Gammaproteobacteria;o__Enterobacterales;f__Enterobacteriaceae;g__Escherichia;s__Escherichia coli	p__Pseudomonadota	cephamycin	cephamycin	1	s__Escherichia coli
MAG498	d__Bacteria;p__Pseudomonadota;c__Gammaproteobacteria;o__Enterobacterales;f__Enterobacteriaceae;g__Escherichia;s__Escherichia coli	p__Pseudomonadota	cephalosporin	cephalosporin	1	s__Escherichia coli
MAG498	d__Bacteria;p__Pseudomonadota;c__Gammaproteobacteria;o__Enterobacterales;f__Enterobacteriaceae;g__Escherichia;s__Escherichia coli	p__Pseudomonadota	bicyclomycin-like antibiotic	bicyclomycin-like	3	s__Escherichia coli
MAG498	d__Bacteria;p__Pseudomonadota;c__Gammaproteobacteria;o__Enterobacterales;f__Enterobacteriaceae;g__Escherichia;s__Escherichia coli	p__Pseudomonadota	aminoglycoside antibiotic	aminoglycoside	1	s__Escherichia coli
MAG498	d__Bacteria;p__Pseudomonadota;c__Gammaproteobacteria;o__Enterobacterales;f__Enterobacteriaceae;g__Escherichia;s__Escherichia coli	p__Pseudomonadota	aminoglycoside antibiotic	aminoglycoside	1	s__Escherichia coli
MAG498	d__Bacteria;p__Pseudomonadota;c__Gammaproteobacteria;o__Enterobacterales;f__Enterobacteriaceae;g__Escherichia;s__Escherichia coli	p__Pseudomonadota	aminoglycoside antibiotic	aminoglycoside	1	s__Escherichia coli
MAG498	d__Bacteria;p__Pseudomonadota;c__Gammaproteobacteria;o__Enterobacterales;f__Enterobacteriaceae;g__Escherichia;s__Escherichia coli	p__Pseudomonadota	aminoglycoside antibiotic	aminoglycoside	2	s__Escherichia coli
MAG498	d__Bacteria;p__Pseudomonadota;c__Gammaproteobacteria;o__Enterobacterales;f__Enterobacteriaceae;g__Escherichia;s__Escherichia coli	p__Pseudomonadota	aminoglycoside antibiotic	aminoglycoside	2	s__Escherichia coli
MAG498	d__Bacteria;p__Pseudomonadota;c__Gammaproteobacteria;o__Enterobacterales;f__Enterobacteriaceae;g__Escherichia;s__Escherichia coli	p__Pseudomonadota	aminoglycoside antibiotic	aminoglycoside	1	s__Escherichia coli
MAG498	d__Bacteria;p__Pseudomonadota;c__Gammaproteobacteria;o__Enterobacterales;f__Enterobacteriaceae;g__Escherichia;s__Escherichia coli	p__Pseudomonadota	aminocoumarin antibiotic	aminocoumarin	1	s__Escherichia coli
MAG498	d__Bacteria;p__Pseudomonadota;c__Gammaproteobacteria;o__Enterobacterales;f__Enterobacteriaceae;g__Escherichia;s__Escherichia coli	p__Pseudomonadota	aminocoumarin antibiotic	aminocoumarin	2	s__Escherichia coli
MAG498	d__Bacteria;p__Pseudomonadota;c__Gammaproteobacteria;o__Enterobacterales;f__Enterobacteriaceae;g__Escherichia;s__Escherichia coli	p__Pseudomonadota	aminocoumarin antibiotic	aminocoumarin	1	s__Escherichia coli
MAG498	d__Bacteria;p__Pseudomonadota;c__Gammaproteobacteria;o__Enterobacterales;f__Enterobacteriaceae;g__Escherichia;s__Escherichia coli	p__Pseudomonadota	aminocoumarin antibiotic	aminocoumarin	1	s__Escherichia coli
MAG3870	d__Bacteria;p__Pseudomonadota;c__Gammaproteobacteria;o__Enterobacterales;f__Enterobacteriaceae;g__Escherichia;s__Escherichia coli	p__Pseudomonadota	disinfecting agents and antiseptics	Triclosan	4	s__Escherichia coli
MAG3870	d__Bacteria;p__Pseudomonadota;c__Gammaproteobacteria;o__Enterobacterales;f__Enterobacteriaceae;g__Escherichia;s__Escherichia coli	p__Pseudomonadota	tetracycline antibiotic	tetracycline	9	s__Escherichia coli
MAG3870	d__Bacteria;p__Pseudomonadota;c__Gammaproteobacteria;o__Enterobacterales;f__Enterobacteriaceae;g__Escherichia;s__Escherichia coli	p__Pseudomonadota	tetracycline antibiotic	tetracycline	1	s__Escherichia coli
MAG3870	d__Bacteria;p__Pseudomonadota;c__Gammaproteobacteria;o__Enterobacterales;f__Enterobacteriaceae;g__Escherichia;s__Escherichia coli	p__Pseudomonadota	tetracycline antibiotic	tetracycline	2	s__Escherichia coli
MAG3870	d__Bacteria;p__Pseudomonadota;c__Gammaproteobacteria;o__Enterobacterales;f__Enterobacteriaceae;g__Escherichia;s__Escherichia coli	p__Pseudomonadota	tetracycline antibiotic	tetracycline	1	s__Escherichia coli
MAG3870	d__Bacteria;p__Pseudomonadota;c__Gammaproteobacteria;o__Enterobacterales;f__Enterobacteriaceae;g__Escherichia;s__Escherichia coli	p__Pseudomonadota	tetracycline antibiotic	tetracycline	2	s__Escherichia coli
MAG3870	d__Bacteria;p__Pseudomonadota;c__Gammaproteobacteria;o__Enterobacterales;f__Enterobacteriaceae;g__Escherichia;s__Escherichia coli	p__Pseudomonadota	tetracycline antibiotic	tetracycline	1	s__Escherichia coli
MAG3870	d__Bacteria;p__Pseudomonadota;c__Gammaproteobacteria;o__Enterobacterales;f__Enterobacteriaceae;g__Escherichia;s__Escherichia coli	p__Pseudomonadota	salicylic acid antibiotic	salicylic acid	1	s__Escherichia coli
MAG3870	d__Bacteria;p__Pseudomonadota;c__Gammaproteobacteria;o__Enterobacterales;f__Enterobacteriaceae;g__Escherichia;s__Escherichia coli	p__Pseudomonadota	rifamycin antibiotic	rifamycin	1	s__Escherichia coli
MAG3870	d__Bacteria;p__Pseudomonadota;c__Gammaproteobacteria;o__Enterobacterales;f__Enterobacteriaceae;g__Escherichia;s__Escherichia coli	p__Pseudomonadota	pyrazine antibiotic	pyrazine	2	s__Escherichia coli
MAG3870	d__Bacteria;p__Pseudomonadota;c__Gammaproteobacteria;o__Enterobacterales;f__Enterobacteriaceae;g__Escherichia;s__Escherichia coli	p__Pseudomonadota	pleuromutilin antibiotic	pleuromutilin	1	s__Escherichia coli
MAG3870	d__Bacteria;p__Pseudomonadota;c__Gammaproteobacteria;o__Enterobacterales;f__Enterobacteriaceae;g__Escherichia;s__Escherichia coli	p__Pseudomonadota	phosphonic acid antibiotic	phosphonic acid	4	s__Escherichia coli
MAG3870	d__Bacteria;p__Pseudomonadota;c__Gammaproteobacteria;o__Enterobacterales;f__Enterobacteriaceae;g__Escherichia;s__Escherichia coli	p__Pseudomonadota	phosphonic acid antibiotic	phosphonic acid	2	s__Escherichia coli
MAG3870	d__Bacteria;p__Pseudomonadota;c__Gammaproteobacteria;o__Enterobacterales;f__Enterobacteriaceae;g__Escherichia;s__Escherichia coli	p__Pseudomonadota	phosphonic acid antibiotic	phosphonic acid	2	s__Escherichia coli
MAG3870	d__Bacteria;p__Pseudomonadota;c__Gammaproteobacteria;o__Enterobacterales;f__Enterobacteriaceae;g__Escherichia;s__Escherichia coli	p__Pseudomonadota	phosphonic acid antibiotic	phosphonic acid	2	s__Escherichia coli
MAG3870	d__Bacteria;p__Pseudomonadota;c__Gammaproteobacteria;o__Enterobacterales;f__Enterobacteriaceae;g__Escherichia;s__Escherichia coli	p__Pseudomonadota	phosphonic acid antibiotic	phosphonic acid	1	s__Escherichia coli
MAG3870	d__Bacteria;p__Pseudomonadota;c__Gammaproteobacteria;o__Enterobacterales;f__Enterobacteriaceae;g__Escherichia;s__Escherichia coli	p__Pseudomonadota	phenicol antibiotic	phenicol	1	s__Escherichia coli
MAG3870	d__Bacteria;p__Pseudomonadota;c__Gammaproteobacteria;o__Enterobacterales;f__Enterobacteriaceae;g__Escherichia;s__Escherichia coli	p__Pseudomonadota	phenicol antibiotic	phenicol	1	s__Escherichia coli
MAG3870	d__Bacteria;p__Pseudomonadota;c__Gammaproteobacteria;o__Enterobacterales;f__Enterobacteriaceae;g__Escherichia;s__Escherichia coli	p__Pseudomonadota	phenicol antibiotic	phenicol	1	s__Escherichia coli
MAG3870	d__Bacteria;p__Pseudomonadota;c__Gammaproteobacteria;o__Enterobacterales;f__Enterobacteriaceae;g__Escherichia;s__Escherichia coli	p__Pseudomonadota	peptide antibiotic	peptide	1	s__Escherichia coli
MAG3870	d__Bacteria;p__Pseudomonadota;c__Gammaproteobacteria;o__Enterobacterales;f__Enterobacteriaceae;g__Escherichia;s__Escherichia coli	p__Pseudomonadota	peptide antibiotic	peptide	2	s__Escherichia coli
MAG3870	d__Bacteria;p__Pseudomonadota;c__Gammaproteobacteria;o__Enterobacterales;f__Enterobacteriaceae;g__Escherichia;s__Escherichia coli	p__Pseudomonadota	peptide antibiotic	peptide	2	s__Escherichia coli
MAG3870	d__Bacteria;p__Pseudomonadota;c__Gammaproteobacteria;o__Enterobacterales;f__Enterobacteriaceae;g__Escherichia;s__Escherichia coli	p__Pseudomonadota	peptide antibiotic	peptide	1	s__Escherichia coli
MAG3870	d__Bacteria;p__Pseudomonadota;c__Gammaproteobacteria;o__Enterobacterales;f__Enterobacteriaceae;g__Escherichia;s__Escherichia coli	p__Pseudomonadota	peptide antibiotic	peptide	1	s__Escherichia coli
MAG3870	d__Bacteria;p__Pseudomonadota;c__Gammaproteobacteria;o__Enterobacterales;f__Enterobacteriaceae;g__Escherichia;s__Escherichia coli	p__Pseudomonadota	peptide antibiotic	peptide	1	s__Escherichia coli
MAG3870	d__Bacteria;p__Pseudomonadota;c__Gammaproteobacteria;o__Enterobacterales;f__Enterobacteriaceae;g__Escherichia;s__Escherichia coli	p__Pseudomonadota	peptide antibiotic	peptide	1	s__Escherichia coli
MAG3870	d__Bacteria;p__Pseudomonadota;c__Gammaproteobacteria;o__Enterobacterales;f__Enterobacteriaceae;g__Escherichia;s__Escherichia coli	p__Pseudomonadota	peptide antibiotic	peptide	1	s__Escherichia coli
MAG3870	d__Bacteria;p__Pseudomonadota;c__Gammaproteobacteria;o__Enterobacterales;f__Enterobacteriaceae;g__Escherichia;s__Escherichia coli	p__Pseudomonadota	peptide antibiotic	peptide	2	s__Escherichia coli
MAG3870	d__Bacteria;p__Pseudomonadota;c__Gammaproteobacteria;o__Enterobacterales;f__Enterobacteriaceae;g__Escherichia;s__Escherichia coli	p__Pseudomonadota	peptide antibiotic	peptide	1	s__Escherichia coli
MAG3870	d__Bacteria;p__Pseudomonadota;c__Gammaproteobacteria;o__Enterobacterales;f__Enterobacteriaceae;g__Escherichia;s__Escherichia coli	p__Pseudomonadota	peptide antibiotic	peptide	1	s__Escherichia coli
MAG3870	d__Bacteria;p__Pseudomonadota;c__Gammaproteobacteria;o__Enterobacterales;f__Enterobacteriaceae;g__Escherichia;s__Escherichia coli	p__Pseudomonadota	peptide antibiotic	peptide	1	s__Escherichia coli
MAG3870	d__Bacteria;p__Pseudomonadota;c__Gammaproteobacteria;o__Enterobacterales;f__Enterobacteriaceae;g__Escherichia;s__Escherichia coli	p__Pseudomonadota	peptide antibiotic	peptide	1	s__Escherichia coli
MAG3870	d__Bacteria;p__Pseudomonadota;c__Gammaproteobacteria;o__Enterobacterales;f__Enterobacteriaceae;g__Escherichia;s__Escherichia coli	p__Pseudomonadota	peptide antibiotic	peptide	1	s__Escherichia coli
MAG3870	d__Bacteria;p__Pseudomonadota;c__Gammaproteobacteria;o__Enterobacterales;f__Enterobacteriaceae;g__Escherichia;s__Escherichia coli	p__Pseudomonadota	peptide antibiotic	peptide	1	s__Escherichia coli
MAG3870	d__Bacteria;p__Pseudomonadota;c__Gammaproteobacteria;o__Enterobacterales;f__Enterobacteriaceae;g__Escherichia;s__Escherichia coli	p__Pseudomonadota	peptide antibiotic	peptide	1	s__Escherichia coli
MAG3870	d__Bacteria;p__Pseudomonadota;c__Gammaproteobacteria;o__Enterobacterales;f__Enterobacteriaceae;g__Escherichia;s__Escherichia coli	p__Pseudomonadota	peptide antibiotic	peptide	2	s__Escherichia coli
MAG3870	d__Bacteria;p__Pseudomonadota;c__Gammaproteobacteria;o__Enterobacterales;f__Enterobacteriaceae;g__Escherichia;s__Escherichia coli	p__Pseudomonadota	peptide antibiotic	peptide	6	s__Escherichia coli
MAG3870	d__Bacteria;p__Pseudomonadota;c__Gammaproteobacteria;o__Enterobacterales;f__Enterobacteriaceae;g__Escherichia;s__Escherichia coli	p__Pseudomonadota	peptide antibiotic	peptide	1	s__Escherichia coli
MAG3870	d__Bacteria;p__Pseudomonadota;c__Gammaproteobacteria;o__Enterobacterales;f__Enterobacteriaceae;g__Escherichia;s__Escherichia coli	p__Pseudomonadota	peptide antibiotic	peptide	2	s__Escherichia coli
MAG3870	d__Bacteria;p__Pseudomonadota;c__Gammaproteobacteria;o__Enterobacterales;f__Enterobacteriaceae;g__Escherichia;s__Escherichia coli	p__Pseudomonadota	peptide antibiotic	peptide	2	s__Escherichia coli
MAG3870	d__Bacteria;p__Pseudomonadota;c__Gammaproteobacteria;o__Enterobacterales;f__Enterobacteriaceae;g__Escherichia;s__Escherichia coli	p__Pseudomonadota	peptide antibiotic	peptide	2	s__Escherichia coli
MAG3870	d__Bacteria;p__Pseudomonadota;c__Gammaproteobacteria;o__Enterobacterales;f__Enterobacteriaceae;g__Escherichia;s__Escherichia coli	p__Pseudomonadota	peptide antibiotic	peptide	1	s__Escherichia coli
MAG3870	d__Bacteria;p__Pseudomonadota;c__Gammaproteobacteria;o__Enterobacterales;f__Enterobacteriaceae;g__Escherichia;s__Escherichia coli	p__Pseudomonadota	nitroimidazole antibiotic	nitroimidazole	2	s__Escherichia coli
MAG3870	d__Bacteria;p__Pseudomonadota;c__Gammaproteobacteria;o__Enterobacterales;f__Enterobacteriaceae;g__Escherichia;s__Escherichia coli	p__Pseudomonadota	nitrofuran antibiotic	nitrofuran	1	s__Escherichia coli
MAG3870	d__Bacteria;p__Pseudomonadota;c__Gammaproteobacteria;o__Enterobacterales;f__Enterobacteriaceae;g__Escherichia;s__Escherichia coli	p__Pseudomonadota	mupirocin-like antibiotic	mupirocin-like	1	s__Escherichia coli
MAG3870	d__Bacteria;p__Pseudomonadota;c__Gammaproteobacteria;o__Enterobacterales;f__Enterobacteriaceae;g__Escherichia;s__Escherichia coli	p__Pseudomonadota	mupirocin-like antibiotic	mupirocin-like	1	s__Escherichia coli
MAG3870	d__Bacteria;p__Pseudomonadota;c__Gammaproteobacteria;o__Enterobacterales;f__Enterobacteriaceae;g__Escherichia;s__Escherichia coli	p__Pseudomonadota	mupirocin-like antibiotic	mupirocin-like	1	s__Escherichia coli
MAG3870	d__Bacteria;p__Pseudomonadota;c__Gammaproteobacteria;o__Enterobacterales;f__Enterobacteriaceae;g__Escherichia;s__Escherichia coli	p__Pseudomonadota	cephalosporin;cephamycin;fluoroquinolone antibiotic;penam	Multidrug	1	s__Escherichia coli
MAG3870	d__Bacteria;p__Pseudomonadota;c__Gammaproteobacteria;o__Enterobacterales;f__Enterobacteriaceae;g__Escherichia;s__Escherichia coli	p__Pseudomonadota	cephalosporin;cephamycin;fluoroquinolone antibiotic;penam	Multidrug	2	s__Escherichia coli
MAG3870	d__Bacteria;p__Pseudomonadota;c__Gammaproteobacteria;o__Enterobacterales;f__Enterobacteriaceae;g__Escherichia;s__Escherichia coli	p__Pseudomonadota	cephalosporin;cephamycin;disinfecting agents and antiseptics;fluoroquinolone antibiotic;glycylcycline;penam;phenicol antibiotic;rifamycin antibiotic;tetracycline antibiotic	Multidrug	1	s__Escherichia coli
MAG3870	d__Bacteria;p__Pseudomonadota;c__Gammaproteobacteria;o__Enterobacterales;f__Enterobacteriaceae;g__Escherichia;s__Escherichia coli	p__Pseudomonadota	penam;tetracycline antibiotic	Multidrug	1	s__Escherichia coli
MAG3870	d__Bacteria;p__Pseudomonadota;c__Gammaproteobacteria;o__Enterobacterales;f__Enterobacteriaceae;g__Escherichia;s__Escherichia coli	p__Pseudomonadota	cephalosporin;disinfecting agents and antiseptics;fluoroquinolone antibiotic;glycylcycline;penam;phenicol antibiotic;rifamycin antibiotic;tetracycline antibiotic	Multidrug	1	s__Escherichia coli
MAG3870	d__Bacteria;p__Pseudomonadota;c__Gammaproteobacteria;o__Enterobacterales;f__Enterobacteriaceae;g__Escherichia;s__Escherichia coli	p__Pseudomonadota	fluoroquinolone antibiotic;tetracycline antibiotic	Multidrug	1	s__Escherichia coli
MAG3870	d__Bacteria;p__Pseudomonadota;c__Gammaproteobacteria;o__Enterobacterales;f__Enterobacteriaceae;g__Escherichia;s__Escherichia coli	p__Pseudomonadota	cephalosporin;disinfecting agents and antiseptics;fluoroquinolone antibiotic;glycylcycline;penam;phenicol antibiotic;rifamycin antibiotic;tetracycline antibiotic	Multidrug	1	s__Escherichia coli
MAG3870	d__Bacteria;p__Pseudomonadota;c__Gammaproteobacteria;o__Enterobacterales;f__Enterobacteriaceae;g__Escherichia;s__Escherichia coli	p__Pseudomonadota	fluoroquinolone antibiotic;nybomycin-like antibiotic	Multidrug	2	s__Escherichia coli
MAG3870	d__Bacteria;p__Pseudomonadota;c__Gammaproteobacteria;o__Enterobacterales;f__Enterobacteriaceae;g__Escherichia;s__Escherichia coli	p__Pseudomonadota	disinfecting agents and antiseptics;tetracycline antibiotic	Multidrug	2	s__Escherichia coli
MAG3870	d__Bacteria;p__Pseudomonadota;c__Gammaproteobacteria;o__Enterobacterales;f__Enterobacteriaceae;g__Escherichia;s__Escherichia coli	p__Pseudomonadota	carbapenem;cephalosporin;cephamycin;monobactam;penam;penem	Multidrug	1	s__Escherichia coli
MAG3870	d__Bacteria;p__Pseudomonadota;c__Gammaproteobacteria;o__Enterobacterales;f__Enterobacteriaceae;g__Escherichia;s__Escherichia coli	p__Pseudomonadota	peptide antibiotic;rifamycin antibiotic	Multidrug	2	s__Escherichia coli
MAG3870	d__Bacteria;p__Pseudomonadota;c__Gammaproteobacteria;o__Enterobacterales;f__Enterobacteriaceae;g__Escherichia;s__Escherichia coli	p__Pseudomonadota	cephalosporin;disinfecting agents and antiseptics;fluoroquinolone antibiotic;glycylcycline;penam;phenicol antibiotic;rifamycin antibiotic;tetracycline antibiotic	Multidrug	1	s__Escherichia coli
MAG3870	d__Bacteria;p__Pseudomonadota;c__Gammaproteobacteria;o__Enterobacterales;f__Enterobacteriaceae;g__Escherichia;s__Escherichia coli	p__Pseudomonadota	carbapenem;cephalosporin;cephamycin;disinfecting agents and antiseptics;fluoroquinolone antibiotic;glycylcycline;monobactam;penam;penem;phenicol antibiotic;rifamycin antibiotic;tetracycline antibiotic	Multidrug	1	s__Escherichia coli
MAG3870	d__Bacteria;p__Pseudomonadota;c__Gammaproteobacteria;o__Enterobacterales;f__Enterobacteriaceae;g__Escherichia;s__Escherichia coli	p__Pseudomonadota	cephalosporin;cephamycin;fluoroquinolone antibiotic;macrolide antibiotic;penam;tetracycline antibiotic	Multidrug	2	s__Escherichia coli
MAG3870	d__Bacteria;p__Pseudomonadota;c__Gammaproteobacteria;o__Enterobacterales;f__Enterobacteriaceae;g__Escherichia;s__Escherichia coli	p__Pseudomonadota	carbapenem;cephalosporin;cephamycin;monobactam;penam	Multidrug	1	s__Escherichia coli
MAG3870	d__Bacteria;p__Pseudomonadota;c__Gammaproteobacteria;o__Enterobacterales;f__Enterobacteriaceae;g__Escherichia;s__Escherichia coli	p__Pseudomonadota	fluoroquinolone antibiotic;peptide antibiotic;rifamycin antibiotic	Multidrug	1	s__Escherichia coli
MAG3870	d__Bacteria;p__Pseudomonadota;c__Gammaproteobacteria;o__Enterobacterales;f__Enterobacteriaceae;g__Escherichia;s__Escherichia coli	p__Pseudomonadota	macrolide antibiotic;peptide antibiotic	Multidrug	1	s__Escherichia coli
MAG3870	d__Bacteria;p__Pseudomonadota;c__Gammaproteobacteria;o__Enterobacterales;f__Enterobacteriaceae;g__Escherichia;s__Escherichia coli	p__Pseudomonadota	carbapenem;cephalosporin;cephamycin;monobactam;penam	Multidrug	1	s__Escherichia coli
MAG3870	d__Bacteria;p__Pseudomonadota;c__Gammaproteobacteria;o__Enterobacterales;f__Enterobacteriaceae;g__Escherichia;s__Escherichia coli	p__Pseudomonadota	macrolide antibiotic;peptide antibiotic	Multidrug	2	s__Escherichia coli
MAG3870	d__Bacteria;p__Pseudomonadota;c__Gammaproteobacteria;o__Enterobacterales;f__Enterobacteriaceae;g__Escherichia;s__Escherichia coli	p__Pseudomonadota	aminocoumarin antibiotic;carbapenem;peptide antibiotic;rifamycin antibiotic	Multidrug	1	s__Escherichia coli
MAG3870	d__Bacteria;p__Pseudomonadota;c__Gammaproteobacteria;o__Enterobacterales;f__Enterobacteriaceae;g__Escherichia;s__Escherichia coli	p__Pseudomonadota	carbapenem;cephalosporin;cephamycin;monobactam;penam;penem	Multidrug	1	s__Escherichia coli
MAG3870	d__Bacteria;p__Pseudomonadota;c__Gammaproteobacteria;o__Enterobacterales;f__Enterobacteriaceae;g__Escherichia;s__Escherichia coli	p__Pseudomonadota	disinfecting agents and antiseptics;macrolide antibiotic;tetracycline antibiotic	Multidrug	1	s__Escherichia coli
MAG3870	d__Bacteria;p__Pseudomonadota;c__Gammaproteobacteria;o__Enterobacterales;f__Enterobacteriaceae;g__Escherichia;s__Escherichia coli	p__Pseudomonadota	disinfecting agents and antiseptics;isoniazid-like antibiotic	Multidrug	1	s__Escherichia coli
MAG3870	d__Bacteria;p__Pseudomonadota;c__Gammaproteobacteria;o__Enterobacterales;f__Enterobacteriaceae;g__Escherichia;s__Escherichia coli	p__Pseudomonadota	carbapenem;cephalosporin;cephamycin;monobactam;penam	Multidrug	2	s__Escherichia coli
MAG3870	d__Bacteria;p__Pseudomonadota;c__Gammaproteobacteria;o__Enterobacterales;f__Enterobacteriaceae;g__Escherichia;s__Escherichia coli	p__Pseudomonadota	carbapenem;cephalosporin;cephamycin;monobactam;penam	Multidrug	2	s__Escherichia coli
MAG3870	d__Bacteria;p__Pseudomonadota;c__Gammaproteobacteria;o__Enterobacterales;f__Enterobacteriaceae;g__Escherichia;s__Escherichia coli	p__Pseudomonadota	glycopeptide antibiotic;macrolide antibiotic	Multidrug	1	s__Escherichia coli
MAG3870	d__Bacteria;p__Pseudomonadota;c__Gammaproteobacteria;o__Enterobacterales;f__Enterobacteriaceae;g__Escherichia;s__Escherichia coli	p__Pseudomonadota	carbapenem;cephalosporin;cephamycin;penam	Multidrug	1	s__Escherichia coli
MAG3870	d__Bacteria;p__Pseudomonadota;c__Gammaproteobacteria;o__Enterobacterales;f__Enterobacteriaceae;g__Escherichia;s__Escherichia coli	p__Pseudomonadota	aminoglycoside antibiotic;carbapenem;fluoroquinolone antibiotic;macrolide antibiotic;tetracycline antibiotic	Multidrug	1	s__Escherichia coli
MAG3870	d__Bacteria;p__Pseudomonadota;c__Gammaproteobacteria;o__Enterobacterales;f__Enterobacteriaceae;g__Escherichia;s__Escherichia coli	p__Pseudomonadota	aminoglycoside antibiotic;carbapenem;cephalosporin;cephamycin;disinfecting agents and antiseptics;fluoroquinolone antibiotic;macrolide antibiotic;monobactam;penam;penem;phenicol antibiotic;tetracycline antibiotic	Multidrug	3	s__Escherichia coli
MAG3870	d__Bacteria;p__Pseudomonadota;c__Gammaproteobacteria;o__Enterobacterales;f__Enterobacteriaceae;g__Escherichia;s__Escherichia coli	p__Pseudomonadota	aminoglycoside antibiotic;carbapenem;cephalosporin;cephamycin;disinfecting agents and antiseptics;fluoroquinolone antibiotic;macrolide antibiotic;monobactam;penam;penem;phenicol antibiotic;tetracycline antibiotic	Multidrug	1	s__Escherichia coli
MAG3870	d__Bacteria;p__Pseudomonadota;c__Gammaproteobacteria;o__Enterobacterales;f__Enterobacteriaceae;g__Escherichia;s__Escherichia coli	p__Pseudomonadota	carbapenem;cephalosporin;monobactam;penam	Multidrug	1	s__Escherichia coli
MAG3870	d__Bacteria;p__Pseudomonadota;c__Gammaproteobacteria;o__Enterobacterales;f__Enterobacteriaceae;g__Escherichia;s__Escherichia coli	p__Pseudomonadota	aminoglycoside antibiotic;penam;tetracycline antibiotic	Multidrug	3	s__Escherichia coli
MAG3870	d__Bacteria;p__Pseudomonadota;c__Gammaproteobacteria;o__Enterobacterales;f__Enterobacteriaceae;g__Escherichia;s__Escherichia coli	p__Pseudomonadota	carbapenem;cephalosporin;cephamycin;disinfecting agents and antiseptics;fluoroquinolone antibiotic;glycylcycline;monobactam;penam;penem;phenicol antibiotic;rifamycin antibiotic;tetracycline antibiotic	Multidrug	1	s__Escherichia coli
MAG3870	d__Bacteria;p__Pseudomonadota;c__Gammaproteobacteria;o__Enterobacterales;f__Enterobacteriaceae;g__Escherichia;s__Escherichia coli	p__Pseudomonadota	aminocoumarin antibiotic;aminoglycoside antibiotic;carbapenem;cephalosporin;cephamycin;disinfecting agents and antiseptics;fluoroquinolone antibiotic;glycylcycline;macrolide antibiotic;penam;penem;peptide antibiotic;phenicol antibiotic;rifamycin antibiotic;tetracycline antibiotic	Multidrug	1	s__Escherichia coli
MAG3870	d__Bacteria;p__Pseudomonadota;c__Gammaproteobacteria;o__Enterobacterales;f__Enterobacteriaceae;g__Escherichia;s__Escherichia coli	p__Pseudomonadota	cephalosporin;disinfecting agents and antiseptics;fluoroquinolone antibiotic;glycylcycline;penam;phenicol antibiotic;rifamycin antibiotic;tetracycline antibiotic	Multidrug	2	s__Escherichia coli
MAG3870	d__Bacteria;p__Pseudomonadota;c__Gammaproteobacteria;o__Enterobacterales;f__Enterobacteriaceae;g__Escherichia;s__Escherichia coli	p__Pseudomonadota	fluoroquinolone antibiotic;tetracycline antibiotic	Multidrug	2	s__Escherichia coli
MAG3870	d__Bacteria;p__Pseudomonadota;c__Gammaproteobacteria;o__Enterobacterales;f__Enterobacteriaceae;g__Escherichia;s__Escherichia coli	p__Pseudomonadota	disinfecting agents and antiseptics;fluoroquinolone antibiotic	Multidrug	1	s__Escherichia coli
MAG3870	d__Bacteria;p__Pseudomonadota;c__Gammaproteobacteria;o__Enterobacterales;f__Enterobacteriaceae;g__Escherichia;s__Escherichia coli	p__Pseudomonadota	aminocoumarin antibiotic;aminoglycoside antibiotic	Multidrug	1	s__Escherichia coli
MAG3870	d__Bacteria;p__Pseudomonadota;c__Gammaproteobacteria;o__Enterobacterales;f__Enterobacteriaceae;g__Escherichia;s__Escherichia coli	p__Pseudomonadota	disinfecting agents and antiseptics;fluoroquinolone antibiotic;nucleoside antibiotic;phenicol antibiotic	Multidrug	1	s__Escherichia coli
MAG3870	d__Bacteria;p__Pseudomonadota;c__Gammaproteobacteria;o__Enterobacterales;f__Enterobacteriaceae;g__Escherichia;s__Escherichia coli	p__Pseudomonadota	aminoglycoside antibiotic;fluoroquinolone antibiotic	Multidrug	1	s__Escherichia coli
MAG3870	d__Bacteria;p__Pseudomonadota;c__Gammaproteobacteria;o__Enterobacterales;f__Enterobacteriaceae;g__Escherichia;s__Escherichia coli	p__Pseudomonadota	lincosamide antibiotic;oxazolidinone antibiotic;phenicol antibiotic;pleuromutilin antibiotic;streptogramin A antibiotic;streptogramin antibiotic	Multidrug	1	s__Escherichia coli
MAG3870	d__Bacteria;p__Pseudomonadota;c__Gammaproteobacteria;o__Enterobacterales;f__Enterobacteriaceae;g__Escherichia;s__Escherichia coli	p__Pseudomonadota	aminocoumarin antibiotic;aminoglycoside antibiotic	Multidrug	1	s__Escherichia coli
MAG3870	d__Bacteria;p__Pseudomonadota;c__Gammaproteobacteria;o__Enterobacterales;f__Enterobacteriaceae;g__Escherichia;s__Escherichia coli	p__Pseudomonadota	fluoroquinolone antibiotic;macrolide antibiotic;rifamycin antibiotic	Multidrug	1	s__Escherichia coli
MAG3870	d__Bacteria;p__Pseudomonadota;c__Gammaproteobacteria;o__Enterobacterales;f__Enterobacteriaceae;g__Escherichia;s__Escherichia coli	p__Pseudomonadota	fluoroquinolone antibiotic;macrolide antibiotic;rifamycin antibiotic	Multidrug	1	s__Escherichia coli
MAG3870	d__Bacteria;p__Pseudomonadota;c__Gammaproteobacteria;o__Enterobacterales;f__Enterobacteriaceae;g__Escherichia;s__Escherichia coli	p__Pseudomonadota	fluoroquinolone antibiotic;macrolide antibiotic;penam;tetracycline antibiotic	Multidrug	2	s__Escherichia coli
MAG3870	d__Bacteria;p__Pseudomonadota;c__Gammaproteobacteria;o__Enterobacterales;f__Enterobacteriaceae;g__Escherichia;s__Escherichia coli	p__Pseudomonadota	fluoroquinolone antibiotic;macrolide antibiotic;penam;tetracycline antibiotic	Multidrug	4	s__Escherichia coli
MAG3870	d__Bacteria;p__Pseudomonadota;c__Gammaproteobacteria;o__Enterobacterales;f__Enterobacteriaceae;g__Escherichia;s__Escherichia coli	p__Pseudomonadota	fluoroquinolone antibiotic;macrolide antibiotic;penam	Multidrug	2	s__Escherichia coli
MAG3870	d__Bacteria;p__Pseudomonadota;c__Gammaproteobacteria;o__Enterobacterales;f__Enterobacteriaceae;g__Escherichia;s__Escherichia coli	p__Pseudomonadota	fluoroquinolone antibiotic;macrolide antibiotic;penam	Multidrug	2	s__Escherichia coli
MAG3870	d__Bacteria;p__Pseudomonadota;c__Gammaproteobacteria;o__Enterobacterales;f__Enterobacteriaceae;g__Escherichia;s__Escherichia coli	p__Pseudomonadota	fluoroquinolone antibiotic;nitroimidazole antibiotic;tetracycline antibiotic	Multidrug	1	s__Escherichia coli
MAG3870	d__Bacteria;p__Pseudomonadota;c__Gammaproteobacteria;o__Enterobacterales;f__Enterobacteriaceae;g__Escherichia;s__Escherichia coli	p__Pseudomonadota	disinfecting agents and antiseptics;nucleoside antibiotic	Multidrug	2	s__Escherichia coli
MAG3870	d__Bacteria;p__Pseudomonadota;c__Gammaproteobacteria;o__Enterobacterales;f__Enterobacteriaceae;g__Escherichia;s__Escherichia coli	p__Pseudomonadota	lincosamide antibiotic;pleuromutilin antibiotic;streptogramin A antibiotic;streptogramin antibiotic	Multidrug	1	s__Escherichia coli
MAG3870	d__Bacteria;p__Pseudomonadota;c__Gammaproteobacteria;o__Enterobacterales;f__Enterobacteriaceae;g__Escherichia;s__Escherichia coli	p__Pseudomonadota	carbapenem;cephalosporin;cephamycin;disinfecting agents and antiseptics;fluoroquinolone antibiotic;glycylcycline;monobactam;penam;penem;phenicol antibiotic;rifamycin antibiotic;tetracycline antibiotic	Multidrug	1	s__Escherichia coli
MAG3870	d__Bacteria;p__Pseudomonadota;c__Gammaproteobacteria;o__Enterobacterales;f__Enterobacteriaceae;g__Escherichia;s__Escherichia coli	p__Pseudomonadota	fluoroquinolone antibiotic;macrolide antibiotic;penam	Multidrug	1	s__Escherichia coli
MAG3870	d__Bacteria;p__Pseudomonadota;c__Gammaproteobacteria;o__Enterobacterales;f__Enterobacteriaceae;g__Escherichia;s__Escherichia coli	p__Pseudomonadota	fluoroquinolone antibiotic;macrolide antibiotic;penam	Multidrug	2	s__Escherichia coli
MAG3870	d__Bacteria;p__Pseudomonadota;c__Gammaproteobacteria;o__Enterobacterales;f__Enterobacteriaceae;g__Escherichia;s__Escherichia coli	p__Pseudomonadota	disinfecting agents and antiseptics;fluoroquinolone antibiotic;lincosamide antibiotic;nucleoside antibiotic;phenicol antibiotic	Multidrug	1	s__Escherichia coli
MAG3870	d__Bacteria;p__Pseudomonadota;c__Gammaproteobacteria;o__Enterobacterales;f__Enterobacteriaceae;g__Escherichia;s__Escherichia coli	p__Pseudomonadota	disinfecting agents and antiseptics;nucleoside antibiotic	Multidrug	1	s__Escherichia coli
MAG3870	d__Bacteria;p__Pseudomonadota;c__Gammaproteobacteria;o__Enterobacterales;f__Enterobacteriaceae;g__Escherichia;s__Escherichia coli	p__Pseudomonadota	disinfecting agents and antiseptics;nucleoside antibiotic	Multidrug	1	s__Escherichia coli
MAG3870	d__Bacteria;p__Pseudomonadota;c__Gammaproteobacteria;o__Enterobacterales;f__Enterobacteriaceae;g__Escherichia;s__Escherichia coli	p__Pseudomonadota	disinfecting agents and antiseptics;nucleoside antibiotic	Multidrug	2	s__Escherichia coli
MAG3870	d__Bacteria;p__Pseudomonadota;c__Gammaproteobacteria;o__Enterobacterales;f__Enterobacteriaceae;g__Escherichia;s__Escherichia coli	p__Pseudomonadota	glycopeptide antibiotic;oxazolidinone antibiotic	Multidrug	1	s__Escherichia coli
MAG3870	d__Bacteria;p__Pseudomonadota;c__Gammaproteobacteria;o__Enterobacterales;f__Enterobacteriaceae;g__Escherichia;s__Escherichia coli	p__Pseudomonadota	glycopeptide antibiotic;oxazolidinone antibiotic	Multidrug	5	s__Escherichia coli
MAG3870	d__Bacteria;p__Pseudomonadota;c__Gammaproteobacteria;o__Enterobacterales;f__Enterobacteriaceae;g__Escherichia;s__Escherichia coli	p__Pseudomonadota	macrolide antibiotic;streptogramin antibiotic	Multidrug	1	s__Escherichia coli
MAG3870	d__Bacteria;p__Pseudomonadota;c__Gammaproteobacteria;o__Enterobacterales;f__Enterobacteriaceae;g__Escherichia;s__Escherichia coli	p__Pseudomonadota	oxazolidinone antibiotic;phenicol antibiotic	Multidrug	1	s__Escherichia coli
MAG3870	d__Bacteria;p__Pseudomonadota;c__Gammaproteobacteria;o__Enterobacterales;f__Enterobacteriaceae;g__Escherichia;s__Escherichia coli	p__Pseudomonadota	carbapenem;cephalosporin;cephamycin;monobactam;penam;penem	Multidrug	1	s__Escherichia coli
MAG3870	d__Bacteria;p__Pseudomonadota;c__Gammaproteobacteria;o__Enterobacterales;f__Enterobacteriaceae;g__Escherichia;s__Escherichia coli	p__Pseudomonadota	oxazolidinone antibiotic;phenicol antibiotic;tetracycline antibiotic	Multidrug	1	s__Escherichia coli
MAG3870	d__Bacteria;p__Pseudomonadota;c__Gammaproteobacteria;o__Enterobacterales;f__Enterobacteriaceae;g__Escherichia;s__Escherichia coli	p__Pseudomonadota	lincosamide antibiotic;pleuromutilin antibiotic;streptogramin A antibiotic;streptogramin antibiotic	Multidrug	1	s__Escherichia coli
MAG3870	d__Bacteria;p__Pseudomonadota;c__Gammaproteobacteria;o__Enterobacterales;f__Enterobacteriaceae;g__Escherichia;s__Escherichia coli	p__Pseudomonadota	cephalosporin;disinfecting agents and antiseptics;fluoroquinolone antibiotic;glycylcycline;penam;phenicol antibiotic;rifamycin antibiotic;tetracycline antibiotic	Multidrug	1	s__Escherichia coli
MAG3870	d__Bacteria;p__Pseudomonadota;c__Gammaproteobacteria;o__Enterobacterales;f__Enterobacteriaceae;g__Escherichia;s__Escherichia coli	p__Pseudomonadota	aminoglycoside antibiotic;cephalosporin;cephamycin;penam	Multidrug	1	s__Escherichia coli
MAG3870	d__Bacteria;p__Pseudomonadota;c__Gammaproteobacteria;o__Enterobacterales;f__Enterobacteriaceae;g__Escherichia;s__Escherichia coli	p__Pseudomonadota	aminoglycoside antibiotic;cephalosporin;cephamycin;penam	Multidrug	2	s__Escherichia coli
MAG3870	d__Bacteria;p__Pseudomonadota;c__Gammaproteobacteria;o__Enterobacterales;f__Enterobacteriaceae;g__Escherichia;s__Escherichia coli	p__Pseudomonadota	lincosamide antibiotic;pleuromutilin antibiotic;streptogramin A antibiotic;streptogramin antibiotic	Multidrug	1	s__Escherichia coli
MAG3870	d__Bacteria;p__Pseudomonadota;c__Gammaproteobacteria;o__Enterobacterales;f__Enterobacteriaceae;g__Escherichia;s__Escherichia coli	p__Pseudomonadota	aminoglycoside antibiotic;phenicol antibiotic;tetracycline antibiotic	Multidrug	1	s__Escherichia coli
MAG3870	d__Bacteria;p__Pseudomonadota;c__Gammaproteobacteria;o__Enterobacterales;f__Enterobacteriaceae;g__Escherichia;s__Escherichia coli	p__Pseudomonadota	lincosamide antibiotic;macrolide antibiotic;streptogramin A antibiotic;streptogramin B antibiotic;streptogramin antibiotic	MLS	1	s__Escherichia coli
MAG3870	d__Bacteria;p__Pseudomonadota;c__Gammaproteobacteria;o__Enterobacterales;f__Enterobacteriaceae;g__Escherichia;s__Escherichia coli	p__Pseudomonadota	macrolide antibiotic	macrolide	1	s__Escherichia coli
MAG3870	d__Bacteria;p__Pseudomonadota;c__Gammaproteobacteria;o__Enterobacterales;f__Enterobacteriaceae;g__Escherichia;s__Escherichia coli	p__Pseudomonadota	macrolide antibiotic	macrolide	2	s__Escherichia coli
MAG3870	d__Bacteria;p__Pseudomonadota;c__Gammaproteobacteria;o__Enterobacterales;f__Enterobacteriaceae;g__Escherichia;s__Escherichia coli	p__Pseudomonadota	macrolide antibiotic	macrolide	1	s__Escherichia coli
MAG3870	d__Bacteria;p__Pseudomonadota;c__Gammaproteobacteria;o__Enterobacterales;f__Enterobacteriaceae;g__Escherichia;s__Escherichia coli	p__Pseudomonadota	macrolide antibiotic	macrolide	2	s__Escherichia coli
MAG3870	d__Bacteria;p__Pseudomonadota;c__Gammaproteobacteria;o__Enterobacterales;f__Enterobacteriaceae;g__Escherichia;s__Escherichia coli	p__Pseudomonadota	lincosamide antibiotic	lincosamide	3	s__Escherichia coli
MAG3870	d__Bacteria;p__Pseudomonadota;c__Gammaproteobacteria;o__Enterobacterales;f__Enterobacteriaceae;g__Escherichia;s__Escherichia coli	p__Pseudomonadota	glycopeptide antibiotic	glycopeptide	1	s__Escherichia coli
MAG3870	d__Bacteria;p__Pseudomonadota;c__Gammaproteobacteria;o__Enterobacterales;f__Enterobacteriaceae;g__Escherichia;s__Escherichia coli	p__Pseudomonadota	glycopeptide antibiotic	glycopeptide	1	s__Escherichia coli
MAG3870	d__Bacteria;p__Pseudomonadota;c__Gammaproteobacteria;o__Enterobacterales;f__Enterobacteriaceae;g__Escherichia;s__Escherichia coli	p__Pseudomonadota	glycopeptide antibiotic	glycopeptide	1	s__Escherichia coli
MAG3870	d__Bacteria;p__Pseudomonadota;c__Gammaproteobacteria;o__Enterobacterales;f__Enterobacteriaceae;g__Escherichia;s__Escherichia coli	p__Pseudomonadota	glycopeptide antibiotic	glycopeptide	1	s__Escherichia coli
MAG3870	d__Bacteria;p__Pseudomonadota;c__Gammaproteobacteria;o__Enterobacterales;f__Enterobacteriaceae;g__Escherichia;s__Escherichia coli	p__Pseudomonadota	glycopeptide antibiotic	glycopeptide	1	s__Escherichia coli
MAG3870	d__Bacteria;p__Pseudomonadota;c__Gammaproteobacteria;o__Enterobacterales;f__Enterobacteriaceae;g__Escherichia;s__Escherichia coli	p__Pseudomonadota	glycopeptide antibiotic	glycopeptide	1	s__Escherichia coli
MAG3870	d__Bacteria;p__Pseudomonadota;c__Gammaproteobacteria;o__Enterobacterales;f__Enterobacteriaceae;g__Escherichia;s__Escherichia coli	p__Pseudomonadota	glycopeptide antibiotic	glycopeptide	1	s__Escherichia coli
MAG3870	d__Bacteria;p__Pseudomonadota;c__Gammaproteobacteria;o__Enterobacterales;f__Enterobacteriaceae;g__Escherichia;s__Escherichia coli	p__Pseudomonadota	glycopeptide antibiotic	glycopeptide	1	s__Escherichia coli
MAG3870	d__Bacteria;p__Pseudomonadota;c__Gammaproteobacteria;o__Enterobacterales;f__Enterobacteriaceae;g__Escherichia;s__Escherichia coli	p__Pseudomonadota	glycopeptide antibiotic	glycopeptide	1	s__Escherichia coli
MAG3870	d__Bacteria;p__Pseudomonadota;c__Gammaproteobacteria;o__Enterobacterales;f__Enterobacteriaceae;g__Escherichia;s__Escherichia coli	p__Pseudomonadota	glycopeptide antibiotic	glycopeptide	1	s__Escherichia coli
MAG3870	d__Bacteria;p__Pseudomonadota;c__Gammaproteobacteria;o__Enterobacterales;f__Enterobacteriaceae;g__Escherichia;s__Escherichia coli	p__Pseudomonadota	fusidane antibiotic	fusidane	1	s__Escherichia coli
MAG3870	d__Bacteria;p__Pseudomonadota;c__Gammaproteobacteria;o__Enterobacterales;f__Enterobacteriaceae;g__Escherichia;s__Escherichia coli	p__Pseudomonadota	fusidane antibiotic	fusidane	1	s__Escherichia coli
MAG3870	d__Bacteria;p__Pseudomonadota;c__Gammaproteobacteria;o__Enterobacterales;f__Enterobacteriaceae;g__Escherichia;s__Escherichia coli	p__Pseudomonadota	fluoroquinolone antibiotic	fluoroquinolone	1	s__Escherichia coli
MAG3870	d__Bacteria;p__Pseudomonadota;c__Gammaproteobacteria;o__Enterobacterales;f__Enterobacteriaceae;g__Escherichia;s__Escherichia coli	p__Pseudomonadota	fluoroquinolone antibiotic	fluoroquinolone	1	s__Escherichia coli
MAG3870	d__Bacteria;p__Pseudomonadota;c__Gammaproteobacteria;o__Enterobacterales;f__Enterobacteriaceae;g__Escherichia;s__Escherichia coli	p__Pseudomonadota	fluoroquinolone antibiotic	fluoroquinolone	1	s__Escherichia coli
MAG3870	d__Bacteria;p__Pseudomonadota;c__Gammaproteobacteria;o__Enterobacterales;f__Enterobacteriaceae;g__Escherichia;s__Escherichia coli	p__Pseudomonadota	fluoroquinolone antibiotic	fluoroquinolone	1	s__Escherichia coli
MAG3870	d__Bacteria;p__Pseudomonadota;c__Gammaproteobacteria;o__Enterobacterales;f__Enterobacteriaceae;g__Escherichia;s__Escherichia coli	p__Pseudomonadota	fluoroquinolone antibiotic	fluoroquinolone	2	s__Escherichia coli
MAG3870	d__Bacteria;p__Pseudomonadota;c__Gammaproteobacteria;o__Enterobacterales;f__Enterobacteriaceae;g__Escherichia;s__Escherichia coli	p__Pseudomonadota	fluoroquinolone antibiotic	fluoroquinolone	1	s__Escherichia coli
MAG3870	d__Bacteria;p__Pseudomonadota;c__Gammaproteobacteria;o__Enterobacterales;f__Enterobacteriaceae;g__Escherichia;s__Escherichia coli	p__Pseudomonadota	fluoroquinolone antibiotic	fluoroquinolone	2	s__Escherichia coli
MAG3870	d__Bacteria;p__Pseudomonadota;c__Gammaproteobacteria;o__Enterobacterales;f__Enterobacteriaceae;g__Escherichia;s__Escherichia coli	p__Pseudomonadota	fluoroquinolone antibiotic	fluoroquinolone	2	s__Escherichia coli
MAG3870	d__Bacteria;p__Pseudomonadota;c__Gammaproteobacteria;o__Enterobacterales;f__Enterobacteriaceae;g__Escherichia;s__Escherichia coli	p__Pseudomonadota	elfamycin antibiotic	elfamycin	1	s__Escherichia coli
MAG3870	d__Bacteria;p__Pseudomonadota;c__Gammaproteobacteria;o__Enterobacterales;f__Enterobacteriaceae;g__Escherichia;s__Escherichia coli	p__Pseudomonadota	diaminopyrimidine antibiotic	diaminopyrimidine	1	s__Escherichia coli
MAG3870	d__Bacteria;p__Pseudomonadota;c__Gammaproteobacteria;o__Enterobacterales;f__Enterobacteriaceae;g__Escherichia;s__Escherichia coli	p__Pseudomonadota	cephamycin	cephamycin	1	s__Escherichia coli
MAG3870	d__Bacteria;p__Pseudomonadota;c__Gammaproteobacteria;o__Enterobacterales;f__Enterobacteriaceae;g__Escherichia;s__Escherichia coli	p__Pseudomonadota	cephalosporin	cephalosporin	1	s__Escherichia coli
MAG3870	d__Bacteria;p__Pseudomonadota;c__Gammaproteobacteria;o__Enterobacterales;f__Enterobacteriaceae;g__Escherichia;s__Escherichia coli	p__Pseudomonadota	bicyclomycin-like antibiotic	bicyclomycin-like	1	s__Escherichia coli
MAG3870	d__Bacteria;p__Pseudomonadota;c__Gammaproteobacteria;o__Enterobacterales;f__Enterobacteriaceae;g__Escherichia;s__Escherichia coli	p__Pseudomonadota	aminoglycoside antibiotic	aminoglycoside	1	s__Escherichia coli
MAG3870	d__Bacteria;p__Pseudomonadota;c__Gammaproteobacteria;o__Enterobacterales;f__Enterobacteriaceae;g__Escherichia;s__Escherichia coli	p__Pseudomonadota	aminoglycoside antibiotic	aminoglycoside	1	s__Escherichia coli
MAG3870	d__Bacteria;p__Pseudomonadota;c__Gammaproteobacteria;o__Enterobacterales;f__Enterobacteriaceae;g__Escherichia;s__Escherichia coli	p__Pseudomonadota	aminoglycoside antibiotic	aminoglycoside	1	s__Escherichia coli
MAG3870	d__Bacteria;p__Pseudomonadota;c__Gammaproteobacteria;o__Enterobacterales;f__Enterobacteriaceae;g__Escherichia;s__Escherichia coli	p__Pseudomonadota	aminoglycoside antibiotic	aminoglycoside	1	s__Escherichia coli
MAG3870	d__Bacteria;p__Pseudomonadota;c__Gammaproteobacteria;o__Enterobacterales;f__Enterobacteriaceae;g__Escherichia;s__Escherichia coli	p__Pseudomonadota	aminoglycoside antibiotic	aminoglycoside	1	s__Escherichia coli
MAG3870	d__Bacteria;p__Pseudomonadota;c__Gammaproteobacteria;o__Enterobacterales;f__Enterobacteriaceae;g__Escherichia;s__Escherichia coli	p__Pseudomonadota	aminocoumarin antibiotic	aminocoumarin	1	s__Escherichia coli
MAG3839	d__Bacteria;p__Pseudomonadota;c__Gammaproteobacteria;o__Enterobacterales;f__Enterobacteriaceae;g__Escherichia;s__Escherichia coli	p__Pseudomonadota	disinfecting agents and antiseptics	Triclosan	3	s__Escherichia coli
MAG3839	d__Bacteria;p__Pseudomonadota;c__Gammaproteobacteria;o__Enterobacterales;f__Enterobacteriaceae;g__Escherichia;s__Escherichia coli	p__Pseudomonadota	tetracycline antibiotic	tetracycline	10	s__Escherichia coli
MAG3839	d__Bacteria;p__Pseudomonadota;c__Gammaproteobacteria;o__Enterobacterales;f__Enterobacteriaceae;g__Escherichia;s__Escherichia coli	p__Pseudomonadota	tetracycline antibiotic	tetracycline	1	s__Escherichia coli
MAG3839	d__Bacteria;p__Pseudomonadota;c__Gammaproteobacteria;o__Enterobacterales;f__Enterobacteriaceae;g__Escherichia;s__Escherichia coli	p__Pseudomonadota	tetracycline antibiotic	tetracycline	3	s__Escherichia coli
MAG3839	d__Bacteria;p__Pseudomonadota;c__Gammaproteobacteria;o__Enterobacterales;f__Enterobacteriaceae;g__Escherichia;s__Escherichia coli	p__Pseudomonadota	tetracycline antibiotic	tetracycline	1	s__Escherichia coli
MAG3839	d__Bacteria;p__Pseudomonadota;c__Gammaproteobacteria;o__Enterobacterales;f__Enterobacteriaceae;g__Escherichia;s__Escherichia coli	p__Pseudomonadota	tetracycline antibiotic	tetracycline	1	s__Escherichia coli
MAG3839	d__Bacteria;p__Pseudomonadota;c__Gammaproteobacteria;o__Enterobacterales;f__Enterobacteriaceae;g__Escherichia;s__Escherichia coli	p__Pseudomonadota	tetracycline antibiotic	tetracycline	2	s__Escherichia coli
MAG3839	d__Bacteria;p__Pseudomonadota;c__Gammaproteobacteria;o__Enterobacterales;f__Enterobacteriaceae;g__Escherichia;s__Escherichia coli	p__Pseudomonadota	tetracycline antibiotic	tetracycline	1	s__Escherichia coli
MAG3839	d__Bacteria;p__Pseudomonadota;c__Gammaproteobacteria;o__Enterobacterales;f__Enterobacteriaceae;g__Escherichia;s__Escherichia coli	p__Pseudomonadota	tetracycline antibiotic	tetracycline	1	s__Escherichia coli
MAG3839	d__Bacteria;p__Pseudomonadota;c__Gammaproteobacteria;o__Enterobacterales;f__Enterobacteriaceae;g__Escherichia;s__Escherichia coli	p__Pseudomonadota	tetracycline antibiotic	tetracycline	2	s__Escherichia coli
MAG3839	d__Bacteria;p__Pseudomonadota;c__Gammaproteobacteria;o__Enterobacterales;f__Enterobacteriaceae;g__Escherichia;s__Escherichia coli	p__Pseudomonadota	salicylic acid antibiotic	salicylic acid	1	s__Escherichia coli
MAG3839	d__Bacteria;p__Pseudomonadota;c__Gammaproteobacteria;o__Enterobacterales;f__Enterobacteriaceae;g__Escherichia;s__Escherichia coli	p__Pseudomonadota	salicylic acid antibiotic	salicylic acid	1	s__Escherichia coli
MAG3839	d__Bacteria;p__Pseudomonadota;c__Gammaproteobacteria;o__Enterobacterales;f__Enterobacteriaceae;g__Escherichia;s__Escherichia coli	p__Pseudomonadota	pyrazine antibiotic	pyrazine	2	s__Escherichia coli
MAG3839	d__Bacteria;p__Pseudomonadota;c__Gammaproteobacteria;o__Enterobacterales;f__Enterobacteriaceae;g__Escherichia;s__Escherichia coli	p__Pseudomonadota	pleuromutilin antibiotic	pleuromutilin	1	s__Escherichia coli
MAG3839	d__Bacteria;p__Pseudomonadota;c__Gammaproteobacteria;o__Enterobacterales;f__Enterobacteriaceae;g__Escherichia;s__Escherichia coli	p__Pseudomonadota	pleuromutilin antibiotic	pleuromutilin	1	s__Escherichia coli
MAG3839	d__Bacteria;p__Pseudomonadota;c__Gammaproteobacteria;o__Enterobacterales;f__Enterobacteriaceae;g__Escherichia;s__Escherichia coli	p__Pseudomonadota	pleuromutilin antibiotic	pleuromutilin	1	s__Escherichia coli
MAG3839	d__Bacteria;p__Pseudomonadota;c__Gammaproteobacteria;o__Enterobacterales;f__Enterobacteriaceae;g__Escherichia;s__Escherichia coli	p__Pseudomonadota	phosphonic acid antibiotic	phosphonic acid	5	s__Escherichia coli
MAG3839	d__Bacteria;p__Pseudomonadota;c__Gammaproteobacteria;o__Enterobacterales;f__Enterobacteriaceae;g__Escherichia;s__Escherichia coli	p__Pseudomonadota	phosphonic acid antibiotic	phosphonic acid	2	s__Escherichia coli
MAG3839	d__Bacteria;p__Pseudomonadota;c__Gammaproteobacteria;o__Enterobacterales;f__Enterobacteriaceae;g__Escherichia;s__Escherichia coli	p__Pseudomonadota	phosphonic acid antibiotic	phosphonic acid	2	s__Escherichia coli
MAG3839	d__Bacteria;p__Pseudomonadota;c__Gammaproteobacteria;o__Enterobacterales;f__Enterobacteriaceae;g__Escherichia;s__Escherichia coli	p__Pseudomonadota	phosphonic acid antibiotic	phosphonic acid	1	s__Escherichia coli
MAG3839	d__Bacteria;p__Pseudomonadota;c__Gammaproteobacteria;o__Enterobacterales;f__Enterobacteriaceae;g__Escherichia;s__Escherichia coli	p__Pseudomonadota	phosphonic acid antibiotic	phosphonic acid	1	s__Escherichia coli
MAG3839	d__Bacteria;p__Pseudomonadota;c__Gammaproteobacteria;o__Enterobacterales;f__Enterobacteriaceae;g__Escherichia;s__Escherichia coli	p__Pseudomonadota	phosphonic acid antibiotic	phosphonic acid	2	s__Escherichia coli
MAG3839	d__Bacteria;p__Pseudomonadota;c__Gammaproteobacteria;o__Enterobacterales;f__Enterobacteriaceae;g__Escherichia;s__Escherichia coli	p__Pseudomonadota	phosphonic acid antibiotic	phosphonic acid	1	s__Escherichia coli
MAG3839	d__Bacteria;p__Pseudomonadota;c__Gammaproteobacteria;o__Enterobacterales;f__Enterobacteriaceae;g__Escherichia;s__Escherichia coli	p__Pseudomonadota	phosphonic acid antibiotic	phosphonic acid	1	s__Escherichia coli
MAG3839	d__Bacteria;p__Pseudomonadota;c__Gammaproteobacteria;o__Enterobacterales;f__Enterobacteriaceae;g__Escherichia;s__Escherichia coli	p__Pseudomonadota	phenicol antibiotic	phenicol	1	s__Escherichia coli
MAG3839	d__Bacteria;p__Pseudomonadota;c__Gammaproteobacteria;o__Enterobacterales;f__Enterobacteriaceae;g__Escherichia;s__Escherichia coli	p__Pseudomonadota	phenicol antibiotic	phenicol	1	s__Escherichia coli
MAG3839	d__Bacteria;p__Pseudomonadota;c__Gammaproteobacteria;o__Enterobacterales;f__Enterobacteriaceae;g__Escherichia;s__Escherichia coli	p__Pseudomonadota	phenicol antibiotic	phenicol	1	s__Escherichia coli
MAG3839	d__Bacteria;p__Pseudomonadota;c__Gammaproteobacteria;o__Enterobacterales;f__Enterobacteriaceae;g__Escherichia;s__Escherichia coli	p__Pseudomonadota	peptide antibiotic	peptide	1	s__Escherichia coli
MAG3839	d__Bacteria;p__Pseudomonadota;c__Gammaproteobacteria;o__Enterobacterales;f__Enterobacteriaceae;g__Escherichia;s__Escherichia coli	p__Pseudomonadota	peptide antibiotic	peptide	1	s__Escherichia coli
MAG3839	d__Bacteria;p__Pseudomonadota;c__Gammaproteobacteria;o__Enterobacterales;f__Enterobacteriaceae;g__Escherichia;s__Escherichia coli	p__Pseudomonadota	peptide antibiotic	peptide	1	s__Escherichia coli
MAG3839	d__Bacteria;p__Pseudomonadota;c__Gammaproteobacteria;o__Enterobacterales;f__Enterobacteriaceae;g__Escherichia;s__Escherichia coli	p__Pseudomonadota	peptide antibiotic	peptide	1	s__Escherichia coli
MAG3839	d__Bacteria;p__Pseudomonadota;c__Gammaproteobacteria;o__Enterobacterales;f__Enterobacteriaceae;g__Escherichia;s__Escherichia coli	p__Pseudomonadota	peptide antibiotic	peptide	1	s__Escherichia coli
MAG3839	d__Bacteria;p__Pseudomonadota;c__Gammaproteobacteria;o__Enterobacterales;f__Enterobacteriaceae;g__Escherichia;s__Escherichia coli	p__Pseudomonadota	peptide antibiotic	peptide	1	s__Escherichia coli
MAG3839	d__Bacteria;p__Pseudomonadota;c__Gammaproteobacteria;o__Enterobacterales;f__Enterobacteriaceae;g__Escherichia;s__Escherichia coli	p__Pseudomonadota	peptide antibiotic	peptide	1	s__Escherichia coli
MAG3839	d__Bacteria;p__Pseudomonadota;c__Gammaproteobacteria;o__Enterobacterales;f__Enterobacteriaceae;g__Escherichia;s__Escherichia coli	p__Pseudomonadota	peptide antibiotic	peptide	1	s__Escherichia coli
MAG3839	d__Bacteria;p__Pseudomonadota;c__Gammaproteobacteria;o__Enterobacterales;f__Enterobacteriaceae;g__Escherichia;s__Escherichia coli	p__Pseudomonadota	peptide antibiotic	peptide	1	s__Escherichia coli
MAG3839	d__Bacteria;p__Pseudomonadota;c__Gammaproteobacteria;o__Enterobacterales;f__Enterobacteriaceae;g__Escherichia;s__Escherichia coli	p__Pseudomonadota	peptide antibiotic	peptide	1	s__Escherichia coli
MAG3839	d__Bacteria;p__Pseudomonadota;c__Gammaproteobacteria;o__Enterobacterales;f__Enterobacteriaceae;g__Escherichia;s__Escherichia coli	p__Pseudomonadota	peptide antibiotic	peptide	1	s__Escherichia coli
MAG3839	d__Bacteria;p__Pseudomonadota;c__Gammaproteobacteria;o__Enterobacterales;f__Enterobacteriaceae;g__Escherichia;s__Escherichia coli	p__Pseudomonadota	peptide antibiotic	peptide	3	s__Escherichia coli
MAG3839	d__Bacteria;p__Pseudomonadota;c__Gammaproteobacteria;o__Enterobacterales;f__Enterobacteriaceae;g__Escherichia;s__Escherichia coli	p__Pseudomonadota	peptide antibiotic	peptide	1	s__Escherichia coli
MAG3839	d__Bacteria;p__Pseudomonadota;c__Gammaproteobacteria;o__Enterobacterales;f__Enterobacteriaceae;g__Escherichia;s__Escherichia coli	p__Pseudomonadota	peptide antibiotic	peptide	2	s__Escherichia coli
MAG3839	d__Bacteria;p__Pseudomonadota;c__Gammaproteobacteria;o__Enterobacterales;f__Enterobacteriaceae;g__Escherichia;s__Escherichia coli	p__Pseudomonadota	peptide antibiotic	peptide	2	s__Escherichia coli
MAG3839	d__Bacteria;p__Pseudomonadota;c__Gammaproteobacteria;o__Enterobacterales;f__Enterobacteriaceae;g__Escherichia;s__Escherichia coli	p__Pseudomonadota	peptide antibiotic	peptide	1	s__Escherichia coli
MAG3839	d__Bacteria;p__Pseudomonadota;c__Gammaproteobacteria;o__Enterobacterales;f__Enterobacteriaceae;g__Escherichia;s__Escherichia coli	p__Pseudomonadota	peptide antibiotic	peptide	4	s__Escherichia coli
MAG3839	d__Bacteria;p__Pseudomonadota;c__Gammaproteobacteria;o__Enterobacterales;f__Enterobacteriaceae;g__Escherichia;s__Escherichia coli	p__Pseudomonadota	peptide antibiotic	peptide	2	s__Escherichia coli
MAG3839	d__Bacteria;p__Pseudomonadota;c__Gammaproteobacteria;o__Enterobacterales;f__Enterobacteriaceae;g__Escherichia;s__Escherichia coli	p__Pseudomonadota	peptide antibiotic	peptide	1	s__Escherichia coli
MAG3839	d__Bacteria;p__Pseudomonadota;c__Gammaproteobacteria;o__Enterobacterales;f__Enterobacteriaceae;g__Escherichia;s__Escherichia coli	p__Pseudomonadota	peptide antibiotic	peptide	1	s__Escherichia coli
MAG3839	d__Bacteria;p__Pseudomonadota;c__Gammaproteobacteria;o__Enterobacterales;f__Enterobacteriaceae;g__Escherichia;s__Escherichia coli	p__Pseudomonadota	peptide antibiotic	peptide	1	s__Escherichia coli
MAG3839	d__Bacteria;p__Pseudomonadota;c__Gammaproteobacteria;o__Enterobacterales;f__Enterobacteriaceae;g__Escherichia;s__Escherichia coli	p__Pseudomonadota	nitroimidazole antibiotic	nitroimidazole	1	s__Escherichia coli
MAG3839	d__Bacteria;p__Pseudomonadota;c__Gammaproteobacteria;o__Enterobacterales;f__Enterobacteriaceae;g__Escherichia;s__Escherichia coli	p__Pseudomonadota	nitroimidazole antibiotic	nitroimidazole	3	s__Escherichia coli
MAG3839	d__Bacteria;p__Pseudomonadota;c__Gammaproteobacteria;o__Enterobacterales;f__Enterobacteriaceae;g__Escherichia;s__Escherichia coli	p__Pseudomonadota	mupirocin-like antibiotic	mupirocin-like	2	s__Escherichia coli
MAG3839	d__Bacteria;p__Pseudomonadota;c__Gammaproteobacteria;o__Enterobacterales;f__Enterobacteriaceae;g__Escherichia;s__Escherichia coli	p__Pseudomonadota	cephalosporin;cephamycin;fluoroquinolone antibiotic;penam	Multidrug	1	s__Escherichia coli
MAG3839	d__Bacteria;p__Pseudomonadota;c__Gammaproteobacteria;o__Enterobacterales;f__Enterobacteriaceae;g__Escherichia;s__Escherichia coli	p__Pseudomonadota	fluoroquinolone antibiotic;macrolide antibiotic;penam	Multidrug	1	s__Escherichia coli
MAG3839	d__Bacteria;p__Pseudomonadota;c__Gammaproteobacteria;o__Enterobacterales;f__Enterobacteriaceae;g__Escherichia;s__Escherichia coli	p__Pseudomonadota	cephalosporin;disinfecting agents and antiseptics;fluoroquinolone antibiotic;glycylcycline;penam;phenicol antibiotic;rifamycin antibiotic;tetracycline antibiotic	Multidrug	1	s__Escherichia coli
MAG3839	d__Bacteria;p__Pseudomonadota;c__Gammaproteobacteria;o__Enterobacterales;f__Enterobacteriaceae;g__Escherichia;s__Escherichia coli	p__Pseudomonadota	fluoroquinolone antibiotic;tetracycline antibiotic	Multidrug	1	s__Escherichia coli
MAG3839	d__Bacteria;p__Pseudomonadota;c__Gammaproteobacteria;o__Enterobacterales;f__Enterobacteriaceae;g__Escherichia;s__Escherichia coli	p__Pseudomonadota	cephalosporin;disinfecting agents and antiseptics;fluoroquinolone antibiotic;glycylcycline;penam;phenicol antibiotic;rifamycin antibiotic;tetracycline antibiotic	Multidrug	1	s__Escherichia coli
MAG3839	d__Bacteria;p__Pseudomonadota;c__Gammaproteobacteria;o__Enterobacterales;f__Enterobacteriaceae;g__Escherichia;s__Escherichia coli	p__Pseudomonadota	cephalosporin;penam	Multidrug	2	s__Escherichia coli
MAG3839	d__Bacteria;p__Pseudomonadota;c__Gammaproteobacteria;o__Enterobacterales;f__Enterobacteriaceae;g__Escherichia;s__Escherichia coli	p__Pseudomonadota	sulfonamide antibiotic;sulfone antibiotic	Multidrug	1	s__Escherichia coli
MAG3839	d__Bacteria;p__Pseudomonadota;c__Gammaproteobacteria;o__Enterobacterales;f__Enterobacteriaceae;g__Escherichia;s__Escherichia coli	p__Pseudomonadota	fluoroquinolone antibiotic;nybomycin-like antibiotic	Multidrug	1	s__Escherichia coli
MAG3839	d__Bacteria;p__Pseudomonadota;c__Gammaproteobacteria;o__Enterobacterales;f__Enterobacteriaceae;g__Escherichia;s__Escherichia coli	p__Pseudomonadota	peptide antibiotic;rifamycin antibiotic	Multidrug	2	s__Escherichia coli
MAG3839	d__Bacteria;p__Pseudomonadota;c__Gammaproteobacteria;o__Enterobacterales;f__Enterobacteriaceae;g__Escherichia;s__Escherichia coli	p__Pseudomonadota	carbapenem;cephalosporin;cephamycin;disinfecting agents and antiseptics;fluoroquinolone antibiotic;glycylcycline;monobactam;penam;penem;phenicol antibiotic;rifamycin antibiotic;tetracycline antibiotic	Multidrug	1	s__Escherichia coli
MAG3839	d__Bacteria;p__Pseudomonadota;c__Gammaproteobacteria;o__Enterobacterales;f__Enterobacteriaceae;g__Escherichia;s__Escherichia coli	p__Pseudomonadota	fluoroquinolone antibiotic;peptide antibiotic;rifamycin antibiotic	Multidrug	1	s__Escherichia coli
MAG3839	d__Bacteria;p__Pseudomonadota;c__Gammaproteobacteria;o__Enterobacterales;f__Enterobacteriaceae;g__Escherichia;s__Escherichia coli	p__Pseudomonadota	macrolide antibiotic;peptide antibiotic	Multidrug	1	s__Escherichia coli
MAG3839	d__Bacteria;p__Pseudomonadota;c__Gammaproteobacteria;o__Enterobacterales;f__Enterobacteriaceae;g__Escherichia;s__Escherichia coli	p__Pseudomonadota	carbapenem;cephalosporin;cephamycin;monobactam;penam;penem	Multidrug	1	s__Escherichia coli
MAG3839	d__Bacteria;p__Pseudomonadota;c__Gammaproteobacteria;o__Enterobacterales;f__Enterobacteriaceae;g__Escherichia;s__Escherichia coli	p__Pseudomonadota	carbapenem;cephalosporin;cephamycin;monobactam;penam	Multidrug	2	s__Escherichia coli
MAG3839	d__Bacteria;p__Pseudomonadota;c__Gammaproteobacteria;o__Enterobacterales;f__Enterobacteriaceae;g__Escherichia;s__Escherichia coli	p__Pseudomonadota	cephalosporin;disinfecting agents and antiseptics;fluoroquinolone antibiotic;glycylcycline;penam;phenicol antibiotic;rifamycin antibiotic;tetracycline antibiotic	Multidrug	1	s__Escherichia coli
MAG3839	d__Bacteria;p__Pseudomonadota;c__Gammaproteobacteria;o__Enterobacterales;f__Enterobacteriaceae;g__Escherichia;s__Escherichia coli	p__Pseudomonadota	macrolide antibiotic;peptide antibiotic	Multidrug	1	s__Escherichia coli
MAG3839	d__Bacteria;p__Pseudomonadota;c__Gammaproteobacteria;o__Enterobacterales;f__Enterobacteriaceae;g__Escherichia;s__Escherichia coli	p__Pseudomonadota	aminocoumarin antibiotic;carbapenem;peptide antibiotic;rifamycin antibiotic	Multidrug	2	s__Escherichia coli
MAG3839	d__Bacteria;p__Pseudomonadota;c__Gammaproteobacteria;o__Enterobacterales;f__Enterobacteriaceae;g__Escherichia;s__Escherichia coli	p__Pseudomonadota	carbapenem;cephalosporin;cephamycin;monobactam;penam;penem	Multidrug	1	s__Escherichia coli
MAG3839	d__Bacteria;p__Pseudomonadota;c__Gammaproteobacteria;o__Enterobacterales;f__Enterobacteriaceae;g__Escherichia;s__Escherichia coli	p__Pseudomonadota	diaminopyrimidine antibiotic;fluoroquinolone antibiotic;phenicol antibiotic	Multidrug	1	s__Escherichia coli
MAG3839	d__Bacteria;p__Pseudomonadota;c__Gammaproteobacteria;o__Enterobacterales;f__Enterobacteriaceae;g__Escherichia;s__Escherichia coli	p__Pseudomonadota	disinfecting agents and antiseptics;isoniazid-like antibiotic	Multidrug	1	s__Escherichia coli
MAG3839	d__Bacteria;p__Pseudomonadota;c__Gammaproteobacteria;o__Enterobacterales;f__Enterobacteriaceae;g__Escherichia;s__Escherichia coli	p__Pseudomonadota	carbapenem;cephalosporin;cephamycin;monobactam;penam	Multidrug	3	s__Escherichia coli
MAG3839	d__Bacteria;p__Pseudomonadota;c__Gammaproteobacteria;o__Enterobacterales;f__Enterobacteriaceae;g__Escherichia;s__Escherichia coli	p__Pseudomonadota	carbapenem;cephalosporin;cephamycin;monobactam;penam	Multidrug	2	s__Escherichia coli
MAG3839	d__Bacteria;p__Pseudomonadota;c__Gammaproteobacteria;o__Enterobacterales;f__Enterobacteriaceae;g__Escherichia;s__Escherichia coli	p__Pseudomonadota	glycopeptide antibiotic;macrolide antibiotic	Multidrug	1	s__Escherichia coli
MAG3839	d__Bacteria;p__Pseudomonadota;c__Gammaproteobacteria;o__Enterobacterales;f__Enterobacteriaceae;g__Escherichia;s__Escherichia coli	p__Pseudomonadota	carbapenem;cephalosporin;cephamycin;penam	Multidrug	1	s__Escherichia coli
MAG3839	d__Bacteria;p__Pseudomonadota;c__Gammaproteobacteria;o__Enterobacterales;f__Enterobacteriaceae;g__Escherichia;s__Escherichia coli	p__Pseudomonadota	aminoglycoside antibiotic;carbapenem;fluoroquinolone antibiotic;macrolide antibiotic;tetracycline antibiotic	Multidrug	1	s__Escherichia coli
MAG3839	d__Bacteria;p__Pseudomonadota;c__Gammaproteobacteria;o__Enterobacterales;f__Enterobacteriaceae;g__Escherichia;s__Escherichia coli	p__Pseudomonadota	aminoglycoside antibiotic;carbapenem;cephalosporin;cephamycin;disinfecting agents and antiseptics;fluoroquinolone antibiotic;macrolide antibiotic;monobactam;penam;penem;phenicol antibiotic;tetracycline antibiotic	Multidrug	3	s__Escherichia coli
MAG3839	d__Bacteria;p__Pseudomonadota;c__Gammaproteobacteria;o__Enterobacterales;f__Enterobacteriaceae;g__Escherichia;s__Escherichia coli	p__Pseudomonadota	aminoglycoside antibiotic;carbapenem;cephalosporin;cephamycin;disinfecting agents and antiseptics;fluoroquinolone antibiotic;macrolide antibiotic;monobactam;penam;penem;phenicol antibiotic;tetracycline antibiotic	Multidrug	1	s__Escherichia coli
MAG3839	d__Bacteria;p__Pseudomonadota;c__Gammaproteobacteria;o__Enterobacterales;f__Enterobacteriaceae;g__Escherichia;s__Escherichia coli	p__Pseudomonadota	aminocoumarin antibiotic;aminoglycoside antibiotic;carbapenem;cephalosporin;cephamycin;diaminopyrimidine antibiotic;fluoroquinolone antibiotic;macrolide antibiotic;monobactam;penam;penem;peptide antibiotic;phenicol antibiotic;sulfonamide antibiotic;tetracycline antibiotic	Multidrug	1	s__Escherichia coli
MAG3839	d__Bacteria;p__Pseudomonadota;c__Gammaproteobacteria;o__Enterobacterales;f__Enterobacteriaceae;g__Escherichia;s__Escherichia coli	p__Pseudomonadota	carbapenem;cephalosporin;monobactam;penam	Multidrug	2	s__Escherichia coli
MAG3839	d__Bacteria;p__Pseudomonadota;c__Gammaproteobacteria;o__Enterobacterales;f__Enterobacteriaceae;g__Escherichia;s__Escherichia coli	p__Pseudomonadota	aminoglycoside antibiotic;penam;tetracycline antibiotic	Multidrug	2	s__Escherichia coli
MAG3839	d__Bacteria;p__Pseudomonadota;c__Gammaproteobacteria;o__Enterobacterales;f__Enterobacteriaceae;g__Escherichia;s__Escherichia coli	p__Pseudomonadota	carbapenem;cephalosporin;cephamycin;disinfecting agents and antiseptics;fluoroquinolone antibiotic;glycylcycline;monobactam;penam;penem;phenicol antibiotic;rifamycin antibiotic;tetracycline antibiotic	Multidrug	1	s__Escherichia coli
MAG3839	d__Bacteria;p__Pseudomonadota;c__Gammaproteobacteria;o__Enterobacterales;f__Enterobacteriaceae;g__Escherichia;s__Escherichia coli	p__Pseudomonadota	carbapenem;cephalosporin;cephamycin;fluoroquinolone antibiotic;monobactam;penam;penem;phenicol antibiotic;tetracycline antibiotic	Multidrug	1	s__Escherichia coli
MAG3839	d__Bacteria;p__Pseudomonadota;c__Gammaproteobacteria;o__Enterobacterales;f__Enterobacteriaceae;g__Escherichia;s__Escherichia coli	p__Pseudomonadota	aminocoumarin antibiotic;aminoglycoside antibiotic;carbapenem;cephalosporin;cephamycin;disinfecting agents and antiseptics;fluoroquinolone antibiotic;glycylcycline;macrolide antibiotic;penam;penem;peptide antibiotic;phenicol antibiotic;rifamycin antibiotic;tetracycline antibiotic	Multidrug	1	s__Escherichia coli
MAG3839	d__Bacteria;p__Pseudomonadota;c__Gammaproteobacteria;o__Enterobacterales;f__Enterobacteriaceae;g__Escherichia;s__Escherichia coli	p__Pseudomonadota	cephalosporin;disinfecting agents and antiseptics;fluoroquinolone antibiotic;glycylcycline;penam;phenicol antibiotic;rifamycin antibiotic;tetracycline antibiotic	Multidrug	2	s__Escherichia coli
MAG3839	d__Bacteria;p__Pseudomonadota;c__Gammaproteobacteria;o__Enterobacterales;f__Enterobacteriaceae;g__Escherichia;s__Escherichia coli	p__Pseudomonadota	fluoroquinolone antibiotic;tetracycline antibiotic	Multidrug	2	s__Escherichia coli
MAG3839	d__Bacteria;p__Pseudomonadota;c__Gammaproteobacteria;o__Enterobacterales;f__Enterobacteriaceae;g__Escherichia;s__Escherichia coli	p__Pseudomonadota	disinfecting agents and antiseptics;fluoroquinolone antibiotic	Multidrug	1	s__Escherichia coli
MAG3839	d__Bacteria;p__Pseudomonadota;c__Gammaproteobacteria;o__Enterobacterales;f__Enterobacteriaceae;g__Escherichia;s__Escherichia coli	p__Pseudomonadota	aminocoumarin antibiotic;aminoglycoside antibiotic	Multidrug	2	s__Escherichia coli
MAG3839	d__Bacteria;p__Pseudomonadota;c__Gammaproteobacteria;o__Enterobacterales;f__Enterobacteriaceae;g__Escherichia;s__Escherichia coli	p__Pseudomonadota	aminocoumarin antibiotic;aminoglycoside antibiotic	Multidrug	1	s__Escherichia coli
MAG3839	d__Bacteria;p__Pseudomonadota;c__Gammaproteobacteria;o__Enterobacterales;f__Enterobacteriaceae;g__Escherichia;s__Escherichia coli	p__Pseudomonadota	disinfecting agents and antiseptics;fluoroquinolone antibiotic;nucleoside antibiotic;phenicol antibiotic	Multidrug	1	s__Escherichia coli
MAG3839	d__Bacteria;p__Pseudomonadota;c__Gammaproteobacteria;o__Enterobacterales;f__Enterobacteriaceae;g__Escherichia;s__Escherichia coli	p__Pseudomonadota	aminoglycoside antibiotic;fluoroquinolone antibiotic	Multidrug	1	s__Escherichia coli
MAG3839	d__Bacteria;p__Pseudomonadota;c__Gammaproteobacteria;o__Enterobacterales;f__Enterobacteriaceae;g__Escherichia;s__Escherichia coli	p__Pseudomonadota	aminocoumarin antibiotic;aminoglycoside antibiotic	Multidrug	2	s__Escherichia coli
MAG3839	d__Bacteria;p__Pseudomonadota;c__Gammaproteobacteria;o__Enterobacterales;f__Enterobacteriaceae;g__Escherichia;s__Escherichia coli	p__Pseudomonadota	fluoroquinolone antibiotic;macrolide antibiotic;penam;tetracycline antibiotic	Multidrug	5	s__Escherichia coli
MAG3839	d__Bacteria;p__Pseudomonadota;c__Gammaproteobacteria;o__Enterobacterales;f__Enterobacteriaceae;g__Escherichia;s__Escherichia coli	p__Pseudomonadota	fluoroquinolone antibiotic;macrolide antibiotic;penam	Multidrug	2	s__Escherichia coli
MAG3839	d__Bacteria;p__Pseudomonadota;c__Gammaproteobacteria;o__Enterobacterales;f__Enterobacteriaceae;g__Escherichia;s__Escherichia coli	p__Pseudomonadota	carbapenem;cephalosporin;cephamycin;monobactam;penam;penem;phenicol antibiotic	Multidrug	1	s__Escherichia coli
MAG3839	d__Bacteria;p__Pseudomonadota;c__Gammaproteobacteria;o__Enterobacterales;f__Enterobacteriaceae;g__Escherichia;s__Escherichia coli	p__Pseudomonadota	disinfecting agents and antiseptics;nucleoside antibiotic	Multidrug	2	s__Escherichia coli
MAG3839	d__Bacteria;p__Pseudomonadota;c__Gammaproteobacteria;o__Enterobacterales;f__Enterobacteriaceae;g__Escherichia;s__Escherichia coli	p__Pseudomonadota	fluoroquinolone antibiotic;macrolide antibiotic;penam	Multidrug	1	s__Escherichia coli
MAG3839	d__Bacteria;p__Pseudomonadota;c__Gammaproteobacteria;o__Enterobacterales;f__Enterobacteriaceae;g__Escherichia;s__Escherichia coli	p__Pseudomonadota	fluoroquinolone antibiotic;macrolide antibiotic;penam	Multidrug	2	s__Escherichia coli
MAG3839	d__Bacteria;p__Pseudomonadota;c__Gammaproteobacteria;o__Enterobacterales;f__Enterobacteriaceae;g__Escherichia;s__Escherichia coli	p__Pseudomonadota	disinfecting agents and antiseptics;nucleoside antibiotic	Multidrug	2	s__Escherichia coli
MAG3839	d__Bacteria;p__Pseudomonadota;c__Gammaproteobacteria;o__Enterobacterales;f__Enterobacteriaceae;g__Escherichia;s__Escherichia coli	p__Pseudomonadota	disinfecting agents and antiseptics;nucleoside antibiotic	Multidrug	1	s__Escherichia coli
MAG3839	d__Bacteria;p__Pseudomonadota;c__Gammaproteobacteria;o__Enterobacterales;f__Enterobacteriaceae;g__Escherichia;s__Escherichia coli	p__Pseudomonadota	disinfecting agents and antiseptics;nucleoside antibiotic	Multidrug	1	s__Escherichia coli
MAG3839	d__Bacteria;p__Pseudomonadota;c__Gammaproteobacteria;o__Enterobacterales;f__Enterobacteriaceae;g__Escherichia;s__Escherichia coli	p__Pseudomonadota	carbapenem;cephalosporin;cephamycin;monobactam;penam	Multidrug	1	s__Escherichia coli
MAG3839	d__Bacteria;p__Pseudomonadota;c__Gammaproteobacteria;o__Enterobacterales;f__Enterobacteriaceae;g__Escherichia;s__Escherichia coli	p__Pseudomonadota	glycopeptide antibiotic;oxazolidinone antibiotic	Multidrug	1	s__Escherichia coli
MAG3839	d__Bacteria;p__Pseudomonadota;c__Gammaproteobacteria;o__Enterobacterales;f__Enterobacteriaceae;g__Escherichia;s__Escherichia coli	p__Pseudomonadota	glycopeptide antibiotic;oxazolidinone antibiotic	Multidrug	7	s__Escherichia coli
MAG3839	d__Bacteria;p__Pseudomonadota;c__Gammaproteobacteria;o__Enterobacterales;f__Enterobacteriaceae;g__Escherichia;s__Escherichia coli	p__Pseudomonadota	oxazolidinone antibiotic;phenicol antibiotic	Multidrug	1	s__Escherichia coli
MAG3839	d__Bacteria;p__Pseudomonadota;c__Gammaproteobacteria;o__Enterobacterales;f__Enterobacteriaceae;g__Escherichia;s__Escherichia coli	p__Pseudomonadota	diaminopyrimidine antibiotic;fluoroquinolone antibiotic;glycylcycline;nitrofuran antibiotic;tetracycline antibiotic	Multidrug	1	s__Escherichia coli
MAG3839	d__Bacteria;p__Pseudomonadota;c__Gammaproteobacteria;o__Enterobacterales;f__Enterobacteriaceae;g__Escherichia;s__Escherichia coli	p__Pseudomonadota	carbapenem;cephalosporin;cephamycin;monobactam;penam;penem	Multidrug	1	s__Escherichia coli
MAG3839	d__Bacteria;p__Pseudomonadota;c__Gammaproteobacteria;o__Enterobacterales;f__Enterobacteriaceae;g__Escherichia;s__Escherichia coli	p__Pseudomonadota	lincosamide antibiotic;pleuromutilin antibiotic;streptogramin A antibiotic;streptogramin antibiotic	Multidrug	1	s__Escherichia coli
MAG3839	d__Bacteria;p__Pseudomonadota;c__Gammaproteobacteria;o__Enterobacterales;f__Enterobacteriaceae;g__Escherichia;s__Escherichia coli	p__Pseudomonadota	disinfecting agents and antiseptics;fluoroquinolone antibiotic	Multidrug	1	s__Escherichia coli
MAG3839	d__Bacteria;p__Pseudomonadota;c__Gammaproteobacteria;o__Enterobacterales;f__Enterobacteriaceae;g__Escherichia;s__Escherichia coli	p__Pseudomonadota	aminoglycoside antibiotic;cephalosporin;cephamycin;penam	Multidrug	1	s__Escherichia coli
MAG3839	d__Bacteria;p__Pseudomonadota;c__Gammaproteobacteria;o__Enterobacterales;f__Enterobacteriaceae;g__Escherichia;s__Escherichia coli	p__Pseudomonadota	aminoglycoside antibiotic;cephalosporin;cephamycin;penam	Multidrug	1	s__Escherichia coli
MAG3839	d__Bacteria;p__Pseudomonadota;c__Gammaproteobacteria;o__Enterobacterales;f__Enterobacteriaceae;g__Escherichia;s__Escherichia coli	p__Pseudomonadota	streptogramin A antibiotic;streptogramin antibiotic	Multidrug	1	s__Escherichia coli
MAG3839	d__Bacteria;p__Pseudomonadota;c__Gammaproteobacteria;o__Enterobacterales;f__Enterobacteriaceae;g__Escherichia;s__Escherichia coli	p__Pseudomonadota	lincosamide antibiotic;pleuromutilin antibiotic;streptogramin A antibiotic;streptogramin antibiotic	Multidrug	1	s__Escherichia coli
MAG3839	d__Bacteria;p__Pseudomonadota;c__Gammaproteobacteria;o__Enterobacterales;f__Enterobacteriaceae;g__Escherichia;s__Escherichia coli	p__Pseudomonadota	aminoglycoside antibiotic;phenicol antibiotic;tetracycline antibiotic	Multidrug	1	s__Escherichia coli
MAG3839	d__Bacteria;p__Pseudomonadota;c__Gammaproteobacteria;o__Enterobacterales;f__Enterobacteriaceae;g__Escherichia;s__Escherichia coli	p__Pseudomonadota	lincosamide antibiotic;macrolide antibiotic;streptogramin A antibiotic;streptogramin B antibiotic;streptogramin antibiotic	MLS	1	s__Escherichia coli
MAG3839	d__Bacteria;p__Pseudomonadota;c__Gammaproteobacteria;o__Enterobacterales;f__Enterobacteriaceae;g__Escherichia;s__Escherichia coli	p__Pseudomonadota	macrolide antibiotic	macrolide	1	s__Escherichia coli
MAG3839	d__Bacteria;p__Pseudomonadota;c__Gammaproteobacteria;o__Enterobacterales;f__Enterobacteriaceae;g__Escherichia;s__Escherichia coli	p__Pseudomonadota	macrolide antibiotic	macrolide	1	s__Escherichia coli
MAG3839	d__Bacteria;p__Pseudomonadota;c__Gammaproteobacteria;o__Enterobacterales;f__Enterobacteriaceae;g__Escherichia;s__Escherichia coli	p__Pseudomonadota	macrolide antibiotic	macrolide	2	s__Escherichia coli
MAG3839	d__Bacteria;p__Pseudomonadota;c__Gammaproteobacteria;o__Enterobacterales;f__Enterobacteriaceae;g__Escherichia;s__Escherichia coli	p__Pseudomonadota	lincosamide antibiotic	lincosamide	2	s__Escherichia coli
MAG3839	d__Bacteria;p__Pseudomonadota;c__Gammaproteobacteria;o__Enterobacterales;f__Enterobacteriaceae;g__Escherichia;s__Escherichia coli	p__Pseudomonadota	isoniazid-like antibiotic	isoniazid-like	2	s__Escherichia coli
MAG3839	d__Bacteria;p__Pseudomonadota;c__Gammaproteobacteria;o__Enterobacterales;f__Enterobacteriaceae;g__Escherichia;s__Escherichia coli	p__Pseudomonadota	glycopeptide antibiotic	glycopeptide	1	s__Escherichia coli
MAG3839	d__Bacteria;p__Pseudomonadota;c__Gammaproteobacteria;o__Enterobacterales;f__Enterobacteriaceae;g__Escherichia;s__Escherichia coli	p__Pseudomonadota	glycopeptide antibiotic	glycopeptide	1	s__Escherichia coli
MAG3839	d__Bacteria;p__Pseudomonadota;c__Gammaproteobacteria;o__Enterobacterales;f__Enterobacteriaceae;g__Escherichia;s__Escherichia coli	p__Pseudomonadota	glycopeptide antibiotic	glycopeptide	2	s__Escherichia coli
MAG3839	d__Bacteria;p__Pseudomonadota;c__Gammaproteobacteria;o__Enterobacterales;f__Enterobacteriaceae;g__Escherichia;s__Escherichia coli	p__Pseudomonadota	glycopeptide antibiotic	glycopeptide	2	s__Escherichia coli
MAG3839	d__Bacteria;p__Pseudomonadota;c__Gammaproteobacteria;o__Enterobacterales;f__Enterobacteriaceae;g__Escherichia;s__Escherichia coli	p__Pseudomonadota	glycopeptide antibiotic	glycopeptide	1	s__Escherichia coli
MAG3839	d__Bacteria;p__Pseudomonadota;c__Gammaproteobacteria;o__Enterobacterales;f__Enterobacteriaceae;g__Escherichia;s__Escherichia coli	p__Pseudomonadota	glycopeptide antibiotic	glycopeptide	1	s__Escherichia coli
MAG3839	d__Bacteria;p__Pseudomonadota;c__Gammaproteobacteria;o__Enterobacterales;f__Enterobacteriaceae;g__Escherichia;s__Escherichia coli	p__Pseudomonadota	glycopeptide antibiotic	glycopeptide	1	s__Escherichia coli
MAG3839	d__Bacteria;p__Pseudomonadota;c__Gammaproteobacteria;o__Enterobacterales;f__Enterobacteriaceae;g__Escherichia;s__Escherichia coli	p__Pseudomonadota	glycopeptide antibiotic	glycopeptide	1	s__Escherichia coli
MAG3839	d__Bacteria;p__Pseudomonadota;c__Gammaproteobacteria;o__Enterobacterales;f__Enterobacteriaceae;g__Escherichia;s__Escherichia coli	p__Pseudomonadota	glycopeptide antibiotic	glycopeptide	1	s__Escherichia coli
MAG3839	d__Bacteria;p__Pseudomonadota;c__Gammaproteobacteria;o__Enterobacterales;f__Enterobacteriaceae;g__Escherichia;s__Escherichia coli	p__Pseudomonadota	glycopeptide antibiotic	glycopeptide	1	s__Escherichia coli
MAG3839	d__Bacteria;p__Pseudomonadota;c__Gammaproteobacteria;o__Enterobacterales;f__Enterobacteriaceae;g__Escherichia;s__Escherichia coli	p__Pseudomonadota	fusidane antibiotic	fusidane	3	s__Escherichia coli
MAG3839	d__Bacteria;p__Pseudomonadota;c__Gammaproteobacteria;o__Enterobacterales;f__Enterobacteriaceae;g__Escherichia;s__Escherichia coli	p__Pseudomonadota	fusidane antibiotic	fusidane	1	s__Escherichia coli
MAG3839	d__Bacteria;p__Pseudomonadota;c__Gammaproteobacteria;o__Enterobacterales;f__Enterobacteriaceae;g__Escherichia;s__Escherichia coli	p__Pseudomonadota	fluoroquinolone antibiotic	fluoroquinolone	1	s__Escherichia coli
MAG3839	d__Bacteria;p__Pseudomonadota;c__Gammaproteobacteria;o__Enterobacterales;f__Enterobacteriaceae;g__Escherichia;s__Escherichia coli	p__Pseudomonadota	fluoroquinolone antibiotic	fluoroquinolone	2	s__Escherichia coli
MAG3839	d__Bacteria;p__Pseudomonadota;c__Gammaproteobacteria;o__Enterobacterales;f__Enterobacteriaceae;g__Escherichia;s__Escherichia coli	p__Pseudomonadota	fluoroquinolone antibiotic	fluoroquinolone	1	s__Escherichia coli
MAG3839	d__Bacteria;p__Pseudomonadota;c__Gammaproteobacteria;o__Enterobacterales;f__Enterobacteriaceae;g__Escherichia;s__Escherichia coli	p__Pseudomonadota	fluoroquinolone antibiotic	fluoroquinolone	2	s__Escherichia coli
MAG3839	d__Bacteria;p__Pseudomonadota;c__Gammaproteobacteria;o__Enterobacterales;f__Enterobacteriaceae;g__Escherichia;s__Escherichia coli	p__Pseudomonadota	fluoroquinolone antibiotic	fluoroquinolone	1	s__Escherichia coli
MAG3839	d__Bacteria;p__Pseudomonadota;c__Gammaproteobacteria;o__Enterobacterales;f__Enterobacteriaceae;g__Escherichia;s__Escherichia coli	p__Pseudomonadota	fluoroquinolone antibiotic	fluoroquinolone	1	s__Escherichia coli
MAG3839	d__Bacteria;p__Pseudomonadota;c__Gammaproteobacteria;o__Enterobacterales;f__Enterobacteriaceae;g__Escherichia;s__Escherichia coli	p__Pseudomonadota	fluoroquinolone antibiotic	fluoroquinolone	2	s__Escherichia coli
MAG3839	d__Bacteria;p__Pseudomonadota;c__Gammaproteobacteria;o__Enterobacterales;f__Enterobacteriaceae;g__Escherichia;s__Escherichia coli	p__Pseudomonadota	fluoroquinolone antibiotic	fluoroquinolone	2	s__Escherichia coli
MAG3839	d__Bacteria;p__Pseudomonadota;c__Gammaproteobacteria;o__Enterobacterales;f__Enterobacteriaceae;g__Escherichia;s__Escherichia coli	p__Pseudomonadota	elfamycin antibiotic	elfamycin	1	s__Escherichia coli
MAG3839	d__Bacteria;p__Pseudomonadota;c__Gammaproteobacteria;o__Enterobacterales;f__Enterobacteriaceae;g__Escherichia;s__Escherichia coli	p__Pseudomonadota	elfamycin antibiotic	elfamycin	1	s__Escherichia coli
MAG3839	d__Bacteria;p__Pseudomonadota;c__Gammaproteobacteria;o__Enterobacterales;f__Enterobacteriaceae;g__Escherichia;s__Escherichia coli	p__Pseudomonadota	cephamycin	cephamycin	1	s__Escherichia coli
MAG3839	d__Bacteria;p__Pseudomonadota;c__Gammaproteobacteria;o__Enterobacterales;f__Enterobacteriaceae;g__Escherichia;s__Escherichia coli	p__Pseudomonadota	bicyclomycin-like antibiotic	bicyclomycin-like	2	s__Escherichia coli
MAG3839	d__Bacteria;p__Pseudomonadota;c__Gammaproteobacteria;o__Enterobacterales;f__Enterobacteriaceae;g__Escherichia;s__Escherichia coli	p__Pseudomonadota	aminoglycoside antibiotic	aminoglycoside	1	s__Escherichia coli
MAG3839	d__Bacteria;p__Pseudomonadota;c__Gammaproteobacteria;o__Enterobacterales;f__Enterobacteriaceae;g__Escherichia;s__Escherichia coli	p__Pseudomonadota	aminoglycoside antibiotic	aminoglycoside	1	s__Escherichia coli
MAG3839	d__Bacteria;p__Pseudomonadota;c__Gammaproteobacteria;o__Enterobacterales;f__Enterobacteriaceae;g__Escherichia;s__Escherichia coli	p__Pseudomonadota	aminoglycoside antibiotic	aminoglycoside	1	s__Escherichia coli
MAG3839	d__Bacteria;p__Pseudomonadota;c__Gammaproteobacteria;o__Enterobacterales;f__Enterobacteriaceae;g__Escherichia;s__Escherichia coli	p__Pseudomonadota	aminoglycoside antibiotic	aminoglycoside	3	s__Escherichia coli
MAG3839	d__Bacteria;p__Pseudomonadota;c__Gammaproteobacteria;o__Enterobacterales;f__Enterobacteriaceae;g__Escherichia;s__Escherichia coli	p__Pseudomonadota	aminoglycoside antibiotic	aminoglycoside	1	s__Escherichia coli
MAG3839	d__Bacteria;p__Pseudomonadota;c__Gammaproteobacteria;o__Enterobacterales;f__Enterobacteriaceae;g__Escherichia;s__Escherichia coli	p__Pseudomonadota	aminocoumarin antibiotic	aminocoumarin	1	s__Escherichia coli
MAG3839	d__Bacteria;p__Pseudomonadota;c__Gammaproteobacteria;o__Enterobacterales;f__Enterobacteriaceae;g__Escherichia;s__Escherichia coli	p__Pseudomonadota	aminocoumarin antibiotic	aminocoumarin	1	s__Escherichia coli
MAG3839	d__Bacteria;p__Pseudomonadota;c__Gammaproteobacteria;o__Enterobacterales;f__Enterobacteriaceae;g__Escherichia;s__Escherichia coli	p__Pseudomonadota	aminocoumarin antibiotic	aminocoumarin	2	s__Escherichia coli
MAG3839	d__Bacteria;p__Pseudomonadota;c__Gammaproteobacteria;o__Enterobacterales;f__Enterobacteriaceae;g__Escherichia;s__Escherichia coli	p__Pseudomonadota	aminocoumarin antibiotic	aminocoumarin	1	s__Escherichia coli
MAG3839	d__Bacteria;p__Pseudomonadota;c__Gammaproteobacteria;o__Enterobacterales;f__Enterobacteriaceae;g__Escherichia;s__Escherichia coli	p__Pseudomonadota	aminocoumarin antibiotic	aminocoumarin	1	s__Escherichia coli
MAG3804	d__Bacteria;p__Pseudomonadota;c__Gammaproteobacteria;o__Enterobacterales;f__Enterobacteriaceae;g__Escherichia;s__Escherichia coli	p__Pseudomonadota	disinfecting agents and antiseptics	Triclosan	1	s__Escherichia coli
MAG3804	d__Bacteria;p__Pseudomonadota;c__Gammaproteobacteria;o__Enterobacterales;f__Enterobacteriaceae;g__Escherichia;s__Escherichia coli	p__Pseudomonadota	tetracycline antibiotic	tetracycline	6	s__Escherichia coli
MAG3804	d__Bacteria;p__Pseudomonadota;c__Gammaproteobacteria;o__Enterobacterales;f__Enterobacteriaceae;g__Escherichia;s__Escherichia coli	p__Pseudomonadota	tetracycline antibiotic	tetracycline	1	s__Escherichia coli
MAG3804	d__Bacteria;p__Pseudomonadota;c__Gammaproteobacteria;o__Enterobacterales;f__Enterobacteriaceae;g__Escherichia;s__Escherichia coli	p__Pseudomonadota	tetracycline antibiotic	tetracycline	2	s__Escherichia coli
MAG3804	d__Bacteria;p__Pseudomonadota;c__Gammaproteobacteria;o__Enterobacterales;f__Enterobacteriaceae;g__Escherichia;s__Escherichia coli	p__Pseudomonadota	tetracycline antibiotic	tetracycline	1	s__Escherichia coli
MAG3804	d__Bacteria;p__Pseudomonadota;c__Gammaproteobacteria;o__Enterobacterales;f__Enterobacteriaceae;g__Escherichia;s__Escherichia coli	p__Pseudomonadota	tetracycline antibiotic	tetracycline	1	s__Escherichia coli
MAG3804	d__Bacteria;p__Pseudomonadota;c__Gammaproteobacteria;o__Enterobacterales;f__Enterobacteriaceae;g__Escherichia;s__Escherichia coli	p__Pseudomonadota	tetracycline antibiotic	tetracycline	1	s__Escherichia coli
MAG3804	d__Bacteria;p__Pseudomonadota;c__Gammaproteobacteria;o__Enterobacterales;f__Enterobacteriaceae;g__Escherichia;s__Escherichia coli	p__Pseudomonadota	tetracycline antibiotic	tetracycline	1	s__Escherichia coli
MAG3804	d__Bacteria;p__Pseudomonadota;c__Gammaproteobacteria;o__Enterobacterales;f__Enterobacteriaceae;g__Escherichia;s__Escherichia coli	p__Pseudomonadota	tetracycline antibiotic	tetracycline	1	s__Escherichia coli
MAG3804	d__Bacteria;p__Pseudomonadota;c__Gammaproteobacteria;o__Enterobacterales;f__Enterobacteriaceae;g__Escherichia;s__Escherichia coli	p__Pseudomonadota	tetracycline antibiotic	tetracycline	1	s__Escherichia coli
MAG3804	d__Bacteria;p__Pseudomonadota;c__Gammaproteobacteria;o__Enterobacterales;f__Enterobacteriaceae;g__Escherichia;s__Escherichia coli	p__Pseudomonadota	tetracycline antibiotic	tetracycline	2	s__Escherichia coli
MAG3804	d__Bacteria;p__Pseudomonadota;c__Gammaproteobacteria;o__Enterobacterales;f__Enterobacteriaceae;g__Escherichia;s__Escherichia coli	p__Pseudomonadota	salicylic acid antibiotic	salicylic acid	1	s__Escherichia coli
MAG3804	d__Bacteria;p__Pseudomonadota;c__Gammaproteobacteria;o__Enterobacterales;f__Enterobacteriaceae;g__Escherichia;s__Escherichia coli	p__Pseudomonadota	salicylic acid antibiotic	salicylic acid	1	s__Escherichia coli
MAG3804	d__Bacteria;p__Pseudomonadota;c__Gammaproteobacteria;o__Enterobacterales;f__Enterobacteriaceae;g__Escherichia;s__Escherichia coli	p__Pseudomonadota	rifamycin antibiotic	rifamycin	1	s__Escherichia coli
MAG3804	d__Bacteria;p__Pseudomonadota;c__Gammaproteobacteria;o__Enterobacterales;f__Enterobacteriaceae;g__Escherichia;s__Escherichia coli	p__Pseudomonadota	rifamycin antibiotic	rifamycin	1	s__Escherichia coli
MAG3804	d__Bacteria;p__Pseudomonadota;c__Gammaproteobacteria;o__Enterobacterales;f__Enterobacteriaceae;g__Escherichia;s__Escherichia coli	p__Pseudomonadota	pyrazine antibiotic	pyrazine	1	s__Escherichia coli
MAG3804	d__Bacteria;p__Pseudomonadota;c__Gammaproteobacteria;o__Enterobacterales;f__Enterobacteriaceae;g__Escherichia;s__Escherichia coli	p__Pseudomonadota	pyrazine antibiotic	pyrazine	2	s__Escherichia coli
MAG3804	d__Bacteria;p__Pseudomonadota;c__Gammaproteobacteria;o__Enterobacterales;f__Enterobacteriaceae;g__Escherichia;s__Escherichia coli	p__Pseudomonadota	phosphonic acid antibiotic	phosphonic acid	3	s__Escherichia coli
MAG3804	d__Bacteria;p__Pseudomonadota;c__Gammaproteobacteria;o__Enterobacterales;f__Enterobacteriaceae;g__Escherichia;s__Escherichia coli	p__Pseudomonadota	phosphonic acid antibiotic	phosphonic acid	1	s__Escherichia coli
MAG3804	d__Bacteria;p__Pseudomonadota;c__Gammaproteobacteria;o__Enterobacterales;f__Enterobacteriaceae;g__Escherichia;s__Escherichia coli	p__Pseudomonadota	phosphonic acid antibiotic	phosphonic acid	4	s__Escherichia coli
MAG3804	d__Bacteria;p__Pseudomonadota;c__Gammaproteobacteria;o__Enterobacterales;f__Enterobacteriaceae;g__Escherichia;s__Escherichia coli	p__Pseudomonadota	phosphonic acid antibiotic	phosphonic acid	1	s__Escherichia coli
MAG3804	d__Bacteria;p__Pseudomonadota;c__Gammaproteobacteria;o__Enterobacterales;f__Enterobacteriaceae;g__Escherichia;s__Escherichia coli	p__Pseudomonadota	phosphonic acid antibiotic	phosphonic acid	1	s__Escherichia coli
MAG3804	d__Bacteria;p__Pseudomonadota;c__Gammaproteobacteria;o__Enterobacterales;f__Enterobacteriaceae;g__Escherichia;s__Escherichia coli	p__Pseudomonadota	phosphonic acid antibiotic	phosphonic acid	1	s__Escherichia coli
MAG3804	d__Bacteria;p__Pseudomonadota;c__Gammaproteobacteria;o__Enterobacterales;f__Enterobacteriaceae;g__Escherichia;s__Escherichia coli	p__Pseudomonadota	phenicol antibiotic	phenicol	2	s__Escherichia coli
MAG3804	d__Bacteria;p__Pseudomonadota;c__Gammaproteobacteria;o__Enterobacterales;f__Enterobacteriaceae;g__Escherichia;s__Escherichia coli	p__Pseudomonadota	phenicol antibiotic	phenicol	1	s__Escherichia coli
MAG3804	d__Bacteria;p__Pseudomonadota;c__Gammaproteobacteria;o__Enterobacterales;f__Enterobacteriaceae;g__Escherichia;s__Escherichia coli	p__Pseudomonadota	phenicol antibiotic	phenicol	2	s__Escherichia coli
MAG3804	d__Bacteria;p__Pseudomonadota;c__Gammaproteobacteria;o__Enterobacterales;f__Enterobacteriaceae;g__Escherichia;s__Escherichia coli	p__Pseudomonadota	phenicol antibiotic	phenicol	1	s__Escherichia coli
MAG3804	d__Bacteria;p__Pseudomonadota;c__Gammaproteobacteria;o__Enterobacterales;f__Enterobacteriaceae;g__Escherichia;s__Escherichia coli	p__Pseudomonadota	peptide antibiotic	peptide	1	s__Escherichia coli
MAG3804	d__Bacteria;p__Pseudomonadota;c__Gammaproteobacteria;o__Enterobacterales;f__Enterobacteriaceae;g__Escherichia;s__Escherichia coli	p__Pseudomonadota	peptide antibiotic	peptide	1	s__Escherichia coli
MAG3804	d__Bacteria;p__Pseudomonadota;c__Gammaproteobacteria;o__Enterobacterales;f__Enterobacteriaceae;g__Escherichia;s__Escherichia coli	p__Pseudomonadota	peptide antibiotic	peptide	1	s__Escherichia coli
MAG3804	d__Bacteria;p__Pseudomonadota;c__Gammaproteobacteria;o__Enterobacterales;f__Enterobacteriaceae;g__Escherichia;s__Escherichia coli	p__Pseudomonadota	peptide antibiotic	peptide	1	s__Escherichia coli
MAG3804	d__Bacteria;p__Pseudomonadota;c__Gammaproteobacteria;o__Enterobacterales;f__Enterobacteriaceae;g__Escherichia;s__Escherichia coli	p__Pseudomonadota	peptide antibiotic	peptide	1	s__Escherichia coli
MAG3804	d__Bacteria;p__Pseudomonadota;c__Gammaproteobacteria;o__Enterobacterales;f__Enterobacteriaceae;g__Escherichia;s__Escherichia coli	p__Pseudomonadota	peptide antibiotic	peptide	2	s__Escherichia coli
MAG3804	d__Bacteria;p__Pseudomonadota;c__Gammaproteobacteria;o__Enterobacterales;f__Enterobacteriaceae;g__Escherichia;s__Escherichia coli	p__Pseudomonadota	peptide antibiotic	peptide	1	s__Escherichia coli
MAG3804	d__Bacteria;p__Pseudomonadota;c__Gammaproteobacteria;o__Enterobacterales;f__Enterobacteriaceae;g__Escherichia;s__Escherichia coli	p__Pseudomonadota	peptide antibiotic	peptide	1	s__Escherichia coli
MAG3804	d__Bacteria;p__Pseudomonadota;c__Gammaproteobacteria;o__Enterobacterales;f__Enterobacteriaceae;g__Escherichia;s__Escherichia coli	p__Pseudomonadota	peptide antibiotic	peptide	1	s__Escherichia coli
MAG3804	d__Bacteria;p__Pseudomonadota;c__Gammaproteobacteria;o__Enterobacterales;f__Enterobacteriaceae;g__Escherichia;s__Escherichia coli	p__Pseudomonadota	peptide antibiotic	peptide	1	s__Escherichia coli
MAG3804	d__Bacteria;p__Pseudomonadota;c__Gammaproteobacteria;o__Enterobacterales;f__Enterobacteriaceae;g__Escherichia;s__Escherichia coli	p__Pseudomonadota	peptide antibiotic	peptide	1	s__Escherichia coli
MAG3804	d__Bacteria;p__Pseudomonadota;c__Gammaproteobacteria;o__Enterobacterales;f__Enterobacteriaceae;g__Escherichia;s__Escherichia coli	p__Pseudomonadota	peptide antibiotic	peptide	1	s__Escherichia coli
MAG3804	d__Bacteria;p__Pseudomonadota;c__Gammaproteobacteria;o__Enterobacterales;f__Enterobacteriaceae;g__Escherichia;s__Escherichia coli	p__Pseudomonadota	peptide antibiotic	peptide	1	s__Escherichia coli
MAG3804	d__Bacteria;p__Pseudomonadota;c__Gammaproteobacteria;o__Enterobacterales;f__Enterobacteriaceae;g__Escherichia;s__Escherichia coli	p__Pseudomonadota	peptide antibiotic	peptide	1	s__Escherichia coli
MAG3804	d__Bacteria;p__Pseudomonadota;c__Gammaproteobacteria;o__Enterobacterales;f__Enterobacteriaceae;g__Escherichia;s__Escherichia coli	p__Pseudomonadota	peptide antibiotic	peptide	3	s__Escherichia coli
MAG3804	d__Bacteria;p__Pseudomonadota;c__Gammaproteobacteria;o__Enterobacterales;f__Enterobacteriaceae;g__Escherichia;s__Escherichia coli	p__Pseudomonadota	peptide antibiotic	peptide	1	s__Escherichia coli
MAG3804	d__Bacteria;p__Pseudomonadota;c__Gammaproteobacteria;o__Enterobacterales;f__Enterobacteriaceae;g__Escherichia;s__Escherichia coli	p__Pseudomonadota	peptide antibiotic	peptide	1	s__Escherichia coli
MAG3804	d__Bacteria;p__Pseudomonadota;c__Gammaproteobacteria;o__Enterobacterales;f__Enterobacteriaceae;g__Escherichia;s__Escherichia coli	p__Pseudomonadota	peptide antibiotic	peptide	1	s__Escherichia coli
MAG3804	d__Bacteria;p__Pseudomonadota;c__Gammaproteobacteria;o__Enterobacterales;f__Enterobacteriaceae;g__Escherichia;s__Escherichia coli	p__Pseudomonadota	peptide antibiotic	peptide	1	s__Escherichia coli
MAG3804	d__Bacteria;p__Pseudomonadota;c__Gammaproteobacteria;o__Enterobacterales;f__Enterobacteriaceae;g__Escherichia;s__Escherichia coli	p__Pseudomonadota	nitroimidazole antibiotic	nitroimidazole	1	s__Escherichia coli
MAG3804	d__Bacteria;p__Pseudomonadota;c__Gammaproteobacteria;o__Enterobacterales;f__Enterobacteriaceae;g__Escherichia;s__Escherichia coli	p__Pseudomonadota	nitroimidazole antibiotic	nitroimidazole	3	s__Escherichia coli
MAG3804	d__Bacteria;p__Pseudomonadota;c__Gammaproteobacteria;o__Enterobacterales;f__Enterobacteriaceae;g__Escherichia;s__Escherichia coli	p__Pseudomonadota	nitrofuran antibiotic	nitrofuran	1	s__Escherichia coli
MAG3804	d__Bacteria;p__Pseudomonadota;c__Gammaproteobacteria;o__Enterobacterales;f__Enterobacteriaceae;g__Escherichia;s__Escherichia coli	p__Pseudomonadota	mupirocin-like antibiotic	mupirocin-like	1	s__Escherichia coli
MAG3804	d__Bacteria;p__Pseudomonadota;c__Gammaproteobacteria;o__Enterobacterales;f__Enterobacteriaceae;g__Escherichia;s__Escherichia coli	p__Pseudomonadota	cephalosporin;disinfecting agents and antiseptics;fluoroquinolone antibiotic;glycylcycline;penam;phenicol antibiotic;rifamycin antibiotic;tetracycline antibiotic	Multidrug	1	s__Escherichia coli
MAG3804	d__Bacteria;p__Pseudomonadota;c__Gammaproteobacteria;o__Enterobacterales;f__Enterobacteriaceae;g__Escherichia;s__Escherichia coli	p__Pseudomonadota	cephalosporin;disinfecting agents and antiseptics;fluoroquinolone antibiotic;glycylcycline;penam;phenicol antibiotic;rifamycin antibiotic;tetracycline antibiotic	Multidrug	1	s__Escherichia coli
MAG3804	d__Bacteria;p__Pseudomonadota;c__Gammaproteobacteria;o__Enterobacterales;f__Enterobacteriaceae;g__Escherichia;s__Escherichia coli	p__Pseudomonadota	cephalosporin;disinfecting agents and antiseptics;fluoroquinolone antibiotic;glycylcycline;penam;phenicol antibiotic;rifamycin antibiotic;tetracycline antibiotic	Multidrug	1	s__Escherichia coli
MAG3804	d__Bacteria;p__Pseudomonadota;c__Gammaproteobacteria;o__Enterobacterales;f__Enterobacteriaceae;g__Escherichia;s__Escherichia coli	p__Pseudomonadota	cephalosporin;disinfecting agents and antiseptics;fluoroquinolone antibiotic;glycylcycline;penam;phenicol antibiotic;rifamycin antibiotic;tetracycline antibiotic	Multidrug	1	s__Escherichia coli
MAG3804	d__Bacteria;p__Pseudomonadota;c__Gammaproteobacteria;o__Enterobacterales;f__Enterobacteriaceae;g__Escherichia;s__Escherichia coli	p__Pseudomonadota	disinfecting agents and antiseptics;isoniazid-like antibiotic	Multidrug	1	s__Escherichia coli
MAG3804	d__Bacteria;p__Pseudomonadota;c__Gammaproteobacteria;o__Enterobacterales;f__Enterobacteriaceae;g__Escherichia;s__Escherichia coli	p__Pseudomonadota	fluoroquinolone antibiotic;nybomycin-like antibiotic	Multidrug	1	s__Escherichia coli
MAG3804	d__Bacteria;p__Pseudomonadota;c__Gammaproteobacteria;o__Enterobacterales;f__Enterobacteriaceae;g__Escherichia;s__Escherichia coli	p__Pseudomonadota	disinfecting agents and antiseptics;tetracycline antibiotic	Multidrug	1	s__Escherichia coli
MAG3804	d__Bacteria;p__Pseudomonadota;c__Gammaproteobacteria;o__Enterobacterales;f__Enterobacteriaceae;g__Escherichia;s__Escherichia coli	p__Pseudomonadota	aminoglycoside antibiotic;fluoroquinolone antibiotic	Multidrug	1	s__Escherichia coli
MAG3804	d__Bacteria;p__Pseudomonadota;c__Gammaproteobacteria;o__Enterobacterales;f__Enterobacteriaceae;g__Escherichia;s__Escherichia coli	p__Pseudomonadota	carbapenem;cephalosporin;cephamycin;monobactam;penam;penem	Multidrug	2	s__Escherichia coli
MAG3804	d__Bacteria;p__Pseudomonadota;c__Gammaproteobacteria;o__Enterobacterales;f__Enterobacteriaceae;g__Escherichia;s__Escherichia coli	p__Pseudomonadota	carbapenem;cephalosporin;cephamycin;disinfecting agents and antiseptics;fluoroquinolone antibiotic;glycylcycline;monobactam;penam;penem;phenicol antibiotic;rifamycin antibiotic;tetracycline antibiotic	Multidrug	1	s__Escherichia coli
MAG3804	d__Bacteria;p__Pseudomonadota;c__Gammaproteobacteria;o__Enterobacterales;f__Enterobacteriaceae;g__Escherichia;s__Escherichia coli	p__Pseudomonadota	cephalosporin;cephamycin;fluoroquinolone antibiotic;macrolide antibiotic;penam;tetracycline antibiotic	Multidrug	2	s__Escherichia coli
MAG3804	d__Bacteria;p__Pseudomonadota;c__Gammaproteobacteria;o__Enterobacterales;f__Enterobacteriaceae;g__Escherichia;s__Escherichia coli	p__Pseudomonadota	carbapenem;cephalosporin;cephamycin;monobactam;penam	Multidrug	1	s__Escherichia coli
MAG3804	d__Bacteria;p__Pseudomonadota;c__Gammaproteobacteria;o__Enterobacterales;f__Enterobacteriaceae;g__Escherichia;s__Escherichia coli	p__Pseudomonadota	macrolide antibiotic;peptide antibiotic	Multidrug	1	s__Escherichia coli
MAG3804	d__Bacteria;p__Pseudomonadota;c__Gammaproteobacteria;o__Enterobacterales;f__Enterobacteriaceae;g__Escherichia;s__Escherichia coli	p__Pseudomonadota	aminoglycoside antibiotic;cephalosporin;disinfecting agents and antiseptics;macrolide antibiotic;peptide antibiotic;rifamycin antibiotic;tetracycline antibiotic	Multidrug	1	s__Escherichia coli
MAG3804	d__Bacteria;p__Pseudomonadota;c__Gammaproteobacteria;o__Enterobacterales;f__Enterobacteriaceae;g__Escherichia;s__Escherichia coli	p__Pseudomonadota	aminoglycoside antibiotic;cephalosporin;disinfecting agents and antiseptics;macrolide antibiotic;peptide antibiotic;rifamycin antibiotic;tetracycline antibiotic	Multidrug	1	s__Escherichia coli
MAG3804	d__Bacteria;p__Pseudomonadota;c__Gammaproteobacteria;o__Enterobacterales;f__Enterobacteriaceae;g__Escherichia;s__Escherichia coli	p__Pseudomonadota	carbapenem;cephalosporin;cephamycin;monobactam;penam;penem	Multidrug	2	s__Escherichia coli
MAG3804	d__Bacteria;p__Pseudomonadota;c__Gammaproteobacteria;o__Enterobacterales;f__Enterobacteriaceae;g__Escherichia;s__Escherichia coli	p__Pseudomonadota	macrolide antibiotic;peptide antibiotic	Multidrug	1	s__Escherichia coli
MAG3804	d__Bacteria;p__Pseudomonadota;c__Gammaproteobacteria;o__Enterobacterales;f__Enterobacteriaceae;g__Escherichia;s__Escherichia coli	p__Pseudomonadota	carbapenem;cephalosporin;cephamycin;monobactam;penam;penem	Multidrug	1	s__Escherichia coli
MAG3804	d__Bacteria;p__Pseudomonadota;c__Gammaproteobacteria;o__Enterobacterales;f__Enterobacteriaceae;g__Escherichia;s__Escherichia coli	p__Pseudomonadota	diarylquinoline antibiotic;fluoroquinolone antibiotic	Multidrug	1	s__Escherichia coli
MAG3804	d__Bacteria;p__Pseudomonadota;c__Gammaproteobacteria;o__Enterobacterales;f__Enterobacteriaceae;g__Escherichia;s__Escherichia coli	p__Pseudomonadota	disinfecting agents and antiseptics;isoniazid-like antibiotic	Multidrug	1	s__Escherichia coli
MAG3804	d__Bacteria;p__Pseudomonadota;c__Gammaproteobacteria;o__Enterobacterales;f__Enterobacteriaceae;g__Escherichia;s__Escherichia coli	p__Pseudomonadota	aminoglycoside antibiotic;carbapenem;fluoroquinolone antibiotic;macrolide antibiotic;tetracycline antibiotic	Multidrug	1	s__Escherichia coli
MAG3804	d__Bacteria;p__Pseudomonadota;c__Gammaproteobacteria;o__Enterobacterales;f__Enterobacteriaceae;g__Escherichia;s__Escherichia coli	p__Pseudomonadota	carbapenem;cephalosporin	Multidrug	1	s__Escherichia coli
MAG3804	d__Bacteria;p__Pseudomonadota;c__Gammaproteobacteria;o__Enterobacterales;f__Enterobacteriaceae;g__Escherichia;s__Escherichia coli	p__Pseudomonadota	aminoglycoside antibiotic;carbapenem;cephalosporin;cephamycin;disinfecting agents and antiseptics;fluoroquinolone antibiotic;macrolide antibiotic;monobactam;penam;penem;phenicol antibiotic;tetracycline antibiotic	Multidrug	1	s__Escherichia coli
MAG3804	d__Bacteria;p__Pseudomonadota;c__Gammaproteobacteria;o__Enterobacterales;f__Enterobacteriaceae;g__Escherichia;s__Escherichia coli	p__Pseudomonadota	aminoglycoside antibiotic;carbapenem;cephalosporin;cephamycin;disinfecting agents and antiseptics;fluoroquinolone antibiotic;macrolide antibiotic;monobactam;penam;penem;phenicol antibiotic;tetracycline antibiotic	Multidrug	1	s__Escherichia coli
MAG3804	d__Bacteria;p__Pseudomonadota;c__Gammaproteobacteria;o__Enterobacterales;f__Enterobacteriaceae;g__Escherichia;s__Escherichia coli	p__Pseudomonadota	carbapenem;cephalosporin;monobactam;penam	Multidrug	3	s__Escherichia coli
MAG3804	d__Bacteria;p__Pseudomonadota;c__Gammaproteobacteria;o__Enterobacterales;f__Enterobacteriaceae;g__Escherichia;s__Escherichia coli	p__Pseudomonadota	aminoglycoside antibiotic;penam;tetracycline antibiotic	Multidrug	5	s__Escherichia coli
MAG3804	d__Bacteria;p__Pseudomonadota;c__Gammaproteobacteria;o__Enterobacterales;f__Enterobacteriaceae;g__Escherichia;s__Escherichia coli	p__Pseudomonadota	sulfonamide antibiotic;sulfone antibiotic	Multidrug	1	s__Escherichia coli
MAG3804	d__Bacteria;p__Pseudomonadota;c__Gammaproteobacteria;o__Enterobacterales;f__Enterobacteriaceae;g__Escherichia;s__Escherichia coli	p__Pseudomonadota	carbapenem;cephalosporin;cephamycin;fluoroquinolone antibiotic;monobactam;penam;penem;phenicol antibiotic;tetracycline antibiotic	Multidrug	3	s__Escherichia coli
MAG3804	d__Bacteria;p__Pseudomonadota;c__Gammaproteobacteria;o__Enterobacterales;f__Enterobacteriaceae;g__Escherichia;s__Escherichia coli	p__Pseudomonadota	cephalosporin;disinfecting agents and antiseptics;fluoroquinolone antibiotic;glycopeptide antibiotic;glycylcycline;oxazolidinone antibiotic;penam;phenicol antibiotic;rifamycin antibiotic;tetracycline antibiotic	Multidrug	1	s__Escherichia coli
MAG3804	d__Bacteria;p__Pseudomonadota;c__Gammaproteobacteria;o__Enterobacterales;f__Enterobacteriaceae;g__Escherichia;s__Escherichia coli	p__Pseudomonadota	cephalosporin;disinfecting agents and antiseptics;fluoroquinolone antibiotic;glycylcycline;penam;phenicol antibiotic;rifamycin antibiotic;tetracycline antibiotic	Multidrug	2	s__Escherichia coli
MAG3804	d__Bacteria;p__Pseudomonadota;c__Gammaproteobacteria;o__Enterobacterales;f__Enterobacteriaceae;g__Escherichia;s__Escherichia coli	p__Pseudomonadota	glycylcycline;tetracycline antibiotic	Multidrug	1	s__Escherichia coli
MAG3804	d__Bacteria;p__Pseudomonadota;c__Gammaproteobacteria;o__Enterobacterales;f__Enterobacteriaceae;g__Escherichia;s__Escherichia coli	p__Pseudomonadota	glycylcycline;tetracycline antibiotic	Multidrug	1	s__Escherichia coli
MAG3804	d__Bacteria;p__Pseudomonadota;c__Gammaproteobacteria;o__Enterobacterales;f__Enterobacteriaceae;g__Escherichia;s__Escherichia coli	p__Pseudomonadota	fluoroquinolone antibiotic;tetracycline antibiotic	Multidrug	1	s__Escherichia coli
MAG3804	d__Bacteria;p__Pseudomonadota;c__Gammaproteobacteria;o__Enterobacterales;f__Enterobacteriaceae;g__Escherichia;s__Escherichia coli	p__Pseudomonadota	disinfecting agents and antiseptics;fluoroquinolone antibiotic	Multidrug	2	s__Escherichia coli
MAG3804	d__Bacteria;p__Pseudomonadota;c__Gammaproteobacteria;o__Enterobacterales;f__Enterobacteriaceae;g__Escherichia;s__Escherichia coli	p__Pseudomonadota	aminocoumarin antibiotic;aminoglycoside antibiotic	Multidrug	3	s__Escherichia coli
MAG3804	d__Bacteria;p__Pseudomonadota;c__Gammaproteobacteria;o__Enterobacterales;f__Enterobacteriaceae;g__Escherichia;s__Escherichia coli	p__Pseudomonadota	aminocoumarin antibiotic;aminoglycoside antibiotic	Multidrug	1	s__Escherichia coli
MAG3804	d__Bacteria;p__Pseudomonadota;c__Gammaproteobacteria;o__Enterobacterales;f__Enterobacteriaceae;g__Escherichia;s__Escherichia coli	p__Pseudomonadota	lincosamide antibiotic;macrolide antibiotic	Multidrug	1	s__Escherichia coli
MAG3804	d__Bacteria;p__Pseudomonadota;c__Gammaproteobacteria;o__Enterobacterales;f__Enterobacteriaceae;g__Escherichia;s__Escherichia coli	p__Pseudomonadota	lincosamide antibiotic;oxazolidinone antibiotic;phenicol antibiotic;pleuromutilin antibiotic;streptogramin A antibiotic;streptogramin antibiotic	Multidrug	1	s__Escherichia coli
MAG3804	d__Bacteria;p__Pseudomonadota;c__Gammaproteobacteria;o__Enterobacterales;f__Enterobacteriaceae;g__Escherichia;s__Escherichia coli	p__Pseudomonadota	fluoroquinolone antibiotic;macrolide antibiotic;rifamycin antibiotic	Multidrug	3	s__Escherichia coli
MAG3804	d__Bacteria;p__Pseudomonadota;c__Gammaproteobacteria;o__Enterobacterales;f__Enterobacteriaceae;g__Escherichia;s__Escherichia coli	p__Pseudomonadota	fluoroquinolone antibiotic;macrolide antibiotic;rifamycin antibiotic	Multidrug	2	s__Escherichia coli
MAG3804	d__Bacteria;p__Pseudomonadota;c__Gammaproteobacteria;o__Enterobacterales;f__Enterobacteriaceae;g__Escherichia;s__Escherichia coli	p__Pseudomonadota	fluoroquinolone antibiotic;macrolide antibiotic;penam;tetracycline antibiotic	Multidrug	1	s__Escherichia coli
MAG3804	d__Bacteria;p__Pseudomonadota;c__Gammaproteobacteria;o__Enterobacterales;f__Enterobacteriaceae;g__Escherichia;s__Escherichia coli	p__Pseudomonadota	fluoroquinolone antibiotic;macrolide antibiotic;penam;tetracycline antibiotic	Multidrug	4	s__Escherichia coli
MAG3804	d__Bacteria;p__Pseudomonadota;c__Gammaproteobacteria;o__Enterobacterales;f__Enterobacteriaceae;g__Escherichia;s__Escherichia coli	p__Pseudomonadota	fluoroquinolone antibiotic;macrolide antibiotic;penam	Multidrug	1	s__Escherichia coli
MAG3804	d__Bacteria;p__Pseudomonadota;c__Gammaproteobacteria;o__Enterobacterales;f__Enterobacteriaceae;g__Escherichia;s__Escherichia coli	p__Pseudomonadota	fluoroquinolone antibiotic;macrolide antibiotic;penam	Multidrug	1	s__Escherichia coli
MAG3804	d__Bacteria;p__Pseudomonadota;c__Gammaproteobacteria;o__Enterobacterales;f__Enterobacteriaceae;g__Escherichia;s__Escherichia coli	p__Pseudomonadota	carbapenem;cephalosporin;cephamycin;monobactam;penam;penem;phenicol antibiotic	Multidrug	1	s__Escherichia coli
MAG3804	d__Bacteria;p__Pseudomonadota;c__Gammaproteobacteria;o__Enterobacterales;f__Enterobacteriaceae;g__Escherichia;s__Escherichia coli	p__Pseudomonadota	disinfecting agents and antiseptics;fluoroquinolone antibiotic	Multidrug	1	s__Escherichia coli
MAG3804	d__Bacteria;p__Pseudomonadota;c__Gammaproteobacteria;o__Enterobacterales;f__Enterobacteriaceae;g__Escherichia;s__Escherichia coli	p__Pseudomonadota	fluoroquinolone antibiotic;nitroimidazole antibiotic;tetracycline antibiotic	Multidrug	1	s__Escherichia coli
MAG3804	d__Bacteria;p__Pseudomonadota;c__Gammaproteobacteria;o__Enterobacterales;f__Enterobacteriaceae;g__Escherichia;s__Escherichia coli	p__Pseudomonadota	disinfecting agents and antiseptics;nucleoside antibiotic	Multidrug	2	s__Escherichia coli
MAG3804	d__Bacteria;p__Pseudomonadota;c__Gammaproteobacteria;o__Enterobacterales;f__Enterobacteriaceae;g__Escherichia;s__Escherichia coli	p__Pseudomonadota	lincosamide antibiotic;nucleoside antibiotic	Multidrug	1	s__Escherichia coli
MAG3804	d__Bacteria;p__Pseudomonadota;c__Gammaproteobacteria;o__Enterobacterales;f__Enterobacteriaceae;g__Escherichia;s__Escherichia coli	p__Pseudomonadota	lincosamide antibiotic;pleuromutilin antibiotic;streptogramin antibiotic	Multidrug	1	s__Escherichia coli
MAG3804	d__Bacteria;p__Pseudomonadota;c__Gammaproteobacteria;o__Enterobacterales;f__Enterobacteriaceae;g__Escherichia;s__Escherichia coli	p__Pseudomonadota	lincosamide antibiotic;pleuromutilin antibiotic;streptogramin A antibiotic;streptogramin antibiotic	Multidrug	1	s__Escherichia coli
MAG3804	d__Bacteria;p__Pseudomonadota;c__Gammaproteobacteria;o__Enterobacterales;f__Enterobacteriaceae;g__Escherichia;s__Escherichia coli	p__Pseudomonadota	carbapenem;cephalosporin;cephamycin;disinfecting agents and antiseptics;fluoroquinolone antibiotic;glycylcycline;monobactam;penam;penem;phenicol antibiotic;rifamycin antibiotic;tetracycline antibiotic	Multidrug	1	s__Escherichia coli
MAG3804	d__Bacteria;p__Pseudomonadota;c__Gammaproteobacteria;o__Enterobacterales;f__Enterobacteriaceae;g__Escherichia;s__Escherichia coli	p__Pseudomonadota	carbapenem;cephalosporin;cephamycin;monobactam;penam;penem;phenicol antibiotic	Multidrug	1	s__Escherichia coli
MAG3804	d__Bacteria;p__Pseudomonadota;c__Gammaproteobacteria;o__Enterobacterales;f__Enterobacteriaceae;g__Escherichia;s__Escherichia coli	p__Pseudomonadota	disinfecting agents and antiseptics;nucleoside antibiotic	Multidrug	1	s__Escherichia coli
MAG3804	d__Bacteria;p__Pseudomonadota;c__Gammaproteobacteria;o__Enterobacterales;f__Enterobacteriaceae;g__Escherichia;s__Escherichia coli	p__Pseudomonadota	glycopeptide antibiotic;oxazolidinone antibiotic	Multidrug	9	s__Escherichia coli
MAG3804	d__Bacteria;p__Pseudomonadota;c__Gammaproteobacteria;o__Enterobacterales;f__Enterobacteriaceae;g__Escherichia;s__Escherichia coli	p__Pseudomonadota	oxazolidinone antibiotic;phenicol antibiotic	Multidrug	1	s__Escherichia coli
MAG3804	d__Bacteria;p__Pseudomonadota;c__Gammaproteobacteria;o__Enterobacterales;f__Enterobacteriaceae;g__Escherichia;s__Escherichia coli	p__Pseudomonadota	carbapenem;cephalosporin;cephamycin;monobactam;penam;penem	Multidrug	1	s__Escherichia coli
MAG3804	d__Bacteria;p__Pseudomonadota;c__Gammaproteobacteria;o__Enterobacterales;f__Enterobacteriaceae;g__Escherichia;s__Escherichia coli	p__Pseudomonadota	oxazolidinone antibiotic;phenicol antibiotic;tetracycline antibiotic	Multidrug	1	s__Escherichia coli
MAG3804	d__Bacteria;p__Pseudomonadota;c__Gammaproteobacteria;o__Enterobacterales;f__Enterobacteriaceae;g__Escherichia;s__Escherichia coli	p__Pseudomonadota	cephalosporin;disinfecting agents and antiseptics;fluoroquinolone antibiotic;glycylcycline;penam;phenicol antibiotic;rifamycin antibiotic;tetracycline antibiotic	Multidrug	1	s__Escherichia coli
MAG3804	d__Bacteria;p__Pseudomonadota;c__Gammaproteobacteria;o__Enterobacterales;f__Enterobacteriaceae;g__Escherichia;s__Escherichia coli	p__Pseudomonadota	aminoglycoside antibiotic;cephalosporin;cephamycin;penam	Multidrug	1	s__Escherichia coli
MAG3804	d__Bacteria;p__Pseudomonadota;c__Gammaproteobacteria;o__Enterobacterales;f__Enterobacteriaceae;g__Escherichia;s__Escherichia coli	p__Pseudomonadota	aminoglycoside antibiotic;cephalosporin;cephamycin;penam	Multidrug	1	s__Escherichia coli
MAG3804	d__Bacteria;p__Pseudomonadota;c__Gammaproteobacteria;o__Enterobacterales;f__Enterobacteriaceae;g__Escherichia;s__Escherichia coli	p__Pseudomonadota	streptogramin A antibiotic;streptogramin antibiotic	Multidrug	1	s__Escherichia coli
MAG3804	d__Bacteria;p__Pseudomonadota;c__Gammaproteobacteria;o__Enterobacterales;f__Enterobacteriaceae;g__Escherichia;s__Escherichia coli	p__Pseudomonadota	macrolide antibiotic	macrolide	1	s__Escherichia coli
MAG3804	d__Bacteria;p__Pseudomonadota;c__Gammaproteobacteria;o__Enterobacterales;f__Enterobacteriaceae;g__Escherichia;s__Escherichia coli	p__Pseudomonadota	macrolide antibiotic	macrolide	1	s__Escherichia coli
MAG3804	d__Bacteria;p__Pseudomonadota;c__Gammaproteobacteria;o__Enterobacterales;f__Enterobacteriaceae;g__Escherichia;s__Escherichia coli	p__Pseudomonadota	macrolide antibiotic	macrolide	1	s__Escherichia coli
MAG3804	d__Bacteria;p__Pseudomonadota;c__Gammaproteobacteria;o__Enterobacterales;f__Enterobacteriaceae;g__Escherichia;s__Escherichia coli	p__Pseudomonadota	macrolide antibiotic	macrolide	1	s__Escherichia coli
MAG3804	d__Bacteria;p__Pseudomonadota;c__Gammaproteobacteria;o__Enterobacterales;f__Enterobacteriaceae;g__Escherichia;s__Escherichia coli	p__Pseudomonadota	macrolide antibiotic	macrolide	1	s__Escherichia coli
MAG3804	d__Bacteria;p__Pseudomonadota;c__Gammaproteobacteria;o__Enterobacterales;f__Enterobacteriaceae;g__Escherichia;s__Escherichia coli	p__Pseudomonadota	macrolide antibiotic	macrolide	1	s__Escherichia coli
MAG3804	d__Bacteria;p__Pseudomonadota;c__Gammaproteobacteria;o__Enterobacterales;f__Enterobacteriaceae;g__Escherichia;s__Escherichia coli	p__Pseudomonadota	lincosamide antibiotic	lincosamide	1	s__Escherichia coli
MAG3804	d__Bacteria;p__Pseudomonadota;c__Gammaproteobacteria;o__Enterobacterales;f__Enterobacteriaceae;g__Escherichia;s__Escherichia coli	p__Pseudomonadota	lincosamide antibiotic	lincosamide	1	s__Escherichia coli
MAG3804	d__Bacteria;p__Pseudomonadota;c__Gammaproteobacteria;o__Enterobacterales;f__Enterobacteriaceae;g__Escherichia;s__Escherichia coli	p__Pseudomonadota	lincosamide antibiotic	lincosamide	1	s__Escherichia coli
MAG3804	d__Bacteria;p__Pseudomonadota;c__Gammaproteobacteria;o__Enterobacterales;f__Enterobacteriaceae;g__Escherichia;s__Escherichia coli	p__Pseudomonadota	lincosamide antibiotic	lincosamide	2	s__Escherichia coli
MAG3804	d__Bacteria;p__Pseudomonadota;c__Gammaproteobacteria;o__Enterobacterales;f__Enterobacteriaceae;g__Escherichia;s__Escherichia coli	p__Pseudomonadota	glycopeptide antibiotic	glycopeptide	1	s__Escherichia coli
MAG3804	d__Bacteria;p__Pseudomonadota;c__Gammaproteobacteria;o__Enterobacterales;f__Enterobacteriaceae;g__Escherichia;s__Escherichia coli	p__Pseudomonadota	glycopeptide antibiotic	glycopeptide	2	s__Escherichia coli
MAG3804	d__Bacteria;p__Pseudomonadota;c__Gammaproteobacteria;o__Enterobacterales;f__Enterobacteriaceae;g__Escherichia;s__Escherichia coli	p__Pseudomonadota	glycopeptide antibiotic	glycopeptide	1	s__Escherichia coli
MAG3804	d__Bacteria;p__Pseudomonadota;c__Gammaproteobacteria;o__Enterobacterales;f__Enterobacteriaceae;g__Escherichia;s__Escherichia coli	p__Pseudomonadota	glycopeptide antibiotic	glycopeptide	1	s__Escherichia coli
MAG3804	d__Bacteria;p__Pseudomonadota;c__Gammaproteobacteria;o__Enterobacterales;f__Enterobacteriaceae;g__Escherichia;s__Escherichia coli	p__Pseudomonadota	glycopeptide antibiotic	glycopeptide	1	s__Escherichia coli
MAG3804	d__Bacteria;p__Pseudomonadota;c__Gammaproteobacteria;o__Enterobacterales;f__Enterobacteriaceae;g__Escherichia;s__Escherichia coli	p__Pseudomonadota	fusidane antibiotic	fusidane	1	s__Escherichia coli
MAG3804	d__Bacteria;p__Pseudomonadota;c__Gammaproteobacteria;o__Enterobacterales;f__Enterobacteriaceae;g__Escherichia;s__Escherichia coli	p__Pseudomonadota	fluoroquinolone antibiotic	fluoroquinolone	1	s__Escherichia coli
MAG3804	d__Bacteria;p__Pseudomonadota;c__Gammaproteobacteria;o__Enterobacterales;f__Enterobacteriaceae;g__Escherichia;s__Escherichia coli	p__Pseudomonadota	fluoroquinolone antibiotic	fluoroquinolone	2	s__Escherichia coli
MAG3804	d__Bacteria;p__Pseudomonadota;c__Gammaproteobacteria;o__Enterobacterales;f__Enterobacteriaceae;g__Escherichia;s__Escherichia coli	p__Pseudomonadota	fluoroquinolone antibiotic	fluoroquinolone	1	s__Escherichia coli
MAG3804	d__Bacteria;p__Pseudomonadota;c__Gammaproteobacteria;o__Enterobacterales;f__Enterobacteriaceae;g__Escherichia;s__Escherichia coli	p__Pseudomonadota	fluoroquinolone antibiotic	fluoroquinolone	2	s__Escherichia coli
MAG3804	d__Bacteria;p__Pseudomonadota;c__Gammaproteobacteria;o__Enterobacterales;f__Enterobacteriaceae;g__Escherichia;s__Escherichia coli	p__Pseudomonadota	fluoroquinolone antibiotic	fluoroquinolone	1	s__Escherichia coli
MAG3804	d__Bacteria;p__Pseudomonadota;c__Gammaproteobacteria;o__Enterobacterales;f__Enterobacteriaceae;g__Escherichia;s__Escherichia coli	p__Pseudomonadota	fluoroquinolone antibiotic	fluoroquinolone	1	s__Escherichia coli
MAG3804	d__Bacteria;p__Pseudomonadota;c__Gammaproteobacteria;o__Enterobacterales;f__Enterobacteriaceae;g__Escherichia;s__Escherichia coli	p__Pseudomonadota	fluoroquinolone antibiotic	fluoroquinolone	3	s__Escherichia coli
MAG3804	d__Bacteria;p__Pseudomonadota;c__Gammaproteobacteria;o__Enterobacterales;f__Enterobacteriaceae;g__Escherichia;s__Escherichia coli	p__Pseudomonadota	elfamycin antibiotic	elfamycin	3	s__Escherichia coli
MAG3804	d__Bacteria;p__Pseudomonadota;c__Gammaproteobacteria;o__Enterobacterales;f__Enterobacteriaceae;g__Escherichia;s__Escherichia coli	p__Pseudomonadota	cephamycin	cephamycin	1	s__Escherichia coli
MAG3804	d__Bacteria;p__Pseudomonadota;c__Gammaproteobacteria;o__Enterobacterales;f__Enterobacteriaceae;g__Escherichia;s__Escherichia coli	p__Pseudomonadota	bicyclomycin-like antibiotic	bicyclomycin-like	3	s__Escherichia coli
MAG3804	d__Bacteria;p__Pseudomonadota;c__Gammaproteobacteria;o__Enterobacterales;f__Enterobacteriaceae;g__Escherichia;s__Escherichia coli	p__Pseudomonadota	antibacterial free fatty acids	antibacterial_free_fatty_acids	1	s__Escherichia coli
MAG3804	d__Bacteria;p__Pseudomonadota;c__Gammaproteobacteria;o__Enterobacterales;f__Enterobacteriaceae;g__Escherichia;s__Escherichia coli	p__Pseudomonadota	aminoglycoside antibiotic	aminoglycoside	1	s__Escherichia coli
MAG3804	d__Bacteria;p__Pseudomonadota;c__Gammaproteobacteria;o__Enterobacterales;f__Enterobacteriaceae;g__Escherichia;s__Escherichia coli	p__Pseudomonadota	aminoglycoside antibiotic	aminoglycoside	1	s__Escherichia coli
MAG3804	d__Bacteria;p__Pseudomonadota;c__Gammaproteobacteria;o__Enterobacterales;f__Enterobacteriaceae;g__Escherichia;s__Escherichia coli	p__Pseudomonadota	aminoglycoside antibiotic	aminoglycoside	1	s__Escherichia coli
MAG3804	d__Bacteria;p__Pseudomonadota;c__Gammaproteobacteria;o__Enterobacterales;f__Enterobacteriaceae;g__Escherichia;s__Escherichia coli	p__Pseudomonadota	aminocoumarin antibiotic	aminocoumarin	1	s__Escherichia coli
MAG3804	d__Bacteria;p__Pseudomonadota;c__Gammaproteobacteria;o__Enterobacterales;f__Enterobacteriaceae;g__Escherichia;s__Escherichia coli	p__Pseudomonadota	aminocoumarin antibiotic	aminocoumarin	1	s__Escherichia coli
MAG3804	d__Bacteria;p__Pseudomonadota;c__Gammaproteobacteria;o__Enterobacterales;f__Enterobacteriaceae;g__Escherichia;s__Escherichia coli	p__Pseudomonadota	aminocoumarin antibiotic	aminocoumarin	1	s__Escherichia coli
MAG3804	d__Bacteria;p__Pseudomonadota;c__Gammaproteobacteria;o__Enterobacterales;f__Enterobacteriaceae;g__Escherichia;s__Escherichia coli	p__Pseudomonadota	aminocoumarin antibiotic	aminocoumarin	1	s__Escherichia coli
MAG38	d__Bacteria;p__Pseudomonadota;c__Gammaproteobacteria;o__Enterobacterales;f__Enterobacteriaceae;g__Escherichia;s__Escherichia coli	p__Pseudomonadota	disinfecting agents and antiseptics	Triclosan	5	s__Escherichia coli
MAG38	d__Bacteria;p__Pseudomonadota;c__Gammaproteobacteria;o__Enterobacterales;f__Enterobacteriaceae;g__Escherichia;s__Escherichia coli	p__Pseudomonadota	tetracycline antibiotic	tetracycline	9	s__Escherichia coli
MAG38	d__Bacteria;p__Pseudomonadota;c__Gammaproteobacteria;o__Enterobacterales;f__Enterobacteriaceae;g__Escherichia;s__Escherichia coli	p__Pseudomonadota	tetracycline antibiotic	tetracycline	1	s__Escherichia coli
MAG38	d__Bacteria;p__Pseudomonadota;c__Gammaproteobacteria;o__Enterobacterales;f__Enterobacteriaceae;g__Escherichia;s__Escherichia coli	p__Pseudomonadota	tetracycline antibiotic	tetracycline	3	s__Escherichia coli
MAG38	d__Bacteria;p__Pseudomonadota;c__Gammaproteobacteria;o__Enterobacterales;f__Enterobacteriaceae;g__Escherichia;s__Escherichia coli	p__Pseudomonadota	tetracycline antibiotic	tetracycline	1	s__Escherichia coli
MAG38	d__Bacteria;p__Pseudomonadota;c__Gammaproteobacteria;o__Enterobacterales;f__Enterobacteriaceae;g__Escherichia;s__Escherichia coli	p__Pseudomonadota	tetracycline antibiotic	tetracycline	1	s__Escherichia coli
MAG38	d__Bacteria;p__Pseudomonadota;c__Gammaproteobacteria;o__Enterobacterales;f__Enterobacteriaceae;g__Escherichia;s__Escherichia coli	p__Pseudomonadota	tetracycline antibiotic	tetracycline	1	s__Escherichia coli
MAG38	d__Bacteria;p__Pseudomonadota;c__Gammaproteobacteria;o__Enterobacterales;f__Enterobacteriaceae;g__Escherichia;s__Escherichia coli	p__Pseudomonadota	tetracycline antibiotic	tetracycline	1	s__Escherichia coli
MAG38	d__Bacteria;p__Pseudomonadota;c__Gammaproteobacteria;o__Enterobacterales;f__Enterobacteriaceae;g__Escherichia;s__Escherichia coli	p__Pseudomonadota	tetracycline antibiotic	tetracycline	1	s__Escherichia coli
MAG38	d__Bacteria;p__Pseudomonadota;c__Gammaproteobacteria;o__Enterobacterales;f__Enterobacteriaceae;g__Escherichia;s__Escherichia coli	p__Pseudomonadota	tetracycline antibiotic	tetracycline	4	s__Escherichia coli
MAG38	d__Bacteria;p__Pseudomonadota;c__Gammaproteobacteria;o__Enterobacterales;f__Enterobacteriaceae;g__Escherichia;s__Escherichia coli	p__Pseudomonadota	tetracycline antibiotic	tetracycline	2	s__Escherichia coli
MAG38	d__Bacteria;p__Pseudomonadota;c__Gammaproteobacteria;o__Enterobacterales;f__Enterobacteriaceae;g__Escherichia;s__Escherichia coli	p__Pseudomonadota	tetracycline antibiotic	tetracycline	1	s__Escherichia coli
MAG38	d__Bacteria;p__Pseudomonadota;c__Gammaproteobacteria;o__Enterobacterales;f__Enterobacteriaceae;g__Escherichia;s__Escherichia coli	p__Pseudomonadota	tetracycline antibiotic	tetracycline	2	s__Escherichia coli
MAG38	d__Bacteria;p__Pseudomonadota;c__Gammaproteobacteria;o__Enterobacterales;f__Enterobacteriaceae;g__Escherichia;s__Escherichia coli	p__Pseudomonadota	salicylic acid antibiotic	salicylic acid	1	s__Escherichia coli
MAG38	d__Bacteria;p__Pseudomonadota;c__Gammaproteobacteria;o__Enterobacterales;f__Enterobacteriaceae;g__Escherichia;s__Escherichia coli	p__Pseudomonadota	salicylic acid antibiotic	salicylic acid	1	s__Escherichia coli
MAG38	d__Bacteria;p__Pseudomonadota;c__Gammaproteobacteria;o__Enterobacterales;f__Enterobacteriaceae;g__Escherichia;s__Escherichia coli	p__Pseudomonadota	rifamycin antibiotic	rifamycin	1	s__Escherichia coli
MAG38	d__Bacteria;p__Pseudomonadota;c__Gammaproteobacteria;o__Enterobacterales;f__Enterobacteriaceae;g__Escherichia;s__Escherichia coli	p__Pseudomonadota	rifamycin antibiotic	rifamycin	1	s__Escherichia coli
MAG38	d__Bacteria;p__Pseudomonadota;c__Gammaproteobacteria;o__Enterobacterales;f__Enterobacteriaceae;g__Escherichia;s__Escherichia coli	p__Pseudomonadota	pyrazine antibiotic	pyrazine	1	s__Escherichia coli
MAG38	d__Bacteria;p__Pseudomonadota;c__Gammaproteobacteria;o__Enterobacterales;f__Enterobacteriaceae;g__Escherichia;s__Escherichia coli	p__Pseudomonadota	pyrazine antibiotic	pyrazine	4	s__Escherichia coli
MAG38	d__Bacteria;p__Pseudomonadota;c__Gammaproteobacteria;o__Enterobacterales;f__Enterobacteriaceae;g__Escherichia;s__Escherichia coli	p__Pseudomonadota	pleuromutilin antibiotic	pleuromutilin	1	s__Escherichia coli
MAG38	d__Bacteria;p__Pseudomonadota;c__Gammaproteobacteria;o__Enterobacterales;f__Enterobacteriaceae;g__Escherichia;s__Escherichia coli	p__Pseudomonadota	pleuromutilin antibiotic	pleuromutilin	1	s__Escherichia coli
MAG38	d__Bacteria;p__Pseudomonadota;c__Gammaproteobacteria;o__Enterobacterales;f__Enterobacteriaceae;g__Escherichia;s__Escherichia coli	p__Pseudomonadota	phosphonic acid antibiotic	phosphonic acid	7	s__Escherichia coli
MAG38	d__Bacteria;p__Pseudomonadota;c__Gammaproteobacteria;o__Enterobacterales;f__Enterobacteriaceae;g__Escherichia;s__Escherichia coli	p__Pseudomonadota	phosphonic acid antibiotic	phosphonic acid	1	s__Escherichia coli
MAG38	d__Bacteria;p__Pseudomonadota;c__Gammaproteobacteria;o__Enterobacterales;f__Enterobacteriaceae;g__Escherichia;s__Escherichia coli	p__Pseudomonadota	phosphonic acid antibiotic	phosphonic acid	5	s__Escherichia coli
MAG38	d__Bacteria;p__Pseudomonadota;c__Gammaproteobacteria;o__Enterobacterales;f__Enterobacteriaceae;g__Escherichia;s__Escherichia coli	p__Pseudomonadota	phosphonic acid antibiotic	phosphonic acid	2	s__Escherichia coli
MAG38	d__Bacteria;p__Pseudomonadota;c__Gammaproteobacteria;o__Enterobacterales;f__Enterobacteriaceae;g__Escherichia;s__Escherichia coli	p__Pseudomonadota	phosphonic acid antibiotic	phosphonic acid	1	s__Escherichia coli
MAG38	d__Bacteria;p__Pseudomonadota;c__Gammaproteobacteria;o__Enterobacterales;f__Enterobacteriaceae;g__Escherichia;s__Escherichia coli	p__Pseudomonadota	phosphonic acid antibiotic	phosphonic acid	1	s__Escherichia coli
MAG38	d__Bacteria;p__Pseudomonadota;c__Gammaproteobacteria;o__Enterobacterales;f__Enterobacteriaceae;g__Escherichia;s__Escherichia coli	p__Pseudomonadota	phosphonic acid antibiotic	phosphonic acid	2	s__Escherichia coli
MAG38	d__Bacteria;p__Pseudomonadota;c__Gammaproteobacteria;o__Enterobacterales;f__Enterobacteriaceae;g__Escherichia;s__Escherichia coli	p__Pseudomonadota	phosphonic acid antibiotic	phosphonic acid	1	s__Escherichia coli
MAG38	d__Bacteria;p__Pseudomonadota;c__Gammaproteobacteria;o__Enterobacterales;f__Enterobacteriaceae;g__Escherichia;s__Escherichia coli	p__Pseudomonadota	phosphonic acid antibiotic	phosphonic acid	1	s__Escherichia coli
MAG38	d__Bacteria;p__Pseudomonadota;c__Gammaproteobacteria;o__Enterobacterales;f__Enterobacteriaceae;g__Escherichia;s__Escherichia coli	p__Pseudomonadota	phosphonic acid antibiotic	phosphonic acid	1	s__Escherichia coli
MAG38	d__Bacteria;p__Pseudomonadota;c__Gammaproteobacteria;o__Enterobacterales;f__Enterobacteriaceae;g__Escherichia;s__Escherichia coli	p__Pseudomonadota	phenicol antibiotic	phenicol	2	s__Escherichia coli
MAG38	d__Bacteria;p__Pseudomonadota;c__Gammaproteobacteria;o__Enterobacterales;f__Enterobacteriaceae;g__Escherichia;s__Escherichia coli	p__Pseudomonadota	phenicol antibiotic	phenicol	1	s__Escherichia coli
MAG38	d__Bacteria;p__Pseudomonadota;c__Gammaproteobacteria;o__Enterobacterales;f__Enterobacteriaceae;g__Escherichia;s__Escherichia coli	p__Pseudomonadota	phenicol antibiotic	phenicol	2	s__Escherichia coli
MAG38	d__Bacteria;p__Pseudomonadota;c__Gammaproteobacteria;o__Enterobacterales;f__Enterobacteriaceae;g__Escherichia;s__Escherichia coli	p__Pseudomonadota	phenicol antibiotic	phenicol	1	s__Escherichia coli
MAG38	d__Bacteria;p__Pseudomonadota;c__Gammaproteobacteria;o__Enterobacterales;f__Enterobacteriaceae;g__Escherichia;s__Escherichia coli	p__Pseudomonadota	phenicol antibiotic	phenicol	1	s__Escherichia coli
MAG38	d__Bacteria;p__Pseudomonadota;c__Gammaproteobacteria;o__Enterobacterales;f__Enterobacteriaceae;g__Escherichia;s__Escherichia coli	p__Pseudomonadota	peptide antibiotic	peptide	1	s__Escherichia coli
MAG38	d__Bacteria;p__Pseudomonadota;c__Gammaproteobacteria;o__Enterobacterales;f__Enterobacteriaceae;g__Escherichia;s__Escherichia coli	p__Pseudomonadota	peptide antibiotic	peptide	1	s__Escherichia coli
MAG38	d__Bacteria;p__Pseudomonadota;c__Gammaproteobacteria;o__Enterobacterales;f__Enterobacteriaceae;g__Escherichia;s__Escherichia coli	p__Pseudomonadota	peptide antibiotic	peptide	1	s__Escherichia coli
MAG38	d__Bacteria;p__Pseudomonadota;c__Gammaproteobacteria;o__Enterobacterales;f__Enterobacteriaceae;g__Escherichia;s__Escherichia coli	p__Pseudomonadota	peptide antibiotic	peptide	1	s__Escherichia coli
MAG38	d__Bacteria;p__Pseudomonadota;c__Gammaproteobacteria;o__Enterobacterales;f__Enterobacteriaceae;g__Escherichia;s__Escherichia coli	p__Pseudomonadota	peptide antibiotic	peptide	3	s__Escherichia coli
MAG38	d__Bacteria;p__Pseudomonadota;c__Gammaproteobacteria;o__Enterobacterales;f__Enterobacteriaceae;g__Escherichia;s__Escherichia coli	p__Pseudomonadota	peptide antibiotic	peptide	2	s__Escherichia coli
MAG38	d__Bacteria;p__Pseudomonadota;c__Gammaproteobacteria;o__Enterobacterales;f__Enterobacteriaceae;g__Escherichia;s__Escherichia coli	p__Pseudomonadota	peptide antibiotic	peptide	1	s__Escherichia coli
MAG38	d__Bacteria;p__Pseudomonadota;c__Gammaproteobacteria;o__Enterobacterales;f__Enterobacteriaceae;g__Escherichia;s__Escherichia coli	p__Pseudomonadota	peptide antibiotic	peptide	1	s__Escherichia coli
MAG38	d__Bacteria;p__Pseudomonadota;c__Gammaproteobacteria;o__Enterobacterales;f__Enterobacteriaceae;g__Escherichia;s__Escherichia coli	p__Pseudomonadota	peptide antibiotic	peptide	1	s__Escherichia coli
MAG38	d__Bacteria;p__Pseudomonadota;c__Gammaproteobacteria;o__Enterobacterales;f__Enterobacteriaceae;g__Escherichia;s__Escherichia coli	p__Pseudomonadota	peptide antibiotic	peptide	1	s__Escherichia coli
MAG38	d__Bacteria;p__Pseudomonadota;c__Gammaproteobacteria;o__Enterobacterales;f__Enterobacteriaceae;g__Escherichia;s__Escherichia coli	p__Pseudomonadota	peptide antibiotic	peptide	1	s__Escherichia coli
MAG38	d__Bacteria;p__Pseudomonadota;c__Gammaproteobacteria;o__Enterobacterales;f__Enterobacteriaceae;g__Escherichia;s__Escherichia coli	p__Pseudomonadota	peptide antibiotic	peptide	1	s__Escherichia coli
MAG38	d__Bacteria;p__Pseudomonadota;c__Gammaproteobacteria;o__Enterobacterales;f__Enterobacteriaceae;g__Escherichia;s__Escherichia coli	p__Pseudomonadota	peptide antibiotic	peptide	1	s__Escherichia coli
MAG38	d__Bacteria;p__Pseudomonadota;c__Gammaproteobacteria;o__Enterobacterales;f__Enterobacteriaceae;g__Escherichia;s__Escherichia coli	p__Pseudomonadota	peptide antibiotic	peptide	1	s__Escherichia coli
MAG38	d__Bacteria;p__Pseudomonadota;c__Gammaproteobacteria;o__Enterobacterales;f__Enterobacteriaceae;g__Escherichia;s__Escherichia coli	p__Pseudomonadota	peptide antibiotic	peptide	2	s__Escherichia coli
MAG38	d__Bacteria;p__Pseudomonadota;c__Gammaproteobacteria;o__Enterobacterales;f__Enterobacteriaceae;g__Escherichia;s__Escherichia coli	p__Pseudomonadota	peptide antibiotic	peptide	2	s__Escherichia coli
MAG38	d__Bacteria;p__Pseudomonadota;c__Gammaproteobacteria;o__Enterobacterales;f__Enterobacteriaceae;g__Escherichia;s__Escherichia coli	p__Pseudomonadota	peptide antibiotic	peptide	2	s__Escherichia coli
MAG38	d__Bacteria;p__Pseudomonadota;c__Gammaproteobacteria;o__Enterobacterales;f__Enterobacteriaceae;g__Escherichia;s__Escherichia coli	p__Pseudomonadota	peptide antibiotic	peptide	1	s__Escherichia coli
MAG38	d__Bacteria;p__Pseudomonadota;c__Gammaproteobacteria;o__Enterobacterales;f__Enterobacteriaceae;g__Escherichia;s__Escherichia coli	p__Pseudomonadota	peptide antibiotic	peptide	2	s__Escherichia coli
MAG38	d__Bacteria;p__Pseudomonadota;c__Gammaproteobacteria;o__Enterobacterales;f__Enterobacteriaceae;g__Escherichia;s__Escherichia coli	p__Pseudomonadota	peptide antibiotic	peptide	3	s__Escherichia coli
MAG38	d__Bacteria;p__Pseudomonadota;c__Gammaproteobacteria;o__Enterobacterales;f__Enterobacteriaceae;g__Escherichia;s__Escherichia coli	p__Pseudomonadota	peptide antibiotic	peptide	7	s__Escherichia coli
MAG38	d__Bacteria;p__Pseudomonadota;c__Gammaproteobacteria;o__Enterobacterales;f__Enterobacteriaceae;g__Escherichia;s__Escherichia coli	p__Pseudomonadota	peptide antibiotic	peptide	1	s__Escherichia coli
MAG38	d__Bacteria;p__Pseudomonadota;c__Gammaproteobacteria;o__Enterobacterales;f__Enterobacteriaceae;g__Escherichia;s__Escherichia coli	p__Pseudomonadota	peptide antibiotic	peptide	1	s__Escherichia coli
MAG38	d__Bacteria;p__Pseudomonadota;c__Gammaproteobacteria;o__Enterobacterales;f__Enterobacteriaceae;g__Escherichia;s__Escherichia coli	p__Pseudomonadota	peptide antibiotic	peptide	1	s__Escherichia coli
MAG38	d__Bacteria;p__Pseudomonadota;c__Gammaproteobacteria;o__Enterobacterales;f__Enterobacteriaceae;g__Escherichia;s__Escherichia coli	p__Pseudomonadota	peptide antibiotic	peptide	2	s__Escherichia coli
MAG38	d__Bacteria;p__Pseudomonadota;c__Gammaproteobacteria;o__Enterobacterales;f__Enterobacteriaceae;g__Escherichia;s__Escherichia coli	p__Pseudomonadota	peptide antibiotic	peptide	1	s__Escherichia coli
MAG38	d__Bacteria;p__Pseudomonadota;c__Gammaproteobacteria;o__Enterobacterales;f__Enterobacteriaceae;g__Escherichia;s__Escherichia coli	p__Pseudomonadota	nitroimidazole antibiotic	nitroimidazole	1	s__Escherichia coli
MAG38	d__Bacteria;p__Pseudomonadota;c__Gammaproteobacteria;o__Enterobacterales;f__Enterobacteriaceae;g__Escherichia;s__Escherichia coli	p__Pseudomonadota	nitroimidazole antibiotic	nitroimidazole	4	s__Escherichia coli
MAG38	d__Bacteria;p__Pseudomonadota;c__Gammaproteobacteria;o__Enterobacterales;f__Enterobacteriaceae;g__Escherichia;s__Escherichia coli	p__Pseudomonadota	nitrofuran antibiotic	nitrofuran	1	s__Escherichia coli
MAG38	d__Bacteria;p__Pseudomonadota;c__Gammaproteobacteria;o__Enterobacterales;f__Enterobacteriaceae;g__Escherichia;s__Escherichia coli	p__Pseudomonadota	mupirocin-like antibiotic	mupirocin-like	1	s__Escherichia coli
MAG38	d__Bacteria;p__Pseudomonadota;c__Gammaproteobacteria;o__Enterobacterales;f__Enterobacteriaceae;g__Escherichia;s__Escherichia coli	p__Pseudomonadota	mupirocin-like antibiotic	mupirocin-like	1	s__Escherichia coli
MAG38	d__Bacteria;p__Pseudomonadota;c__Gammaproteobacteria;o__Enterobacterales;f__Enterobacteriaceae;g__Escherichia;s__Escherichia coli	p__Pseudomonadota	mupirocin-like antibiotic	mupirocin-like	1	s__Escherichia coli
MAG38	d__Bacteria;p__Pseudomonadota;c__Gammaproteobacteria;o__Enterobacterales;f__Enterobacteriaceae;g__Escherichia;s__Escherichia coli	p__Pseudomonadota	cephalosporin;cephamycin;fluoroquinolone antibiotic;penam	Multidrug	1	s__Escherichia coli
MAG38	d__Bacteria;p__Pseudomonadota;c__Gammaproteobacteria;o__Enterobacterales;f__Enterobacteriaceae;g__Escherichia;s__Escherichia coli	p__Pseudomonadota	cephalosporin;cephamycin;fluoroquinolone antibiotic;penam	Multidrug	1	s__Escherichia coli
MAG38	d__Bacteria;p__Pseudomonadota;c__Gammaproteobacteria;o__Enterobacterales;f__Enterobacteriaceae;g__Escherichia;s__Escherichia coli	p__Pseudomonadota	cephalosporin;cephamycin;disinfecting agents and antiseptics;fluoroquinolone antibiotic;glycylcycline;penam;phenicol antibiotic;rifamycin antibiotic;tetracycline antibiotic	Multidrug	1	s__Escherichia coli
MAG38	d__Bacteria;p__Pseudomonadota;c__Gammaproteobacteria;o__Enterobacterales;f__Enterobacteriaceae;g__Escherichia;s__Escherichia coli	p__Pseudomonadota	fluoroquinolone antibiotic;macrolide antibiotic;penam	Multidrug	1	s__Escherichia coli
MAG38	d__Bacteria;p__Pseudomonadota;c__Gammaproteobacteria;o__Enterobacterales;f__Enterobacteriaceae;g__Escherichia;s__Escherichia coli	p__Pseudomonadota	cephalosporin;disinfecting agents and antiseptics;fluoroquinolone antibiotic;glycylcycline;penam;phenicol antibiotic;rifamycin antibiotic;tetracycline antibiotic	Multidrug	1	s__Escherichia coli
MAG38	d__Bacteria;p__Pseudomonadota;c__Gammaproteobacteria;o__Enterobacterales;f__Enterobacteriaceae;g__Escherichia;s__Escherichia coli	p__Pseudomonadota	cephalosporin;disinfecting agents and antiseptics;fluoroquinolone antibiotic;glycylcycline;penam;phenicol antibiotic;rifamycin antibiotic;tetracycline antibiotic	Multidrug	1	s__Escherichia coli
MAG38	d__Bacteria;p__Pseudomonadota;c__Gammaproteobacteria;o__Enterobacterales;f__Enterobacteriaceae;g__Escherichia;s__Escherichia coli	p__Pseudomonadota	cephalosporin;disinfecting agents and antiseptics;fluoroquinolone antibiotic;glycylcycline;penam;phenicol antibiotic;rifamycin antibiotic;tetracycline antibiotic	Multidrug	1	s__Escherichia coli
MAG38	d__Bacteria;p__Pseudomonadota;c__Gammaproteobacteria;o__Enterobacterales;f__Enterobacteriaceae;g__Escherichia;s__Escherichia coli	p__Pseudomonadota	fluoroquinolone antibiotic;tetracycline antibiotic	Multidrug	1	s__Escherichia coli
MAG38	d__Bacteria;p__Pseudomonadota;c__Gammaproteobacteria;o__Enterobacterales;f__Enterobacteriaceae;g__Escherichia;s__Escherichia coli	p__Pseudomonadota	cephalosporin;disinfecting agents and antiseptics;fluoroquinolone antibiotic;glycylcycline;penam;phenicol antibiotic;rifamycin antibiotic;tetracycline antibiotic	Multidrug	1	s__Escherichia coli
MAG38	d__Bacteria;p__Pseudomonadota;c__Gammaproteobacteria;o__Enterobacterales;f__Enterobacteriaceae;g__Escherichia;s__Escherichia coli	p__Pseudomonadota	cephalosporin;penam	Multidrug	1	s__Escherichia coli
MAG38	d__Bacteria;p__Pseudomonadota;c__Gammaproteobacteria;o__Enterobacterales;f__Enterobacteriaceae;g__Escherichia;s__Escherichia coli	p__Pseudomonadota	disinfecting agents and antiseptics;isoniazid-like antibiotic	Multidrug	1	s__Escherichia coli
MAG38	d__Bacteria;p__Pseudomonadota;c__Gammaproteobacteria;o__Enterobacterales;f__Enterobacteriaceae;g__Escherichia;s__Escherichia coli	p__Pseudomonadota	sulfonamide antibiotic;sulfone antibiotic	Multidrug	1	s__Escherichia coli
MAG38	d__Bacteria;p__Pseudomonadota;c__Gammaproteobacteria;o__Enterobacterales;f__Enterobacteriaceae;g__Escherichia;s__Escherichia coli	p__Pseudomonadota	fluoroquinolone antibiotic;nybomycin-like antibiotic	Multidrug	1	s__Escherichia coli
MAG38	d__Bacteria;p__Pseudomonadota;c__Gammaproteobacteria;o__Enterobacterales;f__Enterobacteriaceae;g__Escherichia;s__Escherichia coli	p__Pseudomonadota	disinfecting agents and antiseptics;tetracycline antibiotic	Multidrug	1	s__Escherichia coli
MAG38	d__Bacteria;p__Pseudomonadota;c__Gammaproteobacteria;o__Enterobacterales;f__Enterobacteriaceae;g__Escherichia;s__Escherichia coli	p__Pseudomonadota	aminoglycoside antibiotic;fluoroquinolone antibiotic	Multidrug	1	s__Escherichia coli
MAG38	d__Bacteria;p__Pseudomonadota;c__Gammaproteobacteria;o__Enterobacterales;f__Enterobacteriaceae;g__Escherichia;s__Escherichia coli	p__Pseudomonadota	carbapenem;cephalosporin;cephamycin;monobactam;penam;penem	Multidrug	1	s__Escherichia coli
MAG38	d__Bacteria;p__Pseudomonadota;c__Gammaproteobacteria;o__Enterobacterales;f__Enterobacteriaceae;g__Escherichia;s__Escherichia coli	p__Pseudomonadota	peptide antibiotic;rifamycin antibiotic	Multidrug	2	s__Escherichia coli
MAG38	d__Bacteria;p__Pseudomonadota;c__Gammaproteobacteria;o__Enterobacterales;f__Enterobacteriaceae;g__Escherichia;s__Escherichia coli	p__Pseudomonadota	cephalosporin;disinfecting agents and antiseptics;fluoroquinolone antibiotic;glycylcycline;penam;phenicol antibiotic;rifamycin antibiotic;tetracycline antibiotic	Multidrug	1	s__Escherichia coli
MAG38	d__Bacteria;p__Pseudomonadota;c__Gammaproteobacteria;o__Enterobacterales;f__Enterobacteriaceae;g__Escherichia;s__Escherichia coli	p__Pseudomonadota	carbapenem;cephalosporin;cephamycin;disinfecting agents and antiseptics;fluoroquinolone antibiotic;glycylcycline;monobactam;penam;penem;phenicol antibiotic;rifamycin antibiotic;tetracycline antibiotic	Multidrug	3	s__Escherichia coli
MAG38	d__Bacteria;p__Pseudomonadota;c__Gammaproteobacteria;o__Enterobacterales;f__Enterobacteriaceae;g__Escherichia;s__Escherichia coli	p__Pseudomonadota	carbapenem;cephalosporin;penam	Multidrug	1	s__Escherichia coli
MAG38	d__Bacteria;p__Pseudomonadota;c__Gammaproteobacteria;o__Enterobacterales;f__Enterobacteriaceae;g__Escherichia;s__Escherichia coli	p__Pseudomonadota	cephalosporin;cephamycin;fluoroquinolone antibiotic;macrolide antibiotic;penam;tetracycline antibiotic	Multidrug	2	s__Escherichia coli
MAG38	d__Bacteria;p__Pseudomonadota;c__Gammaproteobacteria;o__Enterobacterales;f__Enterobacteriaceae;g__Escherichia;s__Escherichia coli	p__Pseudomonadota	carbapenem;cephalosporin;cephamycin;monobactam;penam	Multidrug	1	s__Escherichia coli
MAG38	d__Bacteria;p__Pseudomonadota;c__Gammaproteobacteria;o__Enterobacterales;f__Enterobacteriaceae;g__Escherichia;s__Escherichia coli	p__Pseudomonadota	carbapenem;cephalosporin;cephamycin;monobactam;penam	Multidrug	1	s__Escherichia coli
MAG38	d__Bacteria;p__Pseudomonadota;c__Gammaproteobacteria;o__Enterobacterales;f__Enterobacteriaceae;g__Escherichia;s__Escherichia coli	p__Pseudomonadota	fluoroquinolone antibiotic;peptide antibiotic;rifamycin antibiotic	Multidrug	2	s__Escherichia coli
MAG38	d__Bacteria;p__Pseudomonadota;c__Gammaproteobacteria;o__Enterobacterales;f__Enterobacteriaceae;g__Escherichia;s__Escherichia coli	p__Pseudomonadota	macrolide antibiotic;peptide antibiotic	Multidrug	1	s__Escherichia coli
MAG38	d__Bacteria;p__Pseudomonadota;c__Gammaproteobacteria;o__Enterobacterales;f__Enterobacteriaceae;g__Escherichia;s__Escherichia coli	p__Pseudomonadota	aminoglycoside antibiotic;cephalosporin;disinfecting agents and antiseptics;macrolide antibiotic;peptide antibiotic;rifamycin antibiotic;tetracycline antibiotic	Multidrug	1	s__Escherichia coli
MAG38	d__Bacteria;p__Pseudomonadota;c__Gammaproteobacteria;o__Enterobacterales;f__Enterobacteriaceae;g__Escherichia;s__Escherichia coli	p__Pseudomonadota	aminoglycoside antibiotic;cephalosporin;disinfecting agents and antiseptics;macrolide antibiotic;peptide antibiotic;rifamycin antibiotic;tetracycline antibiotic	Multidrug	1	s__Escherichia coli
MAG38	d__Bacteria;p__Pseudomonadota;c__Gammaproteobacteria;o__Enterobacterales;f__Enterobacteriaceae;g__Escherichia;s__Escherichia coli	p__Pseudomonadota	carbapenem;cephalosporin;cephamycin;monobactam;penam;penem	Multidrug	3	s__Escherichia coli
MAG38	d__Bacteria;p__Pseudomonadota;c__Gammaproteobacteria;o__Enterobacterales;f__Enterobacteriaceae;g__Escherichia;s__Escherichia coli	p__Pseudomonadota	carbapenem;cephalosporin;cephamycin;monobactam;penam	Multidrug	2	s__Escherichia coli
MAG38	d__Bacteria;p__Pseudomonadota;c__Gammaproteobacteria;o__Enterobacterales;f__Enterobacteriaceae;g__Escherichia;s__Escherichia coli	p__Pseudomonadota	macrolide antibiotic;peptide antibiotic	Multidrug	1	s__Escherichia coli
MAG38	d__Bacteria;p__Pseudomonadota;c__Gammaproteobacteria;o__Enterobacterales;f__Enterobacteriaceae;g__Escherichia;s__Escherichia coli	p__Pseudomonadota	aminocoumarin antibiotic;carbapenem;peptide antibiotic;rifamycin antibiotic	Multidrug	1	s__Escherichia coli
MAG38	d__Bacteria;p__Pseudomonadota;c__Gammaproteobacteria;o__Enterobacterales;f__Enterobacteriaceae;g__Escherichia;s__Escherichia coli	p__Pseudomonadota	carbapenem;cephalosporin;cephamycin;monobactam;penam;penem	Multidrug	1	s__Escherichia coli
MAG38	d__Bacteria;p__Pseudomonadota;c__Gammaproteobacteria;o__Enterobacterales;f__Enterobacteriaceae;g__Escherichia;s__Escherichia coli	p__Pseudomonadota	diarylquinoline antibiotic;fluoroquinolone antibiotic	Multidrug	2	s__Escherichia coli
MAG38	d__Bacteria;p__Pseudomonadota;c__Gammaproteobacteria;o__Enterobacterales;f__Enterobacteriaceae;g__Escherichia;s__Escherichia coli	p__Pseudomonadota	disinfecting agents and antiseptics;isoniazid-like antibiotic	Multidrug	2	s__Escherichia coli
MAG38	d__Bacteria;p__Pseudomonadota;c__Gammaproteobacteria;o__Enterobacterales;f__Enterobacteriaceae;g__Escherichia;s__Escherichia coli	p__Pseudomonadota	carbapenem;cephalosporin;cephamycin;monobactam;penam	Multidrug	2	s__Escherichia coli
MAG38	d__Bacteria;p__Pseudomonadota;c__Gammaproteobacteria;o__Enterobacterales;f__Enterobacteriaceae;g__Escherichia;s__Escherichia coli	p__Pseudomonadota	carbapenem;cephalosporin;cephamycin;monobactam;penam	Multidrug	2	s__Escherichia coli
MAG38	d__Bacteria;p__Pseudomonadota;c__Gammaproteobacteria;o__Enterobacterales;f__Enterobacteriaceae;g__Escherichia;s__Escherichia coli	p__Pseudomonadota	carbapenem;cephalosporin;cephamycin;penam	Multidrug	1	s__Escherichia coli
MAG38	d__Bacteria;p__Pseudomonadota;c__Gammaproteobacteria;o__Enterobacterales;f__Enterobacteriaceae;g__Escherichia;s__Escherichia coli	p__Pseudomonadota	aminoglycoside antibiotic;carbapenem;cephalosporin;cephamycin;disinfecting agents and antiseptics;fluoroquinolone antibiotic;macrolide antibiotic;monobactam;penam;penem;phenicol antibiotic;tetracycline antibiotic	Multidrug	4	s__Escherichia coli
MAG38	d__Bacteria;p__Pseudomonadota;c__Gammaproteobacteria;o__Enterobacterales;f__Enterobacteriaceae;g__Escherichia;s__Escherichia coli	p__Pseudomonadota	aminoglycoside antibiotic;carbapenem;cephalosporin;cephamycin;disinfecting agents and antiseptics;fluoroquinolone antibiotic;macrolide antibiotic;monobactam;penam;penem;phenicol antibiotic;tetracycline antibiotic	Multidrug	1	s__Escherichia coli
MAG38	d__Bacteria;p__Pseudomonadota;c__Gammaproteobacteria;o__Enterobacterales;f__Enterobacteriaceae;g__Escherichia;s__Escherichia coli	p__Pseudomonadota	aminocoumarin antibiotic;aminoglycoside antibiotic;carbapenem;cephalosporin;cephamycin;diaminopyrimidine antibiotic;fluoroquinolone antibiotic;macrolide antibiotic;monobactam;penam;penem;peptide antibiotic;phenicol antibiotic;sulfonamide antibiotic;tetracycline antibiotic	Multidrug	1	s__Escherichia coli
MAG38	d__Bacteria;p__Pseudomonadota;c__Gammaproteobacteria;o__Enterobacterales;f__Enterobacteriaceae;g__Escherichia;s__Escherichia coli	p__Pseudomonadota	carbapenem;cephalosporin;monobactam;penam	Multidrug	5	s__Escherichia coli
MAG38	d__Bacteria;p__Pseudomonadota;c__Gammaproteobacteria;o__Enterobacterales;f__Enterobacteriaceae;g__Escherichia;s__Escherichia coli	p__Pseudomonadota	aminoglycoside antibiotic;penam;tetracycline antibiotic	Multidrug	7	s__Escherichia coli
MAG38	d__Bacteria;p__Pseudomonadota;c__Gammaproteobacteria;o__Enterobacterales;f__Enterobacteriaceae;g__Escherichia;s__Escherichia coli	p__Pseudomonadota	carbapenem;cephalosporin;cephamycin;disinfecting agents and antiseptics;fluoroquinolone antibiotic;glycylcycline;monobactam;penam;penem;phenicol antibiotic;rifamycin antibiotic;tetracycline antibiotic	Multidrug	1	s__Escherichia coli
MAG38	d__Bacteria;p__Pseudomonadota;c__Gammaproteobacteria;o__Enterobacterales;f__Enterobacteriaceae;g__Escherichia;s__Escherichia coli	p__Pseudomonadota	carbapenem;cephalosporin;cephamycin;fluoroquinolone antibiotic;monobactam;penam;penem;phenicol antibiotic;tetracycline antibiotic	Multidrug	1	s__Escherichia coli
[truncated: 6,776 more rows]

## Sheet: MAG1203Escherichia coli
Table S12. The ARG statistical tables of MAG1203 (Escherichia coli)
Genome	Taxonomy	Phylum	Drug Class(ARG type)	Antibiotic class	Gene.no
[truncated: 219 more rows]

## Sheet: Anaerobutyricum hallii
Table S12. The ARG statistical tables of MAG147 (Anaerobutyricum hallii)
[truncated: 4,266 more rows]

[truncated: 2 more sheets: Anaerostipes hadrus, Faecalibacterium duncaniae]
