# Supplementary material for: Geographic patterns of antibiotic resistance in the human gut microbiome: insights from metagenome-assembled genomes across four Chinese provinces
Source: Front Microbiol. 2025 Sep 3;16:1652757. doi: 10.3389/fmicb.2025.1652757 (PMC12442556; doi:10.3389/fmicb.2025.1652757)
Supplement: Supplementary file 14 [file Table_13.xlsx]

## Sheet: Sichuan
Table S13. The ARG statistics of MAG are unique to Sichuan
Genome	Taxonomy	Phylum	Drug Class(ARG type)	Antibiotic class	Gene.no
MAG574	d__Bacteria;p__Bacillota;c__Bacilli;o__Lactobacillales;f__Lactobacillaceae;g__Latilactobacillus;s__Latilactobacillus sakei	p__Bacillota	disinfecting agents and antiseptics	Triclosan	2
MAG574	d__Bacteria;p__Bacillota;c__Bacilli;o__Lactobacillales;f__Lactobacillaceae;g__Latilactobacillus;s__Latilactobacillus sakei	p__Bacillota	tetracycline antibiotic	tetracycline	1
MAG574	d__Bacteria;p__Bacillota;c__Bacilli;o__Lactobacillales;f__Lactobacillaceae;g__Latilactobacillus;s__Latilactobacillus sakei	p__Bacillota	tetracycline antibiotic	tetracycline	1
MAG574	d__Bacteria;p__Bacillota;c__Bacilli;o__Lactobacillales;f__Lactobacillaceae;g__Latilactobacillus;s__Latilactobacillus sakei	p__Bacillota	tetracycline antibiotic	tetracycline	1
MAG574	d__Bacteria;p__Bacillota;c__Bacilli;o__Lactobacillales;f__Lactobacillaceae;g__Latilactobacillus;s__Latilactobacillus sakei	p__Bacillota	tetracycline antibiotic	tetracycline	2
MAG574	d__Bacteria;p__Bacillota;c__Bacilli;o__Lactobacillales;f__Lactobacillaceae;g__Latilactobacillus;s__Latilactobacillus sakei	p__Bacillota	tetracycline antibiotic	tetracycline	1
MAG574	d__Bacteria;p__Bacillota;c__Bacilli;o__Lactobacillales;f__Lactobacillaceae;g__Latilactobacillus;s__Latilactobacillus sakei	p__Bacillota	tetracycline antibiotic	tetracycline	1
MAG574	d__Bacteria;p__Bacillota;c__Bacilli;o__Lactobacillales;f__Lactobacillaceae;g__Latilactobacillus;s__Latilactobacillus sakei	p__Bacillota	tetracycline antibiotic	tetracycline	1
MAG574	d__Bacteria;p__Bacillota;c__Bacilli;o__Lactobacillales;f__Lactobacillaceae;g__Latilactobacillus;s__Latilactobacillus sakei	p__Bacillota	tetracycline antibiotic	tetracycline	1
MAG574	d__Bacteria;p__Bacillota;c__Bacilli;o__Lactobacillales;f__Lactobacillaceae;g__Latilactobacillus;s__Latilactobacillus sakei	p__Bacillota	salicylic acid antibiotic	salicylic acid	1
MAG574	d__Bacteria;p__Bacillota;c__Bacilli;o__Lactobacillales;f__Lactobacillaceae;g__Latilactobacillus;s__Latilactobacillus sakei	p__Bacillota	salicylic acid antibiotic	salicylic acid	1
MAG574	d__Bacteria;p__Bacillota;c__Bacilli;o__Lactobacillales;f__Lactobacillaceae;g__Latilactobacillus;s__Latilactobacillus sakei	p__Bacillota	rifamycin antibiotic	rifamycin	2
MAG574	d__Bacteria;p__Bacillota;c__Bacilli;o__Lactobacillales;f__Lactobacillaceae;g__Latilactobacillus;s__Latilactobacillus sakei	p__Bacillota	pyrazine antibiotic	pyrazine	2
MAG574	d__Bacteria;p__Bacillota;c__Bacilli;o__Lactobacillales;f__Lactobacillaceae;g__Latilactobacillus;s__Latilactobacillus sakei	p__Bacillota	pleuromutilin antibiotic	pleuromutilin	4
MAG574	d__Bacteria;p__Bacillota;c__Bacilli;o__Lactobacillales;f__Lactobacillaceae;g__Latilactobacillus;s__Latilactobacillus sakei	p__Bacillota	phosphonic acid antibiotic	phosphonic acid	2
MAG574	d__Bacteria;p__Bacillota;c__Bacilli;o__Lactobacillales;f__Lactobacillaceae;g__Latilactobacillus;s__Latilactobacillus sakei	p__Bacillota	phosphonic acid antibiotic	phosphonic acid	1
MAG574	d__Bacteria;p__Bacillota;c__Bacilli;o__Lactobacillales;f__Lactobacillaceae;g__Latilactobacillus;s__Latilactobacillus sakei	p__Bacillota	phosphonic acid antibiotic	phosphonic acid	2
MAG574	d__Bacteria;p__Bacillota;c__Bacilli;o__Lactobacillales;f__Lactobacillaceae;g__Latilactobacillus;s__Latilactobacillus sakei	p__Bacillota	phosphonic acid antibiotic	phosphonic acid	1
MAG574	d__Bacteria;p__Bacillota;c__Bacilli;o__Lactobacillales;f__Lactobacillaceae;g__Latilactobacillus;s__Latilactobacillus sakei	p__Bacillota	phenicol antibiotic	phenicol	1
MAG574	d__Bacteria;p__Bacillota;c__Bacilli;o__Lactobacillales;f__Lactobacillaceae;g__Latilactobacillus;s__Latilactobacillus sakei	p__Bacillota	phenicol antibiotic	phenicol	1
MAG574	d__Bacteria;p__Bacillota;c__Bacilli;o__Lactobacillales;f__Lactobacillaceae;g__Latilactobacillus;s__Latilactobacillus sakei	p__Bacillota	peptide antibiotic	peptide	1
MAG574	d__Bacteria;p__Bacillota;c__Bacilli;o__Lactobacillales;f__Lactobacillaceae;g__Latilactobacillus;s__Latilactobacillus sakei	p__Bacillota	peptide antibiotic	peptide	2
MAG574	d__Bacteria;p__Bacillota;c__Bacilli;o__Lactobacillales;f__Lactobacillaceae;g__Latilactobacillus;s__Latilactobacillus sakei	p__Bacillota	peptide antibiotic	peptide	1
MAG574	d__Bacteria;p__Bacillota;c__Bacilli;o__Lactobacillales;f__Lactobacillaceae;g__Latilactobacillus;s__Latilactobacillus sakei	p__Bacillota	peptide antibiotic	peptide	1
MAG574	d__Bacteria;p__Bacillota;c__Bacilli;o__Lactobacillales;f__Lactobacillaceae;g__Latilactobacillus;s__Latilactobacillus sakei	p__Bacillota	peptide antibiotic	peptide	1
MAG574	d__Bacteria;p__Bacillota;c__Bacilli;o__Lactobacillales;f__Lactobacillaceae;g__Latilactobacillus;s__Latilactobacillus sakei	p__Bacillota	peptide antibiotic	peptide	2
MAG574	d__Bacteria;p__Bacillota;c__Bacilli;o__Lactobacillales;f__Lactobacillaceae;g__Latilactobacillus;s__Latilactobacillus sakei	p__Bacillota	peptide antibiotic	peptide	1
MAG574	d__Bacteria;p__Bacillota;c__Bacilli;o__Lactobacillales;f__Lactobacillaceae;g__Latilactobacillus;s__Latilactobacillus sakei	p__Bacillota	peptide antibiotic	peptide	1
MAG574	d__Bacteria;p__Bacillota;c__Bacilli;o__Lactobacillales;f__Lactobacillaceae;g__Latilactobacillus;s__Latilactobacillus sakei	p__Bacillota	peptide antibiotic	peptide	1
MAG574	d__Bacteria;p__Bacillota;c__Bacilli;o__Lactobacillales;f__Lactobacillaceae;g__Latilactobacillus;s__Latilactobacillus sakei	p__Bacillota	peptide antibiotic	peptide	1
MAG574	d__Bacteria;p__Bacillota;c__Bacilli;o__Lactobacillales;f__Lactobacillaceae;g__Latilactobacillus;s__Latilactobacillus sakei	p__Bacillota	peptide antibiotic	peptide	1
MAG574	d__Bacteria;p__Bacillota;c__Bacilli;o__Lactobacillales;f__Lactobacillaceae;g__Latilactobacillus;s__Latilactobacillus sakei	p__Bacillota	peptide antibiotic	peptide	1
MAG574	d__Bacteria;p__Bacillota;c__Bacilli;o__Lactobacillales;f__Lactobacillaceae;g__Latilactobacillus;s__Latilactobacillus sakei	p__Bacillota	peptide antibiotic	peptide	1
MAG574	d__Bacteria;p__Bacillota;c__Bacilli;o__Lactobacillales;f__Lactobacillaceae;g__Latilactobacillus;s__Latilactobacillus sakei	p__Bacillota	peptide antibiotic	peptide	1
MAG574	d__Bacteria;p__Bacillota;c__Bacilli;o__Lactobacillales;f__Lactobacillaceae;g__Latilactobacillus;s__Latilactobacillus sakei	p__Bacillota	peptide antibiotic	peptide	1
MAG574	d__Bacteria;p__Bacillota;c__Bacilli;o__Lactobacillales;f__Lactobacillaceae;g__Latilactobacillus;s__Latilactobacillus sakei	p__Bacillota	peptide antibiotic	peptide	5
MAG574	d__Bacteria;p__Bacillota;c__Bacilli;o__Lactobacillales;f__Lactobacillaceae;g__Latilactobacillus;s__Latilactobacillus sakei	p__Bacillota	nitroimidazole antibiotic	nitroimidazole	1
MAG574	d__Bacteria;p__Bacillota;c__Bacilli;o__Lactobacillales;f__Lactobacillaceae;g__Latilactobacillus;s__Latilactobacillus sakei	p__Bacillota	nitrofuran antibiotic	nitrofuran	1
MAG574	d__Bacteria;p__Bacillota;c__Bacilli;o__Lactobacillales;f__Lactobacillaceae;g__Latilactobacillus;s__Latilactobacillus sakei	p__Bacillota	mupirocin-like antibiotic	mupirocin-like	2
MAG574	d__Bacteria;p__Bacillota;c__Bacilli;o__Lactobacillales;f__Lactobacillaceae;g__Latilactobacillus;s__Latilactobacillus sakei	p__Bacillota	mupirocin-like antibiotic	mupirocin-like	2
MAG574	d__Bacteria;p__Bacillota;c__Bacilli;o__Lactobacillales;f__Lactobacillaceae;g__Latilactobacillus;s__Latilactobacillus sakei	p__Bacillota	peptide antibiotic;rifamycin antibiotic	Multidrug	1
MAG574	d__Bacteria;p__Bacillota;c__Bacilli;o__Lactobacillales;f__Lactobacillaceae;g__Latilactobacillus;s__Latilactobacillus sakei	p__Bacillota	disinfecting agents and antiseptics;isoniazid-like antibiotic	Multidrug	1
MAG574	d__Bacteria;p__Bacillota;c__Bacilli;o__Lactobacillales;f__Lactobacillaceae;g__Latilactobacillus;s__Latilactobacillus sakei	p__Bacillota	carbapenem;cephalosporin;cephamycin;monobactam;penam	Multidrug	1
MAG574	d__Bacteria;p__Bacillota;c__Bacilli;o__Lactobacillales;f__Lactobacillaceae;g__Latilactobacillus;s__Latilactobacillus sakei	p__Bacillota	cephalosporin;penam	Multidrug	1
MAG574	d__Bacteria;p__Bacillota;c__Bacilli;o__Lactobacillales;f__Lactobacillaceae;g__Latilactobacillus;s__Latilactobacillus sakei	p__Bacillota	diarylquinoline antibiotic;fluoroquinolone antibiotic	Multidrug	1
MAG574	d__Bacteria;p__Bacillota;c__Bacilli;o__Lactobacillales;f__Lactobacillaceae;g__Latilactobacillus;s__Latilactobacillus sakei	p__Bacillota	disinfecting agents and antiseptics;isoniazid-like antibiotic	Multidrug	1
MAG574	d__Bacteria;p__Bacillota;c__Bacilli;o__Lactobacillales;f__Lactobacillaceae;g__Latilactobacillus;s__Latilactobacillus sakei	p__Bacillota	carbapenem;cephalosporin;cephamycin;monobactam;penam	Multidrug	1
MAG574	d__Bacteria;p__Bacillota;c__Bacilli;o__Lactobacillales;f__Lactobacillaceae;g__Latilactobacillus;s__Latilactobacillus sakei	p__Bacillota	glycopeptide antibiotic;macrolide antibiotic	Multidrug	1
MAG574	d__Bacteria;p__Bacillota;c__Bacilli;o__Lactobacillales;f__Lactobacillaceae;g__Latilactobacillus;s__Latilactobacillus sakei	p__Bacillota	lincosamide antibiotic;macrolide antibiotic	Multidrug	1
MAG574	d__Bacteria;p__Bacillota;c__Bacilli;o__Lactobacillales;f__Lactobacillaceae;g__Latilactobacillus;s__Latilactobacillus sakei	p__Bacillota	aminoglycoside antibiotic;diaminopyrimidine antibiotic;macrolide antibiotic;oxazolidinone antibiotic;phenicol antibiotic	Multidrug	2
MAG574	d__Bacteria;p__Bacillota;c__Bacilli;o__Lactobacillales;f__Lactobacillaceae;g__Latilactobacillus;s__Latilactobacillus sakei	p__Bacillota	fluoroquinolone antibiotic;nybomycin-like antibiotic	Multidrug	1
MAG574	d__Bacteria;p__Bacillota;c__Bacilli;o__Lactobacillales;f__Lactobacillaceae;g__Latilactobacillus;s__Latilactobacillus sakei	p__Bacillota	carbapenem;cephalosporin;cephamycin;monobactam;penam	Multidrug	1
MAG574	d__Bacteria;p__Bacillota;c__Bacilli;o__Lactobacillales;f__Lactobacillaceae;g__Latilactobacillus;s__Latilactobacillus sakei	p__Bacillota	carbapenem;cephalosporin;cephamycin;monobactam;penam	Multidrug	1
MAG574	d__Bacteria;p__Bacillota;c__Bacilli;o__Lactobacillales;f__Lactobacillaceae;g__Latilactobacillus;s__Latilactobacillus sakei	p__Bacillota	carbapenem;cephalosporin;cephamycin;monobactam;penam	Multidrug	1
MAG574	d__Bacteria;p__Bacillota;c__Bacilli;o__Lactobacillales;f__Lactobacillaceae;g__Latilactobacillus;s__Latilactobacillus sakei	p__Bacillota	disinfecting agents and antiseptics;fluoroquinolone antibiotic	Multidrug	1
MAG574	d__Bacteria;p__Bacillota;c__Bacilli;o__Lactobacillales;f__Lactobacillaceae;g__Latilactobacillus;s__Latilactobacillus sakei	p__Bacillota	disinfecting agents and antiseptics;fluoroquinolone antibiotic	Multidrug	1
MAG574	d__Bacteria;p__Bacillota;c__Bacilli;o__Lactobacillales;f__Lactobacillaceae;g__Latilactobacillus;s__Latilactobacillus sakei	p__Bacillota	aminocoumarin antibiotic;aminoglycoside antibiotic	Multidrug	1
MAG574	d__Bacteria;p__Bacillota;c__Bacilli;o__Lactobacillales;f__Lactobacillaceae;g__Latilactobacillus;s__Latilactobacillus sakei	p__Bacillota	disinfecting agents and antiseptics;fluoroquinolone antibiotic	Multidrug	1
MAG574	d__Bacteria;p__Bacillota;c__Bacilli;o__Lactobacillales;f__Lactobacillaceae;g__Latilactobacillus;s__Latilactobacillus sakei	p__Bacillota	aminoglycoside antibiotic;diaminopyrimidine antibiotic;tetracycline antibiotic	Multidrug	1
MAG574	d__Bacteria;p__Bacillota;c__Bacilli;o__Lactobacillales;f__Lactobacillaceae;g__Latilactobacillus;s__Latilactobacillus sakei	p__Bacillota	isoniazid-like antibiotic;rifamycin antibiotic	Multidrug	1
MAG574	d__Bacteria;p__Bacillota;c__Bacilli;o__Lactobacillales;f__Lactobacillaceae;g__Latilactobacillus;s__Latilactobacillus sakei	p__Bacillota	fluoroquinolone antibiotic;macrolide antibiotic;rifamycin antibiotic	Multidrug	3
MAG574	d__Bacteria;p__Bacillota;c__Bacilli;o__Lactobacillales;f__Lactobacillaceae;g__Latilactobacillus;s__Latilactobacillus sakei	p__Bacillota	fluoroquinolone antibiotic;macrolide antibiotic;rifamycin antibiotic	Multidrug	1
MAG574	d__Bacteria;p__Bacillota;c__Bacilli;o__Lactobacillales;f__Lactobacillaceae;g__Latilactobacillus;s__Latilactobacillus sakei	p__Bacillota	lincosamide antibiotic;pleuromutilin antibiotic;streptogramin A antibiotic;streptogramin B antibiotic;streptogramin antibiotic	Multidrug	1
MAG574	d__Bacteria;p__Bacillota;c__Bacilli;o__Lactobacillales;f__Lactobacillaceae;g__Latilactobacillus;s__Latilactobacillus sakei	p__Bacillota	lincosamide antibiotic;pleuromutilin antibiotic;streptogramin antibiotic	Multidrug	1
MAG574	d__Bacteria;p__Bacillota;c__Bacilli;o__Lactobacillales;f__Lactobacillaceae;g__Latilactobacillus;s__Latilactobacillus sakei	p__Bacillota	carbapenem;cephalosporin;cephamycin;monobactam;penam	Multidrug	1
MAG574	d__Bacteria;p__Bacillota;c__Bacilli;o__Lactobacillales;f__Lactobacillaceae;g__Latilactobacillus;s__Latilactobacillus sakei	p__Bacillota	cephalosporin;disinfecting agents and antiseptics;fluoroquinolone antibiotic;penam;peptide antibiotic;tetracycline antibiotic	Multidrug	1
MAG574	d__Bacteria;p__Bacillota;c__Bacilli;o__Lactobacillales;f__Lactobacillaceae;g__Latilactobacillus;s__Latilactobacillus sakei	p__Bacillota	glycopeptide antibiotic;oxazolidinone antibiotic	Multidrug	4
MAG574	d__Bacteria;p__Bacillota;c__Bacilli;o__Lactobacillales;f__Lactobacillaceae;g__Latilactobacillus;s__Latilactobacillus sakei	p__Bacillota	oxazolidinone antibiotic;phenicol antibiotic	Multidrug	3
MAG574	d__Bacteria;p__Bacillota;c__Bacilli;o__Lactobacillales;f__Lactobacillaceae;g__Latilactobacillus;s__Latilactobacillus sakei	p__Bacillota	disinfecting agents and antiseptics;fluoroquinolone antibiotic	Multidrug	3
MAG574	d__Bacteria;p__Bacillota;c__Bacilli;o__Lactobacillales;f__Lactobacillaceae;g__Latilactobacillus;s__Latilactobacillus sakei	p__Bacillota	aminoglycoside antibiotic;cephalosporin;cephamycin;penam	Multidrug	1
MAG574	d__Bacteria;p__Bacillota;c__Bacilli;o__Lactobacillales;f__Lactobacillaceae;g__Latilactobacillus;s__Latilactobacillus sakei	p__Bacillota	sulfonamide antibiotic;sulfone antibiotic	Multidrug	1
MAG574	d__Bacteria;p__Bacillota;c__Bacilli;o__Lactobacillales;f__Lactobacillaceae;g__Latilactobacillus;s__Latilactobacillus sakei	p__Bacillota	lincosamide antibiotic;macrolide antibiotic	Multidrug	1
MAG574	d__Bacteria;p__Bacillota;c__Bacilli;o__Lactobacillales;f__Lactobacillaceae;g__Latilactobacillus;s__Latilactobacillus sakei	p__Bacillota	streptogramin A antibiotic;streptogramin antibiotic	Multidrug	3
MAG574	d__Bacteria;p__Bacillota;c__Bacilli;o__Lactobacillales;f__Lactobacillaceae;g__Latilactobacillus;s__Latilactobacillus sakei	p__Bacillota	lincosamide antibiotic;macrolide antibiotic;streptogramin A antibiotic;streptogramin B antibiotic;streptogramin antibiotic	MLS	1
MAG574	d__Bacteria;p__Bacillota;c__Bacilli;o__Lactobacillales;f__Lactobacillaceae;g__Latilactobacillus;s__Latilactobacillus sakei	p__Bacillota	macrolide antibiotic	macrolide	7
MAG574	d__Bacteria;p__Bacillota;c__Bacilli;o__Lactobacillales;f__Lactobacillaceae;g__Latilactobacillus;s__Latilactobacillus sakei	p__Bacillota	macrolide antibiotic	macrolide	1
MAG574	d__Bacteria;p__Bacillota;c__Bacilli;o__Lactobacillales;f__Lactobacillaceae;g__Latilactobacillus;s__Latilactobacillus sakei	p__Bacillota	macrolide antibiotic	macrolide	1
MAG574	d__Bacteria;p__Bacillota;c__Bacilli;o__Lactobacillales;f__Lactobacillaceae;g__Latilactobacillus;s__Latilactobacillus sakei	p__Bacillota	lincosamide antibiotic	lincosamide	1
MAG574	d__Bacteria;p__Bacillota;c__Bacilli;o__Lactobacillales;f__Lactobacillaceae;g__Latilactobacillus;s__Latilactobacillus sakei	p__Bacillota	lincosamide antibiotic	lincosamide	3
MAG574	d__Bacteria;p__Bacillota;c__Bacilli;o__Lactobacillales;f__Lactobacillaceae;g__Latilactobacillus;s__Latilactobacillus sakei	p__Bacillota	glycopeptide antibiotic	glycopeptide	1
MAG574	d__Bacteria;p__Bacillota;c__Bacilli;o__Lactobacillales;f__Lactobacillaceae;g__Latilactobacillus;s__Latilactobacillus sakei	p__Bacillota	glycopeptide antibiotic	glycopeptide	1
MAG574	d__Bacteria;p__Bacillota;c__Bacilli;o__Lactobacillales;f__Lactobacillaceae;g__Latilactobacillus;s__Latilactobacillus sakei	p__Bacillota	glycopeptide antibiotic	glycopeptide	1
MAG574	d__Bacteria;p__Bacillota;c__Bacilli;o__Lactobacillales;f__Lactobacillaceae;g__Latilactobacillus;s__Latilactobacillus sakei	p__Bacillota	glycopeptide antibiotic	glycopeptide	1
MAG574	d__Bacteria;p__Bacillota;c__Bacilli;o__Lactobacillales;f__Lactobacillaceae;g__Latilactobacillus;s__Latilactobacillus sakei	p__Bacillota	glycopeptide antibiotic	glycopeptide	1
MAG574	d__Bacteria;p__Bacillota;c__Bacilli;o__Lactobacillales;f__Lactobacillaceae;g__Latilactobacillus;s__Latilactobacillus sakei	p__Bacillota	glycopeptide antibiotic	glycopeptide	2
MAG574	d__Bacteria;p__Bacillota;c__Bacilli;o__Lactobacillales;f__Lactobacillaceae;g__Latilactobacillus;s__Latilactobacillus sakei	p__Bacillota	glycopeptide antibiotic	glycopeptide	1
MAG574	d__Bacteria;p__Bacillota;c__Bacilli;o__Lactobacillales;f__Lactobacillaceae;g__Latilactobacillus;s__Latilactobacillus sakei	p__Bacillota	glycopeptide antibiotic	glycopeptide	1
MAG574	d__Bacteria;p__Bacillota;c__Bacilli;o__Lactobacillales;f__Lactobacillaceae;g__Latilactobacillus;s__Latilactobacillus sakei	p__Bacillota	glycopeptide antibiotic	glycopeptide	1
MAG574	d__Bacteria;p__Bacillota;c__Bacilli;o__Lactobacillales;f__Lactobacillaceae;g__Latilactobacillus;s__Latilactobacillus sakei	p__Bacillota	glycopeptide antibiotic	glycopeptide	1
MAG574	d__Bacteria;p__Bacillota;c__Bacilli;o__Lactobacillales;f__Lactobacillaceae;g__Latilactobacillus;s__Latilactobacillus sakei	p__Bacillota	glycopeptide antibiotic	glycopeptide	1
MAG574	d__Bacteria;p__Bacillota;c__Bacilli;o__Lactobacillales;f__Lactobacillaceae;g__Latilactobacillus;s__Latilactobacillus sakei	p__Bacillota	fusidane antibiotic	fusidane	2
MAG574	d__Bacteria;p__Bacillota;c__Bacilli;o__Lactobacillales;f__Lactobacillaceae;g__Latilactobacillus;s__Latilactobacillus sakei	p__Bacillota	fusidane antibiotic	fusidane	1
MAG574	d__Bacteria;p__Bacillota;c__Bacilli;o__Lactobacillales;f__Lactobacillaceae;g__Latilactobacillus;s__Latilactobacillus sakei	p__Bacillota	fluoroquinolone antibiotic	fluoroquinolone	1
MAG574	d__Bacteria;p__Bacillota;c__Bacilli;o__Lactobacillales;f__Lactobacillaceae;g__Latilactobacillus;s__Latilactobacillus sakei	p__Bacillota	fluoroquinolone antibiotic	fluoroquinolone	1
MAG574	d__Bacteria;p__Bacillota;c__Bacilli;o__Lactobacillales;f__Lactobacillaceae;g__Latilactobacillus;s__Latilactobacillus sakei	p__Bacillota	fluoroquinolone antibiotic	fluoroquinolone	1
MAG574	d__Bacteria;p__Bacillota;c__Bacilli;o__Lactobacillales;f__Lactobacillaceae;g__Latilactobacillus;s__Latilactobacillus sakei	p__Bacillota	fluoroquinolone antibiotic	fluoroquinolone	2
MAG574	d__Bacteria;p__Bacillota;c__Bacilli;o__Lactobacillales;f__Lactobacillaceae;g__Latilactobacillus;s__Latilactobacillus sakei	p__Bacillota	elfamycin antibiotic	elfamycin	1
MAG574	d__Bacteria;p__Bacillota;c__Bacilli;o__Lactobacillales;f__Lactobacillaceae;g__Latilactobacillus;s__Latilactobacillus sakei	p__Bacillota	elfamycin antibiotic	elfamycin	1
MAG574	d__Bacteria;p__Bacillota;c__Bacilli;o__Lactobacillales;f__Lactobacillaceae;g__Latilactobacillus;s__Latilactobacillus sakei	p__Bacillota	cephalosporin	cephalosporin	1
MAG574	d__Bacteria;p__Bacillota;c__Bacilli;o__Lactobacillales;f__Lactobacillaceae;g__Latilactobacillus;s__Latilactobacillus sakei	p__Bacillota	aminoglycoside antibiotic	aminoglycoside	1
MAG574	d__Bacteria;p__Bacillota;c__Bacilli;o__Lactobacillales;f__Lactobacillaceae;g__Latilactobacillus;s__Latilactobacillus sakei	p__Bacillota	aminoglycoside antibiotic	aminoglycoside	1
MAG574	d__Bacteria;p__Bacillota;c__Bacilli;o__Lactobacillales;f__Lactobacillaceae;g__Latilactobacillus;s__Latilactobacillus sakei	p__Bacillota	aminoglycoside antibiotic	aminoglycoside	1
MAG574	d__Bacteria;p__Bacillota;c__Bacilli;o__Lactobacillales;f__Lactobacillaceae;g__Latilactobacillus;s__Latilactobacillus sakei	p__Bacillota	aminoglycoside antibiotic	aminoglycoside	4
MAG574	d__Bacteria;p__Bacillota;c__Bacilli;o__Lactobacillales;f__Lactobacillaceae;g__Latilactobacillus;s__Latilactobacillus sakei	p__Bacillota	aminocoumarin antibiotic	aminocoumarin	1
MAG574	d__Bacteria;p__Bacillota;c__Bacilli;o__Lactobacillales;f__Lactobacillaceae;g__Latilactobacillus;s__Latilactobacillus sakei	p__Bacillota	aminocoumarin antibiotic	aminocoumarin	1
MAG574	d__Bacteria;p__Bacillota;c__Bacilli;o__Lactobacillales;f__Lactobacillaceae;g__Latilactobacillus;s__Latilactobacillus sakei	p__Bacillota	aminocoumarin antibiotic	aminocoumarin	1
MAG527	d__Bacteria;p__Actinomycetota;c__Coriobacteriia;o__Coriobacteriales;f__Coriobacteriaceae;g__Collinsella;s__Collinsella sp002391315	p__Actinomycetota	disinfecting agents and antiseptics	Triclosan	1
MAG527	d__Bacteria;p__Actinomycetota;c__Coriobacteriia;o__Coriobacteriales;f__Coriobacteriaceae;g__Collinsella;s__Collinsella sp002391315	p__Actinomycetota	tetracycline antibiotic	tetracycline	1
MAG527	d__Bacteria;p__Actinomycetota;c__Coriobacteriia;o__Coriobacteriales;f__Coriobacteriaceae;g__Collinsella;s__Collinsella sp002391315	p__Actinomycetota	tetracycline antibiotic	tetracycline	1
MAG527	d__Bacteria;p__Actinomycetota;c__Coriobacteriia;o__Coriobacteriales;f__Coriobacteriaceae;g__Collinsella;s__Collinsella sp002391315	p__Actinomycetota	tetracycline antibiotic	tetracycline	1
MAG527	d__Bacteria;p__Actinomycetota;c__Coriobacteriia;o__Coriobacteriales;f__Coriobacteriaceae;g__Collinsella;s__Collinsella sp002391315	p__Actinomycetota	tetracycline antibiotic	tetracycline	1
MAG527	d__Bacteria;p__Actinomycetota;c__Coriobacteriia;o__Coriobacteriales;f__Coriobacteriaceae;g__Collinsella;s__Collinsella sp002391315	p__Actinomycetota	tetracycline antibiotic	tetracycline	2
MAG527	d__Bacteria;p__Actinomycetota;c__Coriobacteriia;o__Coriobacteriales;f__Coriobacteriaceae;g__Collinsella;s__Collinsella sp002391315	p__Actinomycetota	tetracycline antibiotic	tetracycline	2
MAG527	d__Bacteria;p__Actinomycetota;c__Coriobacteriia;o__Coriobacteriales;f__Coriobacteriaceae;g__Collinsella;s__Collinsella sp002391315	p__Actinomycetota	salicylic acid antibiotic	salicylic acid	1
MAG527	d__Bacteria;p__Actinomycetota;c__Coriobacteriia;o__Coriobacteriales;f__Coriobacteriaceae;g__Collinsella;s__Collinsella sp002391315	p__Actinomycetota	pyrazine antibiotic	pyrazine	2
MAG527	d__Bacteria;p__Actinomycetota;c__Coriobacteriia;o__Coriobacteriales;f__Coriobacteriaceae;g__Collinsella;s__Collinsella sp002391315	p__Actinomycetota	polyamine antibiotic	polyamine	1
MAG527	d__Bacteria;p__Actinomycetota;c__Coriobacteriia;o__Coriobacteriales;f__Coriobacteriaceae;g__Collinsella;s__Collinsella sp002391315	p__Actinomycetota	pleuromutilin antibiotic	pleuromutilin	3
MAG527	d__Bacteria;p__Actinomycetota;c__Coriobacteriia;o__Coriobacteriales;f__Coriobacteriaceae;g__Collinsella;s__Collinsella sp002391315	p__Actinomycetota	pleuromutilin antibiotic	pleuromutilin	1
MAG527	d__Bacteria;p__Actinomycetota;c__Coriobacteriia;o__Coriobacteriales;f__Coriobacteriaceae;g__Collinsella;s__Collinsella sp002391315	p__Actinomycetota	phosphonic acid antibiotic	phosphonic acid	1
MAG527	d__Bacteria;p__Actinomycetota;c__Coriobacteriia;o__Coriobacteriales;f__Coriobacteriaceae;g__Collinsella;s__Collinsella sp002391315	p__Actinomycetota	phosphonic acid antibiotic	phosphonic acid	1
MAG527	d__Bacteria;p__Actinomycetota;c__Coriobacteriia;o__Coriobacteriales;f__Coriobacteriaceae;g__Collinsella;s__Collinsella sp002391315	p__Actinomycetota	peptide antibiotic	peptide	1
MAG527	d__Bacteria;p__Actinomycetota;c__Coriobacteriia;o__Coriobacteriales;f__Coriobacteriaceae;g__Collinsella;s__Collinsella sp002391315	p__Actinomycetota	peptide antibiotic	peptide	1
MAG527	d__Bacteria;p__Actinomycetota;c__Coriobacteriia;o__Coriobacteriales;f__Coriobacteriaceae;g__Collinsella;s__Collinsella sp002391315	p__Actinomycetota	peptide antibiotic	peptide	2
MAG527	d__Bacteria;p__Actinomycetota;c__Coriobacteriia;o__Coriobacteriales;f__Coriobacteriaceae;g__Collinsella;s__Collinsella sp002391315	p__Actinomycetota	peptide antibiotic	peptide	1
MAG527	d__Bacteria;p__Actinomycetota;c__Coriobacteriia;o__Coriobacteriales;f__Coriobacteriaceae;g__Collinsella;s__Collinsella sp002391315	p__Actinomycetota	peptide antibiotic	peptide	1
MAG527	d__Bacteria;p__Actinomycetota;c__Coriobacteriia;o__Coriobacteriales;f__Coriobacteriaceae;g__Collinsella;s__Collinsella sp002391315	p__Actinomycetota	nitroimidazole antibiotic	nitroimidazole	1
MAG527	d__Bacteria;p__Actinomycetota;c__Coriobacteriia;o__Coriobacteriales;f__Coriobacteriaceae;g__Collinsella;s__Collinsella sp002391315	p__Actinomycetota	nitroimidazole antibiotic	nitroimidazole	1
MAG527	d__Bacteria;p__Actinomycetota;c__Coriobacteriia;o__Coriobacteriales;f__Coriobacteriaceae;g__Collinsella;s__Collinsella sp002391315	p__Actinomycetota	mupirocin-like antibiotic	mupirocin-like	2
MAG527	d__Bacteria;p__Actinomycetota;c__Coriobacteriia;o__Coriobacteriales;f__Coriobacteriaceae;g__Collinsella;s__Collinsella sp002391315	p__Actinomycetota	mupirocin-like antibiotic	mupirocin-like	1
MAG527	d__Bacteria;p__Actinomycetota;c__Coriobacteriia;o__Coriobacteriales;f__Coriobacteriaceae;g__Collinsella;s__Collinsella sp002391315	p__Actinomycetota	sulfonamide antibiotic;sulfone antibiotic	Multidrug	1
MAG527	d__Bacteria;p__Actinomycetota;c__Coriobacteriia;o__Coriobacteriales;f__Coriobacteriaceae;g__Collinsella;s__Collinsella sp002391315	p__Actinomycetota	peptide antibiotic;rifamycin antibiotic	Multidrug	1
MAG527	d__Bacteria;p__Actinomycetota;c__Coriobacteriia;o__Coriobacteriales;f__Coriobacteriaceae;g__Collinsella;s__Collinsella sp002391315	p__Actinomycetota	oxazolidinone antibiotic;phenicol antibiotic	Multidrug	1
MAG527	d__Bacteria;p__Actinomycetota;c__Coriobacteriia;o__Coriobacteriales;f__Coriobacteriaceae;g__Collinsella;s__Collinsella sp002391315	p__Actinomycetota	macrolide antibiotic;streptogramin antibiotic	Multidrug	1
MAG527	d__Bacteria;p__Actinomycetota;c__Coriobacteriia;o__Coriobacteriales;f__Coriobacteriaceae;g__Collinsella;s__Collinsella sp002391315	p__Actinomycetota	macrolide antibiotic;peptide antibiotic	Multidrug	1
MAG527	d__Bacteria;p__Actinomycetota;c__Coriobacteriia;o__Coriobacteriales;f__Coriobacteriaceae;g__Collinsella;s__Collinsella sp002391315	p__Actinomycetota	lincosamide antibiotic;pleuromutilin antibiotic;streptogramin A antibiotic;streptogramin antibiotic	Multidrug	2
MAG527	d__Bacteria;p__Actinomycetota;c__Coriobacteriia;o__Coriobacteriales;f__Coriobacteriaceae;g__Collinsella;s__Collinsella sp002391315	p__Actinomycetota	lincosamide antibiotic;pleuromutilin antibiotic;streptogramin A antibiotic;streptogramin antibiotic	Multidrug	1
MAG527	d__Bacteria;p__Actinomycetota;c__Coriobacteriia;o__Coriobacteriales;f__Coriobacteriaceae;g__Collinsella;s__Collinsella sp002391315	p__Actinomycetota	lincosamide antibiotic;oxazolidinone antibiotic;phenicol antibiotic;pleuromutilin antibiotic;streptogramin A antibiotic;streptogramin antibiotic	Multidrug	1
MAG527	d__Bacteria;p__Actinomycetota;c__Coriobacteriia;o__Coriobacteriales;f__Coriobacteriaceae;g__Collinsella;s__Collinsella sp002391315	p__Actinomycetota	lincosamide antibiotic;macrolide antibiotic	Multidrug	1
MAG527	d__Bacteria;p__Actinomycetota;c__Coriobacteriia;o__Coriobacteriales;f__Coriobacteriaceae;g__Collinsella;s__Collinsella sp002391315	p__Actinomycetota	glycopeptide antibiotic;oxazolidinone antibiotic	Multidrug	4
MAG527	d__Bacteria;p__Actinomycetota;c__Coriobacteriia;o__Coriobacteriales;f__Coriobacteriaceae;g__Collinsella;s__Collinsella sp002391315	p__Actinomycetota	glycopeptide antibiotic;macrolide antibiotic	Multidrug	1
MAG527	d__Bacteria;p__Actinomycetota;c__Coriobacteriia;o__Coriobacteriales;f__Coriobacteriaceae;g__Collinsella;s__Collinsella sp002391315	p__Actinomycetota	fluoroquinolone antibiotic;nybomycin-like antibiotic	Multidrug	1
MAG527	d__Bacteria;p__Actinomycetota;c__Coriobacteriia;o__Coriobacteriales;f__Coriobacteriaceae;g__Collinsella;s__Collinsella sp002391315	p__Actinomycetota	fluoroquinolone antibiotic;nybomycin-like antibiotic	Multidrug	1
MAG527	d__Bacteria;p__Actinomycetota;c__Coriobacteriia;o__Coriobacteriales;f__Coriobacteriaceae;g__Collinsella;s__Collinsella sp002391315	p__Actinomycetota	fluoroquinolone antibiotic;macrolide antibiotic;rifamycin antibiotic	Multidrug	4
MAG527	d__Bacteria;p__Actinomycetota;c__Coriobacteriia;o__Coriobacteriales;f__Coriobacteriaceae;g__Collinsella;s__Collinsella sp002391315	p__Actinomycetota	fluoroquinolone antibiotic;macrolide antibiotic;penam;tetracycline antibiotic	Multidrug	1
MAG527	d__Bacteria;p__Actinomycetota;c__Coriobacteriia;o__Coriobacteriales;f__Coriobacteriaceae;g__Collinsella;s__Collinsella sp002391315	p__Actinomycetota	disinfecting agents and antiseptics;fluoroquinolone antibiotic	Multidrug	1
MAG527	d__Bacteria;p__Actinomycetota;c__Coriobacteriia;o__Coriobacteriales;f__Coriobacteriaceae;g__Collinsella;s__Collinsella sp002391315	p__Actinomycetota	diarylquinoline antibiotic;fluoroquinolone antibiotic	Multidrug	2
MAG527	d__Bacteria;p__Actinomycetota;c__Coriobacteriia;o__Coriobacteriales;f__Coriobacteriaceae;g__Collinsella;s__Collinsella sp002391315	p__Actinomycetota	carbapenem;cephalosporin;cephamycin;penam	Multidrug	1
MAG527	d__Bacteria;p__Actinomycetota;c__Coriobacteriia;o__Coriobacteriales;f__Coriobacteriaceae;g__Collinsella;s__Collinsella sp002391315	p__Actinomycetota	carbapenem;cephalosporin;cephamycin;monobactam;penam	Multidrug	1
MAG527	d__Bacteria;p__Actinomycetota;c__Coriobacteriia;o__Coriobacteriales;f__Coriobacteriaceae;g__Collinsella;s__Collinsella sp002391315	p__Actinomycetota	carbapenem;cephalosporin;cephamycin;monobactam;penam	Multidrug	1
MAG527	d__Bacteria;p__Actinomycetota;c__Coriobacteriia;o__Coriobacteriales;f__Coriobacteriaceae;g__Collinsella;s__Collinsella sp002391315	p__Actinomycetota	carbapenem;cephalosporin;cephamycin;monobactam;penam	Multidrug	1
MAG527	d__Bacteria;p__Actinomycetota;c__Coriobacteriia;o__Coriobacteriales;f__Coriobacteriaceae;g__Collinsella;s__Collinsella sp002391315	p__Actinomycetota	aminoglycoside antibiotic;cephalosporin;cephamycin;penam	Multidrug	2
MAG527	d__Bacteria;p__Actinomycetota;c__Coriobacteriia;o__Coriobacteriales;f__Coriobacteriaceae;g__Collinsella;s__Collinsella sp002391315	p__Actinomycetota	aminocoumarin antibiotic;fluoroquinolone antibiotic	Multidrug	2
MAG527	d__Bacteria;p__Actinomycetota;c__Coriobacteriia;o__Coriobacteriales;f__Coriobacteriaceae;g__Collinsella;s__Collinsella sp002391315	p__Actinomycetota	macrolide antibiotic	macrolide	8
MAG527	d__Bacteria;p__Actinomycetota;c__Coriobacteriia;o__Coriobacteriales;f__Coriobacteriaceae;g__Collinsella;s__Collinsella sp002391315	p__Actinomycetota	lincosamide antibiotic	lincosamide	1
MAG527	d__Bacteria;p__Actinomycetota;c__Coriobacteriia;o__Coriobacteriales;f__Coriobacteriaceae;g__Collinsella;s__Collinsella sp002391315	p__Actinomycetota	lincosamide antibiotic	lincosamide	1
MAG527	d__Bacteria;p__Actinomycetota;c__Coriobacteriia;o__Coriobacteriales;f__Coriobacteriaceae;g__Collinsella;s__Collinsella sp002391315	p__Actinomycetota	glycopeptide antibiotic	glycopeptide	1
MAG527	d__Bacteria;p__Actinomycetota;c__Coriobacteriia;o__Coriobacteriales;f__Coriobacteriaceae;g__Collinsella;s__Collinsella sp002391315	p__Actinomycetota	glycopeptide antibiotic	glycopeptide	1
MAG527	d__Bacteria;p__Actinomycetota;c__Coriobacteriia;o__Coriobacteriales;f__Coriobacteriaceae;g__Collinsella;s__Collinsella sp002391315	p__Actinomycetota	glycopeptide antibiotic	glycopeptide	1
MAG527	d__Bacteria;p__Actinomycetota;c__Coriobacteriia;o__Coriobacteriales;f__Coriobacteriaceae;g__Collinsella;s__Collinsella sp002391315	p__Actinomycetota	glycopeptide antibiotic	glycopeptide	1
MAG527	d__Bacteria;p__Actinomycetota;c__Coriobacteriia;o__Coriobacteriales;f__Coriobacteriaceae;g__Collinsella;s__Collinsella sp002391315	p__Actinomycetota	glycopeptide antibiotic	glycopeptide	1
MAG527	d__Bacteria;p__Actinomycetota;c__Coriobacteriia;o__Coriobacteriales;f__Coriobacteriaceae;g__Collinsella;s__Collinsella sp002391315	p__Actinomycetota	glycopeptide antibiotic	glycopeptide	1
MAG527	d__Bacteria;p__Actinomycetota;c__Coriobacteriia;o__Coriobacteriales;f__Coriobacteriaceae;g__Collinsella;s__Collinsella sp002391315	p__Actinomycetota	glycopeptide antibiotic	glycopeptide	1
MAG527	d__Bacteria;p__Actinomycetota;c__Coriobacteriia;o__Coriobacteriales;f__Coriobacteriaceae;g__Collinsella;s__Collinsella sp002391315	p__Actinomycetota	fusidane antibiotic	fusidane	4
MAG527	d__Bacteria;p__Actinomycetota;c__Coriobacteriia;o__Coriobacteriales;f__Coriobacteriaceae;g__Collinsella;s__Collinsella sp002391315	p__Actinomycetota	fusidane antibiotic	fusidane	1
MAG527	d__Bacteria;p__Actinomycetota;c__Coriobacteriia;o__Coriobacteriales;f__Coriobacteriaceae;g__Collinsella;s__Collinsella sp002391315	p__Actinomycetota	fluoroquinolone antibiotic	fluoroquinolone	6
MAG527	d__Bacteria;p__Actinomycetota;c__Coriobacteriia;o__Coriobacteriales;f__Coriobacteriaceae;g__Collinsella;s__Collinsella sp002391315	p__Actinomycetota	fluoroquinolone antibiotic	fluoroquinolone	4
MAG527	d__Bacteria;p__Actinomycetota;c__Coriobacteriia;o__Coriobacteriales;f__Coriobacteriaceae;g__Collinsella;s__Collinsella sp002391315	p__Actinomycetota	elfamycin antibiotic	elfamycin	1
MAG527	d__Bacteria;p__Actinomycetota;c__Coriobacteriia;o__Coriobacteriales;f__Coriobacteriaceae;g__Collinsella;s__Collinsella sp002391315	p__Actinomycetota	elfamycin antibiotic	elfamycin	1
MAG527	d__Bacteria;p__Actinomycetota;c__Coriobacteriia;o__Coriobacteriales;f__Coriobacteriaceae;g__Collinsella;s__Collinsella sp002391315	p__Actinomycetota	diaminopyrimidine antibiotic	diaminopyrimidine	1
MAG527	d__Bacteria;p__Actinomycetota;c__Coriobacteriia;o__Coriobacteriales;f__Coriobacteriaceae;g__Collinsella;s__Collinsella sp002391315	p__Actinomycetota	cephalosporin	cephalosporin	1
MAG527	d__Bacteria;p__Actinomycetota;c__Coriobacteriia;o__Coriobacteriales;f__Coriobacteriaceae;g__Collinsella;s__Collinsella sp002391315	p__Actinomycetota	aminoglycoside antibiotic	aminoglycoside	1
MAG527	d__Bacteria;p__Actinomycetota;c__Coriobacteriia;o__Coriobacteriales;f__Coriobacteriaceae;g__Collinsella;s__Collinsella sp002391315	p__Actinomycetota	aminoglycoside antibiotic	aminoglycoside	1
MAG527	d__Bacteria;p__Actinomycetota;c__Coriobacteriia;o__Coriobacteriales;f__Coriobacteriaceae;g__Collinsella;s__Collinsella sp002391315	p__Actinomycetota	aminoglycoside antibiotic	aminoglycoside	1
MAG527	d__Bacteria;p__Actinomycetota;c__Coriobacteriia;o__Coriobacteriales;f__Coriobacteriaceae;g__Collinsella;s__Collinsella sp002391315	p__Actinomycetota	aminoglycoside antibiotic	aminoglycoside	1
MAG527	d__Bacteria;p__Actinomycetota;c__Coriobacteriia;o__Coriobacteriales;f__Coriobacteriaceae;g__Collinsella;s__Collinsella sp002391315	p__Actinomycetota	aminoglycoside antibiotic	aminoglycoside	1
MAG527	d__Bacteria;p__Actinomycetota;c__Coriobacteriia;o__Coriobacteriales;f__Coriobacteriaceae;g__Collinsella;s__Collinsella sp002391315	p__Actinomycetota	aminoglycoside antibiotic	aminoglycoside	1
MAG527	d__Bacteria;p__Actinomycetota;c__Coriobacteriia;o__Coriobacteriales;f__Coriobacteriaceae;g__Collinsella;s__Collinsella sp002391315	p__Actinomycetota	aminoglycoside antibiotic	aminoglycoside	1
MAG527	d__Bacteria;p__Actinomycetota;c__Coriobacteriia;o__Coriobacteriales;f__Coriobacteriaceae;g__Collinsella;s__Collinsella sp002391315	p__Actinomycetota	aminoglycoside antibiotic	aminoglycoside	1
MAG527	d__Bacteria;p__Actinomycetota;c__Coriobacteriia;o__Coriobacteriales;f__Coriobacteriaceae;g__Collinsella;s__Collinsella sp002391315	p__Actinomycetota	aminocoumarin antibiotic	aminocoumarin	1
MAG3799	d__Bacteria;p__Bacillota_A;c__Clostridia;o__Oscillospirales;f__Ruminococcaceae;g__Ruminococcus;s__Ruminococcus sp905199285	p__Bacillota_A	disinfecting agents and antiseptics	Triclosan	1
MAG3799	d__Bacteria;p__Bacillota_A;c__Clostridia;o__Oscillospirales;f__Ruminococcaceae;g__Ruminococcus;s__Ruminococcus sp905199285	p__Bacillota_A	tetracycline antibiotic	tetracycline	1
MAG3799	d__Bacteria;p__Bacillota_A;c__Clostridia;o__Oscillospirales;f__Ruminococcaceae;g__Ruminococcus;s__Ruminococcus sp905199285	p__Bacillota_A	tetracycline antibiotic	tetracycline	1
MAG3799	d__Bacteria;p__Bacillota_A;c__Clostridia;o__Oscillospirales;f__Ruminococcaceae;g__Ruminococcus;s__Ruminococcus sp905199285	p__Bacillota_A	tetracycline antibiotic	tetracycline	1
MAG3799	d__Bacteria;p__Bacillota_A;c__Clostridia;o__Oscillospirales;f__Ruminococcaceae;g__Ruminococcus;s__Ruminococcus sp905199285	p__Bacillota_A	tetracycline antibiotic	tetracycline	1
MAG3799	d__Bacteria;p__Bacillota_A;c__Clostridia;o__Oscillospirales;f__Ruminococcaceae;g__Ruminococcus;s__Ruminococcus sp905199285	p__Bacillota_A	tetracycline antibiotic	tetracycline	2
MAG3799	d__Bacteria;p__Bacillota_A;c__Clostridia;o__Oscillospirales;f__Ruminococcaceae;g__Ruminococcus;s__Ruminococcus sp905199285	p__Bacillota_A	tetracycline antibiotic	tetracycline	1
MAG3799	d__Bacteria;p__Bacillota_A;c__Clostridia;o__Oscillospirales;f__Ruminococcaceae;g__Ruminococcus;s__Ruminococcus sp905199285	p__Bacillota_A	salicylic acid antibiotic	salicylic acid	2
MAG3799	d__Bacteria;p__Bacillota_A;c__Clostridia;o__Oscillospirales;f__Ruminococcaceae;g__Ruminococcus;s__Ruminococcus sp905199285	p__Bacillota_A	pyrazine antibiotic	pyrazine	3
MAG3799	d__Bacteria;p__Bacillota_A;c__Clostridia;o__Oscillospirales;f__Ruminococcaceae;g__Ruminococcus;s__Ruminococcus sp905199285	p__Bacillota_A	pleuromutilin antibiotic	pleuromutilin	1
MAG3799	d__Bacteria;p__Bacillota_A;c__Clostridia;o__Oscillospirales;f__Ruminococcaceae;g__Ruminococcus;s__Ruminococcus sp905199285	p__Bacillota_A	phosphonic acid antibiotic	phosphonic acid	1
MAG3799	d__Bacteria;p__Bacillota_A;c__Clostridia;o__Oscillospirales;f__Ruminococcaceae;g__Ruminococcus;s__Ruminococcus sp905199285	p__Bacillota_A	phosphonic acid antibiotic	phosphonic acid	2
MAG3799	d__Bacteria;p__Bacillota_A;c__Clostridia;o__Oscillospirales;f__Ruminococcaceae;g__Ruminococcus;s__Ruminococcus sp905199285	p__Bacillota_A	phenicol antibiotic	phenicol	1
MAG3799	d__Bacteria;p__Bacillota_A;c__Clostridia;o__Oscillospirales;f__Ruminococcaceae;g__Ruminococcus;s__Ruminococcus sp905199285	p__Bacillota_A	peptide antibiotic	peptide	2
MAG3799	d__Bacteria;p__Bacillota_A;c__Clostridia;o__Oscillospirales;f__Ruminococcaceae;g__Ruminococcus;s__Ruminococcus sp905199285	p__Bacillota_A	peptide antibiotic	peptide	1
MAG3799	d__Bacteria;p__Bacillota_A;c__Clostridia;o__Oscillospirales;f__Ruminococcaceae;g__Ruminococcus;s__Ruminococcus sp905199285	p__Bacillota_A	peptide antibiotic	peptide	1
MAG3799	d__Bacteria;p__Bacillota_A;c__Clostridia;o__Oscillospirales;f__Ruminococcaceae;g__Ruminococcus;s__Ruminococcus sp905199285	p__Bacillota_A	peptide antibiotic	peptide	1
MAG3799	d__Bacteria;p__Bacillota_A;c__Clostridia;o__Oscillospirales;f__Ruminococcaceae;g__Ruminococcus;s__Ruminococcus sp905199285	p__Bacillota_A	peptide antibiotic	peptide	4
MAG3799	d__Bacteria;p__Bacillota_A;c__Clostridia;o__Oscillospirales;f__Ruminococcaceae;g__Ruminococcus;s__Ruminococcus sp905199285	p__Bacillota_A	peptide antibiotic	peptide	2
MAG3799	d__Bacteria;p__Bacillota_A;c__Clostridia;o__Oscillospirales;f__Ruminococcaceae;g__Ruminococcus;s__Ruminococcus sp905199285	p__Bacillota_A	peptide antibiotic	peptide	1
MAG3799	d__Bacteria;p__Bacillota_A;c__Clostridia;o__Oscillospirales;f__Ruminococcaceae;g__Ruminococcus;s__Ruminococcus sp905199285	p__Bacillota_A	peptide antibiotic	peptide	2
MAG3799	d__Bacteria;p__Bacillota_A;c__Clostridia;o__Oscillospirales;f__Ruminococcaceae;g__Ruminococcus;s__Ruminococcus sp905199285	p__Bacillota_A	peptide antibiotic	peptide	6
MAG3799	d__Bacteria;p__Bacillota_A;c__Clostridia;o__Oscillospirales;f__Ruminococcaceae;g__Ruminococcus;s__Ruminococcus sp905199285	p__Bacillota_A	peptide antibiotic	peptide	1
MAG3799	d__Bacteria;p__Bacillota_A;c__Clostridia;o__Oscillospirales;f__Ruminococcaceae;g__Ruminococcus;s__Ruminococcus sp905199285	p__Bacillota_A	peptide antibiotic	peptide	2
MAG3799	d__Bacteria;p__Bacillota_A;c__Clostridia;o__Oscillospirales;f__Ruminococcaceae;g__Ruminococcus;s__Ruminococcus sp905199285	p__Bacillota_A	nitroimidazole antibiotic	nitroimidazole	3
MAG3799	d__Bacteria;p__Bacillota_A;c__Clostridia;o__Oscillospirales;f__Ruminococcaceae;g__Ruminococcus;s__Ruminococcus sp905199285	p__Bacillota_A	mupirocin-like antibiotic	mupirocin-like	1
MAG3799	d__Bacteria;p__Bacillota_A;c__Clostridia;o__Oscillospirales;f__Ruminococcaceae;g__Ruminococcus;s__Ruminococcus sp905199285	p__Bacillota_A	mupirocin-like antibiotic	mupirocin-like	1
MAG3799	d__Bacteria;p__Bacillota_A;c__Clostridia;o__Oscillospirales;f__Ruminococcaceae;g__Ruminococcus;s__Ruminococcus sp905199285	p__Bacillota_A	mupirocin-like antibiotic	mupirocin-like	1
MAG3799	d__Bacteria;p__Bacillota_A;c__Clostridia;o__Oscillospirales;f__Ruminococcaceae;g__Ruminococcus;s__Ruminococcus sp905199285	p__Bacillota_A	fluoroquinolone antibiotic;nybomycin-like antibiotic	Multidrug	1
MAG3799	d__Bacteria;p__Bacillota_A;c__Clostridia;o__Oscillospirales;f__Ruminococcaceae;g__Ruminococcus;s__Ruminococcus sp905199285	p__Bacillota_A	fluoroquinolone antibiotic;nybomycin-like antibiotic	Multidrug	1
MAG3799	d__Bacteria;p__Bacillota_A;c__Clostridia;o__Oscillospirales;f__Ruminococcaceae;g__Ruminococcus;s__Ruminococcus sp905199285	p__Bacillota_A	aminocoumarin antibiotic;fluoroquinolone antibiotic	Multidrug	1
MAG3799	d__Bacteria;p__Bacillota_A;c__Clostridia;o__Oscillospirales;f__Ruminococcaceae;g__Ruminococcus;s__Ruminococcus sp905199285	p__Bacillota_A	peptide antibiotic;rifamycin antibiotic	Multidrug	2
MAG3799	d__Bacteria;p__Bacillota_A;c__Clostridia;o__Oscillospirales;f__Ruminococcaceae;g__Ruminococcus;s__Ruminococcus sp905199285	p__Bacillota_A	lincosamide antibiotic;pleuromutilin antibiotic;streptogramin A antibiotic;streptogramin antibiotic	Multidrug	1
MAG3799	d__Bacteria;p__Bacillota_A;c__Clostridia;o__Oscillospirales;f__Ruminococcaceae;g__Ruminococcus;s__Ruminococcus sp905199285	p__Bacillota_A	carbapenem;cephalosporin;cephamycin;monobactam;penam	Multidrug	1
MAG3799	d__Bacteria;p__Bacillota_A;c__Clostridia;o__Oscillospirales;f__Ruminococcaceae;g__Ruminococcus;s__Ruminococcus sp905199285	p__Bacillota_A	diarylquinoline antibiotic;fluoroquinolone antibiotic	Multidrug	1
MAG3799	d__Bacteria;p__Bacillota_A;c__Clostridia;o__Oscillospirales;f__Ruminococcaceae;g__Ruminococcus;s__Ruminococcus sp905199285	p__Bacillota_A	aminoglycoside antibiotic;carbapenem;cephalosporin;cephamycin;disinfecting agents and antiseptics;fluoroquinolone antibiotic;macrolide antibiotic;monobactam;penam;penem;phenicol antibiotic;tetracycline antibiotic	Multidrug	1
MAG3799	d__Bacteria;p__Bacillota_A;c__Clostridia;o__Oscillospirales;f__Ruminococcaceae;g__Ruminococcus;s__Ruminococcus sp905199285	p__Bacillota_A	aminoglycoside antibiotic;disinfecting agents and antiseptics;fluoroquinolone antibiotic	Multidrug	1
MAG3799	d__Bacteria;p__Bacillota_A;c__Clostridia;o__Oscillospirales;f__Ruminococcaceae;g__Ruminococcus;s__Ruminococcus sp905199285	p__Bacillota_A	aminoglycoside antibiotic;penam;tetracycline antibiotic	Multidrug	2
MAG3799	d__Bacteria;p__Bacillota_A;c__Clostridia;o__Oscillospirales;f__Ruminococcaceae;g__Ruminococcus;s__Ruminococcus sp905199285	p__Bacillota_A	lincosamide antibiotic;macrolide antibiotic	Multidrug	1
MAG3799	d__Bacteria;p__Bacillota_A;c__Clostridia;o__Oscillospirales;f__Ruminococcaceae;g__Ruminococcus;s__Ruminococcus sp905199285	p__Bacillota_A	carbapenem;cephalosporin;cephamycin;monobactam;penam	Multidrug	1
MAG3799	d__Bacteria;p__Bacillota_A;c__Clostridia;o__Oscillospirales;f__Ruminococcaceae;g__Ruminococcus;s__Ruminococcus sp905199285	p__Bacillota_A	carbapenem;cephalosporin;cephamycin;monobactam;penam	Multidrug	1
MAG3799	d__Bacteria;p__Bacillota_A;c__Clostridia;o__Oscillospirales;f__Ruminococcaceae;g__Ruminococcus;s__Ruminococcus sp905199285	p__Bacillota_A	disinfecting agents and antiseptics;fluoroquinolone antibiotic	Multidrug	3
MAG3799	d__Bacteria;p__Bacillota_A;c__Clostridia;o__Oscillospirales;f__Ruminococcaceae;g__Ruminococcus;s__Ruminococcus sp905199285	p__Bacillota_A	aminocoumarin antibiotic;aminoglycoside antibiotic	Multidrug	1
MAG3799	d__Bacteria;p__Bacillota_A;c__Clostridia;o__Oscillospirales;f__Ruminococcaceae;g__Ruminococcus;s__Ruminococcus sp905199285	p__Bacillota_A	disinfecting agents and antiseptics;fluoroquinolone antibiotic	Multidrug	1
MAG3799	d__Bacteria;p__Bacillota_A;c__Clostridia;o__Oscillospirales;f__Ruminococcaceae;g__Ruminococcus;s__Ruminococcus sp905199285	p__Bacillota_A	lincosamide antibiotic;oxazolidinone antibiotic;phenicol antibiotic;pleuromutilin antibiotic;streptogramin antibiotic	Multidrug	1
MAG3799	d__Bacteria;p__Bacillota_A;c__Clostridia;o__Oscillospirales;f__Ruminococcaceae;g__Ruminococcus;s__Ruminococcus sp905199285	p__Bacillota_A	fluoroquinolone antibiotic;macrolide antibiotic;rifamycin antibiotic	Multidrug	3
MAG3799	d__Bacteria;p__Bacillota_A;c__Clostridia;o__Oscillospirales;f__Ruminococcaceae;g__Ruminococcus;s__Ruminococcus sp905199285	p__Bacillota_A	fluoroquinolone antibiotic;macrolide antibiotic;rifamycin antibiotic	Multidrug	1
MAG3799	d__Bacteria;p__Bacillota_A;c__Clostridia;o__Oscillospirales;f__Ruminococcaceae;g__Ruminococcus;s__Ruminococcus sp905199285	p__Bacillota_A	lincosamide antibiotic;pleuromutilin antibiotic;streptogramin antibiotic	Multidrug	1
MAG3799	d__Bacteria;p__Bacillota_A;c__Clostridia;o__Oscillospirales;f__Ruminococcaceae;g__Ruminococcus;s__Ruminococcus sp905199285	p__Bacillota_A	lincosamide antibiotic;pleuromutilin antibiotic;streptogramin antibiotic	Multidrug	1
MAG3799	d__Bacteria;p__Bacillota_A;c__Clostridia;o__Oscillospirales;f__Ruminococcaceae;g__Ruminococcus;s__Ruminococcus sp905199285	p__Bacillota_A	carbapenem;cephalosporin;cephamycin;monobactam;penam	Multidrug	1
MAG3799	d__Bacteria;p__Bacillota_A;c__Clostridia;o__Oscillospirales;f__Ruminococcaceae;g__Ruminococcus;s__Ruminococcus sp905199285	p__Bacillota_A	glycylcycline;tetracycline antibiotic	Multidrug	1
MAG3799	d__Bacteria;p__Bacillota_A;c__Clostridia;o__Oscillospirales;f__Ruminococcaceae;g__Ruminococcus;s__Ruminococcus sp905199285	p__Bacillota_A	glycopeptide antibiotic;oxazolidinone antibiotic	Multidrug	2
MAG3799	d__Bacteria;p__Bacillota_A;c__Clostridia;o__Oscillospirales;f__Ruminococcaceae;g__Ruminococcus;s__Ruminococcus sp905199285	p__Bacillota_A	antibacterial free fatty acids;macrolide antibiotic;penam	Multidrug	1
MAG3799	d__Bacteria;p__Bacillota_A;c__Clostridia;o__Oscillospirales;f__Ruminococcaceae;g__Ruminococcus;s__Ruminococcus sp905199285	p__Bacillota_A	oxazolidinone antibiotic;phenicol antibiotic	Multidrug	4
MAG3799	d__Bacteria;p__Bacillota_A;c__Clostridia;o__Oscillospirales;f__Ruminococcaceae;g__Ruminococcus;s__Ruminococcus sp905199285	p__Bacillota_A	oxazolidinone antibiotic;phenicol antibiotic;tetracycline antibiotic	Multidrug	1
MAG3799	d__Bacteria;p__Bacillota_A;c__Clostridia;o__Oscillospirales;f__Ruminococcaceae;g__Ruminococcus;s__Ruminococcus sp905199285	p__Bacillota_A	aminoglycoside antibiotic;cephalosporin;cephamycin;penam	Multidrug	1
MAG3799	d__Bacteria;p__Bacillota_A;c__Clostridia;o__Oscillospirales;f__Ruminococcaceae;g__Ruminococcus;s__Ruminococcus sp905199285	p__Bacillota_A	streptogramin A antibiotic;streptogramin antibiotic	Multidrug	1
MAG3799	d__Bacteria;p__Bacillota_A;c__Clostridia;o__Oscillospirales;f__Ruminococcaceae;g__Ruminococcus;s__Ruminococcus sp905199285	p__Bacillota_A	lincosamide antibiotic;macrolide antibiotic;streptogramin A antibiotic;streptogramin B antibiotic;streptogramin antibiotic	MLS	1
MAG3799	d__Bacteria;p__Bacillota_A;c__Clostridia;o__Oscillospirales;f__Ruminococcaceae;g__Ruminococcus;s__Ruminococcus sp905199285	p__Bacillota_A	macrolide antibiotic	macrolide	5
MAG3799	d__Bacteria;p__Bacillota_A;c__Clostridia;o__Oscillospirales;f__Ruminococcaceae;g__Ruminococcus;s__Ruminococcus sp905199285	p__Bacillota_A	macrolide antibiotic	macrolide	1
MAG3799	d__Bacteria;p__Bacillota_A;c__Clostridia;o__Oscillospirales;f__Ruminococcaceae;g__Ruminococcus;s__Ruminococcus sp905199285	p__Bacillota_A	lincosamide antibiotic	lincosamide	1
MAG3799	d__Bacteria;p__Bacillota_A;c__Clostridia;o__Oscillospirales;f__Ruminococcaceae;g__Ruminococcus;s__Ruminococcus sp905199285	p__Bacillota_A	lincosamide antibiotic	lincosamide	3
MAG3799	d__Bacteria;p__Bacillota_A;c__Clostridia;o__Oscillospirales;f__Ruminococcaceae;g__Ruminococcus;s__Ruminococcus sp905199285	p__Bacillota_A	glycopeptide antibiotic	glycopeptide	2
MAG3799	d__Bacteria;p__Bacillota_A;c__Clostridia;o__Oscillospirales;f__Ruminococcaceae;g__Ruminococcus;s__Ruminococcus sp905199285	p__Bacillota_A	glycopeptide antibiotic	glycopeptide	1
MAG3799	d__Bacteria;p__Bacillota_A;c__Clostridia;o__Oscillospirales;f__Ruminococcaceae;g__Ruminococcus;s__Ruminococcus sp905199285	p__Bacillota_A	glycopeptide antibiotic	glycopeptide	1
MAG3799	d__Bacteria;p__Bacillota_A;c__Clostridia;o__Oscillospirales;f__Ruminococcaceae;g__Ruminococcus;s__Ruminococcus sp905199285	p__Bacillota_A	glycopeptide antibiotic	glycopeptide	1
MAG3799	d__Bacteria;p__Bacillota_A;c__Clostridia;o__Oscillospirales;f__Ruminococcaceae;g__Ruminococcus;s__Ruminococcus sp905199285	p__Bacillota_A	glycopeptide antibiotic	glycopeptide	1
MAG3799	d__Bacteria;p__Bacillota_A;c__Clostridia;o__Oscillospirales;f__Ruminococcaceae;g__Ruminococcus;s__Ruminococcus sp905199285	p__Bacillota_A	glycopeptide antibiotic	glycopeptide	2
MAG3799	d__Bacteria;p__Bacillota_A;c__Clostridia;o__Oscillospirales;f__Ruminococcaceae;g__Ruminococcus;s__Ruminococcus sp905199285	p__Bacillota_A	glycopeptide antibiotic	glycopeptide	1
MAG3799	d__Bacteria;p__Bacillota_A;c__Clostridia;o__Oscillospirales;f__Ruminococcaceae;g__Ruminococcus;s__Ruminococcus sp905199285	p__Bacillota_A	glycopeptide antibiotic	glycopeptide	1
MAG3799	d__Bacteria;p__Bacillota_A;c__Clostridia;o__Oscillospirales;f__Ruminococcaceae;g__Ruminococcus;s__Ruminococcus sp905199285	p__Bacillota_A	glycopeptide antibiotic	glycopeptide	4
MAG3799	d__Bacteria;p__Bacillota_A;c__Clostridia;o__Oscillospirales;f__Ruminococcaceae;g__Ruminococcus;s__Ruminococcus sp905199285	p__Bacillota_A	glycopeptide antibiotic	glycopeptide	1
MAG3799	d__Bacteria;p__Bacillota_A;c__Clostridia;o__Oscillospirales;f__Ruminococcaceae;g__Ruminococcus;s__Ruminococcus sp905199285	p__Bacillota_A	glycopeptide antibiotic	glycopeptide	1
MAG3799	d__Bacteria;p__Bacillota_A;c__Clostridia;o__Oscillospirales;f__Ruminococcaceae;g__Ruminococcus;s__Ruminococcus sp905199285	p__Bacillota_A	glycopeptide antibiotic	glycopeptide	1
MAG3799	d__Bacteria;p__Bacillota_A;c__Clostridia;o__Oscillospirales;f__Ruminococcaceae;g__Ruminococcus;s__Ruminococcus sp905199285	p__Bacillota_A	glycopeptide antibiotic	glycopeptide	1
MAG3799	d__Bacteria;p__Bacillota_A;c__Clostridia;o__Oscillospirales;f__Ruminococcaceae;g__Ruminococcus;s__Ruminococcus sp905199285	p__Bacillota_A	glycopeptide antibiotic	glycopeptide	2
MAG3799	d__Bacteria;p__Bacillota_A;c__Clostridia;o__Oscillospirales;f__Ruminococcaceae;g__Ruminococcus;s__Ruminococcus sp905199285	p__Bacillota_A	glycopeptide antibiotic	glycopeptide	1
MAG3799	d__Bacteria;p__Bacillota_A;c__Clostridia;o__Oscillospirales;f__Ruminococcaceae;g__Ruminococcus;s__Ruminococcus sp905199285	p__Bacillota_A	glycopeptide antibiotic	glycopeptide	1
MAG3799	d__Bacteria;p__Bacillota_A;c__Clostridia;o__Oscillospirales;f__Ruminococcaceae;g__Ruminococcus;s__Ruminococcus sp905199285	p__Bacillota_A	glycopeptide antibiotic	glycopeptide	1
MAG3799	d__Bacteria;p__Bacillota_A;c__Clostridia;o__Oscillospirales;f__Ruminococcaceae;g__Ruminococcus;s__Ruminococcus sp905199285	p__Bacillota_A	glycopeptide antibiotic	glycopeptide	3
MAG3799	d__Bacteria;p__Bacillota_A;c__Clostridia;o__Oscillospirales;f__Ruminococcaceae;g__Ruminococcus;s__Ruminococcus sp905199285	p__Bacillota_A	glycopeptide antibiotic	glycopeptide	1
MAG3799	d__Bacteria;p__Bacillota_A;c__Clostridia;o__Oscillospirales;f__Ruminococcaceae;g__Ruminococcus;s__Ruminococcus sp905199285	p__Bacillota_A	glycopeptide antibiotic	glycopeptide	1
MAG3799	d__Bacteria;p__Bacillota_A;c__Clostridia;o__Oscillospirales;f__Ruminococcaceae;g__Ruminococcus;s__Ruminococcus sp905199285	p__Bacillota_A	fusidane antibiotic	fusidane	3
MAG3799	d__Bacteria;p__Bacillota_A;c__Clostridia;o__Oscillospirales;f__Ruminococcaceae;g__Ruminococcus;s__Ruminococcus sp905199285	p__Bacillota_A	fusidane antibiotic	fusidane	1
MAG3799	d__Bacteria;p__Bacillota_A;c__Clostridia;o__Oscillospirales;f__Ruminococcaceae;g__Ruminococcus;s__Ruminococcus sp905199285	p__Bacillota_A	fluoroquinolone antibiotic	fluoroquinolone	1
MAG3799	d__Bacteria;p__Bacillota_A;c__Clostridia;o__Oscillospirales;f__Ruminococcaceae;g__Ruminococcus;s__Ruminococcus sp905199285	p__Bacillota_A	fluoroquinolone antibiotic	fluoroquinolone	1
MAG3799	d__Bacteria;p__Bacillota_A;c__Clostridia;o__Oscillospirales;f__Ruminococcaceae;g__Ruminococcus;s__Ruminococcus sp905199285	p__Bacillota_A	fluoroquinolone antibiotic	fluoroquinolone	1
MAG3799	d__Bacteria;p__Bacillota_A;c__Clostridia;o__Oscillospirales;f__Ruminococcaceae;g__Ruminococcus;s__Ruminococcus sp905199285	p__Bacillota_A	diaminopyrimidine antibiotic	diaminopyrimidine	1
MAG3799	d__Bacteria;p__Bacillota_A;c__Clostridia;o__Oscillospirales;f__Ruminococcaceae;g__Ruminococcus;s__Ruminococcus sp905199285	p__Bacillota_A	cephamycin	cephamycin	1
MAG3799	d__Bacteria;p__Bacillota_A;c__Clostridia;o__Oscillospirales;f__Ruminococcaceae;g__Ruminococcus;s__Ruminococcus sp905199285	p__Bacillota_A	cephalosporin	cephalosporin	1
MAG3799	d__Bacteria;p__Bacillota_A;c__Clostridia;o__Oscillospirales;f__Ruminococcaceae;g__Ruminococcus;s__Ruminococcus sp905199285	p__Bacillota_A	carbapenem	carbapenem	1
MAG3799	d__Bacteria;p__Bacillota_A;c__Clostridia;o__Oscillospirales;f__Ruminococcaceae;g__Ruminococcus;s__Ruminococcus sp905199285	p__Bacillota_A	aminoglycoside antibiotic	aminoglycoside	1
MAG3799	d__Bacteria;p__Bacillota_A;c__Clostridia;o__Oscillospirales;f__Ruminococcaceae;g__Ruminococcus;s__Ruminococcus sp905199285	p__Bacillota_A	aminoglycoside antibiotic	aminoglycoside	1
MAG3799	d__Bacteria;p__Bacillota_A;c__Clostridia;o__Oscillospirales;f__Ruminococcaceae;g__Ruminococcus;s__Ruminococcus sp905199285	p__Bacillota_A	aminoglycoside antibiotic	aminoglycoside	1
MAG3799	d__Bacteria;p__Bacillota_A;c__Clostridia;o__Oscillospirales;f__Ruminococcaceae;g__Ruminococcus;s__Ruminococcus sp905199285	p__Bacillota_A	aminoglycoside antibiotic	aminoglycoside	1
MAG3799	d__Bacteria;p__Bacillota_A;c__Clostridia;o__Oscillospirales;f__Ruminococcaceae;g__Ruminococcus;s__Ruminococcus sp905199285	p__Bacillota_A	aminocoumarin antibiotic	aminocoumarin	1
MAG3799	d__Bacteria;p__Bacillota_A;c__Clostridia;o__Oscillospirales;f__Ruminococcaceae;g__Ruminococcus;s__Ruminococcus sp905199285	p__Bacillota_A	aminocoumarin antibiotic	aminocoumarin	1
MAG3348	d__Bacteria;p__Bacteroidota;c__Bacteroidia;o__Bacteroidales;f__Muribaculaceae;g__CAG-485;s__CAG-485 sp900542185	p__Bacteroidota	disinfecting agents and antiseptics	Triclosan	1
MAG3348	d__Bacteria;p__Bacteroidota;c__Bacteroidia;o__Bacteroidales;f__Muribaculaceae;g__CAG-485;s__CAG-485 sp900542185	p__Bacteroidota	tetracycline antibiotic	tetracycline	2
MAG3348	d__Bacteria;p__Bacteroidota;c__Bacteroidia;o__Bacteroidales;f__Muribaculaceae;g__CAG-485;s__CAG-485 sp900542185	p__Bacteroidota	tetracycline antibiotic	tetracycline	1
MAG3348	d__Bacteria;p__Bacteroidota;c__Bacteroidia;o__Bacteroidales;f__Muribaculaceae;g__CAG-485;s__CAG-485 sp900542185	p__Bacteroidota	tetracycline antibiotic	tetracycline	1
MAG3348	d__Bacteria;p__Bacteroidota;c__Bacteroidia;o__Bacteroidales;f__Muribaculaceae;g__CAG-485;s__CAG-485 sp900542185	p__Bacteroidota	tetracycline antibiotic	tetracycline	1
MAG3348	d__Bacteria;p__Bacteroidota;c__Bacteroidia;o__Bacteroidales;f__Muribaculaceae;g__CAG-485;s__CAG-485 sp900542185	p__Bacteroidota	tetracycline antibiotic	tetracycline	2
MAG3348	d__Bacteria;p__Bacteroidota;c__Bacteroidia;o__Bacteroidales;f__Muribaculaceae;g__CAG-485;s__CAG-485 sp900542185	p__Bacteroidota	rifamycin antibiotic	rifamycin	1
MAG3348	d__Bacteria;p__Bacteroidota;c__Bacteroidia;o__Bacteroidales;f__Muribaculaceae;g__CAG-485;s__CAG-485 sp900542185	p__Bacteroidota	pyrazine antibiotic	pyrazine	1
MAG3348	d__Bacteria;p__Bacteroidota;c__Bacteroidia;o__Bacteroidales;f__Muribaculaceae;g__CAG-485;s__CAG-485 sp900542185	p__Bacteroidota	pleuromutilin antibiotic	pleuromutilin	1
MAG3348	d__Bacteria;p__Bacteroidota;c__Bacteroidia;o__Bacteroidales;f__Muribaculaceae;g__CAG-485;s__CAG-485 sp900542185	p__Bacteroidota	pleuromutilin antibiotic	pleuromutilin	1
MAG3348	d__Bacteria;p__Bacteroidota;c__Bacteroidia;o__Bacteroidales;f__Muribaculaceae;g__CAG-485;s__CAG-485 sp900542185	p__Bacteroidota	phosphonic acid antibiotic	phosphonic acid	1
MAG3348	d__Bacteria;p__Bacteroidota;c__Bacteroidia;o__Bacteroidales;f__Muribaculaceae;g__CAG-485;s__CAG-485 sp900542185	p__Bacteroidota	peptide antibiotic	peptide	1
MAG3348	d__Bacteria;p__Bacteroidota;c__Bacteroidia;o__Bacteroidales;f__Muribaculaceae;g__CAG-485;s__CAG-485 sp900542185	p__Bacteroidota	peptide antibiotic	peptide	1
MAG3348	d__Bacteria;p__Bacteroidota;c__Bacteroidia;o__Bacteroidales;f__Muribaculaceae;g__CAG-485;s__CAG-485 sp900542185	p__Bacteroidota	peptide antibiotic	peptide	2
MAG3348	d__Bacteria;p__Bacteroidota;c__Bacteroidia;o__Bacteroidales;f__Muribaculaceae;g__CAG-485;s__CAG-485 sp900542185	p__Bacteroidota	peptide antibiotic	peptide	1
MAG3348	d__Bacteria;p__Bacteroidota;c__Bacteroidia;o__Bacteroidales;f__Muribaculaceae;g__CAG-485;s__CAG-485 sp900542185	p__Bacteroidota	peptide antibiotic	peptide	1
MAG3348	d__Bacteria;p__Bacteroidota;c__Bacteroidia;o__Bacteroidales;f__Muribaculaceae;g__CAG-485;s__CAG-485 sp900542185	p__Bacteroidota	peptide antibiotic	peptide	2
MAG3348	d__Bacteria;p__Bacteroidota;c__Bacteroidia;o__Bacteroidales;f__Muribaculaceae;g__CAG-485;s__CAG-485 sp900542185	p__Bacteroidota	peptide antibiotic	peptide	1
MAG3348	d__Bacteria;p__Bacteroidota;c__Bacteroidia;o__Bacteroidales;f__Muribaculaceae;g__CAG-485;s__CAG-485 sp900542185	p__Bacteroidota	peptide antibiotic	peptide	1
MAG3348	d__Bacteria;p__Bacteroidota;c__Bacteroidia;o__Bacteroidales;f__Muribaculaceae;g__CAG-485;s__CAG-485 sp900542185	p__Bacteroidota	peptide antibiotic	peptide	3
MAG3348	d__Bacteria;p__Bacteroidota;c__Bacteroidia;o__Bacteroidales;f__Muribaculaceae;g__CAG-485;s__CAG-485 sp900542185	p__Bacteroidota	peptide antibiotic	peptide	1
MAG3348	d__Bacteria;p__Bacteroidota;c__Bacteroidia;o__Bacteroidales;f__Muribaculaceae;g__CAG-485;s__CAG-485 sp900542185	p__Bacteroidota	peptide antibiotic	peptide	1
MAG3348	d__Bacteria;p__Bacteroidota;c__Bacteroidia;o__Bacteroidales;f__Muribaculaceae;g__CAG-485;s__CAG-485 sp900542185	p__Bacteroidota	peptide antibiotic	peptide	2
MAG3348	d__Bacteria;p__Bacteroidota;c__Bacteroidia;o__Bacteroidales;f__Muribaculaceae;g__CAG-485;s__CAG-485 sp900542185	p__Bacteroidota	nucleoside antibiotic	nucleoside	1
MAG3348	d__Bacteria;p__Bacteroidota;c__Bacteroidia;o__Bacteroidales;f__Muribaculaceae;g__CAG-485;s__CAG-485 sp900542185	p__Bacteroidota	nitroimidazole antibiotic	nitroimidazole	1
MAG3348	d__Bacteria;p__Bacteroidota;c__Bacteroidia;o__Bacteroidales;f__Muribaculaceae;g__CAG-485;s__CAG-485 sp900542185	p__Bacteroidota	mupirocin-like antibiotic	mupirocin-like	1
MAG3348	d__Bacteria;p__Bacteroidota;c__Bacteroidia;o__Bacteroidales;f__Muribaculaceae;g__CAG-485;s__CAG-485 sp900542185	p__Bacteroidota	mupirocin-like antibiotic	mupirocin-like	1
MAG3348	d__Bacteria;p__Bacteroidota;c__Bacteroidia;o__Bacteroidales;f__Muribaculaceae;g__CAG-485;s__CAG-485 sp900542185	p__Bacteroidota	fluoroquinolone antibiotic;nybomycin-like antibiotic	Multidrug	2
MAG3348	d__Bacteria;p__Bacteroidota;c__Bacteroidia;o__Bacteroidales;f__Muribaculaceae;g__CAG-485;s__CAG-485 sp900542185	p__Bacteroidota	peptide antibiotic;rifamycin antibiotic	Multidrug	1
MAG3348	d__Bacteria;p__Bacteroidota;c__Bacteroidia;o__Bacteroidales;f__Muribaculaceae;g__CAG-485;s__CAG-485 sp900542185	p__Bacteroidota	carbapenem;cephalosporin;cephamycin;monobactam;penam	Multidrug	1
MAG3348	d__Bacteria;p__Bacteroidota;c__Bacteroidia;o__Bacteroidales;f__Muribaculaceae;g__CAG-485;s__CAG-485 sp900542185	p__Bacteroidota	aminocoumarin antibiotic;carbapenem;cephalosporin;cephamycin;diaminopyrimidine antibiotic;fluoroquinolone antibiotic;macrolide antibiotic;monobactam;penam;penem;peptide antibiotic;phenicol antibiotic;sulfonamide antibiotic;tetracycline antibiotic	Multidrug	1
MAG3348	d__Bacteria;p__Bacteroidota;c__Bacteroidia;o__Bacteroidales;f__Muribaculaceae;g__CAG-485;s__CAG-485 sp900542185	p__Bacteroidota	aminocoumarin antibiotic;carbapenem;cephalosporin;cephamycin;diaminopyrimidine antibiotic;fluoroquinolone antibiotic;macrolide antibiotic;monobactam;penam;penem;peptide antibiotic;phenicol antibiotic;sulfonamide antibiotic;tetracycline antibiotic	Multidrug	1
MAG3348	d__Bacteria;p__Bacteroidota;c__Bacteroidia;o__Bacteroidales;f__Muribaculaceae;g__CAG-485;s__CAG-485 sp900542185	p__Bacteroidota	diaminopyrimidine antibiotic;fluoroquinolone antibiotic;phenicol antibiotic	Multidrug	2
MAG3348	d__Bacteria;p__Bacteroidota;c__Bacteroidia;o__Bacteroidales;f__Muribaculaceae;g__CAG-485;s__CAG-485 sp900542185	p__Bacteroidota	disinfecting agents and antiseptics;macrolide antibiotic;tetracycline antibiotic	Multidrug	1
MAG3348	d__Bacteria;p__Bacteroidota;c__Bacteroidia;o__Bacteroidales;f__Muribaculaceae;g__CAG-485;s__CAG-485 sp900542185	p__Bacteroidota	disinfecting agents and antiseptics;isoniazid-like antibiotic	Multidrug	3
MAG3348	d__Bacteria;p__Bacteroidota;c__Bacteroidia;o__Bacteroidales;f__Muribaculaceae;g__CAG-485;s__CAG-485 sp900542185	p__Bacteroidota	carbapenem;cephalosporin;cephamycin;monobactam;penam	Multidrug	1
MAG3348	d__Bacteria;p__Bacteroidota;c__Bacteroidia;o__Bacteroidales;f__Muribaculaceae;g__CAG-485;s__CAG-485 sp900542185	p__Bacteroidota	glycopeptide antibiotic;macrolide antibiotic	Multidrug	1
MAG3348	d__Bacteria;p__Bacteroidota;c__Bacteroidia;o__Bacteroidales;f__Muribaculaceae;g__CAG-485;s__CAG-485 sp900542185	p__Bacteroidota	carbapenem;cephalosporin;cephamycin;penam	Multidrug	1
MAG3348	d__Bacteria;p__Bacteroidota;c__Bacteroidia;o__Bacteroidales;f__Muribaculaceae;g__CAG-485;s__CAG-485 sp900542185	p__Bacteroidota	aminoglycoside antibiotic;carbapenem;fluoroquinolone antibiotic;macrolide antibiotic;tetracycline antibiotic	Multidrug	1
MAG3348	d__Bacteria;p__Bacteroidota;c__Bacteroidia;o__Bacteroidales;f__Muribaculaceae;g__CAG-485;s__CAG-485 sp900542185	p__Bacteroidota	sulfonamide antibiotic;sulfone antibiotic	Multidrug	1
MAG3348	d__Bacteria;p__Bacteroidota;c__Bacteroidia;o__Bacteroidales;f__Muribaculaceae;g__CAG-485;s__CAG-485 sp900542185	p__Bacteroidota	aminocoumarin antibiotic;fluoroquinolone antibiotic	Multidrug	1
MAG3348	d__Bacteria;p__Bacteroidota;c__Bacteroidia;o__Bacteroidales;f__Muribaculaceae;g__CAG-485;s__CAG-485 sp900542185	p__Bacteroidota	fluoroquinolone antibiotic;tetracycline antibiotic	Multidrug	1
MAG3348	d__Bacteria;p__Bacteroidota;c__Bacteroidia;o__Bacteroidales;f__Muribaculaceae;g__CAG-485;s__CAG-485 sp900542185	p__Bacteroidota	disinfecting agents and antiseptics;fluoroquinolone antibiotic	Multidrug	3
MAG3348	d__Bacteria;p__Bacteroidota;c__Bacteroidia;o__Bacteroidales;f__Muribaculaceae;g__CAG-485;s__CAG-485 sp900542185	p__Bacteroidota	glycopeptide antibiotic;lincosamide antibiotic;oxazolidinone antibiotic;phenicol antibiotic;streptogramin antibiotic	Multidrug	1
MAG3348	d__Bacteria;p__Bacteroidota;c__Bacteroidia;o__Bacteroidales;f__Muribaculaceae;g__CAG-485;s__CAG-485 sp900542185	p__Bacteroidota	cephalosporin;fluoroquinolone antibiotic;fusidane antibiotic;macrolide antibiotic	Multidrug	4
MAG3348	d__Bacteria;p__Bacteroidota;c__Bacteroidia;o__Bacteroidales;f__Muribaculaceae;g__CAG-485;s__CAG-485 sp900542185	p__Bacteroidota	fluoroquinolone antibiotic;macrolide antibiotic;penam;tetracycline antibiotic	Multidrug	1
MAG3348	d__Bacteria;p__Bacteroidota;c__Bacteroidia;o__Bacteroidales;f__Muribaculaceae;g__CAG-485;s__CAG-485 sp900542185	p__Bacteroidota	carbapenem;cephalosporin;cephamycin;monobactam;penam;penem;phenicol antibiotic	Multidrug	1
MAG3348	d__Bacteria;p__Bacteroidota;c__Bacteroidia;o__Bacteroidales;f__Muribaculaceae;g__CAG-485;s__CAG-485 sp900542185	p__Bacteroidota	glycylcycline;tetracycline antibiotic	Multidrug	1
MAG3348	d__Bacteria;p__Bacteroidota;c__Bacteroidia;o__Bacteroidales;f__Muribaculaceae;g__CAG-485;s__CAG-485 sp900542185	p__Bacteroidota	oxazolidinone antibiotic;phenicol antibiotic	Multidrug	1
MAG3348	d__Bacteria;p__Bacteroidota;c__Bacteroidia;o__Bacteroidales;f__Muribaculaceae;g__CAG-485;s__CAG-485 sp900542185	p__Bacteroidota	aminoglycoside antibiotic;cephalosporin;cephamycin;penam	Multidrug	2
MAG3348	d__Bacteria;p__Bacteroidota;c__Bacteroidia;o__Bacteroidales;f__Muribaculaceae;g__CAG-485;s__CAG-485 sp900542185	p__Bacteroidota	streptogramin A antibiotic;streptogramin antibiotic	Multidrug	1
MAG3348	d__Bacteria;p__Bacteroidota;c__Bacteroidia;o__Bacteroidales;f__Muribaculaceae;g__CAG-485;s__CAG-485 sp900542185	p__Bacteroidota	lincosamide antibiotic;pleuromutilin antibiotic;streptogramin A antibiotic;streptogramin antibiotic	Multidrug	1
MAG3348	d__Bacteria;p__Bacteroidota;c__Bacteroidia;o__Bacteroidales;f__Muribaculaceae;g__CAG-485;s__CAG-485 sp900542185	p__Bacteroidota	macrolide antibiotic	macrolide	1
MAG3348	d__Bacteria;p__Bacteroidota;c__Bacteroidia;o__Bacteroidales;f__Muribaculaceae;g__CAG-485;s__CAG-485 sp900542185	p__Bacteroidota	lincosamide antibiotic	lincosamide	1
MAG3348	d__Bacteria;p__Bacteroidota;c__Bacteroidia;o__Bacteroidales;f__Muribaculaceae;g__CAG-485;s__CAG-485 sp900542185	p__Bacteroidota	lincosamide antibiotic	lincosamide	1
MAG3348	d__Bacteria;p__Bacteroidota;c__Bacteroidia;o__Bacteroidales;f__Muribaculaceae;g__CAG-485;s__CAG-485 sp900542185	p__Bacteroidota	isoniazid-like antibiotic	isoniazid-like	1
MAG3348	d__Bacteria;p__Bacteroidota;c__Bacteroidia;o__Bacteroidales;f__Muribaculaceae;g__CAG-485;s__CAG-485 sp900542185	p__Bacteroidota	glycopeptide antibiotic	glycopeptide	1
MAG3348	d__Bacteria;p__Bacteroidota;c__Bacteroidia;o__Bacteroidales;f__Muribaculaceae;g__CAG-485;s__CAG-485 sp900542185	p__Bacteroidota	glycopeptide antibiotic	glycopeptide	1
MAG3348	d__Bacteria;p__Bacteroidota;c__Bacteroidia;o__Bacteroidales;f__Muribaculaceae;g__CAG-485;s__CAG-485 sp900542185	p__Bacteroidota	glycopeptide antibiotic	glycopeptide	1
MAG3348	d__Bacteria;p__Bacteroidota;c__Bacteroidia;o__Bacteroidales;f__Muribaculaceae;g__CAG-485;s__CAG-485 sp900542185	p__Bacteroidota	glycopeptide antibiotic	glycopeptide	1
MAG3348	d__Bacteria;p__Bacteroidota;c__Bacteroidia;o__Bacteroidales;f__Muribaculaceae;g__CAG-485;s__CAG-485 sp900542185	p__Bacteroidota	glycopeptide antibiotic	glycopeptide	1
MAG3348	d__Bacteria;p__Bacteroidota;c__Bacteroidia;o__Bacteroidales;f__Muribaculaceae;g__CAG-485;s__CAG-485 sp900542185	p__Bacteroidota	glycopeptide antibiotic	glycopeptide	1
MAG3348	d__Bacteria;p__Bacteroidota;c__Bacteroidia;o__Bacteroidales;f__Muribaculaceae;g__CAG-485;s__CAG-485 sp900542185	p__Bacteroidota	glycopeptide antibiotic	glycopeptide	1
MAG3348	d__Bacteria;p__Bacteroidota;c__Bacteroidia;o__Bacteroidales;f__Muribaculaceae;g__CAG-485;s__CAG-485 sp900542185	p__Bacteroidota	glycopeptide antibiotic	glycopeptide	1
MAG3348	d__Bacteria;p__Bacteroidota;c__Bacteroidia;o__Bacteroidales;f__Muribaculaceae;g__CAG-485;s__CAG-485 sp900542185	p__Bacteroidota	fusidane antibiotic	fusidane	3
MAG3348	d__Bacteria;p__Bacteroidota;c__Bacteroidia;o__Bacteroidales;f__Muribaculaceae;g__CAG-485;s__CAG-485 sp900542185	p__Bacteroidota	fusidane antibiotic	fusidane	1
MAG3348	d__Bacteria;p__Bacteroidota;c__Bacteroidia;o__Bacteroidales;f__Muribaculaceae;g__CAG-485;s__CAG-485 sp900542185	p__Bacteroidota	fluoroquinolone antibiotic	fluoroquinolone	1
MAG3348	d__Bacteria;p__Bacteroidota;c__Bacteroidia;o__Bacteroidales;f__Muribaculaceae;g__CAG-485;s__CAG-485 sp900542185	p__Bacteroidota	fluoroquinolone antibiotic	fluoroquinolone	1
MAG3348	d__Bacteria;p__Bacteroidota;c__Bacteroidia;o__Bacteroidales;f__Muribaculaceae;g__CAG-485;s__CAG-485 sp900542185	p__Bacteroidota	elfamycin antibiotic	elfamycin	1
MAG3348	d__Bacteria;p__Bacteroidota;c__Bacteroidia;o__Bacteroidales;f__Muribaculaceae;g__CAG-485;s__CAG-485 sp900542185	p__Bacteroidota	diaminopyrimidine antibiotic	diaminopyrimidine	1
MAG3348	d__Bacteria;p__Bacteroidota;c__Bacteroidia;o__Bacteroidales;f__Muribaculaceae;g__CAG-485;s__CAG-485 sp900542185	p__Bacteroidota	cephamycin	cephamycin	1
MAG3348	d__Bacteria;p__Bacteroidota;c__Bacteroidia;o__Bacteroidales;f__Muribaculaceae;g__CAG-485;s__CAG-485 sp900542185	p__Bacteroidota	bicyclomycin-like antibiotic	bicyclomycin-like	1
MAG3348	d__Bacteria;p__Bacteroidota;c__Bacteroidia;o__Bacteroidales;f__Muribaculaceae;g__CAG-485;s__CAG-485 sp900542185	p__Bacteroidota	antibacterial free fatty acids	antibacterial_free_fatty_acids	1
MAG3348	d__Bacteria;p__Bacteroidota;c__Bacteroidia;o__Bacteroidales;f__Muribaculaceae;g__CAG-485;s__CAG-485 sp900542185	p__Bacteroidota	aminoglycoside antibiotic	aminoglycoside	1
MAG3348	d__Bacteria;p__Bacteroidota;c__Bacteroidia;o__Bacteroidales;f__Muribaculaceae;g__CAG-485;s__CAG-485 sp900542185	p__Bacteroidota	aminoglycoside antibiotic	aminoglycoside	1
MAG3348	d__Bacteria;p__Bacteroidota;c__Bacteroidia;o__Bacteroidales;f__Muribaculaceae;g__CAG-485;s__CAG-485 sp900542185	p__Bacteroidota	aminoglycoside antibiotic	aminoglycoside	1
MAG3348	d__Bacteria;p__Bacteroidota;c__Bacteroidia;o__Bacteroidales;f__Muribaculaceae;g__CAG-485;s__CAG-485 sp900542185	p__Bacteroidota	aminoglycoside antibiotic	aminoglycoside	1
MAG3348	d__Bacteria;p__Bacteroidota;c__Bacteroidia;o__Bacteroidales;f__Muribaculaceae;g__CAG-485;s__CAG-485 sp900542185	p__Bacteroidota	aminocoumarin antibiotic	aminocoumarin	1
MAG3348	d__Bacteria;p__Bacteroidota;c__Bacteroidia;o__Bacteroidales;f__Muribaculaceae;g__CAG-485;s__CAG-485 sp900542185	p__Bacteroidota	aminocoumarin antibiotic	aminocoumarin	1
MAG3176	d__Bacteria;p__Bacillota;c__Bacilli;o__Lactobacillales;f__Lactobacillaceae;g__Weissella;s__Weissella viridescens	p__Bacillota	disinfecting agents and antiseptics	Triclosan	4
MAG3176	d__Bacteria;p__Bacillota;c__Bacilli;o__Lactobacillales;f__Lactobacillaceae;g__Weissella;s__Weissella viridescens	p__Bacillota	tetracycline antibiotic	tetracycline	1
MAG3176	d__Bacteria;p__Bacillota;c__Bacilli;o__Lactobacillales;f__Lactobacillaceae;g__Weissella;s__Weissella viridescens	p__Bacillota	tetracycline antibiotic	tetracycline	1
MAG3176	d__Bacteria;p__Bacillota;c__Bacilli;o__Lactobacillales;f__Lactobacillaceae;g__Weissella;s__Weissella viridescens	p__Bacillota	tetracycline antibiotic	tetracycline	1
MAG3176	d__Bacteria;p__Bacillota;c__Bacilli;o__Lactobacillales;f__Lactobacillaceae;g__Weissella;s__Weissella viridescens	p__Bacillota	tetracycline antibiotic	tetracycline	1
MAG3176	d__Bacteria;p__Bacillota;c__Bacilli;o__Lactobacillales;f__Lactobacillaceae;g__Weissella;s__Weissella viridescens	p__Bacillota	tetracycline antibiotic	tetracycline	1
MAG3176	d__Bacteria;p__Bacillota;c__Bacilli;o__Lactobacillales;f__Lactobacillaceae;g__Weissella;s__Weissella viridescens	p__Bacillota	salicylic acid antibiotic	salicylic acid	1
MAG3176	d__Bacteria;p__Bacillota;c__Bacilli;o__Lactobacillales;f__Lactobacillaceae;g__Weissella;s__Weissella viridescens	p__Bacillota	salicylic acid antibiotic	salicylic acid	2
MAG3176	d__Bacteria;p__Bacillota;c__Bacilli;o__Lactobacillales;f__Lactobacillaceae;g__Weissella;s__Weissella viridescens	p__Bacillota	rifamycin antibiotic	rifamycin	1
MAG3176	d__Bacteria;p__Bacillota;c__Bacilli;o__Lactobacillales;f__Lactobacillaceae;g__Weissella;s__Weissella viridescens	p__Bacillota	pleuromutilin antibiotic	pleuromutilin	1
MAG3176	d__Bacteria;p__Bacillota;c__Bacilli;o__Lactobacillales;f__Lactobacillaceae;g__Weissella;s__Weissella viridescens	p__Bacillota	phosphonic acid antibiotic	phosphonic acid	1
MAG3176	d__Bacteria;p__Bacillota;c__Bacilli;o__Lactobacillales;f__Lactobacillaceae;g__Weissella;s__Weissella viridescens	p__Bacillota	phosphonic acid antibiotic	phosphonic acid	1
MAG3176	d__Bacteria;p__Bacillota;c__Bacilli;o__Lactobacillales;f__Lactobacillaceae;g__Weissella;s__Weissella viridescens	p__Bacillota	phosphonic acid antibiotic	phosphonic acid	1
MAG3176	d__Bacteria;p__Bacillota;c__Bacilli;o__Lactobacillales;f__Lactobacillaceae;g__Weissella;s__Weissella viridescens	p__Bacillota	peptide antibiotic	peptide	1
MAG3176	d__Bacteria;p__Bacillota;c__Bacilli;o__Lactobacillales;f__Lactobacillaceae;g__Weissella;s__Weissella viridescens	p__Bacillota	peptide antibiotic	peptide	2
MAG3176	d__Bacteria;p__Bacillota;c__Bacilli;o__Lactobacillales;f__Lactobacillaceae;g__Weissella;s__Weissella viridescens	p__Bacillota	peptide antibiotic	peptide	1
MAG3176	d__Bacteria;p__Bacillota;c__Bacilli;o__Lactobacillales;f__Lactobacillaceae;g__Weissella;s__Weissella viridescens	p__Bacillota	peptide antibiotic	peptide	1
MAG3176	d__Bacteria;p__Bacillota;c__Bacilli;o__Lactobacillales;f__Lactobacillaceae;g__Weissella;s__Weissella viridescens	p__Bacillota	peptide antibiotic	peptide	2
MAG3176	d__Bacteria;p__Bacillota;c__Bacilli;o__Lactobacillales;f__Lactobacillaceae;g__Weissella;s__Weissella viridescens	p__Bacillota	peptide antibiotic	peptide	1
MAG3176	d__Bacteria;p__Bacillota;c__Bacilli;o__Lactobacillales;f__Lactobacillaceae;g__Weissella;s__Weissella viridescens	p__Bacillota	peptide antibiotic	peptide	1
MAG3176	d__Bacteria;p__Bacillota;c__Bacilli;o__Lactobacillales;f__Lactobacillaceae;g__Weissella;s__Weissella viridescens	p__Bacillota	peptide antibiotic	peptide	1
MAG3176	d__Bacteria;p__Bacillota;c__Bacilli;o__Lactobacillales;f__Lactobacillaceae;g__Weissella;s__Weissella viridescens	p__Bacillota	peptide antibiotic	peptide	1
MAG3176	d__Bacteria;p__Bacillota;c__Bacilli;o__Lactobacillales;f__Lactobacillaceae;g__Weissella;s__Weissella viridescens	p__Bacillota	mupirocin-like antibiotic	mupirocin-like	3
MAG3176	d__Bacteria;p__Bacillota;c__Bacilli;o__Lactobacillales;f__Lactobacillaceae;g__Weissella;s__Weissella viridescens	p__Bacillota	mupirocin-like antibiotic	mupirocin-like	2
MAG3176	d__Bacteria;p__Bacillota;c__Bacilli;o__Lactobacillales;f__Lactobacillaceae;g__Weissella;s__Weissella viridescens	p__Bacillota	peptide antibiotic;rifamycin antibiotic	Multidrug	1
MAG3176	d__Bacteria;p__Bacillota;c__Bacilli;o__Lactobacillales;f__Lactobacillaceae;g__Weissella;s__Weissella viridescens	p__Bacillota	fluoroquinolone antibiotic;nybomycin-like antibiotic	Multidrug	1
MAG3176	d__Bacteria;p__Bacillota;c__Bacilli;o__Lactobacillales;f__Lactobacillaceae;g__Weissella;s__Weissella viridescens	p__Bacillota	lincosamide antibiotic;pleuromutilin antibiotic	Multidrug	1
MAG3176	d__Bacteria;p__Bacillota;c__Bacilli;o__Lactobacillales;f__Lactobacillaceae;g__Weissella;s__Weissella viridescens	p__Bacillota	penam;tetracycline antibiotic	Multidrug	1
MAG3176	d__Bacteria;p__Bacillota;c__Bacilli;o__Lactobacillales;f__Lactobacillaceae;g__Weissella;s__Weissella viridescens	p__Bacillota	diarylquinoline antibiotic;fluoroquinolone antibiotic	Multidrug	1
MAG3176	d__Bacteria;p__Bacillota;c__Bacilli;o__Lactobacillales;f__Lactobacillaceae;g__Weissella;s__Weissella viridescens	p__Bacillota	disinfecting agents and antiseptics;isoniazid-like antibiotic	Multidrug	1
MAG3176	d__Bacteria;p__Bacillota;c__Bacilli;o__Lactobacillales;f__Lactobacillaceae;g__Weissella;s__Weissella viridescens	p__Bacillota	aminoglycoside antibiotic;diaminopyrimidine antibiotic;macrolide antibiotic;oxazolidinone antibiotic;phenicol antibiotic	Multidrug	2
MAG3176	d__Bacteria;p__Bacillota;c__Bacilli;o__Lactobacillales;f__Lactobacillaceae;g__Weissella;s__Weissella viridescens	p__Bacillota	fluoroquinolone antibiotic;nybomycin-like antibiotic	Multidrug	3
MAG3176	d__Bacteria;p__Bacillota;c__Bacilli;o__Lactobacillales;f__Lactobacillaceae;g__Weissella;s__Weissella viridescens	p__Bacillota	carbapenem;cephalosporin;cephamycin;monobactam;penam	Multidrug	2
MAG3176	d__Bacteria;p__Bacillota;c__Bacilli;o__Lactobacillales;f__Lactobacillaceae;g__Weissella;s__Weissella viridescens	p__Bacillota	carbapenem;cephalosporin;cephamycin;monobactam;penam	Multidrug	1
MAG3176	d__Bacteria;p__Bacillota;c__Bacilli;o__Lactobacillales;f__Lactobacillaceae;g__Weissella;s__Weissella viridescens	p__Bacillota	carbapenem;cephalosporin;cephamycin;monobactam;penam	Multidrug	1
MAG3176	d__Bacteria;p__Bacillota;c__Bacilli;o__Lactobacillales;f__Lactobacillaceae;g__Weissella;s__Weissella viridescens	p__Bacillota	disinfecting agents and antiseptics;macrolide antibiotic;tetracycline antibiotic	Multidrug	1
MAG3176	d__Bacteria;p__Bacillota;c__Bacilli;o__Lactobacillales;f__Lactobacillaceae;g__Weissella;s__Weissella viridescens	p__Bacillota	disinfecting agents and antiseptics;fluoroquinolone antibiotic	Multidrug	2
MAG3176	d__Bacteria;p__Bacillota;c__Bacilli;o__Lactobacillales;f__Lactobacillaceae;g__Weissella;s__Weissella viridescens	p__Bacillota	disinfecting agents and antiseptics;fluoroquinolone antibiotic	Multidrug	1
MAG3176	d__Bacteria;p__Bacillota;c__Bacilli;o__Lactobacillales;f__Lactobacillaceae;g__Weissella;s__Weissella viridescens	p__Bacillota	aminoglycoside antibiotic;diaminopyrimidine antibiotic;tetracycline antibiotic	Multidrug	1
MAG3176	d__Bacteria;p__Bacillota;c__Bacilli;o__Lactobacillales;f__Lactobacillaceae;g__Weissella;s__Weissella viridescens	p__Bacillota	fluoroquinolone antibiotic;macrolide antibiotic	Multidrug	1
MAG3176	d__Bacteria;p__Bacillota;c__Bacilli;o__Lactobacillales;f__Lactobacillaceae;g__Weissella;s__Weissella viridescens	p__Bacillota	fluoroquinolone antibiotic;macrolide antibiotic;rifamycin antibiotic	Multidrug	1
MAG3176	d__Bacteria;p__Bacillota;c__Bacilli;o__Lactobacillales;f__Lactobacillaceae;g__Weissella;s__Weissella viridescens	p__Bacillota	lincosamide antibiotic;macrolide antibiotic;streptogramin A antibiotic;streptogramin antibiotic;tetracycline antibiotic	Multidrug	1
MAG3176	d__Bacteria;p__Bacillota;c__Bacilli;o__Lactobacillales;f__Lactobacillaceae;g__Weissella;s__Weissella viridescens	p__Bacillota	lincosamide antibiotic;pleuromutilin antibiotic;streptogramin A antibiotic;streptogramin B antibiotic;streptogramin antibiotic	Multidrug	1
MAG3176	d__Bacteria;p__Bacillota;c__Bacilli;o__Lactobacillales;f__Lactobacillaceae;g__Weissella;s__Weissella viridescens	p__Bacillota	glycopeptide antibiotic;oxazolidinone antibiotic	Multidrug	4
MAG3176	d__Bacteria;p__Bacillota;c__Bacilli;o__Lactobacillales;f__Lactobacillaceae;g__Weissella;s__Weissella viridescens	p__Bacillota	oxazolidinone antibiotic;phenicol antibiotic	Multidrug	2
MAG3176	d__Bacteria;p__Bacillota;c__Bacilli;o__Lactobacillales;f__Lactobacillaceae;g__Weissella;s__Weissella viridescens	p__Bacillota	lincosamide antibiotic;pleuromutilin antibiotic;streptogramin A antibiotic;streptogramin antibiotic	Multidrug	1
MAG3176	d__Bacteria;p__Bacillota;c__Bacilli;o__Lactobacillales;f__Lactobacillaceae;g__Weissella;s__Weissella viridescens	p__Bacillota	lincosamide antibiotic;pleuromutilin antibiotic;streptogramin A antibiotic;streptogramin antibiotic	Multidrug	3
MAG3176	d__Bacteria;p__Bacillota;c__Bacilli;o__Lactobacillales;f__Lactobacillaceae;g__Weissella;s__Weissella viridescens	p__Bacillota	pleuromutilin antibiotic;streptogramin A antibiotic;streptogramin antibiotic	Multidrug	1
MAG3176	d__Bacteria;p__Bacillota;c__Bacilli;o__Lactobacillales;f__Lactobacillaceae;g__Weissella;s__Weissella viridescens	p__Bacillota	aminoglycoside antibiotic;phenicol antibiotic;tetracycline antibiotic	Multidrug	1
MAG3176	d__Bacteria;p__Bacillota;c__Bacilli;o__Lactobacillales;f__Lactobacillaceae;g__Weissella;s__Weissella viridescens	p__Bacillota	lincosamide antibiotic;macrolide antibiotic;streptogramin B antibiotic;streptogramin antibiotic	MLS	1
MAG3176	d__Bacteria;p__Bacillota;c__Bacilli;o__Lactobacillales;f__Lactobacillaceae;g__Weissella;s__Weissella viridescens	p__Bacillota	macrolide antibiotic	macrolide	4
MAG3176	d__Bacteria;p__Bacillota;c__Bacilli;o__Lactobacillales;f__Lactobacillaceae;g__Weissella;s__Weissella viridescens	p__Bacillota	macrolide antibiotic	macrolide	1
MAG3176	d__Bacteria;p__Bacillota;c__Bacilli;o__Lactobacillales;f__Lactobacillaceae;g__Weissella;s__Weissella viridescens	p__Bacillota	macrolide antibiotic	macrolide	1
MAG3176	d__Bacteria;p__Bacillota;c__Bacilli;o__Lactobacillales;f__Lactobacillaceae;g__Weissella;s__Weissella viridescens	p__Bacillota	glycopeptide antibiotic	glycopeptide	1
MAG3176	d__Bacteria;p__Bacillota;c__Bacilli;o__Lactobacillales;f__Lactobacillaceae;g__Weissella;s__Weissella viridescens	p__Bacillota	glycopeptide antibiotic	glycopeptide	1
MAG3176	d__Bacteria;p__Bacillota;c__Bacilli;o__Lactobacillales;f__Lactobacillaceae;g__Weissella;s__Weissella viridescens	p__Bacillota	glycopeptide antibiotic	glycopeptide	1
MAG3176	d__Bacteria;p__Bacillota;c__Bacilli;o__Lactobacillales;f__Lactobacillaceae;g__Weissella;s__Weissella viridescens	p__Bacillota	glycopeptide antibiotic	glycopeptide	1
MAG3176	d__Bacteria;p__Bacillota;c__Bacilli;o__Lactobacillales;f__Lactobacillaceae;g__Weissella;s__Weissella viridescens	p__Bacillota	glycopeptide antibiotic	glycopeptide	1
MAG3176	d__Bacteria;p__Bacillota;c__Bacilli;o__Lactobacillales;f__Lactobacillaceae;g__Weissella;s__Weissella viridescens	p__Bacillota	glycopeptide antibiotic	glycopeptide	2
MAG3176	d__Bacteria;p__Bacillota;c__Bacilli;o__Lactobacillales;f__Lactobacillaceae;g__Weissella;s__Weissella viridescens	p__Bacillota	glycopeptide antibiotic	glycopeptide	1
MAG3176	d__Bacteria;p__Bacillota;c__Bacilli;o__Lactobacillales;f__Lactobacillaceae;g__Weissella;s__Weissella viridescens	p__Bacillota	glycopeptide antibiotic	glycopeptide	1
MAG3176	d__Bacteria;p__Bacillota;c__Bacilli;o__Lactobacillales;f__Lactobacillaceae;g__Weissella;s__Weissella viridescens	p__Bacillota	glycopeptide antibiotic	glycopeptide	1
MAG3176	d__Bacteria;p__Bacillota;c__Bacilli;o__Lactobacillales;f__Lactobacillaceae;g__Weissella;s__Weissella viridescens	p__Bacillota	fusidane antibiotic	fusidane	1
MAG3176	d__Bacteria;p__Bacillota;c__Bacilli;o__Lactobacillales;f__Lactobacillaceae;g__Weissella;s__Weissella viridescens	p__Bacillota	fusidane antibiotic	fusidane	1
MAG3176	d__Bacteria;p__Bacillota;c__Bacilli;o__Lactobacillales;f__Lactobacillaceae;g__Weissella;s__Weissella viridescens	p__Bacillota	fluoroquinolone antibiotic	fluoroquinolone	1
MAG3176	d__Bacteria;p__Bacillota;c__Bacilli;o__Lactobacillales;f__Lactobacillaceae;g__Weissella;s__Weissella viridescens	p__Bacillota	fluoroquinolone antibiotic	fluoroquinolone	1
MAG3176	d__Bacteria;p__Bacillota;c__Bacilli;o__Lactobacillales;f__Lactobacillaceae;g__Weissella;s__Weissella viridescens	p__Bacillota	fluoroquinolone antibiotic	fluoroquinolone	1
MAG3176	d__Bacteria;p__Bacillota;c__Bacilli;o__Lactobacillales;f__Lactobacillaceae;g__Weissella;s__Weissella viridescens	p__Bacillota	fluoroquinolone antibiotic	fluoroquinolone	5
MAG3176	d__Bacteria;p__Bacillota;c__Bacilli;o__Lactobacillales;f__Lactobacillaceae;g__Weissella;s__Weissella viridescens	p__Bacillota	fluoroquinolone antibiotic	fluoroquinolone	1
MAG3176	d__Bacteria;p__Bacillota;c__Bacilli;o__Lactobacillales;f__Lactobacillaceae;g__Weissella;s__Weissella viridescens	p__Bacillota	fluoroquinolone antibiotic	fluoroquinolone	1
MAG3176	d__Bacteria;p__Bacillota;c__Bacilli;o__Lactobacillales;f__Lactobacillaceae;g__Weissella;s__Weissella viridescens	p__Bacillota	elfamycin antibiotic	elfamycin	1
MAG3176	d__Bacteria;p__Bacillota;c__Bacilli;o__Lactobacillales;f__Lactobacillaceae;g__Weissella;s__Weissella viridescens	p__Bacillota	cephalosporin	cephalosporin	1
MAG3176	d__Bacteria;p__Bacillota;c__Bacilli;o__Lactobacillales;f__Lactobacillaceae;g__Weissella;s__Weissella viridescens	p__Bacillota	aminoglycoside antibiotic	aminoglycoside	1
MAG3176	d__Bacteria;p__Bacillota;c__Bacilli;o__Lactobacillales;f__Lactobacillaceae;g__Weissella;s__Weissella viridescens	p__Bacillota	aminoglycoside antibiotic	aminoglycoside	1
MAG3176	d__Bacteria;p__Bacillota;c__Bacilli;o__Lactobacillales;f__Lactobacillaceae;g__Weissella;s__Weissella viridescens	p__Bacillota	aminocoumarin antibiotic	aminocoumarin	2
MAG3176	d__Bacteria;p__Bacillota;c__Bacilli;o__Lactobacillales;f__Lactobacillaceae;g__Weissella;s__Weissella viridescens	p__Bacillota	aminocoumarin antibiotic	aminocoumarin	1
MAG3176	d__Bacteria;p__Bacillota;c__Bacilli;o__Lactobacillales;f__Lactobacillaceae;g__Weissella;s__Weissella viridescens	p__Bacillota	aminocoumarin antibiotic	aminocoumarin	2
MAG3100	d__Bacteria;p__Bacillota_A;c__Clostridia;o__Oscillospirales;f__Acutalibacteraceae;g__Eubacterium_R;s__Eubacterium_R faecale	p__Bacillota_A	disinfecting agents and antiseptics	Triclosan	1
MAG3100	d__Bacteria;p__Bacillota_A;c__Clostridia;o__Oscillospirales;f__Acutalibacteraceae;g__Eubacterium_R;s__Eubacterium_R faecale	p__Bacillota_A	tetracycline antibiotic	tetracycline	1
MAG3100	d__Bacteria;p__Bacillota_A;c__Clostridia;o__Oscillospirales;f__Acutalibacteraceae;g__Eubacterium_R;s__Eubacterium_R faecale	p__Bacillota_A	tetracycline antibiotic	tetracycline	1
MAG3100	d__Bacteria;p__Bacillota_A;c__Clostridia;o__Oscillospirales;f__Acutalibacteraceae;g__Eubacterium_R;s__Eubacterium_R faecale	p__Bacillota_A	tetracycline antibiotic	tetracycline	1
MAG3100	d__Bacteria;p__Bacillota_A;c__Clostridia;o__Oscillospirales;f__Acutalibacteraceae;g__Eubacterium_R;s__Eubacterium_R faecale	p__Bacillota_A	tetracycline antibiotic	tetracycline	2
MAG3100	d__Bacteria;p__Bacillota_A;c__Clostridia;o__Oscillospirales;f__Acutalibacteraceae;g__Eubacterium_R;s__Eubacterium_R faecale	p__Bacillota_A	tetracycline antibiotic	tetracycline	1
MAG3100	d__Bacteria;p__Bacillota_A;c__Clostridia;o__Oscillospirales;f__Acutalibacteraceae;g__Eubacterium_R;s__Eubacterium_R faecale	p__Bacillota_A	tetracycline antibiotic	tetracycline	1
MAG3100	d__Bacteria;p__Bacillota_A;c__Clostridia;o__Oscillospirales;f__Acutalibacteraceae;g__Eubacterium_R;s__Eubacterium_R faecale	p__Bacillota_A	tetracycline antibiotic	tetracycline	1
MAG3100	d__Bacteria;p__Bacillota_A;c__Clostridia;o__Oscillospirales;f__Acutalibacteraceae;g__Eubacterium_R;s__Eubacterium_R faecale	p__Bacillota_A	sulfonamide antibiotic	sulfonamide	1
MAG3100	d__Bacteria;p__Bacillota_A;c__Clostridia;o__Oscillospirales;f__Acutalibacteraceae;g__Eubacterium_R;s__Eubacterium_R faecale	p__Bacillota_A	salicylic acid antibiotic	salicylic acid	1
MAG3100	d__Bacteria;p__Bacillota_A;c__Clostridia;o__Oscillospirales;f__Acutalibacteraceae;g__Eubacterium_R;s__Eubacterium_R faecale	p__Bacillota_A	pyrazine antibiotic	pyrazine	3
MAG3100	d__Bacteria;p__Bacillota_A;c__Clostridia;o__Oscillospirales;f__Acutalibacteraceae;g__Eubacterium_R;s__Eubacterium_R faecale	p__Bacillota_A	pleuromutilin antibiotic	pleuromutilin	1
MAG3100	d__Bacteria;p__Bacillota_A;c__Clostridia;o__Oscillospirales;f__Acutalibacteraceae;g__Eubacterium_R;s__Eubacterium_R faecale	p__Bacillota_A	phosphonic acid antibiotic	phosphonic acid	1
MAG3100	d__Bacteria;p__Bacillota_A;c__Clostridia;o__Oscillospirales;f__Acutalibacteraceae;g__Eubacterium_R;s__Eubacterium_R faecale	p__Bacillota_A	phosphonic acid antibiotic	phosphonic acid	1
MAG3100	d__Bacteria;p__Bacillota_A;c__Clostridia;o__Oscillospirales;f__Acutalibacteraceae;g__Eubacterium_R;s__Eubacterium_R faecale	p__Bacillota_A	phosphonic acid antibiotic	phosphonic acid	1
MAG3100	d__Bacteria;p__Bacillota_A;c__Clostridia;o__Oscillospirales;f__Acutalibacteraceae;g__Eubacterium_R;s__Eubacterium_R faecale	p__Bacillota_A	peptide antibiotic	peptide	1
MAG3100	d__Bacteria;p__Bacillota_A;c__Clostridia;o__Oscillospirales;f__Acutalibacteraceae;g__Eubacterium_R;s__Eubacterium_R faecale	p__Bacillota_A	peptide antibiotic	peptide	1
MAG3100	d__Bacteria;p__Bacillota_A;c__Clostridia;o__Oscillospirales;f__Acutalibacteraceae;g__Eubacterium_R;s__Eubacterium_R faecale	p__Bacillota_A	peptide antibiotic	peptide	1
MAG3100	d__Bacteria;p__Bacillota_A;c__Clostridia;o__Oscillospirales;f__Acutalibacteraceae;g__Eubacterium_R;s__Eubacterium_R faecale	p__Bacillota_A	peptide antibiotic	peptide	1
MAG3100	d__Bacteria;p__Bacillota_A;c__Clostridia;o__Oscillospirales;f__Acutalibacteraceae;g__Eubacterium_R;s__Eubacterium_R faecale	p__Bacillota_A	peptide antibiotic	peptide	1
MAG3100	d__Bacteria;p__Bacillota_A;c__Clostridia;o__Oscillospirales;f__Acutalibacteraceae;g__Eubacterium_R;s__Eubacterium_R faecale	p__Bacillota_A	peptide antibiotic	peptide	1
MAG3100	d__Bacteria;p__Bacillota_A;c__Clostridia;o__Oscillospirales;f__Acutalibacteraceae;g__Eubacterium_R;s__Eubacterium_R faecale	p__Bacillota_A	peptide antibiotic	peptide	4
MAG3100	d__Bacteria;p__Bacillota_A;c__Clostridia;o__Oscillospirales;f__Acutalibacteraceae;g__Eubacterium_R;s__Eubacterium_R faecale	p__Bacillota_A	peptide antibiotic	peptide	1
MAG3100	d__Bacteria;p__Bacillota_A;c__Clostridia;o__Oscillospirales;f__Acutalibacteraceae;g__Eubacterium_R;s__Eubacterium_R faecale	p__Bacillota_A	peptide antibiotic	peptide	1
MAG3100	d__Bacteria;p__Bacillota_A;c__Clostridia;o__Oscillospirales;f__Acutalibacteraceae;g__Eubacterium_R;s__Eubacterium_R faecale	p__Bacillota_A	nitroimidazole antibiotic	nitroimidazole	1
MAG3100	d__Bacteria;p__Bacillota_A;c__Clostridia;o__Oscillospirales;f__Acutalibacteraceae;g__Eubacterium_R;s__Eubacterium_R faecale	p__Bacillota_A	mupirocin-like antibiotic	mupirocin-like	1
MAG3100	d__Bacteria;p__Bacillota_A;c__Clostridia;o__Oscillospirales;f__Acutalibacteraceae;g__Eubacterium_R;s__Eubacterium_R faecale	p__Bacillota_A	mupirocin-like antibiotic	mupirocin-like	2
MAG3100	d__Bacteria;p__Bacillota_A;c__Clostridia;o__Oscillospirales;f__Acutalibacteraceae;g__Eubacterium_R;s__Eubacterium_R faecale	p__Bacillota_A	mupirocin-like antibiotic	mupirocin-like	1
MAG3100	d__Bacteria;p__Bacillota_A;c__Clostridia;o__Oscillospirales;f__Acutalibacteraceae;g__Eubacterium_R;s__Eubacterium_R faecale	p__Bacillota_A	lincosamide antibiotic;nucleoside antibiotic;streptogramin A antibiotic;streptogramin antibiotic	Multidrug	1
MAG3100	d__Bacteria;p__Bacillota_A;c__Clostridia;o__Oscillospirales;f__Acutalibacteraceae;g__Eubacterium_R;s__Eubacterium_R faecale	p__Bacillota_A	fluoroquinolone antibiotic;nybomycin-like antibiotic	Multidrug	1
MAG3100	d__Bacteria;p__Bacillota_A;c__Clostridia;o__Oscillospirales;f__Acutalibacteraceae;g__Eubacterium_R;s__Eubacterium_R faecale	p__Bacillota_A	aminocoumarin antibiotic;fluoroquinolone antibiotic	Multidrug	1
MAG3100	d__Bacteria;p__Bacillota_A;c__Clostridia;o__Oscillospirales;f__Acutalibacteraceae;g__Eubacterium_R;s__Eubacterium_R faecale	p__Bacillota_A	peptide antibiotic;rifamycin antibiotic	Multidrug	1
MAG3100	d__Bacteria;p__Bacillota_A;c__Clostridia;o__Oscillospirales;f__Acutalibacteraceae;g__Eubacterium_R;s__Eubacterium_R faecale	p__Bacillota_A	carbapenem;cephalosporin;cephamycin;monobactam;penam	Multidrug	1
MAG3100	d__Bacteria;p__Bacillota_A;c__Clostridia;o__Oscillospirales;f__Acutalibacteraceae;g__Eubacterium_R;s__Eubacterium_R faecale	p__Bacillota_A	cephalosporin;penam	Multidrug	1
MAG3100	d__Bacteria;p__Bacillota_A;c__Clostridia;o__Oscillospirales;f__Acutalibacteraceae;g__Eubacterium_R;s__Eubacterium_R faecale	p__Bacillota_A	fluoroquinolone antibiotic;nybomycin-like antibiotic	Multidrug	1
MAG3100	d__Bacteria;p__Bacillota_A;c__Clostridia;o__Oscillospirales;f__Acutalibacteraceae;g__Eubacterium_R;s__Eubacterium_R faecale	p__Bacillota_A	glycopeptide antibiotic;macrolide antibiotic	Multidrug	1
MAG3100	d__Bacteria;p__Bacillota_A;c__Clostridia;o__Oscillospirales;f__Acutalibacteraceae;g__Eubacterium_R;s__Eubacterium_R faecale	p__Bacillota_A	carbapenem;cephalosporin;monobactam	Multidrug	1
MAG3100	d__Bacteria;p__Bacillota_A;c__Clostridia;o__Oscillospirales;f__Acutalibacteraceae;g__Eubacterium_R;s__Eubacterium_R faecale	p__Bacillota_A	carbapenem;cephalosporin;cephamycin;monobactam;penam	Multidrug	1
MAG3100	d__Bacteria;p__Bacillota_A;c__Clostridia;o__Oscillospirales;f__Acutalibacteraceae;g__Eubacterium_R;s__Eubacterium_R faecale	p__Bacillota_A	disinfecting agents and antiseptics;fluoroquinolone antibiotic	Multidrug	1
MAG3100	d__Bacteria;p__Bacillota_A;c__Clostridia;o__Oscillospirales;f__Acutalibacteraceae;g__Eubacterium_R;s__Eubacterium_R faecale	p__Bacillota_A	disinfecting agents and antiseptics;fluoroquinolone antibiotic	Multidrug	1
MAG3100	d__Bacteria;p__Bacillota_A;c__Clostridia;o__Oscillospirales;f__Acutalibacteraceae;g__Eubacterium_R;s__Eubacterium_R faecale	p__Bacillota_A	disinfecting agents and antiseptics;fluoroquinolone antibiotic	Multidrug	1
MAG3100	d__Bacteria;p__Bacillota_A;c__Clostridia;o__Oscillospirales;f__Acutalibacteraceae;g__Eubacterium_R;s__Eubacterium_R faecale	p__Bacillota_A	lincosamide antibiotic;oxazolidinone antibiotic;phenicol antibiotic;streptogramin antibiotic	Multidrug	1
MAG3100	d__Bacteria;p__Bacillota_A;c__Clostridia;o__Oscillospirales;f__Acutalibacteraceae;g__Eubacterium_R;s__Eubacterium_R faecale	p__Bacillota_A	lincosamide antibiotic;macrolide antibiotic	Multidrug	1
MAG3100	d__Bacteria;p__Bacillota_A;c__Clostridia;o__Oscillospirales;f__Acutalibacteraceae;g__Eubacterium_R;s__Eubacterium_R faecale	p__Bacillota_A	fluoroquinolone antibiotic;macrolide antibiotic;rifamycin antibiotic	Multidrug	2
MAG3100	d__Bacteria;p__Bacillota_A;c__Clostridia;o__Oscillospirales;f__Acutalibacteraceae;g__Eubacterium_R;s__Eubacterium_R faecale	p__Bacillota_A	fluoroquinolone antibiotic;macrolide antibiotic;rifamycin antibiotic	Multidrug	1
MAG3100	d__Bacteria;p__Bacillota_A;c__Clostridia;o__Oscillospirales;f__Acutalibacteraceae;g__Eubacterium_R;s__Eubacterium_R faecale	p__Bacillota_A	carbapenem;cephalosporin;cephamycin;monobactam;penam	Multidrug	1
MAG3100	d__Bacteria;p__Bacillota_A;c__Clostridia;o__Oscillospirales;f__Acutalibacteraceae;g__Eubacterium_R;s__Eubacterium_R faecale	p__Bacillota_A	glycylcycline;tetracycline antibiotic	Multidrug	2
MAG3100	d__Bacteria;p__Bacillota_A;c__Clostridia;o__Oscillospirales;f__Acutalibacteraceae;g__Eubacterium_R;s__Eubacterium_R faecale	p__Bacillota_A	glycopeptide antibiotic;oxazolidinone antibiotic	Multidrug	2
MAG3100	d__Bacteria;p__Bacillota_A;c__Clostridia;o__Oscillospirales;f__Acutalibacteraceae;g__Eubacterium_R;s__Eubacterium_R faecale	p__Bacillota_A	oxazolidinone antibiotic;phenicol antibiotic	Multidrug	2
MAG3100	d__Bacteria;p__Bacillota_A;c__Clostridia;o__Oscillospirales;f__Acutalibacteraceae;g__Eubacterium_R;s__Eubacterium_R faecale	p__Bacillota_A	oxazolidinone antibiotic;phenicol antibiotic;tetracycline antibiotic	Multidrug	1
MAG3100	d__Bacteria;p__Bacillota_A;c__Clostridia;o__Oscillospirales;f__Acutalibacteraceae;g__Eubacterium_R;s__Eubacterium_R faecale	p__Bacillota_A	lincosamide antibiotic;pleuromutilin antibiotic;streptogramin A antibiotic;streptogramin antibiotic	Multidrug	1
MAG3100	d__Bacteria;p__Bacillota_A;c__Clostridia;o__Oscillospirales;f__Acutalibacteraceae;g__Eubacterium_R;s__Eubacterium_R faecale	p__Bacillota_A	aminoglycoside antibiotic;cephalosporin;cephamycin;penam	Multidrug	1
MAG3100	d__Bacteria;p__Bacillota_A;c__Clostridia;o__Oscillospirales;f__Acutalibacteraceae;g__Eubacterium_R;s__Eubacterium_R faecale	p__Bacillota_A	streptogramin A antibiotic;streptogramin antibiotic	Multidrug	1
MAG3100	d__Bacteria;p__Bacillota_A;c__Clostridia;o__Oscillospirales;f__Acutalibacteraceae;g__Eubacterium_R;s__Eubacterium_R faecale	p__Bacillota_A	streptogramin A antibiotic;streptogramin antibiotic	Multidrug	3
MAG3100	d__Bacteria;p__Bacillota_A;c__Clostridia;o__Oscillospirales;f__Acutalibacteraceae;g__Eubacterium_R;s__Eubacterium_R faecale	p__Bacillota_A	lincosamide antibiotic;macrolide antibiotic;streptogramin A antibiotic;streptogramin B antibiotic;streptogramin antibiotic	MLS	1
MAG3100	d__Bacteria;p__Bacillota_A;c__Clostridia;o__Oscillospirales;f__Acutalibacteraceae;g__Eubacterium_R;s__Eubacterium_R faecale	p__Bacillota_A	macrolide antibiotic	macrolide	5
MAG3100	d__Bacteria;p__Bacillota_A;c__Clostridia;o__Oscillospirales;f__Acutalibacteraceae;g__Eubacterium_R;s__Eubacterium_R faecale	p__Bacillota_A	macrolide antibiotic	macrolide	1
MAG3100	d__Bacteria;p__Bacillota_A;c__Clostridia;o__Oscillospirales;f__Acutalibacteraceae;g__Eubacterium_R;s__Eubacterium_R faecale	p__Bacillota_A	macrolide antibiotic	macrolide	1
MAG3100	d__Bacteria;p__Bacillota_A;c__Clostridia;o__Oscillospirales;f__Acutalibacteraceae;g__Eubacterium_R;s__Eubacterium_R faecale	p__Bacillota_A	lincosamide antibiotic	lincosamide	1
MAG3100	d__Bacteria;p__Bacillota_A;c__Clostridia;o__Oscillospirales;f__Acutalibacteraceae;g__Eubacterium_R;s__Eubacterium_R faecale	p__Bacillota_A	lincosamide antibiotic	lincosamide	1
MAG3100	d__Bacteria;p__Bacillota_A;c__Clostridia;o__Oscillospirales;f__Acutalibacteraceae;g__Eubacterium_R;s__Eubacterium_R faecale	p__Bacillota_A	isoniazid-like antibiotic	isoniazid-like	1
MAG3100	d__Bacteria;p__Bacillota_A;c__Clostridia;o__Oscillospirales;f__Acutalibacteraceae;g__Eubacterium_R;s__Eubacterium_R faecale	p__Bacillota_A	glycopeptide antibiotic	glycopeptide	1
MAG3100	d__Bacteria;p__Bacillota_A;c__Clostridia;o__Oscillospirales;f__Acutalibacteraceae;g__Eubacterium_R;s__Eubacterium_R faecale	p__Bacillota_A	glycopeptide antibiotic	glycopeptide	1
MAG3100	d__Bacteria;p__Bacillota_A;c__Clostridia;o__Oscillospirales;f__Acutalibacteraceae;g__Eubacterium_R;s__Eubacterium_R faecale	p__Bacillota_A	glycopeptide antibiotic	glycopeptide	2
MAG3100	d__Bacteria;p__Bacillota_A;c__Clostridia;o__Oscillospirales;f__Acutalibacteraceae;g__Eubacterium_R;s__Eubacterium_R faecale	p__Bacillota_A	glycopeptide antibiotic	glycopeptide	1
MAG3100	d__Bacteria;p__Bacillota_A;c__Clostridia;o__Oscillospirales;f__Acutalibacteraceae;g__Eubacterium_R;s__Eubacterium_R faecale	p__Bacillota_A	glycopeptide antibiotic	glycopeptide	1
MAG3100	d__Bacteria;p__Bacillota_A;c__Clostridia;o__Oscillospirales;f__Acutalibacteraceae;g__Eubacterium_R;s__Eubacterium_R faecale	p__Bacillota_A	glycopeptide antibiotic	glycopeptide	1
MAG3100	d__Bacteria;p__Bacillota_A;c__Clostridia;o__Oscillospirales;f__Acutalibacteraceae;g__Eubacterium_R;s__Eubacterium_R faecale	p__Bacillota_A	glycopeptide antibiotic	glycopeptide	1
MAG3100	d__Bacteria;p__Bacillota_A;c__Clostridia;o__Oscillospirales;f__Acutalibacteraceae;g__Eubacterium_R;s__Eubacterium_R faecale	p__Bacillota_A	glycopeptide antibiotic	glycopeptide	2
MAG3100	d__Bacteria;p__Bacillota_A;c__Clostridia;o__Oscillospirales;f__Acutalibacteraceae;g__Eubacterium_R;s__Eubacterium_R faecale	p__Bacillota_A	glycopeptide antibiotic	glycopeptide	1
MAG3100	d__Bacteria;p__Bacillota_A;c__Clostridia;o__Oscillospirales;f__Acutalibacteraceae;g__Eubacterium_R;s__Eubacterium_R faecale	p__Bacillota_A	glycopeptide antibiotic	glycopeptide	1
MAG3100	d__Bacteria;p__Bacillota_A;c__Clostridia;o__Oscillospirales;f__Acutalibacteraceae;g__Eubacterium_R;s__Eubacterium_R faecale	p__Bacillota_A	glycopeptide antibiotic	glycopeptide	1
MAG3100	d__Bacteria;p__Bacillota_A;c__Clostridia;o__Oscillospirales;f__Acutalibacteraceae;g__Eubacterium_R;s__Eubacterium_R faecale	p__Bacillota_A	glycopeptide antibiotic	glycopeptide	1
MAG3100	d__Bacteria;p__Bacillota_A;c__Clostridia;o__Oscillospirales;f__Acutalibacteraceae;g__Eubacterium_R;s__Eubacterium_R faecale	p__Bacillota_A	fusidane antibiotic	fusidane	2
MAG3100	d__Bacteria;p__Bacillota_A;c__Clostridia;o__Oscillospirales;f__Acutalibacteraceae;g__Eubacterium_R;s__Eubacterium_R faecale	p__Bacillota_A	fusidane antibiotic	fusidane	1
MAG3100	d__Bacteria;p__Bacillota_A;c__Clostridia;o__Oscillospirales;f__Acutalibacteraceae;g__Eubacterium_R;s__Eubacterium_R faecale	p__Bacillota_A	fluoroquinolone antibiotic	fluoroquinolone	3
MAG3100	d__Bacteria;p__Bacillota_A;c__Clostridia;o__Oscillospirales;f__Acutalibacteraceae;g__Eubacterium_R;s__Eubacterium_R faecale	p__Bacillota_A	fluoroquinolone antibiotic	fluoroquinolone	3
MAG3100	d__Bacteria;p__Bacillota_A;c__Clostridia;o__Oscillospirales;f__Acutalibacteraceae;g__Eubacterium_R;s__Eubacterium_R faecale	p__Bacillota_A	elfamycin antibiotic	elfamycin	1
MAG3100	d__Bacteria;p__Bacillota_A;c__Clostridia;o__Oscillospirales;f__Acutalibacteraceae;g__Eubacterium_R;s__Eubacterium_R faecale	p__Bacillota_A	diaminopyrimidine antibiotic	diaminopyrimidine	1
MAG3100	d__Bacteria;p__Bacillota_A;c__Clostridia;o__Oscillospirales;f__Acutalibacteraceae;g__Eubacterium_R;s__Eubacterium_R faecale	p__Bacillota_A	cephalosporin	cephalosporin	1
MAG3100	d__Bacteria;p__Bacillota_A;c__Clostridia;o__Oscillospirales;f__Acutalibacteraceae;g__Eubacterium_R;s__Eubacterium_R faecale	p__Bacillota_A	carbapenem	carbapenem	1
MAG3100	d__Bacteria;p__Bacillota_A;c__Clostridia;o__Oscillospirales;f__Acutalibacteraceae;g__Eubacterium_R;s__Eubacterium_R faecale	p__Bacillota_A	aminoglycoside antibiotic	aminoglycoside	1
MAG3100	d__Bacteria;p__Bacillota_A;c__Clostridia;o__Oscillospirales;f__Acutalibacteraceae;g__Eubacterium_R;s__Eubacterium_R faecale	p__Bacillota_A	aminoglycoside antibiotic	aminoglycoside	1
MAG3100	d__Bacteria;p__Bacillota_A;c__Clostridia;o__Oscillospirales;f__Acutalibacteraceae;g__Eubacterium_R;s__Eubacterium_R faecale	p__Bacillota_A	aminoglycoside antibiotic	aminoglycoside	1
MAG3100	d__Bacteria;p__Bacillota_A;c__Clostridia;o__Oscillospirales;f__Acutalibacteraceae;g__Eubacterium_R;s__Eubacterium_R faecale	p__Bacillota_A	aminoglycoside antibiotic	aminoglycoside	1
MAG3100	d__Bacteria;p__Bacillota_A;c__Clostridia;o__Oscillospirales;f__Acutalibacteraceae;g__Eubacterium_R;s__Eubacterium_R faecale	p__Bacillota_A	aminoglycoside antibiotic	aminoglycoside	1
MAG3100	d__Bacteria;p__Bacillota_A;c__Clostridia;o__Oscillospirales;f__Acutalibacteraceae;g__Eubacterium_R;s__Eubacterium_R faecale	p__Bacillota_A	aminoglycoside antibiotic	aminoglycoside	1
MAG3100	d__Bacteria;p__Bacillota_A;c__Clostridia;o__Oscillospirales;f__Acutalibacteraceae;g__Eubacterium_R;s__Eubacterium_R faecale	p__Bacillota_A	aminoglycoside antibiotic	aminoglycoside	1
MAG3100	d__Bacteria;p__Bacillota_A;c__Clostridia;o__Oscillospirales;f__Acutalibacteraceae;g__Eubacterium_R;s__Eubacterium_R faecale	p__Bacillota_A	aminocoumarin antibiotic	aminocoumarin	1
MAG3100	d__Bacteria;p__Bacillota_A;c__Clostridia;o__Oscillospirales;f__Acutalibacteraceae;g__Eubacterium_R;s__Eubacterium_R faecale	p__Bacillota_A	aminocoumarin antibiotic	aminocoumarin	1
MAG2846	d__Bacteria;p__Bacillota_C;c__Negativicutes;o__Veillonellales;f__Veillonellaceae;g__Veillonella_A;s__Veillonella_A magna	p__Bacillota_C	disinfecting agents and antiseptics	Triclosan	1
MAG2846	d__Bacteria;p__Bacillota_C;c__Negativicutes;o__Veillonellales;f__Veillonellaceae;g__Veillonella_A;s__Veillonella_A magna	p__Bacillota_C	tetracycline antibiotic	tetracycline	1
MAG2846	d__Bacteria;p__Bacillota_C;c__Negativicutes;o__Veillonellales;f__Veillonellaceae;g__Veillonella_A;s__Veillonella_A magna	p__Bacillota_C	tetracycline antibiotic	tetracycline	1
MAG2846	d__Bacteria;p__Bacillota_C;c__Negativicutes;o__Veillonellales;f__Veillonellaceae;g__Veillonella_A;s__Veillonella_A magna	p__Bacillota_C	tetracycline antibiotic	tetracycline	1
MAG2846	d__Bacteria;p__Bacillota_C;c__Negativicutes;o__Veillonellales;f__Veillonellaceae;g__Veillonella_A;s__Veillonella_A magna	p__Bacillota_C	tetracycline antibiotic	tetracycline	1
MAG2846	d__Bacteria;p__Bacillota_C;c__Negativicutes;o__Veillonellales;f__Veillonellaceae;g__Veillonella_A;s__Veillonella_A magna	p__Bacillota_C	tetracycline antibiotic	tetracycline	2
MAG2846	d__Bacteria;p__Bacillota_C;c__Negativicutes;o__Veillonellales;f__Veillonellaceae;g__Veillonella_A;s__Veillonella_A magna	p__Bacillota_C	tetracycline antibiotic	tetracycline	2
MAG2846	d__Bacteria;p__Bacillota_C;c__Negativicutes;o__Veillonellales;f__Veillonellaceae;g__Veillonella_A;s__Veillonella_A magna	p__Bacillota_C	tetracycline antibiotic	tetracycline	1
MAG2846	d__Bacteria;p__Bacillota_C;c__Negativicutes;o__Veillonellales;f__Veillonellaceae;g__Veillonella_A;s__Veillonella_A magna	p__Bacillota_C	sulfonamide antibiotic	sulfonamide	1
MAG2846	d__Bacteria;p__Bacillota_C;c__Negativicutes;o__Veillonellales;f__Veillonellaceae;g__Veillonella_A;s__Veillonella_A magna	p__Bacillota_C	salicylic acid antibiotic	salicylic acid	1
MAG2846	d__Bacteria;p__Bacillota_C;c__Negativicutes;o__Veillonellales;f__Veillonellaceae;g__Veillonella_A;s__Veillonella_A magna	p__Bacillota_C	salicylic acid antibiotic	salicylic acid	1
MAG2846	d__Bacteria;p__Bacillota_C;c__Negativicutes;o__Veillonellales;f__Veillonellaceae;g__Veillonella_A;s__Veillonella_A magna	p__Bacillota_C	rifamycin antibiotic	rifamycin	2
MAG2846	d__Bacteria;p__Bacillota_C;c__Negativicutes;o__Veillonellales;f__Veillonellaceae;g__Veillonella_A;s__Veillonella_A magna	p__Bacillota_C	pyrazine antibiotic	pyrazine	4
MAG2846	d__Bacteria;p__Bacillota_C;c__Negativicutes;o__Veillonellales;f__Veillonellaceae;g__Veillonella_A;s__Veillonella_A magna	p__Bacillota_C	pleuromutilin antibiotic	pleuromutilin	1
MAG2846	d__Bacteria;p__Bacillota_C;c__Negativicutes;o__Veillonellales;f__Veillonellaceae;g__Veillonella_A;s__Veillonella_A magna	p__Bacillota_C	pleuromutilin antibiotic	pleuromutilin	1
MAG2846	d__Bacteria;p__Bacillota_C;c__Negativicutes;o__Veillonellales;f__Veillonellaceae;g__Veillonella_A;s__Veillonella_A magna	p__Bacillota_C	phosphonic acid antibiotic	phosphonic acid	1
MAG2846	d__Bacteria;p__Bacillota_C;c__Negativicutes;o__Veillonellales;f__Veillonellaceae;g__Veillonella_A;s__Veillonella_A magna	p__Bacillota_C	phosphonic acid antibiotic	phosphonic acid	1
MAG2846	d__Bacteria;p__Bacillota_C;c__Negativicutes;o__Veillonellales;f__Veillonellaceae;g__Veillonella_A;s__Veillonella_A magna	p__Bacillota_C	phosphonic acid antibiotic	phosphonic acid	2
MAG2846	d__Bacteria;p__Bacillota_C;c__Negativicutes;o__Veillonellales;f__Veillonellaceae;g__Veillonella_A;s__Veillonella_A magna	p__Bacillota_C	phenicol antibiotic	phenicol	1
MAG2846	d__Bacteria;p__Bacillota_C;c__Negativicutes;o__Veillonellales;f__Veillonellaceae;g__Veillonella_A;s__Veillonella_A magna	p__Bacillota_C	phenicol antibiotic	phenicol	1
MAG2846	d__Bacteria;p__Bacillota_C;c__Negativicutes;o__Veillonellales;f__Veillonellaceae;g__Veillonella_A;s__Veillonella_A magna	p__Bacillota_C	peptide antibiotic	peptide	1
MAG2846	d__Bacteria;p__Bacillota_C;c__Negativicutes;o__Veillonellales;f__Veillonellaceae;g__Veillonella_A;s__Veillonella_A magna	p__Bacillota_C	peptide antibiotic	peptide	1
MAG2846	d__Bacteria;p__Bacillota_C;c__Negativicutes;o__Veillonellales;f__Veillonellaceae;g__Veillonella_A;s__Veillonella_A magna	p__Bacillota_C	peptide antibiotic	peptide	1
MAG2846	d__Bacteria;p__Bacillota_C;c__Negativicutes;o__Veillonellales;f__Veillonellaceae;g__Veillonella_A;s__Veillonella_A magna	p__Bacillota_C	peptide antibiotic	peptide	1
MAG2846	d__Bacteria;p__Bacillota_C;c__Negativicutes;o__Veillonellales;f__Veillonellaceae;g__Veillonella_A;s__Veillonella_A magna	p__Bacillota_C	peptide antibiotic	peptide	1
MAG2846	d__Bacteria;p__Bacillota_C;c__Negativicutes;o__Veillonellales;f__Veillonellaceae;g__Veillonella_A;s__Veillonella_A magna	p__Bacillota_C	peptide antibiotic	peptide	1
MAG2846	d__Bacteria;p__Bacillota_C;c__Negativicutes;o__Veillonellales;f__Veillonellaceae;g__Veillonella_A;s__Veillonella_A magna	p__Bacillota_C	peptide antibiotic	peptide	1
MAG2846	d__Bacteria;p__Bacillota_C;c__Negativicutes;o__Veillonellales;f__Veillonellaceae;g__Veillonella_A;s__Veillonella_A magna	p__Bacillota_C	peptide antibiotic	peptide	1
MAG2846	d__Bacteria;p__Bacillota_C;c__Negativicutes;o__Veillonellales;f__Veillonellaceae;g__Veillonella_A;s__Veillonella_A magna	p__Bacillota_C	peptide antibiotic	peptide	1
MAG2846	d__Bacteria;p__Bacillota_C;c__Negativicutes;o__Veillonellales;f__Veillonellaceae;g__Veillonella_A;s__Veillonella_A magna	p__Bacillota_C	peptide antibiotic	peptide	1
MAG2846	d__Bacteria;p__Bacillota_C;c__Negativicutes;o__Veillonellales;f__Veillonellaceae;g__Veillonella_A;s__Veillonella_A magna	p__Bacillota_C	peptide antibiotic	peptide	2
MAG2846	d__Bacteria;p__Bacillota_C;c__Negativicutes;o__Veillonellales;f__Veillonellaceae;g__Veillonella_A;s__Veillonella_A magna	p__Bacillota_C	peptide antibiotic	peptide	1
MAG2846	d__Bacteria;p__Bacillota_C;c__Negativicutes;o__Veillonellales;f__Veillonellaceae;g__Veillonella_A;s__Veillonella_A magna	p__Bacillota_C	nitroimidazole antibiotic	nitroimidazole	1
MAG2846	d__Bacteria;p__Bacillota_C;c__Negativicutes;o__Veillonellales;f__Veillonellaceae;g__Veillonella_A;s__Veillonella_A magna	p__Bacillota_C	nitroimidazole antibiotic	nitroimidazole	1
MAG2846	d__Bacteria;p__Bacillota_C;c__Negativicutes;o__Veillonellales;f__Veillonellaceae;g__Veillonella_A;s__Veillonella_A magna	p__Bacillota_C	nitroimidazole antibiotic	nitroimidazole	1
MAG2846	d__Bacteria;p__Bacillota_C;c__Negativicutes;o__Veillonellales;f__Veillonellaceae;g__Veillonella_A;s__Veillonella_A magna	p__Bacillota_C	mupirocin-like antibiotic	mupirocin-like	2
MAG2846	d__Bacteria;p__Bacillota_C;c__Negativicutes;o__Veillonellales;f__Veillonellaceae;g__Veillonella_A;s__Veillonella_A magna	p__Bacillota_C	mupirocin-like antibiotic	mupirocin-like	2
MAG2846	d__Bacteria;p__Bacillota_C;c__Negativicutes;o__Veillonellales;f__Veillonellaceae;g__Veillonella_A;s__Veillonella_A magna	p__Bacillota_C	cephalosporin;penam;penem	Multidrug	1
MAG2846	d__Bacteria;p__Bacillota_C;c__Negativicutes;o__Veillonellales;f__Veillonellaceae;g__Veillonella_A;s__Veillonella_A magna	p__Bacillota_C	aminoglycoside antibiotic;carbapenem;cephalosporin;disinfecting agents and antiseptics;glycylcycline;penam;tetracycline antibiotic	Multidrug	1
MAG2846	d__Bacteria;p__Bacillota_C;c__Negativicutes;o__Veillonellales;f__Veillonellaceae;g__Veillonella_A;s__Veillonella_A magna	p__Bacillota_C	lincosamide antibiotic;nucleoside antibiotic;streptogramin A antibiotic;streptogramin antibiotic	Multidrug	1
MAG2846	d__Bacteria;p__Bacillota_C;c__Negativicutes;o__Veillonellales;f__Veillonellaceae;g__Veillonella_A;s__Veillonella_A magna	p__Bacillota_C	aminocoumarin antibiotic;fluoroquinolone antibiotic	Multidrug	1
MAG2846	d__Bacteria;p__Bacillota_C;c__Negativicutes;o__Veillonellales;f__Veillonellaceae;g__Veillonella_A;s__Veillonella_A magna	p__Bacillota_C	peptide antibiotic;rifamycin antibiotic	Multidrug	1
MAG2846	d__Bacteria;p__Bacillota_C;c__Negativicutes;o__Veillonellales;f__Veillonellaceae;g__Veillonella_A;s__Veillonella_A magna	p__Bacillota_C	lincosamide antibiotic;pleuromutilin antibiotic;streptogramin A antibiotic;streptogramin antibiotic	Multidrug	1
MAG2846	d__Bacteria;p__Bacillota_C;c__Negativicutes;o__Veillonellales;f__Veillonellaceae;g__Veillonella_A;s__Veillonella_A magna	p__Bacillota_C	carbapenem;cephalosporin;cephamycin;monobactam;penam	Multidrug	1
MAG2846	d__Bacteria;p__Bacillota_C;c__Negativicutes;o__Veillonellales;f__Veillonellaceae;g__Veillonella_A;s__Veillonella_A magna	p__Bacillota_C	disinfecting agents and antiseptics;fluoroquinolone antibiotic;tetracycline antibiotic	Multidrug	1
MAG2846	d__Bacteria;p__Bacillota_C;c__Negativicutes;o__Veillonellales;f__Veillonellaceae;g__Veillonella_A;s__Veillonella_A magna	p__Bacillota_C	diarylquinoline antibiotic;fluoroquinolone antibiotic	Multidrug	1
MAG2846	d__Bacteria;p__Bacillota_C;c__Negativicutes;o__Veillonellales;f__Veillonellaceae;g__Veillonella_A;s__Veillonella_A magna	p__Bacillota_C	disinfecting agents and antiseptics;isoniazid-like antibiotic	Multidrug	1
MAG2846	d__Bacteria;p__Bacillota_C;c__Negativicutes;o__Veillonellales;f__Veillonellaceae;g__Veillonella_A;s__Veillonella_A magna	p__Bacillota_C	carbapenem;cephalosporin;cephamycin;monobactam;penam	Multidrug	2
MAG2846	d__Bacteria;p__Bacillota_C;c__Negativicutes;o__Veillonellales;f__Veillonellaceae;g__Veillonella_A;s__Veillonella_A magna	p__Bacillota_C	carbapenem;cephalosporin;cephamycin;monobactam;penam	Multidrug	1
MAG2846	d__Bacteria;p__Bacillota_C;c__Negativicutes;o__Veillonellales;f__Veillonellaceae;g__Veillonella_A;s__Veillonella_A magna	p__Bacillota_C	glycopeptide antibiotic;macrolide antibiotic	Multidrug	1
MAG2846	d__Bacteria;p__Bacillota_C;c__Negativicutes;o__Veillonellales;f__Veillonellaceae;g__Veillonella_A;s__Veillonella_A magna	p__Bacillota_C	carbapenem;cephalosporin;cephamycin;penam	Multidrug	2
MAG2846	d__Bacteria;p__Bacillota_C;c__Negativicutes;o__Veillonellales;f__Veillonellaceae;g__Veillonella_A;s__Veillonella_A magna	p__Bacillota_C	aminoglycoside antibiotic;carbapenem;cephalosporin;cephamycin;disinfecting agents and antiseptics;fluoroquinolone antibiotic;macrolide antibiotic;monobactam;penam;penem;phenicol antibiotic;tetracycline antibiotic	Multidrug	1
MAG2846	d__Bacteria;p__Bacillota_C;c__Negativicutes;o__Veillonellales;f__Veillonellaceae;g__Veillonella_A;s__Veillonella_A magna	p__Bacillota_C	aminoglycoside antibiotic;disinfecting agents and antiseptics;fluoroquinolone antibiotic	Multidrug	1
MAG2846	d__Bacteria;p__Bacillota_C;c__Negativicutes;o__Veillonellales;f__Veillonellaceae;g__Veillonella_A;s__Veillonella_A magna	p__Bacillota_C	carbapenem;cephalosporin;monobactam;penam	Multidrug	1
MAG2846	d__Bacteria;p__Bacillota_C;c__Negativicutes;o__Veillonellales;f__Veillonellaceae;g__Veillonella_A;s__Veillonella_A magna	p__Bacillota_C	cephalosporin;cephamycin;penam	Multidrug	1
MAG2846	d__Bacteria;p__Bacillota_C;c__Negativicutes;o__Veillonellales;f__Veillonellaceae;g__Veillonella_A;s__Veillonella_A magna	p__Bacillota_C	fluoroquinolone antibiotic;nybomycin-like antibiotic	Multidrug	1
MAG2846	d__Bacteria;p__Bacillota_C;c__Negativicutes;o__Veillonellales;f__Veillonellaceae;g__Veillonella_A;s__Veillonella_A magna	p__Bacillota_C	disinfecting agents and antiseptics;fluoroquinolone antibiotic	Multidrug	1
MAG2846	d__Bacteria;p__Bacillota_C;c__Negativicutes;o__Veillonellales;f__Veillonellaceae;g__Veillonella_A;s__Veillonella_A magna	p__Bacillota_C	fluoroquinolone antibiotic;tetracycline antibiotic	Multidrug	1
MAG2846	d__Bacteria;p__Bacillota_C;c__Negativicutes;o__Veillonellales;f__Veillonellaceae;g__Veillonella_A;s__Veillonella_A magna	p__Bacillota_C	disinfecting agents and antiseptics;fluoroquinolone antibiotic	Multidrug	1
MAG2846	d__Bacteria;p__Bacillota_C;c__Negativicutes;o__Veillonellales;f__Veillonellaceae;g__Veillonella_A;s__Veillonella_A magna	p__Bacillota_C	disinfecting agents and antiseptics;fluoroquinolone antibiotic	Multidrug	1
MAG2846	d__Bacteria;p__Bacillota_C;c__Negativicutes;o__Veillonellales;f__Veillonellaceae;g__Veillonella_A;s__Veillonella_A magna	p__Bacillota_C	disinfecting agents and antiseptics;fluoroquinolone antibiotic	Multidrug	1
MAG2846	d__Bacteria;p__Bacillota_C;c__Negativicutes;o__Veillonellales;f__Veillonellaceae;g__Veillonella_A;s__Veillonella_A magna	p__Bacillota_C	aminoglycoside antibiotic;fluoroquinolone antibiotic	Multidrug	1
MAG2846	d__Bacteria;p__Bacillota_C;c__Negativicutes;o__Veillonellales;f__Veillonellaceae;g__Veillonella_A;s__Veillonella_A magna	p__Bacillota_C	lincosamide antibiotic;oxazolidinone antibiotic;phenicol antibiotic;streptogramin antibiotic	Multidrug	1
MAG2846	d__Bacteria;p__Bacillota_C;c__Negativicutes;o__Veillonellales;f__Veillonellaceae;g__Veillonella_A;s__Veillonella_A magna	p__Bacillota_C	fluoroquinolone antibiotic;macrolide antibiotic;rifamycin antibiotic	Multidrug	1
MAG2846	d__Bacteria;p__Bacillota_C;c__Negativicutes;o__Veillonellales;f__Veillonellaceae;g__Veillonella_A;s__Veillonella_A magna	p__Bacillota_C	fluoroquinolone antibiotic;macrolide antibiotic;penam;tetracycline antibiotic	Multidrug	1
MAG2846	d__Bacteria;p__Bacillota_C;c__Negativicutes;o__Veillonellales;f__Veillonellaceae;g__Veillonella_A;s__Veillonella_A magna	p__Bacillota_C	disinfecting agents and antiseptics;nucleoside antibiotic	Multidrug	1
MAG2846	d__Bacteria;p__Bacillota_C;c__Negativicutes;o__Veillonellales;f__Veillonellaceae;g__Veillonella_A;s__Veillonella_A magna	p__Bacillota_C	lincosamide antibiotic;pleuromutilin antibiotic;streptogramin A antibiotic;streptogramin B antibiotic;streptogramin antibiotic	Multidrug	1
MAG2846	d__Bacteria;p__Bacillota_C;c__Negativicutes;o__Veillonellales;f__Veillonellaceae;g__Veillonella_A;s__Veillonella_A magna	p__Bacillota_C	carbapenem;cephalosporin;cephamycin;disinfecting agents and antiseptics;fluoroquinolone antibiotic;glycylcycline;monobactam;penam;penem;phenicol antibiotic;rifamycin antibiotic;tetracycline antibiotic	Multidrug	1
MAG2846	d__Bacteria;p__Bacillota_C;c__Negativicutes;o__Veillonellales;f__Veillonellaceae;g__Veillonella_A;s__Veillonella_A magna	p__Bacillota_C	disinfecting agents and antiseptics;fluoroquinolone antibiotic;lincosamide antibiotic;nucleoside antibiotic;phenicol antibiotic	Multidrug	1
MAG2846	d__Bacteria;p__Bacillota_C;c__Negativicutes;o__Veillonellales;f__Veillonellaceae;g__Veillonella_A;s__Veillonella_A magna	p__Bacillota_C	carbapenem;cephalosporin;cephamycin;monobactam;penam	Multidrug	1
MAG2846	d__Bacteria;p__Bacillota_C;c__Negativicutes;o__Veillonellales;f__Veillonellaceae;g__Veillonella_A;s__Veillonella_A magna	p__Bacillota_C	cephalosporin;disinfecting agents and antiseptics;fluoroquinolone antibiotic;penam;peptide antibiotic;tetracycline antibiotic	Multidrug	1
MAG2846	d__Bacteria;p__Bacillota_C;c__Negativicutes;o__Veillonellales;f__Veillonellaceae;g__Veillonella_A;s__Veillonella_A magna	p__Bacillota_C	glycopeptide antibiotic;oxazolidinone antibiotic	Multidrug	3
MAG2846	d__Bacteria;p__Bacillota_C;c__Negativicutes;o__Veillonellales;f__Veillonellaceae;g__Veillonella_A;s__Veillonella_A magna	p__Bacillota_C	oxazolidinone antibiotic;phenicol antibiotic	Multidrug	2
MAG2846	d__Bacteria;p__Bacillota_C;c__Negativicutes;o__Veillonellales;f__Veillonellaceae;g__Veillonella_A;s__Veillonella_A magna	p__Bacillota_C	lincosamide antibiotic;pleuromutilin antibiotic;streptogramin A antibiotic;streptogramin antibiotic	Multidrug	1
MAG2846	d__Bacteria;p__Bacillota_C;c__Negativicutes;o__Veillonellales;f__Veillonellaceae;g__Veillonella_A;s__Veillonella_A magna	p__Bacillota_C	lincosamide antibiotic;pleuromutilin antibiotic;streptogramin A antibiotic;streptogramin antibiotic	Multidrug	1
MAG2846	d__Bacteria;p__Bacillota_C;c__Negativicutes;o__Veillonellales;f__Veillonellaceae;g__Veillonella_A;s__Veillonella_A magna	p__Bacillota_C	lincosamide antibiotic;macrolide antibiotic;streptogramin antibiotic	MLS	1
MAG2846	d__Bacteria;p__Bacillota_C;c__Negativicutes;o__Veillonellales;f__Veillonellaceae;g__Veillonella_A;s__Veillonella_A magna	p__Bacillota_C	disinfecting agents and antiseptics	MDR	1
MAG2846	d__Bacteria;p__Bacillota_C;c__Negativicutes;o__Veillonellales;f__Veillonellaceae;g__Veillonella_A;s__Veillonella_A magna	p__Bacillota_C	macrolide antibiotic	macrolide	4
MAG2846	d__Bacteria;p__Bacillota_C;c__Negativicutes;o__Veillonellales;f__Veillonellaceae;g__Veillonella_A;s__Veillonella_A magna	p__Bacillota_C	macrolide antibiotic	macrolide	1
MAG2846	d__Bacteria;p__Bacillota_C;c__Negativicutes;o__Veillonellales;f__Veillonellaceae;g__Veillonella_A;s__Veillonella_A magna	p__Bacillota_C	macrolide antibiotic	macrolide	2
MAG2846	d__Bacteria;p__Bacillota_C;c__Negativicutes;o__Veillonellales;f__Veillonellaceae;g__Veillonella_A;s__Veillonella_A magna	p__Bacillota_C	lincosamide antibiotic	lincosamide	2
MAG2846	d__Bacteria;p__Bacillota_C;c__Negativicutes;o__Veillonellales;f__Veillonellaceae;g__Veillonella_A;s__Veillonella_A magna	p__Bacillota_C	isoniazid-like antibiotic	isoniazid-like	1
MAG2846	d__Bacteria;p__Bacillota_C;c__Negativicutes;o__Veillonellales;f__Veillonellaceae;g__Veillonella_A;s__Veillonella_A magna	p__Bacillota_C	glycopeptide antibiotic	glycopeptide	1
MAG2846	d__Bacteria;p__Bacillota_C;c__Negativicutes;o__Veillonellales;f__Veillonellaceae;g__Veillonella_A;s__Veillonella_A magna	p__Bacillota_C	glycopeptide antibiotic	glycopeptide	1
MAG2846	d__Bacteria;p__Bacillota_C;c__Negativicutes;o__Veillonellales;f__Veillonellaceae;g__Veillonella_A;s__Veillonella_A magna	p__Bacillota_C	glycopeptide antibiotic	glycopeptide	2
MAG2846	d__Bacteria;p__Bacillota_C;c__Negativicutes;o__Veillonellales;f__Veillonellaceae;g__Veillonella_A;s__Veillonella_A magna	p__Bacillota_C	glycopeptide antibiotic	glycopeptide	1
MAG2846	d__Bacteria;p__Bacillota_C;c__Negativicutes;o__Veillonellales;f__Veillonellaceae;g__Veillonella_A;s__Veillonella_A magna	p__Bacillota_C	glycopeptide antibiotic	glycopeptide	1
MAG2846	d__Bacteria;p__Bacillota_C;c__Negativicutes;o__Veillonellales;f__Veillonellaceae;g__Veillonella_A;s__Veillonella_A magna	p__Bacillota_C	glycopeptide antibiotic	glycopeptide	1
MAG2846	d__Bacteria;p__Bacillota_C;c__Negativicutes;o__Veillonellales;f__Veillonellaceae;g__Veillonella_A;s__Veillonella_A magna	p__Bacillota_C	glycopeptide antibiotic	glycopeptide	1
MAG2846	d__Bacteria;p__Bacillota_C;c__Negativicutes;o__Veillonellales;f__Veillonellaceae;g__Veillonella_A;s__Veillonella_A magna	p__Bacillota_C	glycopeptide antibiotic	glycopeptide	1
MAG2846	d__Bacteria;p__Bacillota_C;c__Negativicutes;o__Veillonellales;f__Veillonellaceae;g__Veillonella_A;s__Veillonella_A magna	p__Bacillota_C	fusidane antibiotic	fusidane	3
MAG2846	d__Bacteria;p__Bacillota_C;c__Negativicutes;o__Veillonellales;f__Veillonellaceae;g__Veillonella_A;s__Veillonella_A magna	p__Bacillota_C	fusidane antibiotic	fusidane	1
MAG2846	d__Bacteria;p__Bacillota_C;c__Negativicutes;o__Veillonellales;f__Veillonellaceae;g__Veillonella_A;s__Veillonella_A magna	p__Bacillota_C	fluoroquinolone antibiotic	fluoroquinolone	1
MAG2846	d__Bacteria;p__Bacillota_C;c__Negativicutes;o__Veillonellales;f__Veillonellaceae;g__Veillonella_A;s__Veillonella_A magna	p__Bacillota_C	fluoroquinolone antibiotic	fluoroquinolone	1
MAG2846	d__Bacteria;p__Bacillota_C;c__Negativicutes;o__Veillonellales;f__Veillonellaceae;g__Veillonella_A;s__Veillonella_A magna	p__Bacillota_C	fluoroquinolone antibiotic	fluoroquinolone	1
MAG2846	d__Bacteria;p__Bacillota_C;c__Negativicutes;o__Veillonellales;f__Veillonellaceae;g__Veillonella_A;s__Veillonella_A magna	p__Bacillota_C	fluoroquinolone antibiotic	fluoroquinolone	1
MAG2846	d__Bacteria;p__Bacillota_C;c__Negativicutes;o__Veillonellales;f__Veillonellaceae;g__Veillonella_A;s__Veillonella_A magna	p__Bacillota_C	elfamycin antibiotic	elfamycin	4
MAG2846	d__Bacteria;p__Bacillota_C;c__Negativicutes;o__Veillonellales;f__Veillonellaceae;g__Veillonella_A;s__Veillonella_A magna	p__Bacillota_C	diaminopyrimidine antibiotic	diaminopyrimidine	1
MAG2846	d__Bacteria;p__Bacillota_C;c__Negativicutes;o__Veillonellales;f__Veillonellaceae;g__Veillonella_A;s__Veillonella_A magna	p__Bacillota_C	cephalosporin	cephalosporin	1
MAG2846	d__Bacteria;p__Bacillota_C;c__Negativicutes;o__Veillonellales;f__Veillonellaceae;g__Veillonella_A;s__Veillonella_A magna	p__Bacillota_C	aminoglycoside antibiotic	aminoglycoside	1
MAG2846	d__Bacteria;p__Bacillota_C;c__Negativicutes;o__Veillonellales;f__Veillonellaceae;g__Veillonella_A;s__Veillonella_A magna	p__Bacillota_C	aminoglycoside antibiotic	aminoglycoside	1
MAG2846	d__Bacteria;p__Bacillota_C;c__Negativicutes;o__Veillonellales;f__Veillonellaceae;g__Veillonella_A;s__Veillonella_A magna	p__Bacillota_C	aminoglycoside antibiotic	aminoglycoside	1
MAG2846	d__Bacteria;p__Bacillota_C;c__Negativicutes;o__Veillonellales;f__Veillonellaceae;g__Veillonella_A;s__Veillonella_A magna	p__Bacillota_C	aminoglycoside antibiotic	aminoglycoside	1
MAG2846	d__Bacteria;p__Bacillota_C;c__Negativicutes;o__Veillonellales;f__Veillonellaceae;g__Veillonella_A;s__Veillonella_A magna	p__Bacillota_C	aminoglycoside antibiotic	aminoglycoside	1
MAG2846	d__Bacteria;p__Bacillota_C;c__Negativicutes;o__Veillonellales;f__Veillonellaceae;g__Veillonella_A;s__Veillonella_A magna	p__Bacillota_C	aminoglycoside antibiotic	aminoglycoside	1
MAG2846	d__Bacteria;p__Bacillota_C;c__Negativicutes;o__Veillonellales;f__Veillonellaceae;g__Veillonella_A;s__Veillonella_A magna	p__Bacillota_C	aminocoumarin antibiotic	aminocoumarin	1
MAG2422	d__Bacteria;p__Bacillota_A;c__Clostridia;o__Oscillospirales;f__Acutalibacteraceae;g__Fimivicinus;s__Fimivicinus sp900544715	p__Bacillota_A	disinfecting agents and antiseptics	Triclosan	1
MAG2422	d__Bacteria;p__Bacillota_A;c__Clostridia;o__Oscillospirales;f__Acutalibacteraceae;g__Fimivicinus;s__Fimivicinus sp900544715	p__Bacillota_A	tetracycline antibiotic	tetracycline	1
MAG2422	d__Bacteria;p__Bacillota_A;c__Clostridia;o__Oscillospirales;f__Acutalibacteraceae;g__Fimivicinus;s__Fimivicinus sp900544715	p__Bacillota_A	tetracycline antibiotic	tetracycline	1
MAG2422	d__Bacteria;p__Bacillota_A;c__Clostridia;o__Oscillospirales;f__Acutalibacteraceae;g__Fimivicinus;s__Fimivicinus sp900544715	p__Bacillota_A	tetracycline antibiotic	tetracycline	1
MAG2422	d__Bacteria;p__Bacillota_A;c__Clostridia;o__Oscillospirales;f__Acutalibacteraceae;g__Fimivicinus;s__Fimivicinus sp900544715	p__Bacillota_A	tetracycline antibiotic	tetracycline	1
MAG2422	d__Bacteria;p__Bacillota_A;c__Clostridia;o__Oscillospirales;f__Acutalibacteraceae;g__Fimivicinus;s__Fimivicinus sp900544715	p__Bacillota_A	tetracycline antibiotic	tetracycline	3
MAG2422	d__Bacteria;p__Bacillota_A;c__Clostridia;o__Oscillospirales;f__Acutalibacteraceae;g__Fimivicinus;s__Fimivicinus sp900544715	p__Bacillota_A	tetracycline antibiotic	tetracycline	1
MAG2422	d__Bacteria;p__Bacillota_A;c__Clostridia;o__Oscillospirales;f__Acutalibacteraceae;g__Fimivicinus;s__Fimivicinus sp900544715	p__Bacillota_A	tetracycline antibiotic	tetracycline	1
MAG2422	d__Bacteria;p__Bacillota_A;c__Clostridia;o__Oscillospirales;f__Acutalibacteraceae;g__Fimivicinus;s__Fimivicinus sp900544715	p__Bacillota_A	salicylic acid antibiotic	salicylic acid	1
MAG2422	d__Bacteria;p__Bacillota_A;c__Clostridia;o__Oscillospirales;f__Acutalibacteraceae;g__Fimivicinus;s__Fimivicinus sp900544715	p__Bacillota_A	pyrazine antibiotic	pyrazine	2
MAG2422	d__Bacteria;p__Bacillota_A;c__Clostridia;o__Oscillospirales;f__Acutalibacteraceae;g__Fimivicinus;s__Fimivicinus sp900544715	p__Bacillota_A	pleuromutilin antibiotic	pleuromutilin	1
MAG2422	d__Bacteria;p__Bacillota_A;c__Clostridia;o__Oscillospirales;f__Acutalibacteraceae;g__Fimivicinus;s__Fimivicinus sp900544715	p__Bacillota_A	pleuromutilin antibiotic	pleuromutilin	1
MAG2422	d__Bacteria;p__Bacillota_A;c__Clostridia;o__Oscillospirales;f__Acutalibacteraceae;g__Fimivicinus;s__Fimivicinus sp900544715	p__Bacillota_A	phosphonic acid antibiotic	phosphonic acid	2
MAG2422	d__Bacteria;p__Bacillota_A;c__Clostridia;o__Oscillospirales;f__Acutalibacteraceae;g__Fimivicinus;s__Fimivicinus sp900544715	p__Bacillota_A	phosphonic acid antibiotic	phosphonic acid	2
MAG2422	d__Bacteria;p__Bacillota_A;c__Clostridia;o__Oscillospirales;f__Acutalibacteraceae;g__Fimivicinus;s__Fimivicinus sp900544715	p__Bacillota_A	phenicol antibiotic	phenicol	1
MAG2422	d__Bacteria;p__Bacillota_A;c__Clostridia;o__Oscillospirales;f__Acutalibacteraceae;g__Fimivicinus;s__Fimivicinus sp900544715	p__Bacillota_A	peptide antibiotic	peptide	1
MAG2422	d__Bacteria;p__Bacillota_A;c__Clostridia;o__Oscillospirales;f__Acutalibacteraceae;g__Fimivicinus;s__Fimivicinus sp900544715	p__Bacillota_A	peptide antibiotic	peptide	2
MAG2422	d__Bacteria;p__Bacillota_A;c__Clostridia;o__Oscillospirales;f__Acutalibacteraceae;g__Fimivicinus;s__Fimivicinus sp900544715	p__Bacillota_A	peptide antibiotic	peptide	1
MAG2422	d__Bacteria;p__Bacillota_A;c__Clostridia;o__Oscillospirales;f__Acutalibacteraceae;g__Fimivicinus;s__Fimivicinus sp900544715	p__Bacillota_A	peptide antibiotic	peptide	2
MAG2422	d__Bacteria;p__Bacillota_A;c__Clostridia;o__Oscillospirales;f__Acutalibacteraceae;g__Fimivicinus;s__Fimivicinus sp900544715	p__Bacillota_A	peptide antibiotic	peptide	1
MAG2422	d__Bacteria;p__Bacillota_A;c__Clostridia;o__Oscillospirales;f__Acutalibacteraceae;g__Fimivicinus;s__Fimivicinus sp900544715	p__Bacillota_A	peptide antibiotic	peptide	1
MAG2422	d__Bacteria;p__Bacillota_A;c__Clostridia;o__Oscillospirales;f__Acutalibacteraceae;g__Fimivicinus;s__Fimivicinus sp900544715	p__Bacillota_A	peptide antibiotic	peptide	1
MAG2422	d__Bacteria;p__Bacillota_A;c__Clostridia;o__Oscillospirales;f__Acutalibacteraceae;g__Fimivicinus;s__Fimivicinus sp900544715	p__Bacillota_A	peptide antibiotic	peptide	7
MAG2422	d__Bacteria;p__Bacillota_A;c__Clostridia;o__Oscillospirales;f__Acutalibacteraceae;g__Fimivicinus;s__Fimivicinus sp900544715	p__Bacillota_A	nitroimidazole antibiotic	nitroimidazole	1
MAG2422	d__Bacteria;p__Bacillota_A;c__Clostridia;o__Oscillospirales;f__Acutalibacteraceae;g__Fimivicinus;s__Fimivicinus sp900544715	p__Bacillota_A	nitroimidazole antibiotic	nitroimidazole	4
MAG2422	d__Bacteria;p__Bacillota_A;c__Clostridia;o__Oscillospirales;f__Acutalibacteraceae;g__Fimivicinus;s__Fimivicinus sp900544715	p__Bacillota_A	nitroimidazole antibiotic	nitroimidazole	1
MAG2422	d__Bacteria;p__Bacillota_A;c__Clostridia;o__Oscillospirales;f__Acutalibacteraceae;g__Fimivicinus;s__Fimivicinus sp900544715	p__Bacillota_A	mupirocin-like antibiotic	mupirocin-like	1
MAG2422	d__Bacteria;p__Bacillota_A;c__Clostridia;o__Oscillospirales;f__Acutalibacteraceae;g__Fimivicinus;s__Fimivicinus sp900544715	p__Bacillota_A	mupirocin-like antibiotic	mupirocin-like	2
MAG2422	d__Bacteria;p__Bacillota_A;c__Clostridia;o__Oscillospirales;f__Acutalibacteraceae;g__Fimivicinus;s__Fimivicinus sp900544715	p__Bacillota_A	mupirocin-like antibiotic	mupirocin-like	1
MAG2422	d__Bacteria;p__Bacillota_A;c__Clostridia;o__Oscillospirales;f__Acutalibacteraceae;g__Fimivicinus;s__Fimivicinus sp900544715	p__Bacillota_A	carbapenem;penam	Multidrug	1
MAG2422	d__Bacteria;p__Bacillota_A;c__Clostridia;o__Oscillospirales;f__Acutalibacteraceae;g__Fimivicinus;s__Fimivicinus sp900544715	p__Bacillota_A	lincosamide antibiotic;nucleoside antibiotic;streptogramin A antibiotic;streptogramin antibiotic	Multidrug	1
MAG2422	d__Bacteria;p__Bacillota_A;c__Clostridia;o__Oscillospirales;f__Acutalibacteraceae;g__Fimivicinus;s__Fimivicinus sp900544715	p__Bacillota_A	fluoroquinolone antibiotic;nybomycin-like antibiotic	Multidrug	1
MAG2422	d__Bacteria;p__Bacillota_A;c__Clostridia;o__Oscillospirales;f__Acutalibacteraceae;g__Fimivicinus;s__Fimivicinus sp900544715	p__Bacillota_A	aminocoumarin antibiotic;fluoroquinolone antibiotic	Multidrug	1
MAG2422	d__Bacteria;p__Bacillota_A;c__Clostridia;o__Oscillospirales;f__Acutalibacteraceae;g__Fimivicinus;s__Fimivicinus sp900544715	p__Bacillota_A	peptide antibiotic;rifamycin antibiotic	Multidrug	1
MAG2422	d__Bacteria;p__Bacillota_A;c__Clostridia;o__Oscillospirales;f__Acutalibacteraceae;g__Fimivicinus;s__Fimivicinus sp900544715	p__Bacillota_A	penam;tetracycline antibiotic	Multidrug	1
MAG2422	d__Bacteria;p__Bacillota_A;c__Clostridia;o__Oscillospirales;f__Acutalibacteraceae;g__Fimivicinus;s__Fimivicinus sp900544715	p__Bacillota_A	fluoroquinolone antibiotic;nybomycin-like antibiotic	Multidrug	1
MAG2422	d__Bacteria;p__Bacillota_A;c__Clostridia;o__Oscillospirales;f__Acutalibacteraceae;g__Fimivicinus;s__Fimivicinus sp900544715	p__Bacillota_A	carbapenem;cephalosporin;cephamycin;monobactam;penam	Multidrug	1
MAG2422	d__Bacteria;p__Bacillota_A;c__Clostridia;o__Oscillospirales;f__Acutalibacteraceae;g__Fimivicinus;s__Fimivicinus sp900544715	p__Bacillota_A	macrolide antibiotic;peptide antibiotic	Multidrug	1
MAG2422	d__Bacteria;p__Bacillota_A;c__Clostridia;o__Oscillospirales;f__Acutalibacteraceae;g__Fimivicinus;s__Fimivicinus sp900544715	p__Bacillota_A	diarylquinoline antibiotic;fluoroquinolone antibiotic	Multidrug	1
MAG2422	d__Bacteria;p__Bacillota_A;c__Clostridia;o__Oscillospirales;f__Acutalibacteraceae;g__Fimivicinus;s__Fimivicinus sp900544715	p__Bacillota_A	glycopeptide antibiotic;macrolide antibiotic	Multidrug	1
MAG2422	d__Bacteria;p__Bacillota_A;c__Clostridia;o__Oscillospirales;f__Acutalibacteraceae;g__Fimivicinus;s__Fimivicinus sp900544715	p__Bacillota_A	carbapenem;cephalosporin;cephamycin;monobactam;penam	Multidrug	1
MAG2422	d__Bacteria;p__Bacillota_A;c__Clostridia;o__Oscillospirales;f__Acutalibacteraceae;g__Fimivicinus;s__Fimivicinus sp900544715	p__Bacillota_A	carbapenem;cephalosporin;monobactam;penam	Multidrug	1
MAG2422	d__Bacteria;p__Bacillota_A;c__Clostridia;o__Oscillospirales;f__Acutalibacteraceae;g__Fimivicinus;s__Fimivicinus sp900544715	p__Bacillota_A	carbapenem;cephalosporin;cephamycin;monobactam;penam	Multidrug	1
MAG2422	d__Bacteria;p__Bacillota_A;c__Clostridia;o__Oscillospirales;f__Acutalibacteraceae;g__Fimivicinus;s__Fimivicinus sp900544715	p__Bacillota_A	carbapenem;cephalosporin;cephamycin;monobactam;penam	Multidrug	1
MAG2422	d__Bacteria;p__Bacillota_A;c__Clostridia;o__Oscillospirales;f__Acutalibacteraceae;g__Fimivicinus;s__Fimivicinus sp900544715	p__Bacillota_A	sulfonamide antibiotic;sulfone antibiotic	Multidrug	1
MAG2422	d__Bacteria;p__Bacillota_A;c__Clostridia;o__Oscillospirales;f__Acutalibacteraceae;g__Fimivicinus;s__Fimivicinus sp900544715	p__Bacillota_A	disinfecting agents and antiseptics;fluoroquinolone antibiotic	Multidrug	1
MAG2422	d__Bacteria;p__Bacillota_A;c__Clostridia;o__Oscillospirales;f__Acutalibacteraceae;g__Fimivicinus;s__Fimivicinus sp900544715	p__Bacillota_A	disinfecting agents and antiseptics;fluoroquinolone antibiotic	Multidrug	1
MAG2422	d__Bacteria;p__Bacillota_A;c__Clostridia;o__Oscillospirales;f__Acutalibacteraceae;g__Fimivicinus;s__Fimivicinus sp900544715	p__Bacillota_A	aminocoumarin antibiotic;aminoglycoside antibiotic	Multidrug	1
MAG2422	d__Bacteria;p__Bacillota_A;c__Clostridia;o__Oscillospirales;f__Acutalibacteraceae;g__Fimivicinus;s__Fimivicinus sp900544715	p__Bacillota_A	lincosamide antibiotic;macrolide antibiotic	Multidrug	1
MAG2422	d__Bacteria;p__Bacillota_A;c__Clostridia;o__Oscillospirales;f__Acutalibacteraceae;g__Fimivicinus;s__Fimivicinus sp900544715	p__Bacillota_A	lincosamide antibiotic;oxazolidinone antibiotic;phenicol antibiotic;pleuromutilin antibiotic;streptogramin A antibiotic;streptogramin antibiotic	Multidrug	1
MAG2422	d__Bacteria;p__Bacillota_A;c__Clostridia;o__Oscillospirales;f__Acutalibacteraceae;g__Fimivicinus;s__Fimivicinus sp900544715	p__Bacillota_A	fluoroquinolone antibiotic;macrolide antibiotic;rifamycin antibiotic	Multidrug	4
MAG2422	d__Bacteria;p__Bacillota_A;c__Clostridia;o__Oscillospirales;f__Acutalibacteraceae;g__Fimivicinus;s__Fimivicinus sp900544715	p__Bacillota_A	fluoroquinolone antibiotic;macrolide antibiotic;rifamycin antibiotic	Multidrug	2
MAG2422	d__Bacteria;p__Bacillota_A;c__Clostridia;o__Oscillospirales;f__Acutalibacteraceae;g__Fimivicinus;s__Fimivicinus sp900544715	p__Bacillota_A	fluoroquinolone antibiotic;macrolide antibiotic;penam;tetracycline antibiotic	Multidrug	1
MAG2422	d__Bacteria;p__Bacillota_A;c__Clostridia;o__Oscillospirales;f__Acutalibacteraceae;g__Fimivicinus;s__Fimivicinus sp900544715	p__Bacillota_A	lincosamide antibiotic;pleuromutilin antibiotic;streptogramin antibiotic	Multidrug	1
MAG2422	d__Bacteria;p__Bacillota_A;c__Clostridia;o__Oscillospirales;f__Acutalibacteraceae;g__Fimivicinus;s__Fimivicinus sp900544715	p__Bacillota_A	lincosamide antibiotic;pleuromutilin antibiotic;streptogramin A antibiotic;streptogramin antibiotic	Multidrug	1
MAG2422	d__Bacteria;p__Bacillota_A;c__Clostridia;o__Oscillospirales;f__Acutalibacteraceae;g__Fimivicinus;s__Fimivicinus sp900544715	p__Bacillota_A	carbapenem;cephalosporin;cephamycin;disinfecting agents and antiseptics;fluoroquinolone antibiotic;glycylcycline;monobactam;penam;penem;phenicol antibiotic;rifamycin antibiotic;tetracycline antibiotic	Multidrug	2
MAG2422	d__Bacteria;p__Bacillota_A;c__Clostridia;o__Oscillospirales;f__Acutalibacteraceae;g__Fimivicinus;s__Fimivicinus sp900544715	p__Bacillota_A	carbapenem;cephalosporin;cephamycin;monobactam;penam	Multidrug	1
MAG2422	d__Bacteria;p__Bacillota_A;c__Clostridia;o__Oscillospirales;f__Acutalibacteraceae;g__Fimivicinus;s__Fimivicinus sp900544715	p__Bacillota_A	glycylcycline;tetracycline antibiotic	Multidrug	2
MAG2422	d__Bacteria;p__Bacillota_A;c__Clostridia;o__Oscillospirales;f__Acutalibacteraceae;g__Fimivicinus;s__Fimivicinus sp900544715	p__Bacillota_A	glycopeptide antibiotic;oxazolidinone antibiotic	Multidrug	2
MAG2422	d__Bacteria;p__Bacillota_A;c__Clostridia;o__Oscillospirales;f__Acutalibacteraceae;g__Fimivicinus;s__Fimivicinus sp900544715	p__Bacillota_A	antibacterial free fatty acids;macrolide antibiotic;penam	Multidrug	1
MAG2422	d__Bacteria;p__Bacillota_A;c__Clostridia;o__Oscillospirales;f__Acutalibacteraceae;g__Fimivicinus;s__Fimivicinus sp900544715	p__Bacillota_A	oxazolidinone antibiotic;phenicol antibiotic	Multidrug	2
MAG2422	d__Bacteria;p__Bacillota_A;c__Clostridia;o__Oscillospirales;f__Acutalibacteraceae;g__Fimivicinus;s__Fimivicinus sp900544715	p__Bacillota_A	oxazolidinone antibiotic;phenicol antibiotic;tetracycline antibiotic	Multidrug	1
MAG2422	d__Bacteria;p__Bacillota_A;c__Clostridia;o__Oscillospirales;f__Acutalibacteraceae;g__Fimivicinus;s__Fimivicinus sp900544715	p__Bacillota_A	carbapenem;cephalosporin;cephamycin;disinfecting agents and antiseptics;fluoroquinolone antibiotic;glycylcycline;monobactam;penam;penem;phenicol antibiotic;rifamycin antibiotic;tetracycline antibiotic	Multidrug	1
MAG2422	d__Bacteria;p__Bacillota_A;c__Clostridia;o__Oscillospirales;f__Acutalibacteraceae;g__Fimivicinus;s__Fimivicinus sp900544715	p__Bacillota_A	lincosamide antibiotic;pleuromutilin antibiotic;streptogramin A antibiotic;streptogramin antibiotic	Multidrug	1
MAG2422	d__Bacteria;p__Bacillota_A;c__Clostridia;o__Oscillospirales;f__Acutalibacteraceae;g__Fimivicinus;s__Fimivicinus sp900544715	p__Bacillota_A	aminoglycoside antibiotic;cephalosporin;cephamycin;penam	Multidrug	1
MAG2422	d__Bacteria;p__Bacillota_A;c__Clostridia;o__Oscillospirales;f__Acutalibacteraceae;g__Fimivicinus;s__Fimivicinus sp900544715	p__Bacillota_A	streptogramin A antibiotic;streptogramin antibiotic	Multidrug	1
MAG2422	d__Bacteria;p__Bacillota_A;c__Clostridia;o__Oscillospirales;f__Acutalibacteraceae;g__Fimivicinus;s__Fimivicinus sp900544715	p__Bacillota_A	lincosamide antibiotic;pleuromutilin antibiotic;streptogramin A antibiotic;streptogramin antibiotic	Multidrug	2
MAG2422	d__Bacteria;p__Bacillota_A;c__Clostridia;o__Oscillospirales;f__Acutalibacteraceae;g__Fimivicinus;s__Fimivicinus sp900544715	p__Bacillota_A	pleuromutilin antibiotic;streptogramin A antibiotic;streptogramin antibiotic	Multidrug	1
MAG2422	d__Bacteria;p__Bacillota_A;c__Clostridia;o__Oscillospirales;f__Acutalibacteraceae;g__Fimivicinus;s__Fimivicinus sp900544715	p__Bacillota_A	lincosamide antibiotic;macrolide antibiotic;streptogramin A antibiotic;streptogramin B antibiotic;streptogramin antibiotic	MLS	1
MAG2422	d__Bacteria;p__Bacillota_A;c__Clostridia;o__Oscillospirales;f__Acutalibacteraceae;g__Fimivicinus;s__Fimivicinus sp900544715	p__Bacillota_A	lincosamide antibiotic;macrolide antibiotic;streptogramin A antibiotic;streptogramin B antibiotic;streptogramin antibiotic	MLS	1
MAG2422	d__Bacteria;p__Bacillota_A;c__Clostridia;o__Oscillospirales;f__Acutalibacteraceae;g__Fimivicinus;s__Fimivicinus sp900544715	p__Bacillota_A	macrolide antibiotic	macrolide	6
MAG2422	d__Bacteria;p__Bacillota_A;c__Clostridia;o__Oscillospirales;f__Acutalibacteraceae;g__Fimivicinus;s__Fimivicinus sp900544715	p__Bacillota_A	macrolide antibiotic	macrolide	1
MAG2422	d__Bacteria;p__Bacillota_A;c__Clostridia;o__Oscillospirales;f__Acutalibacteraceae;g__Fimivicinus;s__Fimivicinus sp900544715	p__Bacillota_A	macrolide antibiotic	macrolide	2
MAG2422	d__Bacteria;p__Bacillota_A;c__Clostridia;o__Oscillospirales;f__Acutalibacteraceae;g__Fimivicinus;s__Fimivicinus sp900544715	p__Bacillota_A	lincosamide antibiotic	lincosamide	1
MAG2422	d__Bacteria;p__Bacillota_A;c__Clostridia;o__Oscillospirales;f__Acutalibacteraceae;g__Fimivicinus;s__Fimivicinus sp900544715	p__Bacillota_A	lincosamide antibiotic	lincosamide	1
MAG2422	d__Bacteria;p__Bacillota_A;c__Clostridia;o__Oscillospirales;f__Acutalibacteraceae;g__Fimivicinus;s__Fimivicinus sp900544715	p__Bacillota_A	glycopeptide antibiotic	glycopeptide	1
MAG2422	d__Bacteria;p__Bacillota_A;c__Clostridia;o__Oscillospirales;f__Acutalibacteraceae;g__Fimivicinus;s__Fimivicinus sp900544715	p__Bacillota_A	glycopeptide antibiotic	glycopeptide	1
MAG2422	d__Bacteria;p__Bacillota_A;c__Clostridia;o__Oscillospirales;f__Acutalibacteraceae;g__Fimivicinus;s__Fimivicinus sp900544715	p__Bacillota_A	glycopeptide antibiotic	glycopeptide	1
MAG2422	d__Bacteria;p__Bacillota_A;c__Clostridia;o__Oscillospirales;f__Acutalibacteraceae;g__Fimivicinus;s__Fimivicinus sp900544715	p__Bacillota_A	glycopeptide antibiotic	glycopeptide	1
MAG2422	d__Bacteria;p__Bacillota_A;c__Clostridia;o__Oscillospirales;f__Acutalibacteraceae;g__Fimivicinus;s__Fimivicinus sp900544715	p__Bacillota_A	glycopeptide antibiotic	glycopeptide	1
MAG2422	d__Bacteria;p__Bacillota_A;c__Clostridia;o__Oscillospirales;f__Acutalibacteraceae;g__Fimivicinus;s__Fimivicinus sp900544715	p__Bacillota_A	glycopeptide antibiotic	glycopeptide	1
MAG2422	d__Bacteria;p__Bacillota_A;c__Clostridia;o__Oscillospirales;f__Acutalibacteraceae;g__Fimivicinus;s__Fimivicinus sp900544715	p__Bacillota_A	glycopeptide antibiotic	glycopeptide	2
MAG2422	d__Bacteria;p__Bacillota_A;c__Clostridia;o__Oscillospirales;f__Acutalibacteraceae;g__Fimivicinus;s__Fimivicinus sp900544715	p__Bacillota_A	glycopeptide antibiotic	glycopeptide	2
MAG2422	d__Bacteria;p__Bacillota_A;c__Clostridia;o__Oscillospirales;f__Acutalibacteraceae;g__Fimivicinus;s__Fimivicinus sp900544715	p__Bacillota_A	glycopeptide antibiotic	glycopeptide	3
MAG2422	d__Bacteria;p__Bacillota_A;c__Clostridia;o__Oscillospirales;f__Acutalibacteraceae;g__Fimivicinus;s__Fimivicinus sp900544715	p__Bacillota_A	glycopeptide antibiotic	glycopeptide	1
MAG2422	d__Bacteria;p__Bacillota_A;c__Clostridia;o__Oscillospirales;f__Acutalibacteraceae;g__Fimivicinus;s__Fimivicinus sp900544715	p__Bacillota_A	glycopeptide antibiotic	glycopeptide	1
MAG2422	d__Bacteria;p__Bacillota_A;c__Clostridia;o__Oscillospirales;f__Acutalibacteraceae;g__Fimivicinus;s__Fimivicinus sp900544715	p__Bacillota_A	glycopeptide antibiotic	glycopeptide	1
MAG2422	d__Bacteria;p__Bacillota_A;c__Clostridia;o__Oscillospirales;f__Acutalibacteraceae;g__Fimivicinus;s__Fimivicinus sp900544715	p__Bacillota_A	glycopeptide antibiotic	glycopeptide	2
MAG2422	d__Bacteria;p__Bacillota_A;c__Clostridia;o__Oscillospirales;f__Acutalibacteraceae;g__Fimivicinus;s__Fimivicinus sp900544715	p__Bacillota_A	glycopeptide antibiotic	glycopeptide	2
MAG2422	d__Bacteria;p__Bacillota_A;c__Clostridia;o__Oscillospirales;f__Acutalibacteraceae;g__Fimivicinus;s__Fimivicinus sp900544715	p__Bacillota_A	glycopeptide antibiotic	glycopeptide	1
MAG2422	d__Bacteria;p__Bacillota_A;c__Clostridia;o__Oscillospirales;f__Acutalibacteraceae;g__Fimivicinus;s__Fimivicinus sp900544715	p__Bacillota_A	glycopeptide antibiotic	glycopeptide	1
MAG2422	d__Bacteria;p__Bacillota_A;c__Clostridia;o__Oscillospirales;f__Acutalibacteraceae;g__Fimivicinus;s__Fimivicinus sp900544715	p__Bacillota_A	fusidane antibiotic	fusidane	2
MAG2422	d__Bacteria;p__Bacillota_A;c__Clostridia;o__Oscillospirales;f__Acutalibacteraceae;g__Fimivicinus;s__Fimivicinus sp900544715	p__Bacillota_A	fusidane antibiotic	fusidane	1
MAG2422	d__Bacteria;p__Bacillota_A;c__Clostridia;o__Oscillospirales;f__Acutalibacteraceae;g__Fimivicinus;s__Fimivicinus sp900544715	p__Bacillota_A	fluoroquinolone antibiotic	fluoroquinolone	1
MAG2422	d__Bacteria;p__Bacillota_A;c__Clostridia;o__Oscillospirales;f__Acutalibacteraceae;g__Fimivicinus;s__Fimivicinus sp900544715	p__Bacillota_A	fluoroquinolone antibiotic	fluoroquinolone	2
MAG2422	d__Bacteria;p__Bacillota_A;c__Clostridia;o__Oscillospirales;f__Acutalibacteraceae;g__Fimivicinus;s__Fimivicinus sp900544715	p__Bacillota_A	fluoroquinolone antibiotic	fluoroquinolone	4
MAG2422	d__Bacteria;p__Bacillota_A;c__Clostridia;o__Oscillospirales;f__Acutalibacteraceae;g__Fimivicinus;s__Fimivicinus sp900544715	p__Bacillota_A	elfamycin antibiotic	elfamycin	1
MAG2422	d__Bacteria;p__Bacillota_A;c__Clostridia;o__Oscillospirales;f__Acutalibacteraceae;g__Fimivicinus;s__Fimivicinus sp900544715	p__Bacillota_A	cephalosporin	cephalosporin	1
MAG2422	d__Bacteria;p__Bacillota_A;c__Clostridia;o__Oscillospirales;f__Acutalibacteraceae;g__Fimivicinus;s__Fimivicinus sp900544715	p__Bacillota_A	aminoglycoside antibiotic	aminoglycoside	1
MAG2422	d__Bacteria;p__Bacillota_A;c__Clostridia;o__Oscillospirales;f__Acutalibacteraceae;g__Fimivicinus;s__Fimivicinus sp900544715	p__Bacillota_A	aminoglycoside antibiotic	aminoglycoside	1
MAG2422	d__Bacteria;p__Bacillota_A;c__Clostridia;o__Oscillospirales;f__Acutalibacteraceae;g__Fimivicinus;s__Fimivicinus sp900544715	p__Bacillota_A	aminoglycoside antibiotic	aminoglycoside	1
MAG2422	d__Bacteria;p__Bacillota_A;c__Clostridia;o__Oscillospirales;f__Acutalibacteraceae;g__Fimivicinus;s__Fimivicinus sp900544715	p__Bacillota_A	aminoglycoside antibiotic	aminoglycoside	1
MAG2422	d__Bacteria;p__Bacillota_A;c__Clostridia;o__Oscillospirales;f__Acutalibacteraceae;g__Fimivicinus;s__Fimivicinus sp900544715	p__Bacillota_A	aminoglycoside antibiotic	aminoglycoside	1
MAG2422	d__Bacteria;p__Bacillota_A;c__Clostridia;o__Oscillospirales;f__Acutalibacteraceae;g__Fimivicinus;s__Fimivicinus sp900544715	p__Bacillota_A	aminoglycoside antibiotic	aminoglycoside	1
MAG2422	d__Bacteria;p__Bacillota_A;c__Clostridia;o__Oscillospirales;f__Acutalibacteraceae;g__Fimivicinus;s__Fimivicinus sp900544715	p__Bacillota_A	aminoglycoside antibiotic	aminoglycoside	1
MAG2422	d__Bacteria;p__Bacillota_A;c__Clostridia;o__Oscillospirales;f__Acutalibacteraceae;g__Fimivicinus;s__Fimivicinus sp900544715	p__Bacillota_A	aminoglycoside antibiotic	aminoglycoside	1
MAG2422	d__Bacteria;p__Bacillota_A;c__Clostridia;o__Oscillospirales;f__Acutalibacteraceae;g__Fimivicinus;s__Fimivicinus sp900544715	p__Bacillota_A	aminocoumarin antibiotic	aminocoumarin	1
MAG2422	d__Bacteria;p__Bacillota_A;c__Clostridia;o__Oscillospirales;f__Acutalibacteraceae;g__Fimivicinus;s__Fimivicinus sp900544715	p__Bacillota_A	aminocoumarin antibiotic	aminocoumarin	7
MAG1357	d__Bacteria;p__Bacillota_A;c__Clostridia;o__Oscillospirales;f__Ruminococcaceae;g__UBA1394;s__UBA1394 sp900538575	p__Bacillota_A	disinfecting agents and antiseptics	Triclosan	2
MAG1357	d__Bacteria;p__Bacillota_A;c__Clostridia;o__Oscillospirales;f__Ruminococcaceae;g__UBA1394;s__UBA1394 sp900538575	p__Bacillota_A	tetracycline antibiotic	tetracycline	1
MAG1357	d__Bacteria;p__Bacillota_A;c__Clostridia;o__Oscillospirales;f__Ruminococcaceae;g__UBA1394;s__UBA1394 sp900538575	p__Bacillota_A	tetracycline antibiotic	tetracycline	1
MAG1357	d__Bacteria;p__Bacillota_A;c__Clostridia;o__Oscillospirales;f__Ruminococcaceae;g__UBA1394;s__UBA1394 sp900538575	p__Bacillota_A	tetracycline antibiotic	tetracycline	1
MAG1357	d__Bacteria;p__Bacillota_A;c__Clostridia;o__Oscillospirales;f__Ruminococcaceae;g__UBA1394;s__UBA1394 sp900538575	p__Bacillota_A	tetracycline antibiotic	tetracycline	1
MAG1357	d__Bacteria;p__Bacillota_A;c__Clostridia;o__Oscillospirales;f__Ruminococcaceae;g__UBA1394;s__UBA1394 sp900538575	p__Bacillota_A	pyrazine antibiotic	pyrazine	2
MAG1357	d__Bacteria;p__Bacillota_A;c__Clostridia;o__Oscillospirales;f__Ruminococcaceae;g__UBA1394;s__UBA1394 sp900538575	p__Bacillota_A	pleuromutilin antibiotic	pleuromutilin	1
MAG1357	d__Bacteria;p__Bacillota_A;c__Clostridia;o__Oscillospirales;f__Ruminococcaceae;g__UBA1394;s__UBA1394 sp900538575	p__Bacillota_A	pleuromutilin antibiotic	pleuromutilin	1
MAG1357	d__Bacteria;p__Bacillota_A;c__Clostridia;o__Oscillospirales;f__Ruminococcaceae;g__UBA1394;s__UBA1394 sp900538575	p__Bacillota_A	phosphonic acid antibiotic	phosphonic acid	1
MAG1357	d__Bacteria;p__Bacillota_A;c__Clostridia;o__Oscillospirales;f__Ruminococcaceae;g__UBA1394;s__UBA1394 sp900538575	p__Bacillota_A	phosphonic acid antibiotic	phosphonic acid	1
MAG1357	d__Bacteria;p__Bacillota_A;c__Clostridia;o__Oscillospirales;f__Ruminococcaceae;g__UBA1394;s__UBA1394 sp900538575	p__Bacillota_A	phenicol antibiotic	phenicol	1
MAG1357	d__Bacteria;p__Bacillota_A;c__Clostridia;o__Oscillospirales;f__Ruminococcaceae;g__UBA1394;s__UBA1394 sp900538575	p__Bacillota_A	phenicol antibiotic	phenicol	1
MAG1357	d__Bacteria;p__Bacillota_A;c__Clostridia;o__Oscillospirales;f__Ruminococcaceae;g__UBA1394;s__UBA1394 sp900538575	p__Bacillota_A	peptide antibiotic	peptide	1
MAG1357	d__Bacteria;p__Bacillota_A;c__Clostridia;o__Oscillospirales;f__Ruminococcaceae;g__UBA1394;s__UBA1394 sp900538575	p__Bacillota_A	peptide antibiotic	peptide	1
MAG1357	d__Bacteria;p__Bacillota_A;c__Clostridia;o__Oscillospirales;f__Ruminococcaceae;g__UBA1394;s__UBA1394 sp900538575	p__Bacillota_A	peptide antibiotic	peptide	1
MAG1357	d__Bacteria;p__Bacillota_A;c__Clostridia;o__Oscillospirales;f__Ruminococcaceae;g__UBA1394;s__UBA1394 sp900538575	p__Bacillota_A	peptide antibiotic	peptide	4
MAG1357	d__Bacteria;p__Bacillota_A;c__Clostridia;o__Oscillospirales;f__Ruminococcaceae;g__UBA1394;s__UBA1394 sp900538575	p__Bacillota_A	peptide antibiotic	peptide	1
MAG1357	d__Bacteria;p__Bacillota_A;c__Clostridia;o__Oscillospirales;f__Ruminococcaceae;g__UBA1394;s__UBA1394 sp900538575	p__Bacillota_A	peptide antibiotic	peptide	1
MAG1357	d__Bacteria;p__Bacillota_A;c__Clostridia;o__Oscillospirales;f__Ruminococcaceae;g__UBA1394;s__UBA1394 sp900538575	p__Bacillota_A	peptide antibiotic	peptide	1
MAG1357	d__Bacteria;p__Bacillota_A;c__Clostridia;o__Oscillospirales;f__Ruminococcaceae;g__UBA1394;s__UBA1394 sp900538575	p__Bacillota_A	peptide antibiotic	peptide	5
MAG1357	d__Bacteria;p__Bacillota_A;c__Clostridia;o__Oscillospirales;f__Ruminococcaceae;g__UBA1394;s__UBA1394 sp900538575	p__Bacillota_A	peptide antibiotic	peptide	1
MAG1357	d__Bacteria;p__Bacillota_A;c__Clostridia;o__Oscillospirales;f__Ruminococcaceae;g__UBA1394;s__UBA1394 sp900538575	p__Bacillota_A	peptide antibiotic	peptide	1
MAG1357	d__Bacteria;p__Bacillota_A;c__Clostridia;o__Oscillospirales;f__Ruminococcaceae;g__UBA1394;s__UBA1394 sp900538575	p__Bacillota_A	nitroimidazole antibiotic	nitroimidazole	7
MAG1357	d__Bacteria;p__Bacillota_A;c__Clostridia;o__Oscillospirales;f__Ruminococcaceae;g__UBA1394;s__UBA1394 sp900538575	p__Bacillota_A	mupirocin-like antibiotic	mupirocin-like	2
MAG1357	d__Bacteria;p__Bacillota_A;c__Clostridia;o__Oscillospirales;f__Ruminococcaceae;g__UBA1394;s__UBA1394 sp900538575	p__Bacillota_A	mupirocin-like antibiotic	mupirocin-like	1
MAG1357	d__Bacteria;p__Bacillota_A;c__Clostridia;o__Oscillospirales;f__Ruminococcaceae;g__UBA1394;s__UBA1394 sp900538575	p__Bacillota_A	fluoroquinolone antibiotic;nybomycin-like antibiotic	Multidrug	1
MAG1357	d__Bacteria;p__Bacillota_A;c__Clostridia;o__Oscillospirales;f__Ruminococcaceae;g__UBA1394;s__UBA1394 sp900538575	p__Bacillota_A	aminocoumarin antibiotic;fluoroquinolone antibiotic	Multidrug	1
MAG1357	d__Bacteria;p__Bacillota_A;c__Clostridia;o__Oscillospirales;f__Ruminococcaceae;g__UBA1394;s__UBA1394 sp900538575	p__Bacillota_A	peptide antibiotic;rifamycin antibiotic	Multidrug	2
MAG1357	d__Bacteria;p__Bacillota_A;c__Clostridia;o__Oscillospirales;f__Ruminococcaceae;g__UBA1394;s__UBA1394 sp900538575	p__Bacillota_A	cephalosporin;disinfecting agents and antiseptics;fluoroquinolone antibiotic;glycylcycline;penam;phenicol antibiotic;rifamycin antibiotic;tetracycline antibiotic	Multidrug	1
MAG1357	d__Bacteria;p__Bacillota_A;c__Clostridia;o__Oscillospirales;f__Ruminococcaceae;g__UBA1394;s__UBA1394 sp900538575	p__Bacillota_A	diarylquinoline antibiotic;fluoroquinolone antibiotic	Multidrug	1
MAG1357	d__Bacteria;p__Bacillota_A;c__Clostridia;o__Oscillospirales;f__Ruminococcaceae;g__UBA1394;s__UBA1394 sp900538575	p__Bacillota_A	disinfecting agents and antiseptics;isoniazid-like antibiotic	Multidrug	1
MAG1357	d__Bacteria;p__Bacillota_A;c__Clostridia;o__Oscillospirales;f__Ruminococcaceae;g__UBA1394;s__UBA1394 sp900538575	p__Bacillota_A	carbapenem;cephalosporin;cephamycin;monobactam;penam	Multidrug	1
MAG1357	d__Bacteria;p__Bacillota_A;c__Clostridia;o__Oscillospirales;f__Ruminococcaceae;g__UBA1394;s__UBA1394 sp900538575	p__Bacillota_A	lincosamide antibiotic;macrolide antibiotic	Multidrug	1
MAG1357	d__Bacteria;p__Bacillota_A;c__Clostridia;o__Oscillospirales;f__Ruminococcaceae;g__UBA1394;s__UBA1394 sp900538575	p__Bacillota_A	carbapenem;cephalosporin;cephamycin;monobactam;penam	Multidrug	1
MAG1357	d__Bacteria;p__Bacillota_A;c__Clostridia;o__Oscillospirales;f__Ruminococcaceae;g__UBA1394;s__UBA1394 sp900538575	p__Bacillota_A	disinfecting agents and antiseptics;fluoroquinolone antibiotic	Multidrug	4
MAG1357	d__Bacteria;p__Bacillota_A;c__Clostridia;o__Oscillospirales;f__Ruminococcaceae;g__UBA1394;s__UBA1394 sp900538575	p__Bacillota_A	disinfecting agents and antiseptics;fluoroquinolone antibiotic	Multidrug	1
MAG1357	d__Bacteria;p__Bacillota_A;c__Clostridia;o__Oscillospirales;f__Ruminococcaceae;g__UBA1394;s__UBA1394 sp900538575	p__Bacillota_A	aminocoumarin antibiotic;aminoglycoside antibiotic	Multidrug	1
MAG1357	d__Bacteria;p__Bacillota_A;c__Clostridia;o__Oscillospirales;f__Ruminococcaceae;g__UBA1394;s__UBA1394 sp900538575	p__Bacillota_A	lincosamide antibiotic;oxazolidinone antibiotic;phenicol antibiotic;pleuromutilin antibiotic;streptogramin A antibiotic;streptogramin antibiotic	Multidrug	1
MAG1357	d__Bacteria;p__Bacillota_A;c__Clostridia;o__Oscillospirales;f__Ruminococcaceae;g__UBA1394;s__UBA1394 sp900538575	p__Bacillota_A	fluoroquinolone antibiotic;macrolide antibiotic;rifamycin antibiotic	Multidrug	3
MAG1357	d__Bacteria;p__Bacillota_A;c__Clostridia;o__Oscillospirales;f__Ruminococcaceae;g__UBA1394;s__UBA1394 sp900538575	p__Bacillota_A	fluoroquinolone antibiotic;macrolide antibiotic;penam	Multidrug	1
MAG1357	d__Bacteria;p__Bacillota_A;c__Clostridia;o__Oscillospirales;f__Ruminococcaceae;g__UBA1394;s__UBA1394 sp900538575	p__Bacillota_A	disinfecting agents and antiseptics;fluoroquinolone antibiotic	Multidrug	1
MAG1357	d__Bacteria;p__Bacillota_A;c__Clostridia;o__Oscillospirales;f__Ruminococcaceae;g__UBA1394;s__UBA1394 sp900538575	p__Bacillota_A	lincosamide antibiotic;pleuromutilin antibiotic;streptogramin A antibiotic;streptogramin B antibiotic;streptogramin antibiotic	Multidrug	1
MAG1357	d__Bacteria;p__Bacillota_A;c__Clostridia;o__Oscillospirales;f__Ruminococcaceae;g__UBA1394;s__UBA1394 sp900538575	p__Bacillota_A	lincosamide antibiotic;pleuromutilin antibiotic;streptogramin antibiotic	Multidrug	1
MAG1357	d__Bacteria;p__Bacillota_A;c__Clostridia;o__Oscillospirales;f__Ruminococcaceae;g__UBA1394;s__UBA1394 sp900538575	p__Bacillota_A	glycopeptide antibiotic;oxazolidinone antibiotic	Multidrug	2
MAG1357	d__Bacteria;p__Bacillota_A;c__Clostridia;o__Oscillospirales;f__Ruminococcaceae;g__UBA1394;s__UBA1394 sp900538575	p__Bacillota_A	antibacterial free fatty acids;macrolide antibiotic;penam	Multidrug	1
MAG1357	d__Bacteria;p__Bacillota_A;c__Clostridia;o__Oscillospirales;f__Ruminococcaceae;g__UBA1394;s__UBA1394 sp900538575	p__Bacillota_A	oxazolidinone antibiotic;phenicol antibiotic	Multidrug	3
MAG1357	d__Bacteria;p__Bacillota_A;c__Clostridia;o__Oscillospirales;f__Ruminococcaceae;g__UBA1394;s__UBA1394 sp900538575	p__Bacillota_A	carbapenem;cephalosporin;cephamycin;disinfecting agents and antiseptics;fluoroquinolone antibiotic;glycylcycline;monobactam;penam;penem;phenicol antibiotic;rifamycin antibiotic;tetracycline antibiotic	Multidrug	1
MAG1357	d__Bacteria;p__Bacillota_A;c__Clostridia;o__Oscillospirales;f__Ruminococcaceae;g__UBA1394;s__UBA1394 sp900538575	p__Bacillota_A	aminoglycoside antibiotic;cephalosporin;cephamycin;penam	Multidrug	1
MAG1357	d__Bacteria;p__Bacillota_A;c__Clostridia;o__Oscillospirales;f__Ruminococcaceae;g__UBA1394;s__UBA1394 sp900538575	p__Bacillota_A	lincosamide antibiotic;macrolide antibiotic;streptogramin B antibiotic;streptogramin antibiotic	MLS	1
MAG1357	d__Bacteria;p__Bacillota_A;c__Clostridia;o__Oscillospirales;f__Ruminococcaceae;g__UBA1394;s__UBA1394 sp900538575	p__Bacillota_A	macrolide antibiotic	macrolide	7
MAG1357	d__Bacteria;p__Bacillota_A;c__Clostridia;o__Oscillospirales;f__Ruminococcaceae;g__UBA1394;s__UBA1394 sp900538575	p__Bacillota_A	lincosamide antibiotic	lincosamide	1
MAG1357	d__Bacteria;p__Bacillota_A;c__Clostridia;o__Oscillospirales;f__Ruminococcaceae;g__UBA1394;s__UBA1394 sp900538575	p__Bacillota_A	glycopeptide antibiotic	glycopeptide	1
MAG1357	d__Bacteria;p__Bacillota_A;c__Clostridia;o__Oscillospirales;f__Ruminococcaceae;g__UBA1394;s__UBA1394 sp900538575	p__Bacillota_A	glycopeptide antibiotic	glycopeptide	1
MAG1357	d__Bacteria;p__Bacillota_A;c__Clostridia;o__Oscillospirales;f__Ruminococcaceae;g__UBA1394;s__UBA1394 sp900538575	p__Bacillota_A	glycopeptide antibiotic	glycopeptide	1
MAG1357	d__Bacteria;p__Bacillota_A;c__Clostridia;o__Oscillospirales;f__Ruminococcaceae;g__UBA1394;s__UBA1394 sp900538575	p__Bacillota_A	glycopeptide antibiotic	glycopeptide	3
MAG1357	d__Bacteria;p__Bacillota_A;c__Clostridia;o__Oscillospirales;f__Ruminococcaceae;g__UBA1394;s__UBA1394 sp900538575	p__Bacillota_A	glycopeptide antibiotic	glycopeptide	1
MAG1357	d__Bacteria;p__Bacillota_A;c__Clostridia;o__Oscillospirales;f__Ruminococcaceae;g__UBA1394;s__UBA1394 sp900538575	p__Bacillota_A	glycopeptide antibiotic	glycopeptide	1
MAG1357	d__Bacteria;p__Bacillota_A;c__Clostridia;o__Oscillospirales;f__Ruminococcaceae;g__UBA1394;s__UBA1394 sp900538575	p__Bacillota_A	glycopeptide antibiotic	glycopeptide	1
MAG1357	d__Bacteria;p__Bacillota_A;c__Clostridia;o__Oscillospirales;f__Ruminococcaceae;g__UBA1394;s__UBA1394 sp900538575	p__Bacillota_A	glycopeptide antibiotic	glycopeptide	1
MAG1357	d__Bacteria;p__Bacillota_A;c__Clostridia;o__Oscillospirales;f__Ruminococcaceae;g__UBA1394;s__UBA1394 sp900538575	p__Bacillota_A	glycopeptide antibiotic	glycopeptide	1
MAG1357	d__Bacteria;p__Bacillota_A;c__Clostridia;o__Oscillospirales;f__Ruminococcaceae;g__UBA1394;s__UBA1394 sp900538575	p__Bacillota_A	glycopeptide antibiotic	glycopeptide	1
MAG1357	d__Bacteria;p__Bacillota_A;c__Clostridia;o__Oscillospirales;f__Ruminococcaceae;g__UBA1394;s__UBA1394 sp900538575	p__Bacillota_A	glycopeptide antibiotic	glycopeptide	1
MAG1357	d__Bacteria;p__Bacillota_A;c__Clostridia;o__Oscillospirales;f__Ruminococcaceae;g__UBA1394;s__UBA1394 sp900538575	p__Bacillota_A	fusidane antibiotic	fusidane	2
MAG1357	d__Bacteria;p__Bacillota_A;c__Clostridia;o__Oscillospirales;f__Ruminococcaceae;g__UBA1394;s__UBA1394 sp900538575	p__Bacillota_A	fusidane antibiotic	fusidane	1
MAG1357	d__Bacteria;p__Bacillota_A;c__Clostridia;o__Oscillospirales;f__Ruminococcaceae;g__UBA1394;s__UBA1394 sp900538575	p__Bacillota_A	fluoroquinolone antibiotic	fluoroquinolone	2
MAG1357	d__Bacteria;p__Bacillota_A;c__Clostridia;o__Oscillospirales;f__Ruminococcaceae;g__UBA1394;s__UBA1394 sp900538575	p__Bacillota_A	fluoroquinolone antibiotic	fluoroquinolone	4
MAG1357	d__Bacteria;p__Bacillota_A;c__Clostridia;o__Oscillospirales;f__Ruminococcaceae;g__UBA1394;s__UBA1394 sp900538575	p__Bacillota_A	elfamycin antibiotic	elfamycin	1
MAG1357	d__Bacteria;p__Bacillota_A;c__Clostridia;o__Oscillospirales;f__Ruminococcaceae;g__UBA1394;s__UBA1394 sp900538575	p__Bacillota_A	cephalosporin	cephalosporin	1
MAG1357	d__Bacteria;p__Bacillota_A;c__Clostridia;o__Oscillospirales;f__Ruminococcaceae;g__UBA1394;s__UBA1394 sp900538575	p__Bacillota_A	aminoglycoside antibiotic	aminoglycoside	1
MAG1357	d__Bacteria;p__Bacillota_A;c__Clostridia;o__Oscillospirales;f__Ruminococcaceae;g__UBA1394;s__UBA1394 sp900538575	p__Bacillota_A	aminoglycoside antibiotic	aminoglycoside	1
MAG1357	d__Bacteria;p__Bacillota_A;c__Clostridia;o__Oscillospirales;f__Ruminococcaceae;g__UBA1394;s__UBA1394 sp900538575	p__Bacillota_A	aminoglycoside antibiotic	aminoglycoside	1
MAG1357	d__Bacteria;p__Bacillota_A;c__Clostridia;o__Oscillospirales;f__Ruminococcaceae;g__UBA1394;s__UBA1394 sp900538575	p__Bacillota_A	aminoglycoside antibiotic	aminoglycoside	1
MAG1357	d__Bacteria;p__Bacillota_A;c__Clostridia;o__Oscillospirales;f__Ruminococcaceae;g__UBA1394;s__UBA1394 sp900538575	p__Bacillota_A	aminoglycoside antibiotic	aminoglycoside	2
MAG1357	d__Bacteria;p__Bacillota_A;c__Clostridia;o__Oscillospirales;f__Ruminococcaceae;g__UBA1394;s__UBA1394 sp900538575	p__Bacillota_A	aminoglycoside antibiotic	aminoglycoside	3
MAG1357	d__Bacteria;p__Bacillota_A;c__Clostridia;o__Oscillospirales;f__Ruminococcaceae;g__UBA1394;s__UBA1394 sp900538575	p__Bacillota_A	aminoglycoside antibiotic	aminoglycoside	1
MAG1357	d__Bacteria;p__Bacillota_A;c__Clostridia;o__Oscillospirales;f__Ruminococcaceae;g__UBA1394;s__UBA1394 sp900538575	p__Bacillota_A	aminocoumarin antibiotic	aminocoumarin	3
MAG1011	d__Bacteria;p__Actinomycetota;c__Coriobacteriia;o__Coriobacteriales;f__Coriobacteriaceae;g__Collinsella;s__Collinsella sp002391315	p__Actinomycetota	disinfecting agents and antiseptics	Triclosan	1
MAG1011	d__Bacteria;p__Actinomycetota;c__Coriobacteriia;o__Coriobacteriales;f__Coriobacteriaceae;g__Collinsella;s__Collinsella sp002391315	p__Actinomycetota	tetracycline antibiotic	tetracycline	1
MAG1011	d__Bacteria;p__Actinomycetota;c__Coriobacteriia;o__Coriobacteriales;f__Coriobacteriaceae;g__Collinsella;s__Collinsella sp002391315	p__Actinomycetota	tetracycline antibiotic	tetracycline	1
MAG1011	d__Bacteria;p__Actinomycetota;c__Coriobacteriia;o__Coriobacteriales;f__Coriobacteriaceae;g__Collinsella;s__Collinsella sp002391315	p__Actinomycetota	tetracycline antibiotic	tetracycline	1
MAG1011	d__Bacteria;p__Actinomycetota;c__Coriobacteriia;o__Coriobacteriales;f__Coriobacteriaceae;g__Collinsella;s__Collinsella sp002391315	p__Actinomycetota	tetracycline antibiotic	tetracycline	1
MAG1011	d__Bacteria;p__Actinomycetota;c__Coriobacteriia;o__Coriobacteriales;f__Coriobacteriaceae;g__Collinsella;s__Collinsella sp002391315	p__Actinomycetota	tetracycline antibiotic	tetracycline	2
MAG1011	d__Bacteria;p__Actinomycetota;c__Coriobacteriia;o__Coriobacteriales;f__Coriobacteriaceae;g__Collinsella;s__Collinsella sp002391315	p__Actinomycetota	tetracycline antibiotic	tetracycline	2
MAG1011	d__Bacteria;p__Actinomycetota;c__Coriobacteriia;o__Coriobacteriales;f__Coriobacteriaceae;g__Collinsella;s__Collinsella sp002391315	p__Actinomycetota	salicylic acid antibiotic	salicylic acid	1
MAG1011	d__Bacteria;p__Actinomycetota;c__Coriobacteriia;o__Coriobacteriales;f__Coriobacteriaceae;g__Collinsella;s__Collinsella sp002391315	p__Actinomycetota	pyrazine antibiotic	pyrazine	2
MAG1011	d__Bacteria;p__Actinomycetota;c__Coriobacteriia;o__Coriobacteriales;f__Coriobacteriaceae;g__Collinsella;s__Collinsella sp002391315	p__Actinomycetota	polyamine antibiotic	polyamine	1
MAG1011	d__Bacteria;p__Actinomycetota;c__Coriobacteriia;o__Coriobacteriales;f__Coriobacteriaceae;g__Collinsella;s__Collinsella sp002391315	p__Actinomycetota	pleuromutilin antibiotic	pleuromutilin	3
MAG1011	d__Bacteria;p__Actinomycetota;c__Coriobacteriia;o__Coriobacteriales;f__Coriobacteriaceae;g__Collinsella;s__Collinsella sp002391315	p__Actinomycetota	pleuromutilin antibiotic	pleuromutilin	1
MAG1011	d__Bacteria;p__Actinomycetota;c__Coriobacteriia;o__Coriobacteriales;f__Coriobacteriaceae;g__Collinsella;s__Collinsella sp002391315	p__Actinomycetota	pleuromutilin antibiotic	pleuromutilin	4
MAG1011	d__Bacteria;p__Actinomycetota;c__Coriobacteriia;o__Coriobacteriales;f__Coriobacteriaceae;g__Collinsella;s__Collinsella sp002391315	p__Actinomycetota	phosphonic acid antibiotic	phosphonic acid	1
MAG1011	d__Bacteria;p__Actinomycetota;c__Coriobacteriia;o__Coriobacteriales;f__Coriobacteriaceae;g__Collinsella;s__Collinsella sp002391315	p__Actinomycetota	phosphonic acid antibiotic	phosphonic acid	1
MAG1011	d__Bacteria;p__Actinomycetota;c__Coriobacteriia;o__Coriobacteriales;f__Coriobacteriaceae;g__Collinsella;s__Collinsella sp002391315	p__Actinomycetota	peptide antibiotic	peptide	2
MAG1011	d__Bacteria;p__Actinomycetota;c__Coriobacteriia;o__Coriobacteriales;f__Coriobacteriaceae;g__Collinsella;s__Collinsella sp002391315	p__Actinomycetota	peptide antibiotic	peptide	1
MAG1011	d__Bacteria;p__Actinomycetota;c__Coriobacteriia;o__Coriobacteriales;f__Coriobacteriaceae;g__Collinsella;s__Collinsella sp002391315	p__Actinomycetota	peptide antibiotic	peptide	2
MAG1011	d__Bacteria;p__Actinomycetota;c__Coriobacteriia;o__Coriobacteriales;f__Coriobacteriaceae;g__Collinsella;s__Collinsella sp002391315	p__Actinomycetota	peptide antibiotic	peptide	1
MAG1011	d__Bacteria;p__Actinomycetota;c__Coriobacteriia;o__Coriobacteriales;f__Coriobacteriaceae;g__Collinsella;s__Collinsella sp002391315	p__Actinomycetota	peptide antibiotic	peptide	1
MAG1011	d__Bacteria;p__Actinomycetota;c__Coriobacteriia;o__Coriobacteriales;f__Coriobacteriaceae;g__Collinsella;s__Collinsella sp002391315	p__Actinomycetota	peptide antibiotic	peptide	1
MAG1011	d__Bacteria;p__Actinomycetota;c__Coriobacteriia;o__Coriobacteriales;f__Coriobacteriaceae;g__Collinsella;s__Collinsella sp002391315	p__Actinomycetota	nitroimidazole antibiotic	nitroimidazole	1
MAG1011	d__Bacteria;p__Actinomycetota;c__Coriobacteriia;o__Coriobacteriales;f__Coriobacteriaceae;g__Collinsella;s__Collinsella sp002391315	p__Actinomycetota	mupirocin-like antibiotic	mupirocin-like	2
MAG1011	d__Bacteria;p__Actinomycetota;c__Coriobacteriia;o__Coriobacteriales;f__Coriobacteriaceae;g__Collinsella;s__Collinsella sp002391315	p__Actinomycetota	mupirocin-like antibiotic	mupirocin-like	1
MAG1011	d__Bacteria;p__Actinomycetota;c__Coriobacteriia;o__Coriobacteriales;f__Coriobacteriaceae;g__Collinsella;s__Collinsella sp002391315	p__Actinomycetota	sulfonamide antibiotic;sulfone antibiotic	Multidrug	1
MAG1011	d__Bacteria;p__Actinomycetota;c__Coriobacteriia;o__Coriobacteriales;f__Coriobacteriaceae;g__Collinsella;s__Collinsella sp002391315	p__Actinomycetota	streptogramin A antibiotic;streptogramin antibiotic	Multidrug	1
MAG1011	d__Bacteria;p__Actinomycetota;c__Coriobacteriia;o__Coriobacteriales;f__Coriobacteriaceae;g__Collinsella;s__Collinsella sp002391315	p__Actinomycetota	peptide antibiotic;rifamycin antibiotic	Multidrug	1
MAG1011	d__Bacteria;p__Actinomycetota;c__Coriobacteriia;o__Coriobacteriales;f__Coriobacteriaceae;g__Collinsella;s__Collinsella sp002391315	p__Actinomycetota	oxazolidinone antibiotic;phenicol antibiotic	Multidrug	1
MAG1011	d__Bacteria;p__Actinomycetota;c__Coriobacteriia;o__Coriobacteriales;f__Coriobacteriaceae;g__Collinsella;s__Collinsella sp002391315	p__Actinomycetota	macrolide antibiotic;streptogramin antibiotic	Multidrug	1
MAG1011	d__Bacteria;p__Actinomycetota;c__Coriobacteriia;o__Coriobacteriales;f__Coriobacteriaceae;g__Collinsella;s__Collinsella sp002391315	p__Actinomycetota	macrolide antibiotic;peptide antibiotic	Multidrug	1
MAG1011	d__Bacteria;p__Actinomycetota;c__Coriobacteriia;o__Coriobacteriales;f__Coriobacteriaceae;g__Collinsella;s__Collinsella sp002391315	p__Actinomycetota	lincosamide antibiotic;pleuromutilin antibiotic;streptogramin A antibiotic;streptogramin antibiotic	Multidrug	2
MAG1011	d__Bacteria;p__Actinomycetota;c__Coriobacteriia;o__Coriobacteriales;f__Coriobacteriaceae;g__Collinsella;s__Collinsella sp002391315	p__Actinomycetota	lincosamide antibiotic;pleuromutilin antibiotic;streptogramin A antibiotic;streptogramin antibiotic	Multidrug	1
MAG1011	d__Bacteria;p__Actinomycetota;c__Coriobacteriia;o__Coriobacteriales;f__Coriobacteriaceae;g__Collinsella;s__Collinsella sp002391315	p__Actinomycetota	lincosamide antibiotic;oxazolidinone antibiotic;phenicol antibiotic;pleuromutilin antibiotic;streptogramin A antibiotic;streptogramin antibiotic	Multidrug	1
MAG1011	d__Bacteria;p__Actinomycetota;c__Coriobacteriia;o__Coriobacteriales;f__Coriobacteriaceae;g__Collinsella;s__Collinsella sp002391315	p__Actinomycetota	glycopeptide antibiotic;oxazolidinone antibiotic	Multidrug	3
MAG1011	d__Bacteria;p__Actinomycetota;c__Coriobacteriia;o__Coriobacteriales;f__Coriobacteriaceae;g__Collinsella;s__Collinsella sp002391315	p__Actinomycetota	glycopeptide antibiotic;macrolide antibiotic	Multidrug	1
MAG1011	d__Bacteria;p__Actinomycetota;c__Coriobacteriia;o__Coriobacteriales;f__Coriobacteriaceae;g__Collinsella;s__Collinsella sp002391315	p__Actinomycetota	fluoroquinolone antibiotic;nybomycin-like antibiotic	Multidrug	2
MAG1011	d__Bacteria;p__Actinomycetota;c__Coriobacteriia;o__Coriobacteriales;f__Coriobacteriaceae;g__Collinsella;s__Collinsella sp002391315	p__Actinomycetota	fluoroquinolone antibiotic;macrolide antibiotic;rifamycin antibiotic	Multidrug	4
MAG1011	d__Bacteria;p__Actinomycetota;c__Coriobacteriia;o__Coriobacteriales;f__Coriobacteriaceae;g__Collinsella;s__Collinsella sp002391315	p__Actinomycetota	fluoroquinolone antibiotic;macrolide antibiotic;penam;tetracycline antibiotic	Multidrug	1
MAG1011	d__Bacteria;p__Actinomycetota;c__Coriobacteriia;o__Coriobacteriales;f__Coriobacteriaceae;g__Collinsella;s__Collinsella sp002391315	p__Actinomycetota	disinfecting agents and antiseptics;fluoroquinolone antibiotic	Multidrug	1
MAG1011	d__Bacteria;p__Actinomycetota;c__Coriobacteriia;o__Coriobacteriales;f__Coriobacteriaceae;g__Collinsella;s__Collinsella sp002391315	p__Actinomycetota	disinfecting agents and antiseptics;fluoroquinolone antibiotic	Multidrug	1
MAG1011	d__Bacteria;p__Actinomycetota;c__Coriobacteriia;o__Coriobacteriales;f__Coriobacteriaceae;g__Collinsella;s__Collinsella sp002391315	p__Actinomycetota	diarylquinoline antibiotic;fluoroquinolone antibiotic	Multidrug	2
MAG1011	d__Bacteria;p__Actinomycetota;c__Coriobacteriia;o__Coriobacteriales;f__Coriobacteriaceae;g__Collinsella;s__Collinsella sp002391315	p__Actinomycetota	carbapenem;cephalosporin;cephamycin;penam	Multidrug	1
MAG1011	d__Bacteria;p__Actinomycetota;c__Coriobacteriia;o__Coriobacteriales;f__Coriobacteriaceae;g__Collinsella;s__Collinsella sp002391315	p__Actinomycetota	carbapenem;cephalosporin;cephamycin;monobactam;penam	Multidrug	1
MAG1011	d__Bacteria;p__Actinomycetota;c__Coriobacteriia;o__Coriobacteriales;f__Coriobacteriaceae;g__Collinsella;s__Collinsella sp002391315	p__Actinomycetota	carbapenem;cephalosporin;cephamycin;monobactam;penam	Multidrug	1
MAG1011	d__Bacteria;p__Actinomycetota;c__Coriobacteriia;o__Coriobacteriales;f__Coriobacteriaceae;g__Collinsella;s__Collinsella sp002391315	p__Actinomycetota	carbapenem;cephalosporin;cephamycin;monobactam;penam	Multidrug	1
MAG1011	d__Bacteria;p__Actinomycetota;c__Coriobacteriia;o__Coriobacteriales;f__Coriobacteriaceae;g__Collinsella;s__Collinsella sp002391315	p__Actinomycetota	aminoglycoside antibiotic;cephalosporin;cephamycin;penam	Multidrug	2
MAG1011	d__Bacteria;p__Actinomycetota;c__Coriobacteriia;o__Coriobacteriales;f__Coriobacteriaceae;g__Collinsella;s__Collinsella sp002391315	p__Actinomycetota	aminocoumarin antibiotic;fluoroquinolone antibiotic	Multidrug	2
MAG1011	d__Bacteria;p__Actinomycetota;c__Coriobacteriia;o__Coriobacteriales;f__Coriobacteriaceae;g__Collinsella;s__Collinsella sp002391315	p__Actinomycetota	macrolide antibiotic	macrolide	8
MAG1011	d__Bacteria;p__Actinomycetota;c__Coriobacteriia;o__Coriobacteriales;f__Coriobacteriaceae;g__Collinsella;s__Collinsella sp002391315	p__Actinomycetota	lincosamide antibiotic	lincosamide	1
MAG1011	d__Bacteria;p__Actinomycetota;c__Coriobacteriia;o__Coriobacteriales;f__Coriobacteriaceae;g__Collinsella;s__Collinsella sp002391315	p__Actinomycetota	lincosamide antibiotic	lincosamide	1
MAG1011	d__Bacteria;p__Actinomycetota;c__Coriobacteriia;o__Coriobacteriales;f__Coriobacteriaceae;g__Collinsella;s__Collinsella sp002391315	p__Actinomycetota	lincosamide antibiotic	lincosamide	1
MAG1011	d__Bacteria;p__Actinomycetota;c__Coriobacteriia;o__Coriobacteriales;f__Coriobacteriaceae;g__Collinsella;s__Collinsella sp002391315	p__Actinomycetota	glycopeptide antibiotic	glycopeptide	1
MAG1011	d__Bacteria;p__Actinomycetota;c__Coriobacteriia;o__Coriobacteriales;f__Coriobacteriaceae;g__Collinsella;s__Collinsella sp002391315	p__Actinomycetota	glycopeptide antibiotic	glycopeptide	1
MAG1011	d__Bacteria;p__Actinomycetota;c__Coriobacteriia;o__Coriobacteriales;f__Coriobacteriaceae;g__Collinsella;s__Collinsella sp002391315	p__Actinomycetota	glycopeptide antibiotic	glycopeptide	1
MAG1011	d__Bacteria;p__Actinomycetota;c__Coriobacteriia;o__Coriobacteriales;f__Coriobacteriaceae;g__Collinsella;s__Collinsella sp002391315	p__Actinomycetota	glycopeptide antibiotic	glycopeptide	1
MAG1011	d__Bacteria;p__Actinomycetota;c__Coriobacteriia;o__Coriobacteriales;f__Coriobacteriaceae;g__Collinsella;s__Collinsella sp002391315	p__Actinomycetota	glycopeptide antibiotic	glycopeptide	1
MAG1011	d__Bacteria;p__Actinomycetota;c__Coriobacteriia;o__Coriobacteriales;f__Coriobacteriaceae;g__Collinsella;s__Collinsella sp002391315	p__Actinomycetota	glycopeptide antibiotic	glycopeptide	1
MAG1011	d__Bacteria;p__Actinomycetota;c__Coriobacteriia;o__Coriobacteriales;f__Coriobacteriaceae;g__Collinsella;s__Collinsella sp002391315	p__Actinomycetota	fusidane antibiotic	fusidane	4
MAG1011	d__Bacteria;p__Actinomycetota;c__Coriobacteriia;o__Coriobacteriales;f__Coriobacteriaceae;g__Collinsella;s__Collinsella sp002391315	p__Actinomycetota	fusidane antibiotic	fusidane	1
MAG1011	d__Bacteria;p__Actinomycetota;c__Coriobacteriia;o__Coriobacteriales;f__Coriobacteriaceae;g__Collinsella;s__Collinsella sp002391315	p__Actinomycetota	fluoroquinolone antibiotic	fluoroquinolone	4
MAG1011	d__Bacteria;p__Actinomycetota;c__Coriobacteriia;o__Coriobacteriales;f__Coriobacteriaceae;g__Collinsella;s__Collinsella sp002391315	p__Actinomycetota	fluoroquinolone antibiotic	fluoroquinolone	4
MAG1011	d__Bacteria;p__Actinomycetota;c__Coriobacteriia;o__Coriobacteriales;f__Coriobacteriaceae;g__Collinsella;s__Collinsella sp002391315	p__Actinomycetota	elfamycin antibiotic	elfamycin	1
MAG1011	d__Bacteria;p__Actinomycetota;c__Coriobacteriia;o__Coriobacteriales;f__Coriobacteriaceae;g__Collinsella;s__Collinsella sp002391315	p__Actinomycetota	elfamycin antibiotic	elfamycin	1
MAG1011	d__Bacteria;p__Actinomycetota;c__Coriobacteriia;o__Coriobacteriales;f__Coriobacteriaceae;g__Collinsella;s__Collinsella sp002391315	p__Actinomycetota	diaminopyrimidine antibiotic	diaminopyrimidine	1
MAG1011	d__Bacteria;p__Actinomycetota;c__Coriobacteriia;o__Coriobacteriales;f__Coriobacteriaceae;g__Collinsella;s__Collinsella sp002391315	p__Actinomycetota	cephalosporin	cephalosporin	1
MAG1011	d__Bacteria;p__Actinomycetota;c__Coriobacteriia;o__Coriobacteriales;f__Coriobacteriaceae;g__Collinsella;s__Collinsella sp002391315	p__Actinomycetota	aminoglycoside antibiotic	aminoglycoside	1
MAG1011	d__Bacteria;p__Actinomycetota;c__Coriobacteriia;o__Coriobacteriales;f__Coriobacteriaceae;g__Collinsella;s__Collinsella sp002391315	p__Actinomycetota	aminoglycoside antibiotic	aminoglycoside	1
MAG1011	d__Bacteria;p__Actinomycetota;c__Coriobacteriia;o__Coriobacteriales;f__Coriobacteriaceae;g__Collinsella;s__Collinsella sp002391315	p__Actinomycetota	aminoglycoside antibiotic	aminoglycoside	1
MAG1011	d__Bacteria;p__Actinomycetota;c__Coriobacteriia;o__Coriobacteriales;f__Coriobacteriaceae;g__Collinsella;s__Collinsella sp002391315	p__Actinomycetota	aminoglycoside antibiotic	aminoglycoside	1
MAG1011	d__Bacteria;p__Actinomycetota;c__Coriobacteriia;o__Coriobacteriales;f__Coriobacteriaceae;g__Collinsella;s__Collinsella sp002391315	p__Actinomycetota	aminoglycoside antibiotic	aminoglycoside	1
MAG1011	d__Bacteria;p__Actinomycetota;c__Coriobacteriia;o__Coriobacteriales;f__Coriobacteriaceae;g__Collinsella;s__Collinsella sp002391315	p__Actinomycetota	aminoglycoside antibiotic	aminoglycoside	1
MAG1011	d__Bacteria;p__Actinomycetota;c__Coriobacteriia;o__Coriobacteriales;f__Coriobacteriaceae;g__Collinsella;s__Collinsella sp002391315	p__Actinomycetota	aminoglycoside antibiotic	aminoglycoside	1
MAG1011	d__Bacteria;p__Actinomycetota;c__Coriobacteriia;o__Coriobacteriales;f__Coriobacteriaceae;g__Collinsella;s__Collinsella sp002391315	p__Actinomycetota	aminocoumarin antibiotic	aminocoumarin	2

## Sheet: Jiangsu
Table S13. The ARG statistics of MAG are unique to Jiangsu
Genome	Taxonomy	Phylum	Drug Class(ARG type)	Antibiotic class	Gene.no
MAG91	d__Bacteria;p__Actinomycetota;c__Actinomycetia;o__Mycobacteriales;f__Mycobacteriaceae;g__Corynebacterium;s__Corynebacterium stationis	p__Actinomycetota	aminocoumarin antibiotic	aminocoumarin	4
MAG849	d__Bacteria;p__Bacillota_A;c__Clostridia;o__Oscillospirales;f__Ruminococcaceae;g__UMGS363;s__UMGS363 sp900550695	p__Bacillota_A	aminocoumarin antibiotic	aminocoumarin	3
MAG74	d__Bacteria;p__Pseudomonadota;c__Alphaproteobacteria;o__Rhodobacterales;f__Rhodobacteraceae;g__Paracoccus;s__Unclassified	p__Pseudomonadota	aminocoumarin antibiotic	aminocoumarin	1
MAG74	d__Bacteria;p__Pseudomonadota;c__Alphaproteobacteria;o__Rhodobacterales;f__Rhodobacteraceae;g__Paracoccus;s__Unclassified	p__Pseudomonadota	aminocoumarin antibiotic	aminocoumarin	1
MAG74	d__Bacteria;p__Pseudomonadota;c__Alphaproteobacteria;o__Rhodobacterales;f__Rhodobacteraceae;g__Paracoccus;s__Unclassified	p__Pseudomonadota	aminocoumarin antibiotic	aminocoumarin	4
MAG717	d__Bacteria;p__Bacillota_A;c__Clostridia;o__Oscillospirales;f__Ruminococcaceae;g__Gemmiger;s__Unclassified	p__Bacillota_A	aminocoumarin antibiotic	aminocoumarin	1
MAG717	d__Bacteria;p__Bacillota_A;c__Clostridia;o__Oscillospirales;f__Ruminococcaceae;g__Gemmiger;s__Unclassified	p__Bacillota_A	aminocoumarin antibiotic	aminocoumarin	2
MAG700	d__Bacteria;p__Bacillota;c__Bacilli;o__Lactobacillales;f__Aerococcaceae;g__Dolosicoccus;s__Unclassified	p__Bacillota	aminocoumarin antibiotic	aminocoumarin	1
MAG700	d__Bacteria;p__Bacillota;c__Bacilli;o__Lactobacillales;f__Aerococcaceae;g__Dolosicoccus;s__Unclassified	p__Bacillota	aminocoumarin antibiotic	aminocoumarin	1
MAG688	d__Bacteria;p__Bacillota_A;c__Clostridia;o__Oscillospirales;f__Ruminococcaceae;g__Ruminococcus_C;s__Ruminococcus_C sp000437255	p__Bacillota_A	aminocoumarin antibiotic	aminocoumarin	2
MAG626	d__Bacteria;p__Pseudomonadota;c__Gammaproteobacteria;o__Xanthomonadales;f__Xanthomonadaceae;g__Luteimonas_D;s__Unclassified	p__Pseudomonadota	aminocoumarin antibiotic	aminocoumarin	1
MAG626	d__Bacteria;p__Pseudomonadota;c__Gammaproteobacteria;o__Xanthomonadales;f__Xanthomonadaceae;g__Luteimonas_D;s__Unclassified	p__Pseudomonadota	aminocoumarin antibiotic	aminocoumarin	1
MAG3691	d__Bacteria;p__Bacillota_A;c__Clostridia;o__Christensenellales;f__CAG-138;g__RUG472;s__RUG472 sp900545265	p__Bacillota_A	aminocoumarin antibiotic	aminocoumarin	5
MAG3601	d__Bacteria;p__Bacillota_A;c__Clostridia;o__Tissierellales;f__Peptoniphilaceae;g__Unclassified;s__Unclassified	p__Bacillota_A	aminocoumarin antibiotic	aminocoumarin	1
MAG3433	d__Bacteria;p__Bacillota_A;c__Clostridia;o__Oscillospirales;f__Ruminococcaceae;g__UMGS363;s__UMGS363 sp900768245	p__Bacillota_A	aminocoumarin antibiotic	aminocoumarin	2
MAG3262	d__Bacteria;p__Cyanobacteriota;c__Vampirovibrionia;o__Gastranaerophilales;f__Gastranaerophilaceae;g__Zag111;s__Zag111 sp002103105	p__Cyanobacteriota	aminocoumarin antibiotic	aminocoumarin	1
MAG3262	d__Bacteria;p__Cyanobacteriota;c__Vampirovibrionia;o__Gastranaerophilales;f__Gastranaerophilaceae;g__Zag111;s__Zag111 sp002103105	p__Cyanobacteriota	aminocoumarin antibiotic	aminocoumarin	1
MAG3251	d__Bacteria;p__Bacillota_A;c__Clostridia;o__Oscillospirales;f__Oscillospiraceae;g__Evtepia;s__Evtepia faecavium	p__Bacillota_A	aminocoumarin antibiotic	aminocoumarin	1
MAG3205	d__Bacteria;p__Bacillota_A;c__Clostridia;o__Lachnospirales;f__Lachnospiraceae;g__UBA11957;s__UBA11957 sp019420465	p__Bacillota_A	aminocoumarin antibiotic	aminocoumarin	1
MAG3204	d__Bacteria;p__Bacillota_A;c__Clostridia;o__Lachnospirales;f__Cellulosilyticaceae;g__Zhenhengia;s__Zhenhengia yiwuensis	p__Bacillota_A	aminocoumarin antibiotic	aminocoumarin	1
MAG3048	d__Bacteria;p__Bacillota;c__Bacilli;o__Lactobacillales;f__Lactobacillaceae;g__Limosilactobacillus;s__Limosilactobacillus oris	p__Bacillota	aminocoumarin antibiotic	aminocoumarin	1
MAG3048	d__Bacteria;p__Bacillota;c__Bacilli;o__Lactobacillales;f__Lactobacillaceae;g__Limosilactobacillus;s__Limosilactobacillus oris	p__Bacillota	aminocoumarin antibiotic	aminocoumarin	2
MAG2951	d__Bacteria;p__Bacillota_A;c__Clostridia;o__Christensenellales;f__CAG-74;g__SFTH01;s__SFTH01 sp934670175	p__Bacillota_A	aminocoumarin antibiotic	aminocoumarin	1
MAG2951	d__Bacteria;p__Bacillota_A;c__Clostridia;o__Christensenellales;f__CAG-74;g__SFTH01;s__SFTH01 sp934670175	p__Bacillota_A	aminocoumarin antibiotic	aminocoumarin	4
MAG2903	d__Bacteria;p__Bacillota_A;c__Clostridia;o__Christensenellales;f__CAG-138;g__PeH17;s__PeH17 sp004556165	p__Bacillota_A	aminocoumarin antibiotic	aminocoumarin	3
MAG289	d__Bacteria;p__Actinomycetota;c__Coriobacteriia;o__Coriobacteriales;f__Eggerthellaceae;g__Aphodovivens;s__Unclassified	p__Actinomycetota	aminocoumarin antibiotic	aminocoumarin	3
MAG2818	d__Bacteria;p__Bacillota_A;c__Clostridia;o__Lachnospirales;f__Lachnospiraceae;g__UBA11957;s__UBA11957 sp019420465	p__Bacillota_A	aminocoumarin antibiotic	aminocoumarin	1
MAG2677	d__Bacteria;p__Bacillota_A;c__Clostridia;o__Lachnospirales;f__Cellulosilyticaceae;g__Cellulosilyticum;s__Cellulosilyticum sp019418225	p__Bacillota_A	aminocoumarin antibiotic	aminocoumarin	2
MAG258	d__Bacteria;p__Bacillota;c__Bacilli;o__Lactobacillales;f__Aerococcaceae;g__Dolosicoccus;s__Dolosicoccus sp945278685	p__Bacillota	aminocoumarin antibiotic	aminocoumarin	1
MAG258	d__Bacteria;p__Bacillota;c__Bacilli;o__Lactobacillales;f__Aerococcaceae;g__Dolosicoccus;s__Dolosicoccus sp945278685	p__Bacillota	aminocoumarin antibiotic	aminocoumarin	1
MAG258	d__Bacteria;p__Bacillota;c__Bacilli;o__Lactobacillales;f__Aerococcaceae;g__Dolosicoccus;s__Dolosicoccus sp945278685	p__Bacillota	aminocoumarin antibiotic	aminocoumarin	2
MAG2569	d__Bacteria;p__Verrucomicrobiota;c__Verrucomicrobiae;o__Verrucomicrobiales;f__Akkermansiaceae;g__Akkermansia;s__Akkermansia intestinavium	p__Verrucomicrobiota	aminocoumarin antibiotic	aminocoumarin	1
MAG2478	d__Bacteria;p__Bacillota_C;c__Negativicutes;o__Acidaminococcales;f__Acidaminococcaceae;g__CAG-266;s__CAG-266 sp000436095	p__Bacillota_C	aminocoumarin antibiotic	aminocoumarin	2
MAG2417	d__Bacteria;p__Bacillota_C;c__Negativicutes;o__Veillonellales;f__Dialisteraceae;g__Dialister;s__Dialister sp900543165	p__Bacillota_C	aminocoumarin antibiotic	aminocoumarin	1
MAG2417	d__Bacteria;p__Bacillota_C;c__Negativicutes;o__Veillonellales;f__Dialisteraceae;g__Dialister;s__Dialister sp900543165	p__Bacillota_C	aminocoumarin antibiotic	aminocoumarin	2
MAG2390	d__Bacteria;p__Bacillota;c__Bacilli;o__Lactobacillales;f__Carnobacteriaceae;g__Atopostipes;s__Unclassified	p__Bacillota	aminocoumarin antibiotic	aminocoumarin	1
MAG2390	d__Bacteria;p__Bacillota;c__Bacilli;o__Lactobacillales;f__Carnobacteriaceae;g__Atopostipes;s__Unclassified	p__Bacillota	aminocoumarin antibiotic	aminocoumarin	1
MAG2390	d__Bacteria;p__Bacillota;c__Bacilli;o__Lactobacillales;f__Carnobacteriaceae;g__Atopostipes;s__Unclassified	p__Bacillota	aminocoumarin antibiotic	aminocoumarin	2
MAG2343	d__Bacteria;p__Bacillota;c__Bacilli;o__Lactobacillales;f__Lactobacillaceae;g__Limosilactobacillus;s__Limosilactobacillus reuteri	p__Bacillota	aminocoumarin antibiotic	aminocoumarin	1
MAG2343	d__Bacteria;p__Bacillota;c__Bacilli;o__Lactobacillales;f__Lactobacillaceae;g__Limosilactobacillus;s__Limosilactobacillus reuteri	p__Bacillota	aminocoumarin antibiotic	aminocoumarin	1
MAG2343	d__Bacteria;p__Bacillota;c__Bacilli;o__Lactobacillales;f__Lactobacillaceae;g__Limosilactobacillus;s__Limosilactobacillus reuteri	p__Bacillota	aminocoumarin antibiotic	aminocoumarin	2
MAG2342	d__Bacteria;p__Bacillota_A;c__Clostridia;o__Oscillospirales;f__Ruminococcaceae;g__UBA5884;s__UBA5884 sp018376535	p__Bacillota_A	aminocoumarin antibiotic	aminocoumarin	1
MAG2109	d__Bacteria;p__Bacillota;c__Bacilli;o__Lactobacillales;f__Enterococcaceae;g__Enterococcus_C;s__Enterococcus_C diestrammenae_A	p__Bacillota	aminocoumarin antibiotic	aminocoumarin	1
MAG2109	d__Bacteria;p__Bacillota;c__Bacilli;o__Lactobacillales;f__Enterococcaceae;g__Enterococcus_C;s__Enterococcus_C diestrammenae_A	p__Bacillota	aminocoumarin antibiotic	aminocoumarin	1
MAG2109	d__Bacteria;p__Bacillota;c__Bacilli;o__Lactobacillales;f__Enterococcaceae;g__Enterococcus_C;s__Enterococcus_C diestrammenae_A	p__Bacillota	aminocoumarin antibiotic	aminocoumarin	3
MAG1911	d__Bacteria;p__Bacteroidota;c__Bacteroidia;o__Bacteroidales;f__Bacteroidaceae;g__Alloprevotella;s__Alloprevotella sp000437675	p__Bacteroidota	aminocoumarin antibiotic	aminocoumarin	1
MAG1911	d__Bacteria;p__Bacteroidota;c__Bacteroidia;o__Bacteroidales;f__Bacteroidaceae;g__Alloprevotella;s__Alloprevotella sp000437675	p__Bacteroidota	aminocoumarin antibiotic	aminocoumarin	1
MAG1862	d__Bacteria;p__Bacillota_A;c__Clostridia;o__Tissierellales;f__Peptoniphilaceae;g__Unclassified;s__Unclassified	p__Bacillota_A	aminocoumarin antibiotic	aminocoumarin	1
MAG1820	d__Bacteria;p__Bacillota;c__Bacilli;o__Lactobacillales;f__Carnobacteriaceae;g__Unclassified;s__Unclassified	p__Bacillota	aminocoumarin antibiotic	aminocoumarin	1
MAG1820	d__Bacteria;p__Bacillota;c__Bacilli;o__Lactobacillales;f__Carnobacteriaceae;g__Unclassified;s__Unclassified	p__Bacillota	aminocoumarin antibiotic	aminocoumarin	1
MAG176	d__Bacteria;p__Verrucomicrobiota;c__Verrucomicrobiae;o__Verrucomicrobiales;f__Akkermansiaceae;g__Akkermansia;s__Akkermansia sp004167605	p__Verrucomicrobiota	aminocoumarin antibiotic	aminocoumarin	1
MAG176	d__Bacteria;p__Verrucomicrobiota;c__Verrucomicrobiae;o__Verrucomicrobiales;f__Akkermansiaceae;g__Akkermansia;s__Akkermansia sp004167605	p__Verrucomicrobiota	aminocoumarin antibiotic	aminocoumarin	1
MAG1680	d__Bacteria;p__Bacteroidota;c__Bacteroidia;o__Bacteroidales;f__Bacteroidaceae;g__Alloprevotella;s__Alloprevotella sp000437675	p__Bacteroidota	aminocoumarin antibiotic	aminocoumarin	1
MAG1680	d__Bacteria;p__Bacteroidota;c__Bacteroidia;o__Bacteroidales;f__Bacteroidaceae;g__Alloprevotella;s__Alloprevotella sp000437675	p__Bacteroidota	aminocoumarin antibiotic	aminocoumarin	1
MAG152	d__Bacteria;p__Cyanobacteriota;c__Vampirovibrionia;o__Gastranaerophilales;f__Gastranaerophilaceae;g__UMGS1477;s__UMGS1477 sp900761525	p__Cyanobacteriota	aminocoumarin antibiotic	aminocoumarin	1
MAG149	d__Bacteria;p__Bacillota_A;c__Clostridia;o__Oscillospirales;f__Oscillospiraceae;g__HGM13006;s__Unclassified	p__Bacillota_A	aminocoumarin antibiotic	aminocoumarin	2
MAG1417	d__Bacteria;p__Bacillota;c__Bacilli;o__RF39;f__UBA660;g__Onthocola_B;s__Onthocola_B sp000438075	p__Bacillota	aminocoumarin antibiotic	aminocoumarin	1
MAG1417	d__Bacteria;p__Bacillota;c__Bacilli;o__RF39;f__UBA660;g__Onthocola_B;s__Onthocola_B sp000438075	p__Bacillota	aminocoumarin antibiotic	aminocoumarin	1
MAG1407	d__Bacteria;p__Bacillota;c__Bacilli;o__Lactobacillales;f__Lactobacillaceae;g__Limosilactobacillus;s__Limosilactobacillus oris	p__Bacillota	aminocoumarin antibiotic	aminocoumarin	1
MAG1407	d__Bacteria;p__Bacillota;c__Bacilli;o__Lactobacillales;f__Lactobacillaceae;g__Limosilactobacillus;s__Limosilactobacillus oris	p__Bacillota	aminocoumarin antibiotic	aminocoumarin	1
MAG1259	d__Bacteria;p__Actinomycetota;c__Actinomycetia;o__Actinomycetales;f__Dermabacteraceae;g__Brachybacterium;s__Unclassified	p__Actinomycetota	aminocoumarin antibiotic	aminocoumarin	5
MAG1216	d__Bacteria;p__Pseudomonadota;c__Gammaproteobacteria;o__Enterobacterales;f__Enterobacteriaceae;g__Proteus;s__Proteus mirabilis	p__Pseudomonadota	aminocoumarin antibiotic	aminocoumarin	1
MAG1216	d__Bacteria;p__Pseudomonadota;c__Gammaproteobacteria;o__Enterobacterales;f__Enterobacteriaceae;g__Proteus;s__Proteus mirabilis	p__Pseudomonadota	aminocoumarin antibiotic	aminocoumarin	1
MAG1216	d__Bacteria;p__Pseudomonadota;c__Gammaproteobacteria;o__Enterobacterales;f__Enterobacteriaceae;g__Proteus;s__Proteus mirabilis	p__Pseudomonadota	aminocoumarin antibiotic	aminocoumarin	1
MAG1216	d__Bacteria;p__Pseudomonadota;c__Gammaproteobacteria;o__Enterobacterales;f__Enterobacteriaceae;g__Proteus;s__Proteus mirabilis	p__Pseudomonadota	aminocoumarin antibiotic	aminocoumarin	1
MAG1145	d__Bacteria;p__Bacillota_A;c__Clostridia;o__Oscillospirales;f__Acutalibacteraceae;g__UMGS1491;s__Unclassified	p__Bacillota_A	aminocoumarin antibiotic	aminocoumarin	1
MAG1073	d__Bacteria;p__Bacillota_A;c__Clostridia;o__Lachnospirales;f__Lachnospiraceae;g__UBA11957;s__UBA11957 sp019420465	p__Bacillota_A	aminocoumarin antibiotic	aminocoumarin	1
MAG91	d__Bacteria;p__Actinomycetota;c__Actinomycetia;o__Mycobacteriales;f__Mycobacteriaceae;g__Corynebacterium;s__Corynebacterium stationis	p__Actinomycetota	aminocoumarin antibiotic;aminoglycoside antibiotic	Multidrug	1
MAG849	d__Bacteria;p__Bacillota_A;c__Clostridia;o__Oscillospirales;f__Ruminococcaceae;g__UMGS363;s__UMGS363 sp900550695	p__Bacillota_A	aminocoumarin antibiotic;aminoglycoside antibiotic	Multidrug	1
MAG717	d__Bacteria;p__Bacillota_A;c__Clostridia;o__Oscillospirales;f__Ruminococcaceae;g__Gemmiger;s__Unclassified	p__Bacillota_A	aminocoumarin antibiotic;aminoglycoside antibiotic	Multidrug	1
MAG626	d__Bacteria;p__Pseudomonadota;c__Gammaproteobacteria;o__Xanthomonadales;f__Xanthomonadaceae;g__Luteimonas_D;s__Unclassified	p__Pseudomonadota	aminocoumarin antibiotic;aminoglycoside antibiotic	Multidrug	1
MAG3691	d__Bacteria;p__Bacillota_A;c__Clostridia;o__Christensenellales;f__CAG-138;g__RUG472;s__RUG472 sp900545265	p__Bacillota_A	aminocoumarin antibiotic;aminoglycoside antibiotic	Multidrug	1
MAG3691	d__Bacteria;p__Bacillota_A;c__Clostridia;o__Christensenellales;f__CAG-138;g__RUG472;s__RUG472 sp900545265	p__Bacillota_A	aminocoumarin antibiotic;aminoglycoside antibiotic	Multidrug	1
MAG3433	d__Bacteria;p__Bacillota_A;c__Clostridia;o__Oscillospirales;f__Ruminococcaceae;g__UMGS363;s__UMGS363 sp900768245	p__Bacillota_A	aminocoumarin antibiotic;aminoglycoside antibiotic	Multidrug	1
MAG3205	d__Bacteria;p__Bacillota_A;c__Clostridia;o__Lachnospirales;f__Lachnospiraceae;g__UBA11957;s__UBA11957 sp019420465	p__Bacillota_A	aminocoumarin antibiotic;aminoglycoside antibiotic	Multidrug	1
MAG3204	d__Bacteria;p__Bacillota_A;c__Clostridia;o__Lachnospirales;f__Cellulosilyticaceae;g__Zhenhengia;s__Zhenhengia yiwuensis	p__Bacillota_A	aminocoumarin antibiotic;aminoglycoside antibiotic	Multidrug	1
MAG3204	d__Bacteria;p__Bacillota_A;c__Clostridia;o__Lachnospirales;f__Cellulosilyticaceae;g__Zhenhengia;s__Zhenhengia yiwuensis	p__Bacillota_A	aminocoumarin antibiotic;aminoglycoside antibiotic	Multidrug	1
MAG289	d__Bacteria;p__Actinomycetota;c__Coriobacteriia;o__Coriobacteriales;f__Eggerthellaceae;g__Aphodovivens;s__Unclassified	p__Actinomycetota	aminocoumarin antibiotic;aminoglycoside antibiotic	Multidrug	1
MAG2818	d__Bacteria;p__Bacillota_A;c__Clostridia;o__Lachnospirales;f__Lachnospiraceae;g__UBA11957;s__UBA11957 sp019420465	p__Bacillota_A	aminocoumarin antibiotic;aminoglycoside antibiotic	Multidrug	1
MAG2677	d__Bacteria;p__Bacillota_A;c__Clostridia;o__Lachnospirales;f__Cellulosilyticaceae;g__Cellulosilyticum;s__Cellulosilyticum sp019418225	p__Bacillota_A	aminocoumarin antibiotic;aminoglycoside antibiotic	Multidrug	1
MAG2478	d__Bacteria;p__Bacillota_C;c__Negativicutes;o__Acidaminococcales;f__Acidaminococcaceae;g__CAG-266;s__CAG-266 sp000436095	p__Bacillota_C	aminocoumarin antibiotic;aminoglycoside antibiotic	Multidrug	1
MAG2417	d__Bacteria;p__Bacillota_C;c__Negativicutes;o__Veillonellales;f__Dialisteraceae;g__Dialister;s__Dialister sp900543165	p__Bacillota_C	aminocoumarin antibiotic;aminoglycoside antibiotic	Multidrug	1
MAG2343	d__Bacteria;p__Bacillota;c__Bacilli;o__Lactobacillales;f__Lactobacillaceae;g__Limosilactobacillus;s__Limosilactobacillus reuteri	p__Bacillota	aminocoumarin antibiotic;aminoglycoside antibiotic	Multidrug	1
MAG2342	d__Bacteria;p__Bacillota_A;c__Clostridia;o__Oscillospirales;f__Ruminococcaceae;g__UBA5884;s__UBA5884 sp018376535	p__Bacillota_A	aminocoumarin antibiotic;aminoglycoside antibiotic	Multidrug	1
MAG1550	d__Bacteria;p__Bacillota_A;c__Clostridia;o__TANB77;f__CAG-508;g__CAG-452;s__CAG-452 sp934167165	p__Bacillota_A	aminocoumarin antibiotic;aminoglycoside antibiotic	Multidrug	1
MAG149	d__Bacteria;p__Bacillota_A;c__Clostridia;o__Oscillospirales;f__Oscillospiraceae;g__HGM13006;s__Unclassified	p__Bacillota_A	aminocoumarin antibiotic;aminoglycoside antibiotic	Multidrug	1
MAG149	d__Bacteria;p__Bacillota_A;c__Clostridia;o__Oscillospirales;f__Oscillospiraceae;g__HGM13006;s__Unclassified	p__Bacillota_A	aminocoumarin antibiotic;aminoglycoside antibiotic	Multidrug	1
MAG1216	d__Bacteria;p__Pseudomonadota;c__Gammaproteobacteria;o__Enterobacterales;f__Enterobacteriaceae;g__Proteus;s__Proteus mirabilis	p__Pseudomonadota	aminocoumarin antibiotic;aminoglycoside antibiotic	Multidrug	2
MAG1216	d__Bacteria;p__Pseudomonadota;c__Gammaproteobacteria;o__Enterobacterales;f__Enterobacteriaceae;g__Proteus;s__Proteus mirabilis	p__Pseudomonadota	aminocoumarin antibiotic;aminoglycoside antibiotic	Multidrug	2
MAG1216	d__Bacteria;p__Pseudomonadota;c__Gammaproteobacteria;o__Enterobacterales;f__Enterobacteriaceae;g__Proteus;s__Proteus mirabilis	p__Pseudomonadota	aminocoumarin antibiotic;aminoglycoside antibiotic	Multidrug	1
MAG1172	d__Bacteria;p__Bacillota_A;c__Clostridia;o__Oscillospirales;f__Ruminococcaceae;g__Ruminococcus;s__Ruminococcus sp002438605	p__Bacillota_A	aminocoumarin antibiotic;aminoglycoside antibiotic	Multidrug	1
MAG1145	d__Bacteria;p__Bacillota_A;c__Clostridia;o__Oscillospirales;f__Acutalibacteraceae;g__UMGS1491;s__Unclassified	p__Bacillota_A	aminocoumarin antibiotic;aminoglycoside antibiotic	Multidrug	1
MAG1073	d__Bacteria;p__Bacillota_A;c__Clostridia;o__Lachnospirales;f__Lachnospiraceae;g__UBA11957;s__UBA11957 sp019420465	p__Bacillota_A	aminocoumarin antibiotic;aminoglycoside antibiotic	Multidrug	1
MAG176	d__Bacteria;p__Verrucomicrobiota;c__Verrucomicrobiae;o__Verrucomicrobiales;f__Akkermansiaceae;g__Akkermansia;s__Akkermansia sp004167605	p__Verrucomicrobiota	aminocoumarin antibiotic;aminoglycoside antibiotic;carbapenem;cephalosporin;cephamycin;diaminopyrimidine antibiotic;disinfecting agents and antiseptics;fluoroquinolone antibiotic;macrolide antibiotic;monobactam;penam;penem;peptide antibiotic;phenicol antibiotic;sulfonamide antibiotic;tetracycline antibiotic	Multidrug	1
MAG849	d__Bacteria;p__Bacillota_A;c__Clostridia;o__Oscillospirales;f__Ruminococcaceae;g__UMGS363;s__UMGS363 sp900550695	p__Bacillota_A	aminocoumarin antibiotic;aminoglycoside antibiotic;carbapenem;cephalosporin;cephamycin;diaminopyrimidine antibiotic;fluoroquinolone antibiotic;macrolide antibiotic;monobactam;penam;penem;peptide antibiotic;phenicol antibiotic;sulfonamide antibiotic;tetracycline antibiotic	Multidrug	1
MAG74	d__Bacteria;p__Pseudomonadota;c__Alphaproteobacteria;o__Rhodobacterales;f__Rhodobacteraceae;g__Paracoccus;s__Unclassified	p__Pseudomonadota	aminocoumarin antibiotic;aminoglycoside antibiotic;carbapenem;cephalosporin;cephamycin;diaminopyrimidine antibiotic;fluoroquinolone antibiotic;macrolide antibiotic;monobactam;penam;penem;peptide antibiotic;phenicol antibiotic;sulfonamide antibiotic;tetracycline antibiotic	Multidrug	3
MAG1497	d__Bacteria;p__Patescibacteria;c__Saccharimonadia;o__Saccharimonadales;f__Saccharimonadaceae;g__SZUA-359;s__Unclassified	p__Patescibacteria	aminocoumarin antibiotic;aminoglycoside antibiotic;carbapenem;cephalosporin;cephamycin;diaminopyrimidine antibiotic;fluoroquinolone antibiotic;macrolide antibiotic;monobactam;penam;penem;peptide antibiotic;phenicol antibiotic;sulfonamide antibiotic;tetracycline antibiotic	Multidrug	1
MAG1216	d__Bacteria;p__Pseudomonadota;c__Gammaproteobacteria;o__Enterobacterales;f__Enterobacteriaceae;g__Proteus;s__Proteus mirabilis	p__Pseudomonadota	aminocoumarin antibiotic;aminoglycoside antibiotic;carbapenem;cephalosporin;cephamycin;diaminopyrimidine antibiotic;fluoroquinolone antibiotic;macrolide antibiotic;monobactam;penam;penem;peptide antibiotic;phenicol antibiotic;sulfonamide antibiotic;tetracycline antibiotic	Multidrug	1
MAG1216	d__Bacteria;p__Pseudomonadota;c__Gammaproteobacteria;o__Enterobacterales;f__Enterobacteriaceae;g__Proteus;s__Proteus mirabilis	p__Pseudomonadota	aminocoumarin antibiotic;aminoglycoside antibiotic;carbapenem;cephalosporin;cephamycin;disinfecting agents and antiseptics;fluoroquinolone antibiotic;glycylcycline;macrolide antibiotic;penam;penem;peptide antibiotic;phenicol antibiotic;rifamycin antibiotic;tetracycline antibiotic	Multidrug	2
MAG74	d__Bacteria;p__Pseudomonadota;c__Alphaproteobacteria;o__Rhodobacterales;f__Rhodobacteraceae;g__Paracoccus;s__Unclassified	p__Pseudomonadota	aminocoumarin antibiotic;aminoglycoside antibiotic;cephalosporin;diaminopyrimidine antibiotic;fluoroquinolone antibiotic;macrolide antibiotic;penam;phenicol antibiotic;tetracycline antibiotic	Multidrug	1
MAG3262	d__Bacteria;p__Cyanobacteriota;c__Vampirovibrionia;o__Gastranaerophilales;f__Gastranaerophilaceae;g__Zag111;s__Zag111 sp002103105	p__Cyanobacteriota	aminocoumarin antibiotic;aminoglycoside antibiotic;cephalosporin;diaminopyrimidine antibiotic;fluoroquinolone antibiotic;macrolide antibiotic;penam;phenicol antibiotic;tetracycline antibiotic	Multidrug	1
MAG2569	d__Bacteria;p__Verrucomicrobiota;c__Verrucomicrobiae;o__Verrucomicrobiales;f__Akkermansiaceae;g__Akkermansia;s__Akkermansia intestinavium	p__Verrucomicrobiota	aminocoumarin antibiotic;aminoglycoside antibiotic;cephalosporin;diaminopyrimidine antibiotic;fluoroquinolone antibiotic;macrolide antibiotic;penam;phenicol antibiotic;tetracycline antibiotic	Multidrug	1
MAG849	d__Bacteria;p__Bacillota_A;c__Clostridia;o__Oscillospirales;f__Ruminococcaceae;g__UMGS363;s__UMGS363 sp900550695	p__Bacillota_A	aminocoumarin antibiotic;carbapenem;cephalosporin;cephamycin;diaminopyrimidine antibiotic;fluoroquinolone antibiotic;macrolide antibiotic;monobactam;penam;penem;peptide antibiotic;phenicol antibiotic;sulfonamide antibiotic;tetracycline antibiotic	Multidrug	1
MAG626	d__Bacteria;p__Pseudomonadota;c__Gammaproteobacteria;o__Xanthomonadales;f__Xanthomonadaceae;g__Luteimonas_D;s__Unclassified	p__Pseudomonadota	aminocoumarin antibiotic;carbapenem;cephalosporin;cephamycin;diaminopyrimidine antibiotic;fluoroquinolone antibiotic;macrolide antibiotic;monobactam;penam;penem;peptide antibiotic;phenicol antibiotic;sulfonamide antibiotic;tetracycline antibiotic	Multidrug	2
MAG1911	d__Bacteria;p__Bacteroidota;c__Bacteroidia;o__Bacteroidales;f__Bacteroidaceae;g__Alloprevotella;s__Alloprevotella sp000437675	p__Bacteroidota	aminocoumarin antibiotic;carbapenem;cephalosporin;cephamycin;diaminopyrimidine antibiotic;fluoroquinolone antibiotic;macrolide antibiotic;monobactam;penam;penem;peptide antibiotic;phenicol antibiotic;sulfonamide antibiotic;tetracycline antibiotic	Multidrug	1
MAG1680	d__Bacteria;p__Bacteroidota;c__Bacteroidia;o__Bacteroidales;f__Bacteroidaceae;g__Alloprevotella;s__Alloprevotella sp000437675	p__Bacteroidota	aminocoumarin antibiotic;carbapenem;cephalosporin;cephamycin;diaminopyrimidine antibiotic;fluoroquinolone antibiotic;macrolide antibiotic;monobactam;penam;penem;peptide antibiotic;phenicol antibiotic;sulfonamide antibiotic;tetracycline antibiotic	Multidrug	1
MAG1259	d__Bacteria;p__Actinomycetota;c__Actinomycetia;o__Actinomycetales;f__Dermabacteraceae;g__Brachybacterium;s__Unclassified	p__Actinomycetota	aminocoumarin antibiotic;carbapenem;cephalosporin;cephamycin;diaminopyrimidine antibiotic;fluoroquinolone antibiotic;macrolide antibiotic;monobactam;penam;penem;peptide antibiotic;phenicol antibiotic;sulfonamide antibiotic;tetracycline antibiotic	Multidrug	2
MAG1216	d__Bacteria;p__Pseudomonadota;c__Gammaproteobacteria;o__Enterobacterales;f__Enterobacteriaceae;g__Proteus;s__Proteus mirabilis	p__Pseudomonadota	aminocoumarin antibiotic;carbapenem;cephalosporin;cephamycin;diaminopyrimidine antibiotic;fluoroquinolone antibiotic;macrolide antibiotic;monobactam;penam;penem;peptide antibiotic;phenicol antibiotic;sulfonamide antibiotic;tetracycline antibiotic	Multidrug	1
MAG1216	d__Bacteria;p__Pseudomonadota;c__Gammaproteobacteria;o__Enterobacterales;f__Enterobacteriaceae;g__Proteus;s__Proteus mirabilis	p__Pseudomonadota	aminocoumarin antibiotic;carbapenem;cephalosporin;cephamycin;diaminopyrimidine antibiotic;fluoroquinolone antibiotic;macrolide antibiotic;monobactam;penam;penem;peptide antibiotic;phenicol antibiotic;sulfonamide antibiotic;tetracycline antibiotic	Multidrug	1
MAG626	d__Bacteria;p__Pseudomonadota;c__Gammaproteobacteria;o__Xanthomonadales;f__Xanthomonadaceae;g__Luteimonas_D;s__Unclassified	p__Pseudomonadota	aminocoumarin antibiotic;carbapenem;peptide antibiotic;rifamycin antibiotic	Multidrug	1
MAG1216	d__Bacteria;p__Pseudomonadota;c__Gammaproteobacteria;o__Enterobacterales;f__Enterobacteriaceae;g__Proteus;s__Proteus mirabilis	p__Pseudomonadota	aminocoumarin antibiotic;carbapenem;peptide antibiotic;rifamycin antibiotic	Multidrug	1
MAG91	d__Bacteria;p__Actinomycetota;c__Actinomycetia;o__Mycobacteriales;f__Mycobacteriaceae;g__Corynebacterium;s__Corynebacterium stationis	p__Actinomycetota	aminocoumarin antibiotic;fluoroquinolone antibiotic	Multidrug	1
MAG876	d__Bacteria;p__Bacillota_A;c__Clostridia;o__UMGS1810;f__UMGS1810;g__RGIG8748;s__RGIG8748 sp934500705	p__Bacillota_A	aminocoumarin antibiotic;fluoroquinolone antibiotic	Multidrug	2
MAG876	d__Bacteria;p__Bacillota_A;c__Clostridia;o__UMGS1810;f__UMGS1810;g__RGIG8748;s__RGIG8748 sp934500705	p__Bacillota_A	aminocoumarin antibiotic;fluoroquinolone antibiotic	Multidrug	1
MAG849	d__Bacteria;p__Bacillota_A;c__Clostridia;o__Oscillospirales;f__Ruminococcaceae;g__UMGS363;s__UMGS363 sp900550695	p__Bacillota_A	aminocoumarin antibiotic;fluoroquinolone antibiotic	Multidrug	2
MAG717	d__Bacteria;p__Bacillota_A;c__Clostridia;o__Oscillospirales;f__Ruminococcaceae;g__Gemmiger;s__Unclassified	p__Bacillota_A	aminocoumarin antibiotic;fluoroquinolone antibiotic	Multidrug	1
MAG688	d__Bacteria;p__Bacillota_A;c__Clostridia;o__Oscillospirales;f__Ruminococcaceae;g__Ruminococcus_C;s__Ruminococcus_C sp000437255	p__Bacillota_A	aminocoumarin antibiotic;fluoroquinolone antibiotic	Multidrug	1
MAG626	d__Bacteria;p__Pseudomonadota;c__Gammaproteobacteria;o__Xanthomonadales;f__Xanthomonadaceae;g__Luteimonas_D;s__Unclassified	p__Pseudomonadota	aminocoumarin antibiotic;fluoroquinolone antibiotic	Multidrug	1
MAG626	d__Bacteria;p__Pseudomonadota;c__Gammaproteobacteria;o__Xanthomonadales;f__Xanthomonadaceae;g__Luteimonas_D;s__Unclassified	p__Pseudomonadota	aminocoumarin antibiotic;fluoroquinolone antibiotic	Multidrug	1
MAG428	d__Bacteria;p__Cyanobacteriota;c__Vampirovibrionia;o__Gastranaerophilales;f__Gastranaerophilaceae;g__Zag111;s__Zag111 sp002103105	p__Cyanobacteriota	aminocoumarin antibiotic;fluoroquinolone antibiotic	Multidrug	1
MAG3691	d__Bacteria;p__Bacillota_A;c__Clostridia;o__Christensenellales;f__CAG-138;g__RUG472;s__RUG472 sp900545265	p__Bacillota_A	aminocoumarin antibiotic;fluoroquinolone antibiotic	Multidrug	2
MAG3601	d__Bacteria;p__Bacillota_A;c__Clostridia;o__Tissierellales;f__Peptoniphilaceae;g__Unclassified;s__Unclassified	p__Bacillota_A	aminocoumarin antibiotic;fluoroquinolone antibiotic	Multidrug	1
MAG3433	d__Bacteria;p__Bacillota_A;c__Clostridia;o__Oscillospirales;f__Ruminococcaceae;g__UMGS363;s__UMGS363 sp900768245	p__Bacillota_A	aminocoumarin antibiotic;fluoroquinolone antibiotic	Multidrug	1
MAG3262	d__Bacteria;p__Cyanobacteriota;c__Vampirovibrionia;o__Gastranaerophilales;f__Gastranaerophilaceae;g__Zag111;s__Zag111 sp002103105	p__Cyanobacteriota	aminocoumarin antibiotic;fluoroquinolone antibiotic	Multidrug	1
MAG3251	d__Bacteria;p__Bacillota_A;c__Clostridia;o__Oscillospirales;f__Oscillospiraceae;g__Evtepia;s__Evtepia faecavium	p__Bacillota_A	aminocoumarin antibiotic;fluoroquinolone antibiotic	Multidrug	2
MAG3205	d__Bacteria;p__Bacillota_A;c__Clostridia;o__Lachnospirales;f__Lachnospiraceae;g__UBA11957;s__UBA11957 sp019420465	p__Bacillota_A	aminocoumarin antibiotic;fluoroquinolone antibiotic	Multidrug	1
MAG3204	d__Bacteria;p__Bacillota_A;c__Clostridia;o__Lachnospirales;f__Cellulosilyticaceae;g__Zhenhengia;s__Zhenhengia yiwuensis	p__Bacillota_A	aminocoumarin antibiotic;fluoroquinolone antibiotic	Multidrug	1
MAG3204	d__Bacteria;p__Bacillota_A;c__Clostridia;o__Lachnospirales;f__Cellulosilyticaceae;g__Zhenhengia;s__Zhenhengia yiwuensis	p__Bacillota_A	aminocoumarin antibiotic;fluoroquinolone antibiotic	Multidrug	1
MAG3204	d__Bacteria;p__Bacillota_A;c__Clostridia;o__Lachnospirales;f__Cellulosilyticaceae;g__Zhenhengia;s__Zhenhengia yiwuensis	p__Bacillota_A	aminocoumarin antibiotic;fluoroquinolone antibiotic	Multidrug	1
MAG3008	d__Bacteria;p__Bacillota_A;c__Clostridia;o__TANB77;f__CAG-508;g__CAG-273;s__CAG-273 sp000438355	p__Bacillota_A	aminocoumarin antibiotic;fluoroquinolone antibiotic	Multidrug	1
MAG2951	d__Bacteria;p__Bacillota_A;c__Clostridia;o__Christensenellales;f__CAG-74;g__SFTH01;s__SFTH01 sp934670175	p__Bacillota_A	aminocoumarin antibiotic;fluoroquinolone antibiotic	Multidrug	2
MAG2903	d__Bacteria;p__Bacillota_A;c__Clostridia;o__Christensenellales;f__CAG-138;g__PeH17;s__PeH17 sp004556165	p__Bacillota_A	aminocoumarin antibiotic;fluoroquinolone antibiotic	Multidrug	2
MAG2818	d__Bacteria;p__Bacillota_A;c__Clostridia;o__Lachnospirales;f__Lachnospiraceae;g__UBA11957;s__UBA11957 sp019420465	p__Bacillota_A	aminocoumarin antibiotic;fluoroquinolone antibiotic	Multidrug	3
MAG2677	d__Bacteria;p__Bacillota_A;c__Clostridia;o__Lachnospirales;f__Cellulosilyticaceae;g__Cellulosilyticum;s__Cellulosilyticum sp019418225	p__Bacillota_A	aminocoumarin antibiotic;fluoroquinolone antibiotic	Multidrug	2
MAG2569	d__Bacteria;p__Verrucomicrobiota;c__Verrucomicrobiae;o__Verrucomicrobiales;f__Akkermansiaceae;g__Akkermansia;s__Akkermansia intestinavium	p__Verrucomicrobiota	aminocoumarin antibiotic;fluoroquinolone antibiotic	Multidrug	2
MAG2478	d__Bacteria;p__Bacillota_C;c__Negativicutes;o__Acidaminococcales;f__Acidaminococcaceae;g__CAG-266;s__CAG-266 sp000436095	p__Bacillota_C	aminocoumarin antibiotic;fluoroquinolone antibiotic	Multidrug	3
MAG2417	d__Bacteria;p__Bacillota_C;c__Negativicutes;o__Veillonellales;f__Dialisteraceae;g__Dialister;s__Dialister sp900543165	p__Bacillota_C	aminocoumarin antibiotic;fluoroquinolone antibiotic	Multidrug	1
MAG2342	d__Bacteria;p__Bacillota_A;c__Clostridia;o__Oscillospirales;f__Ruminococcaceae;g__UBA5884;s__UBA5884 sp018376535	p__Bacillota_A	aminocoumarin antibiotic;fluoroquinolone antibiotic	Multidrug	2
MAG2073	d__Bacteria;p__Cyanobacteriota;c__Vampirovibrionia;o__Gastranaerophilales;f__Gastranaerophilaceae;g__UBA6984;s__UBA6984 sp900550295	p__Cyanobacteriota	aminocoumarin antibiotic;fluoroquinolone antibiotic	Multidrug	1
MAG1911	d__Bacteria;p__Bacteroidota;c__Bacteroidia;o__Bacteroidales;f__Bacteroidaceae;g__Alloprevotella;s__Alloprevotella sp000437675	p__Bacteroidota	aminocoumarin antibiotic;fluoroquinolone antibiotic	Multidrug	2
MAG1889	d__Bacteria;p__Cyanobacteriota;c__Vampirovibrionia;o__Gastranaerophilales;f__Gastranaerophilaceae;g__Zag111;s__Zag111 sp002103105	p__Cyanobacteriota	aminocoumarin antibiotic;fluoroquinolone antibiotic	Multidrug	1
MAG1862	d__Bacteria;p__Bacillota_A;c__Clostridia;o__Tissierellales;f__Peptoniphilaceae;g__Unclassified;s__Unclassified	p__Bacillota_A	aminocoumarin antibiotic;fluoroquinolone antibiotic	Multidrug	1
MAG176	d__Bacteria;p__Verrucomicrobiota;c__Verrucomicrobiae;o__Verrucomicrobiales;f__Akkermansiaceae;g__Akkermansia;s__Akkermansia sp004167605	p__Verrucomicrobiota	aminocoumarin antibiotic;fluoroquinolone antibiotic	Multidrug	1
MAG176	d__Bacteria;p__Verrucomicrobiota;c__Verrucomicrobiae;o__Verrucomicrobiales;f__Akkermansiaceae;g__Akkermansia;s__Akkermansia sp004167605	p__Verrucomicrobiota	aminocoumarin antibiotic;fluoroquinolone antibiotic	Multidrug	1
MAG1680	d__Bacteria;p__Bacteroidota;c__Bacteroidia;o__Bacteroidales;f__Bacteroidaceae;g__Alloprevotella;s__Alloprevotella sp000437675	p__Bacteroidota	aminocoumarin antibiotic;fluoroquinolone antibiotic	Multidrug	2
MAG1550	d__Bacteria;p__Bacillota_A;c__Clostridia;o__TANB77;f__CAG-508;g__CAG-452;s__CAG-452 sp934167165	p__Bacillota_A	aminocoumarin antibiotic;fluoroquinolone antibiotic	Multidrug	1
MAG152	d__Bacteria;p__Cyanobacteriota;c__Vampirovibrionia;o__Gastranaerophilales;f__Gastranaerophilaceae;g__UMGS1477;s__UMGS1477 sp900761525	p__Cyanobacteriota	aminocoumarin antibiotic;fluoroquinolone antibiotic	Multidrug	1
MAG1497	d__Bacteria;p__Patescibacteria;c__Saccharimonadia;o__Saccharimonadales;f__Saccharimonadaceae;g__SZUA-359;s__Unclassified	p__Patescibacteria	aminocoumarin antibiotic;fluoroquinolone antibiotic	Multidrug	1
MAG149	d__Bacteria;p__Bacillota_A;c__Clostridia;o__Oscillospirales;f__Oscillospiraceae;g__HGM13006;s__Unclassified	p__Bacillota_A	aminocoumarin antibiotic;fluoroquinolone antibiotic	Multidrug	2
MAG1259	d__Bacteria;p__Actinomycetota;c__Actinomycetia;o__Actinomycetales;f__Dermabacteraceae;g__Brachybacterium;s__Unclassified	p__Actinomycetota	aminocoumarin antibiotic;fluoroquinolone antibiotic	Multidrug	1
MAG1216	d__Bacteria;p__Pseudomonadota;c__Gammaproteobacteria;o__Enterobacterales;f__Enterobacteriaceae;g__Proteus;s__Proteus mirabilis	p__Pseudomonadota	aminocoumarin antibiotic;fluoroquinolone antibiotic	Multidrug	1
MAG1172	d__Bacteria;p__Bacillota_A;c__Clostridia;o__Oscillospirales;f__Ruminococcaceae;g__Ruminococcus;s__Ruminococcus sp002438605	p__Bacillota_A	aminocoumarin antibiotic;fluoroquinolone antibiotic	Multidrug	2
MAG1145	d__Bacteria;p__Bacillota_A;c__Clostridia;o__Oscillospirales;f__Acutalibacteraceae;g__UMGS1491;s__Unclassified	p__Bacillota_A	aminocoumarin antibiotic;fluoroquinolone antibiotic	Multidrug	2
MAG289	d__Bacteria;p__Actinomycetota;c__Coriobacteriia;o__Coriobacteriales;f__Eggerthellaceae;g__Aphodovivens;s__Unclassified	p__Actinomycetota	aminocoumarin antibiotic;macrolide antibiotic	Multidrug	1
MAG1216	d__Bacteria;p__Pseudomonadota;c__Gammaproteobacteria;o__Enterobacterales;f__Enterobacteriaceae;g__Proteus;s__Proteus mirabilis	p__Pseudomonadota	aminocoumarin antibiotic;macrolide antibiotic	Multidrug	1
MAG74	d__Bacteria;p__Pseudomonadota;c__Alphaproteobacteria;o__Rhodobacterales;f__Rhodobacteraceae;g__Paracoccus;s__Unclassified	p__Pseudomonadota	aminocoumarin antibiotic;macrolide antibiotic;monobactam;tetracycline antibiotic	Multidrug	2
MAG626	d__Bacteria;p__Pseudomonadota;c__Gammaproteobacteria;o__Xanthomonadales;f__Xanthomonadaceae;g__Luteimonas_D;s__Unclassified	p__Pseudomonadota	aminocoumarin antibiotic;macrolide antibiotic;monobactam;tetracycline antibiotic	Multidrug	2
MAG626	d__Bacteria;p__Pseudomonadota;c__Gammaproteobacteria;o__Xanthomonadales;f__Xanthomonadaceae;g__Luteimonas_D;s__Unclassified	p__Pseudomonadota	aminocoumarin antibiotic;macrolide antibiotic;monobactam;tetracycline antibiotic	Multidrug	2
MAG3691	d__Bacteria;p__Bacillota_A;c__Clostridia;o__Christensenellales;f__CAG-138;g__RUG472;s__RUG472 sp900545265	p__Bacillota_A	aminocoumarin antibiotic;macrolide antibiotic;monobactam;tetracycline antibiotic	Multidrug	1
MAG2478	d__Bacteria;p__Bacillota_C;c__Negativicutes;o__Acidaminococcales;f__Acidaminococcaceae;g__CAG-266;s__CAG-266 sp000436095	p__Bacillota_C	aminocoumarin antibiotic;macrolide antibiotic;monobactam;tetracycline antibiotic	Multidrug	1
MAG91	d__Bacteria;p__Actinomycetota;c__Actinomycetia;o__Mycobacteriales;f__Mycobacteriaceae;g__Corynebacterium;s__Corynebacterium stationis	p__Actinomycetota	aminoglycoside antibiotic	aminoglycoside	1
MAG91	d__Bacteria;p__Actinomycetota;c__Actinomycetia;o__Mycobacteriales;f__Mycobacteriaceae;g__Corynebacterium;s__Corynebacterium stationis	p__Actinomycetota	aminoglycoside antibiotic	aminoglycoside	1
MAG91	d__Bacteria;p__Actinomycetota;c__Actinomycetia;o__Mycobacteriales;f__Mycobacteriaceae;g__Corynebacterium;s__Corynebacterium stationis	p__Actinomycetota	aminoglycoside antibiotic	aminoglycoside	1
MAG91	d__Bacteria;p__Actinomycetota;c__Actinomycetia;o__Mycobacteriales;f__Mycobacteriaceae;g__Corynebacterium;s__Corynebacterium stationis	p__Actinomycetota	aminoglycoside antibiotic	aminoglycoside	1
MAG91	d__Bacteria;p__Actinomycetota;c__Actinomycetia;o__Mycobacteriales;f__Mycobacteriaceae;g__Corynebacterium;s__Corynebacterium stationis	p__Actinomycetota	aminoglycoside antibiotic	aminoglycoside	1
MAG876	d__Bacteria;p__Bacillota_A;c__Clostridia;o__UMGS1810;f__UMGS1810;g__RGIG8748;s__RGIG8748 sp934500705	p__Bacillota_A	aminoglycoside antibiotic	aminoglycoside	1
MAG876	d__Bacteria;p__Bacillota_A;c__Clostridia;o__UMGS1810;f__UMGS1810;g__RGIG8748;s__RGIG8748 sp934500705	p__Bacillota_A	aminoglycoside antibiotic	aminoglycoside	1
MAG864	d__Archaea;p__Methanobacteriota;c__Methanobacteria;o__Methanobacteriales;f__Methanobacteriaceae;g__Methanosphaera;s__Methanosphaera cuniculi	p__Methanobacteriota	aminoglycoside antibiotic	aminoglycoside	1
MAG849	d__Bacteria;p__Bacillota_A;c__Clostridia;o__Oscillospirales;f__Ruminococcaceae;g__UMGS363;s__UMGS363 sp900550695	p__Bacillota_A	aminoglycoside antibiotic	aminoglycoside	1
MAG849	d__Bacteria;p__Bacillota_A;c__Clostridia;o__Oscillospirales;f__Ruminococcaceae;g__UMGS363;s__UMGS363 sp900550695	p__Bacillota_A	aminoglycoside antibiotic	aminoglycoside	1
MAG849	d__Bacteria;p__Bacillota_A;c__Clostridia;o__Oscillospirales;f__Ruminococcaceae;g__UMGS363;s__UMGS363 sp900550695	p__Bacillota_A	aminoglycoside antibiotic	aminoglycoside	2
MAG827	d__Bacteria;p__Bacillota_A;c__Clostridia;o__TANB77;f__CAG-508;g__CAG-245;s__CAG-245 sp900552135	p__Bacillota_A	aminoglycoside antibiotic	aminoglycoside	1
MAG827	d__Bacteria;p__Bacillota_A;c__Clostridia;o__TANB77;f__CAG-508;g__CAG-245;s__CAG-245 sp900552135	p__Bacillota_A	aminoglycoside antibiotic	aminoglycoside	1
MAG827	d__Bacteria;p__Bacillota_A;c__Clostridia;o__TANB77;f__CAG-508;g__CAG-245;s__CAG-245 sp900552135	p__Bacillota_A	aminoglycoside antibiotic	aminoglycoside	1
MAG827	d__Bacteria;p__Bacillota_A;c__Clostridia;o__TANB77;f__CAG-508;g__CAG-245;s__CAG-245 sp900552135	p__Bacillota_A	aminoglycoside antibiotic	aminoglycoside	1
MAG74	d__Bacteria;p__Pseudomonadota;c__Alphaproteobacteria;o__Rhodobacterales;f__Rhodobacteraceae;g__Paracoccus;s__Unclassified	p__Pseudomonadota	aminoglycoside antibiotic	aminoglycoside	1
MAG74	d__Bacteria;p__Pseudomonadota;c__Alphaproteobacteria;o__Rhodobacterales;f__Rhodobacteraceae;g__Paracoccus;s__Unclassified	p__Pseudomonadota	aminoglycoside antibiotic	aminoglycoside	1
MAG74	d__Bacteria;p__Pseudomonadota;c__Alphaproteobacteria;o__Rhodobacterales;f__Rhodobacteraceae;g__Paracoccus;s__Unclassified	p__Pseudomonadota	aminoglycoside antibiotic	aminoglycoside	1
MAG74	d__Bacteria;p__Pseudomonadota;c__Alphaproteobacteria;o__Rhodobacterales;f__Rhodobacteraceae;g__Paracoccus;s__Unclassified	p__Pseudomonadota	aminoglycoside antibiotic	aminoglycoside	2
MAG74	d__Bacteria;p__Pseudomonadota;c__Alphaproteobacteria;o__Rhodobacterales;f__Rhodobacteraceae;g__Paracoccus;s__Unclassified	p__Pseudomonadota	aminoglycoside antibiotic	aminoglycoside	1
MAG74	d__Bacteria;p__Pseudomonadota;c__Alphaproteobacteria;o__Rhodobacterales;f__Rhodobacteraceae;g__Paracoccus;s__Unclassified	p__Pseudomonadota	aminoglycoside antibiotic	aminoglycoside	1
MAG74	d__Bacteria;p__Pseudomonadota;c__Alphaproteobacteria;o__Rhodobacterales;f__Rhodobacteraceae;g__Paracoccus;s__Unclassified	p__Pseudomonadota	aminoglycoside antibiotic	aminoglycoside	1
MAG717	d__Bacteria;p__Bacillota_A;c__Clostridia;o__Oscillospirales;f__Ruminococcaceae;g__Gemmiger;s__Unclassified	p__Bacillota_A	aminoglycoside antibiotic	aminoglycoside	1
MAG717	d__Bacteria;p__Bacillota_A;c__Clostridia;o__Oscillospirales;f__Ruminococcaceae;g__Gemmiger;s__Unclassified	p__Bacillota_A	aminoglycoside antibiotic	aminoglycoside	1
MAG717	d__Bacteria;p__Bacillota_A;c__Clostridia;o__Oscillospirales;f__Ruminococcaceae;g__Gemmiger;s__Unclassified	p__Bacillota_A	aminoglycoside antibiotic	aminoglycoside	1
MAG717	d__Bacteria;p__Bacillota_A;c__Clostridia;o__Oscillospirales;f__Ruminococcaceae;g__Gemmiger;s__Unclassified	p__Bacillota_A	aminoglycoside antibiotic	aminoglycoside	1
MAG700	d__Bacteria;p__Bacillota;c__Bacilli;o__Lactobacillales;f__Aerococcaceae;g__Dolosicoccus;s__Unclassified	p__Bacillota	aminoglycoside antibiotic	aminoglycoside	1
MAG700	d__Bacteria;p__Bacillota;c__Bacilli;o__Lactobacillales;f__Aerococcaceae;g__Dolosicoccus;s__Unclassified	p__Bacillota	aminoglycoside antibiotic	aminoglycoside	1
MAG700	d__Bacteria;p__Bacillota;c__Bacilli;o__Lactobacillales;f__Aerococcaceae;g__Dolosicoccus;s__Unclassified	p__Bacillota	aminoglycoside antibiotic	aminoglycoside	1
MAG700	d__Bacteria;p__Bacillota;c__Bacilli;o__Lactobacillales;f__Aerococcaceae;g__Dolosicoccus;s__Unclassified	p__Bacillota	aminoglycoside antibiotic	aminoglycoside	1
MAG700	d__Bacteria;p__Bacillota;c__Bacilli;o__Lactobacillales;f__Aerococcaceae;g__Dolosicoccus;s__Unclassified	p__Bacillota	aminoglycoside antibiotic	aminoglycoside	2
MAG688	d__Bacteria;p__Bacillota_A;c__Clostridia;o__Oscillospirales;f__Ruminococcaceae;g__Ruminococcus_C;s__Ruminococcus_C sp000437255	p__Bacillota_A	aminoglycoside antibiotic	aminoglycoside	1
MAG688	d__Bacteria;p__Bacillota_A;c__Clostridia;o__Oscillospirales;f__Ruminococcaceae;g__Ruminococcus_C;s__Ruminococcus_C sp000437255	p__Bacillota_A	aminoglycoside antibiotic	aminoglycoside	1
MAG688	d__Bacteria;p__Bacillota_A;c__Clostridia;o__Oscillospirales;f__Ruminococcaceae;g__Ruminococcus_C;s__Ruminococcus_C sp000437255	p__Bacillota_A	aminoglycoside antibiotic	aminoglycoside	1
MAG688	d__Bacteria;p__Bacillota_A;c__Clostridia;o__Oscillospirales;f__Ruminococcaceae;g__Ruminococcus_C;s__Ruminococcus_C sp000437255	p__Bacillota_A	aminoglycoside antibiotic	aminoglycoside	1
MAG626	d__Bacteria;p__Pseudomonadota;c__Gammaproteobacteria;o__Xanthomonadales;f__Xanthomonadaceae;g__Luteimonas_D;s__Unclassified	p__Pseudomonadota	aminoglycoside antibiotic	aminoglycoside	1
MAG626	d__Bacteria;p__Pseudomonadota;c__Gammaproteobacteria;o__Xanthomonadales;f__Xanthomonadaceae;g__Luteimonas_D;s__Unclassified	p__Pseudomonadota	aminoglycoside antibiotic	aminoglycoside	1
MAG626	d__Bacteria;p__Pseudomonadota;c__Gammaproteobacteria;o__Xanthomonadales;f__Xanthomonadaceae;g__Luteimonas_D;s__Unclassified	p__Pseudomonadota	aminoglycoside antibiotic	aminoglycoside	1
MAG626	d__Bacteria;p__Pseudomonadota;c__Gammaproteobacteria;o__Xanthomonadales;f__Xanthomonadaceae;g__Luteimonas_D;s__Unclassified	p__Pseudomonadota	aminoglycoside antibiotic	aminoglycoside	1
MAG428	d__Bacteria;p__Cyanobacteriota;c__Vampirovibrionia;o__Gastranaerophilales;f__Gastranaerophilaceae;g__Zag111;s__Zag111 sp002103105	p__Cyanobacteriota	aminoglycoside antibiotic	aminoglycoside	1
MAG428	d__Bacteria;p__Cyanobacteriota;c__Vampirovibrionia;o__Gastranaerophilales;f__Gastranaerophilaceae;g__Zag111;s__Zag111 sp002103105	p__Cyanobacteriota	aminoglycoside antibiotic	aminoglycoside	1
MAG428	d__Bacteria;p__Cyanobacteriota;c__Vampirovibrionia;o__Gastranaerophilales;f__Gastranaerophilaceae;g__Zag111;s__Zag111 sp002103105	p__Cyanobacteriota	aminoglycoside antibiotic	aminoglycoside	2
MAG428	d__Bacteria;p__Cyanobacteriota;c__Vampirovibrionia;o__Gastranaerophilales;f__Gastranaerophilaceae;g__Zag111;s__Zag111 sp002103105	p__Cyanobacteriota	aminoglycoside antibiotic	aminoglycoside	1
MAG420	d__Archaea;p__Methanobacteriota;c__Methanobacteria;o__Methanobacteriales;f__Methanobacteriaceae;g__Methanobrevibacter_A;s__Methanobrevibacter_A sp900766745	p__Methanobacteriota	aminoglycoside antibiotic	aminoglycoside	1
MAG420	d__Archaea;p__Methanobacteriota;c__Methanobacteria;o__Methanobacteriales;f__Methanobacteriaceae;g__Methanobrevibacter_A;s__Methanobrevibacter_A sp900766745	p__Methanobacteriota	aminoglycoside antibiotic	aminoglycoside	1
MAG3691	d__Bacteria;p__Bacillota_A;c__Clostridia;o__Christensenellales;f__CAG-138;g__RUG472;s__RUG472 sp900545265	p__Bacillota_A	aminoglycoside antibiotic	aminoglycoside	1
MAG3691	d__Bacteria;p__Bacillota_A;c__Clostridia;o__Christensenellales;f__CAG-138;g__RUG472;s__RUG472 sp900545265	p__Bacillota_A	aminoglycoside antibiotic	aminoglycoside	1
MAG3691	d__Bacteria;p__Bacillota_A;c__Clostridia;o__Christensenellales;f__CAG-138;g__RUG472;s__RUG472 sp900545265	p__Bacillota_A	aminoglycoside antibiotic	aminoglycoside	1
MAG3691	d__Bacteria;p__Bacillota_A;c__Clostridia;o__Christensenellales;f__CAG-138;g__RUG472;s__RUG472 sp900545265	p__Bacillota_A	aminoglycoside antibiotic	aminoglycoside	1
MAG3691	d__Bacteria;p__Bacillota_A;c__Clostridia;o__Christensenellales;f__CAG-138;g__RUG472;s__RUG472 sp900545265	p__Bacillota_A	aminoglycoside antibiotic	aminoglycoside	1
MAG3601	d__Bacteria;p__Bacillota_A;c__Clostridia;o__Tissierellales;f__Peptoniphilaceae;g__Unclassified;s__Unclassified	p__Bacillota_A	aminoglycoside antibiotic	aminoglycoside	1
MAG3601	d__Bacteria;p__Bacillota_A;c__Clostridia;o__Tissierellales;f__Peptoniphilaceae;g__Unclassified;s__Unclassified	p__Bacillota_A	aminoglycoside antibiotic	aminoglycoside	2
MAG3601	d__Bacteria;p__Bacillota_A;c__Clostridia;o__Tissierellales;f__Peptoniphilaceae;g__Unclassified;s__Unclassified	p__Bacillota_A	aminoglycoside antibiotic	aminoglycoside	1
MAG3601	d__Bacteria;p__Bacillota_A;c__Clostridia;o__Tissierellales;f__Peptoniphilaceae;g__Unclassified;s__Unclassified	p__Bacillota_A	aminoglycoside antibiotic	aminoglycoside	1
MAG3601	d__Bacteria;p__Bacillota_A;c__Clostridia;o__Tissierellales;f__Peptoniphilaceae;g__Unclassified;s__Unclassified	p__Bacillota_A	aminoglycoside antibiotic	aminoglycoside	2
MAG3433	d__Bacteria;p__Bacillota_A;c__Clostridia;o__Oscillospirales;f__Ruminococcaceae;g__UMGS363;s__UMGS363 sp900768245	p__Bacillota_A	aminoglycoside antibiotic	aminoglycoside	1
MAG3433	d__Bacteria;p__Bacillota_A;c__Clostridia;o__Oscillospirales;f__Ruminococcaceae;g__UMGS363;s__UMGS363 sp900768245	p__Bacillota_A	aminoglycoside antibiotic	aminoglycoside	1
MAG3433	d__Bacteria;p__Bacillota_A;c__Clostridia;o__Oscillospirales;f__Ruminococcaceae;g__UMGS363;s__UMGS363 sp900768245	p__Bacillota_A	aminoglycoside antibiotic	aminoglycoside	1
MAG3433	d__Bacteria;p__Bacillota_A;c__Clostridia;o__Oscillospirales;f__Ruminococcaceae;g__UMGS363;s__UMGS363 sp900768245	p__Bacillota_A	aminoglycoside antibiotic	aminoglycoside	1
MAG3433	d__Bacteria;p__Bacillota_A;c__Clostridia;o__Oscillospirales;f__Ruminococcaceae;g__UMGS363;s__UMGS363 sp900768245	p__Bacillota_A	aminoglycoside antibiotic	aminoglycoside	2
MAG3433	d__Bacteria;p__Bacillota_A;c__Clostridia;o__Oscillospirales;f__Ruminococcaceae;g__UMGS363;s__UMGS363 sp900768245	p__Bacillota_A	aminoglycoside antibiotic	aminoglycoside	1
MAG3433	d__Bacteria;p__Bacillota_A;c__Clostridia;o__Oscillospirales;f__Ruminococcaceae;g__UMGS363;s__UMGS363 sp900768245	p__Bacillota_A	aminoglycoside antibiotic	aminoglycoside	2
MAG3262	d__Bacteria;p__Cyanobacteriota;c__Vampirovibrionia;o__Gastranaerophilales;f__Gastranaerophilaceae;g__Zag111;s__Zag111 sp002103105	p__Cyanobacteriota	aminoglycoside antibiotic	aminoglycoside	1
MAG3262	d__Bacteria;p__Cyanobacteriota;c__Vampirovibrionia;o__Gastranaerophilales;f__Gastranaerophilaceae;g__Zag111;s__Zag111 sp002103105	p__Cyanobacteriota	aminoglycoside antibiotic	aminoglycoside	1
MAG3262	d__Bacteria;p__Cyanobacteriota;c__Vampirovibrionia;o__Gastranaerophilales;f__Gastranaerophilaceae;g__Zag111;s__Zag111 sp002103105	p__Cyanobacteriota	aminoglycoside antibiotic	aminoglycoside	2
MAG3262	d__Bacteria;p__Cyanobacteriota;c__Vampirovibrionia;o__Gastranaerophilales;f__Gastranaerophilaceae;g__Zag111;s__Zag111 sp002103105	p__Cyanobacteriota	aminoglycoside antibiotic	aminoglycoside	1
MAG3251	d__Bacteria;p__Bacillota_A;c__Clostridia;o__Oscillospirales;f__Oscillospiraceae;g__Evtepia;s__Evtepia faecavium	p__Bacillota_A	aminoglycoside antibiotic	aminoglycoside	1
MAG3251	d__Bacteria;p__Bacillota_A;c__Clostridia;o__Oscillospirales;f__Oscillospiraceae;g__Evtepia;s__Evtepia faecavium	p__Bacillota_A	aminoglycoside antibiotic	aminoglycoside	1
MAG3251	d__Bacteria;p__Bacillota_A;c__Clostridia;o__Oscillospirales;f__Oscillospiraceae;g__Evtepia;s__Evtepia faecavium	p__Bacillota_A	aminoglycoside antibiotic	aminoglycoside	1
MAG3251	d__Bacteria;p__Bacillota_A;c__Clostridia;o__Oscillospirales;f__Oscillospiraceae;g__Evtepia;s__Evtepia faecavium	p__Bacillota_A	aminoglycoside antibiotic	aminoglycoside	1
MAG3251	d__Bacteria;p__Bacillota_A;c__Clostridia;o__Oscillospirales;f__Oscillospiraceae;g__Evtepia;s__Evtepia faecavium	p__Bacillota_A	aminoglycoside antibiotic	aminoglycoside	2
MAG3205	d__Bacteria;p__Bacillota_A;c__Clostridia;o__Lachnospirales;f__Lachnospiraceae;g__UBA11957;s__UBA11957 sp019420465	p__Bacillota_A	aminoglycoside antibiotic	aminoglycoside	1
MAG3205	d__Bacteria;p__Bacillota_A;c__Clostridia;o__Lachnospirales;f__Lachnospiraceae;g__UBA11957;s__UBA11957 sp019420465	p__Bacillota_A	aminoglycoside antibiotic	aminoglycoside	1
MAG3205	d__Bacteria;p__Bacillota_A;c__Clostridia;o__Lachnospirales;f__Lachnospiraceae;g__UBA11957;s__UBA11957 sp019420465	p__Bacillota_A	aminoglycoside antibiotic	aminoglycoside	1
MAG3205	d__Bacteria;p__Bacillota_A;c__Clostridia;o__Lachnospirales;f__Lachnospiraceae;g__UBA11957;s__UBA11957 sp019420465	p__Bacillota_A	aminoglycoside antibiotic	aminoglycoside	3
MAG3205	d__Bacteria;p__Bacillota_A;c__Clostridia;o__Lachnospirales;f__Lachnospiraceae;g__UBA11957;s__UBA11957 sp019420465	p__Bacillota_A	aminoglycoside antibiotic	aminoglycoside	2
MAG3204	d__Bacteria;p__Bacillota_A;c__Clostridia;o__Lachnospirales;f__Cellulosilyticaceae;g__Zhenhengia;s__Zhenhengia yiwuensis	p__Bacillota_A	aminoglycoside antibiotic	aminoglycoside	1
MAG3204	d__Bacteria;p__Bacillota_A;c__Clostridia;o__Lachnospirales;f__Cellulosilyticaceae;g__Zhenhengia;s__Zhenhengia yiwuensis	p__Bacillota_A	aminoglycoside antibiotic	aminoglycoside	1
MAG3204	d__Bacteria;p__Bacillota_A;c__Clostridia;o__Lachnospirales;f__Cellulosilyticaceae;g__Zhenhengia;s__Zhenhengia yiwuensis	p__Bacillota_A	aminoglycoside antibiotic	aminoglycoside	1
MAG3204	d__Bacteria;p__Bacillota_A;c__Clostridia;o__Lachnospirales;f__Cellulosilyticaceae;g__Zhenhengia;s__Zhenhengia yiwuensis	p__Bacillota_A	aminoglycoside antibiotic	aminoglycoside	1
MAG3204	d__Bacteria;p__Bacillota_A;c__Clostridia;o__Lachnospirales;f__Cellulosilyticaceae;g__Zhenhengia;s__Zhenhengia yiwuensis	p__Bacillota_A	aminoglycoside antibiotic	aminoglycoside	1
MAG3204	d__Bacteria;p__Bacillota_A;c__Clostridia;o__Lachnospirales;f__Cellulosilyticaceae;g__Zhenhengia;s__Zhenhengia yiwuensis	p__Bacillota_A	aminoglycoside antibiotic	aminoglycoside	2
MAG3048	d__Bacteria;p__Bacillota;c__Bacilli;o__Lactobacillales;f__Lactobacillaceae;g__Limosilactobacillus;s__Limosilactobacillus oris	p__Bacillota	aminoglycoside antibiotic	aminoglycoside	1
MAG3048	d__Bacteria;p__Bacillota;c__Bacilli;o__Lactobacillales;f__Lactobacillaceae;g__Limosilactobacillus;s__Limosilactobacillus oris	p__Bacillota	aminoglycoside antibiotic	aminoglycoside	1
MAG3008	d__Bacteria;p__Bacillota_A;c__Clostridia;o__TANB77;f__CAG-508;g__CAG-273;s__CAG-273 sp000438355	p__Bacillota_A	aminoglycoside antibiotic	aminoglycoside	1
MAG3008	d__Bacteria;p__Bacillota_A;c__Clostridia;o__TANB77;f__CAG-508;g__CAG-273;s__CAG-273 sp000438355	p__Bacillota_A	aminoglycoside antibiotic	aminoglycoside	1
MAG3008	d__Bacteria;p__Bacillota_A;c__Clostridia;o__TANB77;f__CAG-508;g__CAG-273;s__CAG-273 sp000438355	p__Bacillota_A	aminoglycoside antibiotic	aminoglycoside	1
MAG3008	d__Bacteria;p__Bacillota_A;c__Clostridia;o__TANB77;f__CAG-508;g__CAG-273;s__CAG-273 sp000438355	p__Bacillota_A	aminoglycoside antibiotic	aminoglycoside	1
MAG2951	d__Bacteria;p__Bacillota_A;c__Clostridia;o__Christensenellales;f__CAG-74;g__SFTH01;s__SFTH01 sp934670175	p__Bacillota_A	aminoglycoside antibiotic	aminoglycoside	1
MAG2951	d__Bacteria;p__Bacillota_A;c__Clostridia;o__Christensenellales;f__CAG-74;g__SFTH01;s__SFTH01 sp934670175	p__Bacillota_A	aminoglycoside antibiotic	aminoglycoside	1
MAG2951	d__Bacteria;p__Bacillota_A;c__Clostridia;o__Christensenellales;f__CAG-74;g__SFTH01;s__SFTH01 sp934670175	p__Bacillota_A	aminoglycoside antibiotic	aminoglycoside	1
MAG2951	d__Bacteria;p__Bacillota_A;c__Clostridia;o__Christensenellales;f__CAG-74;g__SFTH01;s__SFTH01 sp934670175	p__Bacillota_A	aminoglycoside antibiotic	aminoglycoside	1
MAG2951	d__Bacteria;p__Bacillota_A;c__Clostridia;o__Christensenellales;f__CAG-74;g__SFTH01;s__SFTH01 sp934670175	p__Bacillota_A	aminoglycoside antibiotic	aminoglycoside	4
MAG2951	d__Bacteria;p__Bacillota_A;c__Clostridia;o__Christensenellales;f__CAG-74;g__SFTH01;s__SFTH01 sp934670175	p__Bacillota_A	aminoglycoside antibiotic	aminoglycoside	1
MAG2951	d__Bacteria;p__Bacillota_A;c__Clostridia;o__Christensenellales;f__CAG-74;g__SFTH01;s__SFTH01 sp934670175	p__Bacillota_A	aminoglycoside antibiotic	aminoglycoside	1
MAG2951	d__Bacteria;p__Bacillota_A;c__Clostridia;o__Christensenellales;f__CAG-74;g__SFTH01;s__SFTH01 sp934670175	p__Bacillota_A	aminoglycoside antibiotic	aminoglycoside	1
MAG2903	d__Bacteria;p__Bacillota_A;c__Clostridia;o__Christensenellales;f__CAG-138;g__PeH17;s__PeH17 sp004556165	p__Bacillota_A	aminoglycoside antibiotic	aminoglycoside	1
MAG2903	d__Bacteria;p__Bacillota_A;c__Clostridia;o__Christensenellales;f__CAG-138;g__PeH17;s__PeH17 sp004556165	p__Bacillota_A	aminoglycoside antibiotic	aminoglycoside	1
MAG2903	d__Bacteria;p__Bacillota_A;c__Clostridia;o__Christensenellales;f__CAG-138;g__PeH17;s__PeH17 sp004556165	p__Bacillota_A	aminoglycoside antibiotic	aminoglycoside	1
MAG2903	d__Bacteria;p__Bacillota_A;c__Clostridia;o__Christensenellales;f__CAG-138;g__PeH17;s__PeH17 sp004556165	p__Bacillota_A	aminoglycoside antibiotic	aminoglycoside	1
MAG289	d__Bacteria;p__Actinomycetota;c__Coriobacteriia;o__Coriobacteriales;f__Eggerthellaceae;g__Aphodovivens;s__Unclassified	p__Actinomycetota	aminoglycoside antibiotic	aminoglycoside	1
MAG289	d__Bacteria;p__Actinomycetota;c__Coriobacteriia;o__Coriobacteriales;f__Eggerthellaceae;g__Aphodovivens;s__Unclassified	p__Actinomycetota	aminoglycoside antibiotic	aminoglycoside	1
MAG289	d__Bacteria;p__Actinomycetota;c__Coriobacteriia;o__Coriobacteriales;f__Eggerthellaceae;g__Aphodovivens;s__Unclassified	p__Actinomycetota	aminoglycoside antibiotic	aminoglycoside	1
MAG289	d__Bacteria;p__Actinomycetota;c__Coriobacteriia;o__Coriobacteriales;f__Eggerthellaceae;g__Aphodovivens;s__Unclassified	p__Actinomycetota	aminoglycoside antibiotic	aminoglycoside	1
MAG289	d__Bacteria;p__Actinomycetota;c__Coriobacteriia;o__Coriobacteriales;f__Eggerthellaceae;g__Aphodovivens;s__Unclassified	p__Actinomycetota	aminoglycoside antibiotic	aminoglycoside	2
MAG289	d__Bacteria;p__Actinomycetota;c__Coriobacteriia;o__Coriobacteriales;f__Eggerthellaceae;g__Aphodovivens;s__Unclassified	p__Actinomycetota	aminoglycoside antibiotic	aminoglycoside	1
MAG2818	d__Bacteria;p__Bacillota_A;c__Clostridia;o__Lachnospirales;f__Lachnospiraceae;g__UBA11957;s__UBA11957 sp019420465	p__Bacillota_A	aminoglycoside antibiotic	aminoglycoside	1
MAG2818	d__Bacteria;p__Bacillota_A;c__Clostridia;o__Lachnospirales;f__Lachnospiraceae;g__UBA11957;s__UBA11957 sp019420465	p__Bacillota_A	aminoglycoside antibiotic	aminoglycoside	1
MAG2818	d__Bacteria;p__Bacillota_A;c__Clostridia;o__Lachnospirales;f__Lachnospiraceae;g__UBA11957;s__UBA11957 sp019420465	p__Bacillota_A	aminoglycoside antibiotic	aminoglycoside	1
MAG2818	d__Bacteria;p__Bacillota_A;c__Clostridia;o__Lachnospirales;f__Lachnospiraceae;g__UBA11957;s__UBA11957 sp019420465	p__Bacillota_A	aminoglycoside antibiotic	aminoglycoside	2
MAG2677	d__Bacteria;p__Bacillota_A;c__Clostridia;o__Lachnospirales;f__Cellulosilyticaceae;g__Cellulosilyticum;s__Cellulosilyticum sp019418225	p__Bacillota_A	aminoglycoside antibiotic	aminoglycoside	1
MAG2677	d__Bacteria;p__Bacillota_A;c__Clostridia;o__Lachnospirales;f__Cellulosilyticaceae;g__Cellulosilyticum;s__Cellulosilyticum sp019418225	p__Bacillota_A	aminoglycoside antibiotic	aminoglycoside	1
MAG2677	d__Bacteria;p__Bacillota_A;c__Clostridia;o__Lachnospirales;f__Cellulosilyticaceae;g__Cellulosilyticum;s__Cellulosilyticum sp019418225	p__Bacillota_A	aminoglycoside antibiotic	aminoglycoside	1
MAG2677	d__Bacteria;p__Bacillota_A;c__Clostridia;o__Lachnospirales;f__Cellulosilyticaceae;g__Cellulosilyticum;s__Cellulosilyticum sp019418225	p__Bacillota_A	aminoglycoside antibiotic	aminoglycoside	1
MAG2677	d__Bacteria;p__Bacillota_A;c__Clostridia;o__Lachnospirales;f__Cellulosilyticaceae;g__Cellulosilyticum;s__Cellulosilyticum sp019418225	p__Bacillota_A	aminoglycoside antibiotic	aminoglycoside	3
MAG2677	d__Bacteria;p__Bacillota_A;c__Clostridia;o__Lachnospirales;f__Cellulosilyticaceae;g__Cellulosilyticum;s__Cellulosilyticum sp019418225	p__Bacillota_A	aminoglycoside antibiotic	aminoglycoside	1
MAG2677	d__Bacteria;p__Bacillota_A;c__Clostridia;o__Lachnospirales;f__Cellulosilyticaceae;g__Cellulosilyticum;s__Cellulosilyticum sp019418225	p__Bacillota_A	aminoglycoside antibiotic	aminoglycoside	2
MAG258	d__Bacteria;p__Bacillota;c__Bacilli;o__Lactobacillales;f__Aerococcaceae;g__Dolosicoccus;s__Dolosicoccus sp945278685	p__Bacillota	aminoglycoside antibiotic	aminoglycoside	1
MAG258	d__Bacteria;p__Bacillota;c__Bacilli;o__Lactobacillales;f__Aerococcaceae;g__Dolosicoccus;s__Dolosicoccus sp945278685	p__Bacillota	aminoglycoside antibiotic	aminoglycoside	1
MAG258	d__Bacteria;p__Bacillota;c__Bacilli;o__Lactobacillales;f__Aerococcaceae;g__Dolosicoccus;s__Dolosicoccus sp945278685	p__Bacillota	aminoglycoside antibiotic	aminoglycoside	1
MAG2569	d__Bacteria;p__Verrucomicrobiota;c__Verrucomicrobiae;o__Verrucomicrobiales;f__Akkermansiaceae;g__Akkermansia;s__Akkermansia intestinavium	p__Verrucomicrobiota	aminoglycoside antibiotic	aminoglycoside	1
MAG2569	d__Bacteria;p__Verrucomicrobiota;c__Verrucomicrobiae;o__Verrucomicrobiales;f__Akkermansiaceae;g__Akkermansia;s__Akkermansia intestinavium	p__Verrucomicrobiota	aminoglycoside antibiotic	aminoglycoside	1
MAG2569	d__Bacteria;p__Verrucomicrobiota;c__Verrucomicrobiae;o__Verrucomicrobiales;f__Akkermansiaceae;g__Akkermansia;s__Akkermansia intestinavium	p__Verrucomicrobiota	aminoglycoside antibiotic	aminoglycoside	1
MAG2478	d__Bacteria;p__Bacillota_C;c__Negativicutes;o__Acidaminococcales;f__Acidaminococcaceae;g__CAG-266;s__CAG-266 sp000436095	p__Bacillota_C	aminoglycoside antibiotic	aminoglycoside	1
MAG2478	d__Bacteria;p__Bacillota_C;c__Negativicutes;o__Acidaminococcales;f__Acidaminococcaceae;g__CAG-266;s__CAG-266 sp000436095	p__Bacillota_C	aminoglycoside antibiotic	aminoglycoside	1
MAG2478	d__Bacteria;p__Bacillota_C;c__Negativicutes;o__Acidaminococcales;f__Acidaminococcaceae;g__CAG-266;s__CAG-266 sp000436095	p__Bacillota_C	aminoglycoside antibiotic	aminoglycoside	1
MAG2478	d__Bacteria;p__Bacillota_C;c__Negativicutes;o__Acidaminococcales;f__Acidaminococcaceae;g__CAG-266;s__CAG-266 sp000436095	p__Bacillota_C	aminoglycoside antibiotic	aminoglycoside	1
MAG2478	d__Bacteria;p__Bacillota_C;c__Negativicutes;o__Acidaminococcales;f__Acidaminococcaceae;g__CAG-266;s__CAG-266 sp000436095	p__Bacillota_C	aminoglycoside antibiotic	aminoglycoside	2
MAG2478	d__Bacteria;p__Bacillota_C;c__Negativicutes;o__Acidaminococcales;f__Acidaminococcaceae;g__CAG-266;s__CAG-266 sp000436095	p__Bacillota_C	aminoglycoside antibiotic	aminoglycoside	1
MAG2417	d__Bacteria;p__Bacillota_C;c__Negativicutes;o__Veillonellales;f__Dialisteraceae;g__Dialister;s__Dialister sp900543165	p__Bacillota_C	aminoglycoside antibiotic	aminoglycoside	1
MAG2417	d__Bacteria;p__Bacillota_C;c__Negativicutes;o__Veillonellales;f__Dialisteraceae;g__Dialister;s__Dialister sp900543165	p__Bacillota_C	aminoglycoside antibiotic	aminoglycoside	1
MAG2417	d__Bacteria;p__Bacillota_C;c__Negativicutes;o__Veillonellales;f__Dialisteraceae;g__Dialister;s__Dialister sp900543165	p__Bacillota_C	aminoglycoside antibiotic	aminoglycoside	1
MAG2417	d__Bacteria;p__Bacillota_C;c__Negativicutes;o__Veillonellales;f__Dialisteraceae;g__Dialister;s__Dialister sp900543165	p__Bacillota_C	aminoglycoside antibiotic	aminoglycoside	2
MAG2417	d__Bacteria;p__Bacillota_C;c__Negativicutes;o__Veillonellales;f__Dialisteraceae;g__Dialister;s__Dialister sp900543165	p__Bacillota_C	aminoglycoside antibiotic	aminoglycoside	1
MAG2417	d__Bacteria;p__Bacillota_C;c__Negativicutes;o__Veillonellales;f__Dialisteraceae;g__Dialister;s__Dialister sp900543165	p__Bacillota_C	aminoglycoside antibiotic	aminoglycoside	1
MAG2417	d__Bacteria;p__Bacillota_C;c__Negativicutes;o__Veillonellales;f__Dialisteraceae;g__Dialister;s__Dialister sp900543165	p__Bacillota_C	aminoglycoside antibiotic	aminoglycoside	1
MAG2390	d__Bacteria;p__Bacillota;c__Bacilli;o__Lactobacillales;f__Carnobacteriaceae;g__Atopostipes;s__Unclassified	p__Bacillota	aminoglycoside antibiotic	aminoglycoside	1
MAG2390	d__Bacteria;p__Bacillota;c__Bacilli;o__Lactobacillales;f__Carnobacteriaceae;g__Atopostipes;s__Unclassified	p__Bacillota	aminoglycoside antibiotic	aminoglycoside	1
MAG2390	d__Bacteria;p__Bacillota;c__Bacilli;o__Lactobacillales;f__Carnobacteriaceae;g__Atopostipes;s__Unclassified	p__Bacillota	aminoglycoside antibiotic	aminoglycoside	1
MAG2390	d__Bacteria;p__Bacillota;c__Bacilli;o__Lactobacillales;f__Carnobacteriaceae;g__Atopostipes;s__Unclassified	p__Bacillota	aminoglycoside antibiotic	aminoglycoside	4
MAG2390	d__Bacteria;p__Bacillota;c__Bacilli;o__Lactobacillales;f__Carnobacteriaceae;g__Atopostipes;s__Unclassified	p__Bacillota	aminoglycoside antibiotic	aminoglycoside	1
MAG2343	d__Bacteria;p__Bacillota;c__Bacilli;o__Lactobacillales;f__Lactobacillaceae;g__Limosilactobacillus;s__Limosilactobacillus reuteri	p__Bacillota	aminoglycoside antibiotic	aminoglycoside	1
MAG2343	d__Bacteria;p__Bacillota;c__Bacilli;o__Lactobacillales;f__Lactobacillaceae;g__Limosilactobacillus;s__Limosilactobacillus reuteri	p__Bacillota	aminoglycoside antibiotic	aminoglycoside	1
MAG2343	d__Bacteria;p__Bacillota;c__Bacilli;o__Lactobacillales;f__Lactobacillaceae;g__Limosilactobacillus;s__Limosilactobacillus reuteri	p__Bacillota	aminoglycoside antibiotic	aminoglycoside	2
MAG2342	d__Bacteria;p__Bacillota_A;c__Clostridia;o__Oscillospirales;f__Ruminococcaceae;g__UBA5884;s__UBA5884 sp018376535	p__Bacillota_A	aminoglycoside antibiotic	aminoglycoside	1
MAG2342	d__Bacteria;p__Bacillota_A;c__Clostridia;o__Oscillospirales;f__Ruminococcaceae;g__UBA5884;s__UBA5884 sp018376535	p__Bacillota_A	aminoglycoside antibiotic	aminoglycoside	1
MAG2342	d__Bacteria;p__Bacillota_A;c__Clostridia;o__Oscillospirales;f__Ruminococcaceae;g__UBA5884;s__UBA5884 sp018376535	p__Bacillota_A	aminoglycoside antibiotic	aminoglycoside	1
MAG2342	d__Bacteria;p__Bacillota_A;c__Clostridia;o__Oscillospirales;f__Ruminococcaceae;g__UBA5884;s__UBA5884 sp018376535	p__Bacillota_A	aminoglycoside antibiotic	aminoglycoside	1
MAG2225	d__Archaea;p__Methanobacteriota;c__Methanobacteria;o__Methanobacteriales;f__Methanobacteriaceae;g__Methanobrevibacter_A;s__Methanobrevibacter_A woesei	p__Methanobacteriota	aminoglycoside antibiotic	aminoglycoside	1
MAG2109	d__Bacteria;p__Bacillota;c__Bacilli;o__Lactobacillales;f__Enterococcaceae;g__Enterococcus_C;s__Enterococcus_C diestrammenae_A	p__Bacillota	aminoglycoside antibiotic	aminoglycoside	1
MAG2109	d__Bacteria;p__Bacillota;c__Bacilli;o__Lactobacillales;f__Enterococcaceae;g__Enterococcus_C;s__Enterococcus_C diestrammenae_A	p__Bacillota	aminoglycoside antibiotic	aminoglycoside	1
MAG2109	d__Bacteria;p__Bacillota;c__Bacilli;o__Lactobacillales;f__Enterococcaceae;g__Enterococcus_C;s__Enterococcus_C diestrammenae_A	p__Bacillota	aminoglycoside antibiotic	aminoglycoside	1
MAG2109	d__Bacteria;p__Bacillota;c__Bacilli;o__Lactobacillales;f__Enterococcaceae;g__Enterococcus_C;s__Enterococcus_C diestrammenae_A	p__Bacillota	aminoglycoside antibiotic	aminoglycoside	1
MAG2109	d__Bacteria;p__Bacillota;c__Bacilli;o__Lactobacillales;f__Enterococcaceae;g__Enterococcus_C;s__Enterococcus_C diestrammenae_A	p__Bacillota	aminoglycoside antibiotic	aminoglycoside	1
MAG2109	d__Bacteria;p__Bacillota;c__Bacilli;o__Lactobacillales;f__Enterococcaceae;g__Enterococcus_C;s__Enterococcus_C diestrammenae_A	p__Bacillota	aminoglycoside antibiotic	aminoglycoside	1
MAG2109	d__Bacteria;p__Bacillota;c__Bacilli;o__Lactobacillales;f__Enterococcaceae;g__Enterococcus_C;s__Enterococcus_C diestrammenae_A	p__Bacillota	aminoglycoside antibiotic	aminoglycoside	4
MAG2073	d__Bacteria;p__Cyanobacteriota;c__Vampirovibrionia;o__Gastranaerophilales;f__Gastranaerophilaceae;g__UBA6984;s__UBA6984 sp900550295	p__Cyanobacteriota	aminoglycoside antibiotic	aminoglycoside	1
MAG2073	d__Bacteria;p__Cyanobacteriota;c__Vampirovibrionia;o__Gastranaerophilales;f__Gastranaerophilaceae;g__UBA6984;s__UBA6984 sp900550295	p__Cyanobacteriota	aminoglycoside antibiotic	aminoglycoside	1
MAG2073	d__Bacteria;p__Cyanobacteriota;c__Vampirovibrionia;o__Gastranaerophilales;f__Gastranaerophilaceae;g__UBA6984;s__UBA6984 sp900550295	p__Cyanobacteriota	aminoglycoside antibiotic	aminoglycoside	1
MAG2073	d__Bacteria;p__Cyanobacteriota;c__Vampirovibrionia;o__Gastranaerophilales;f__Gastranaerophilaceae;g__UBA6984;s__UBA6984 sp900550295	p__Cyanobacteriota	aminoglycoside antibiotic	aminoglycoside	1
MAG2073	d__Bacteria;p__Cyanobacteriota;c__Vampirovibrionia;o__Gastranaerophilales;f__Gastranaerophilaceae;g__UBA6984;s__UBA6984 sp900550295	p__Cyanobacteriota	aminoglycoside antibiotic	aminoglycoside	2
MAG2073	d__Bacteria;p__Cyanobacteriota;c__Vampirovibrionia;o__Gastranaerophilales;f__Gastranaerophilaceae;g__UBA6984;s__UBA6984 sp900550295	p__Cyanobacteriota	aminoglycoside antibiotic	aminoglycoside	1
MAG1911	d__Bacteria;p__Bacteroidota;c__Bacteroidia;o__Bacteroidales;f__Bacteroidaceae;g__Alloprevotella;s__Alloprevotella sp000437675	p__Bacteroidota	aminoglycoside antibiotic	aminoglycoside	1
MAG1911	d__Bacteria;p__Bacteroidota;c__Bacteroidia;o__Bacteroidales;f__Bacteroidaceae;g__Alloprevotella;s__Alloprevotella sp000437675	p__Bacteroidota	aminoglycoside antibiotic	aminoglycoside	1
MAG1911	d__Bacteria;p__Bacteroidota;c__Bacteroidia;o__Bacteroidales;f__Bacteroidaceae;g__Alloprevotella;s__Alloprevotella sp000437675	p__Bacteroidota	aminoglycoside antibiotic	aminoglycoside	1
MAG1911	d__Bacteria;p__Bacteroidota;c__Bacteroidia;o__Bacteroidales;f__Bacteroidaceae;g__Alloprevotella;s__Alloprevotella sp000437675	p__Bacteroidota	aminoglycoside antibiotic	aminoglycoside	2
MAG1911	d__Bacteria;p__Bacteroidota;c__Bacteroidia;o__Bacteroidales;f__Bacteroidaceae;g__Alloprevotella;s__Alloprevotella sp000437675	p__Bacteroidota	aminoglycoside antibiotic	aminoglycoside	1
MAG1911	d__Bacteria;p__Bacteroidota;c__Bacteroidia;o__Bacteroidales;f__Bacteroidaceae;g__Alloprevotella;s__Alloprevotella sp000437675	p__Bacteroidota	aminoglycoside antibiotic	aminoglycoside	1
MAG1911	d__Bacteria;p__Bacteroidota;c__Bacteroidia;o__Bacteroidales;f__Bacteroidaceae;g__Alloprevotella;s__Alloprevotella sp000437675	p__Bacteroidota	aminoglycoside antibiotic	aminoglycoside	1
MAG1889	d__Bacteria;p__Cyanobacteriota;c__Vampirovibrionia;o__Gastranaerophilales;f__Gastranaerophilaceae;g__Zag111;s__Zag111 sp002103105	p__Cyanobacteriota	aminoglycoside antibiotic	aminoglycoside	1
MAG1889	d__Bacteria;p__Cyanobacteriota;c__Vampirovibrionia;o__Gastranaerophilales;f__Gastranaerophilaceae;g__Zag111;s__Zag111 sp002103105	p__Cyanobacteriota	aminoglycoside antibiotic	aminoglycoside	1
MAG1889	d__Bacteria;p__Cyanobacteriota;c__Vampirovibrionia;o__Gastranaerophilales;f__Gastranaerophilaceae;g__Zag111;s__Zag111 sp002103105	p__Cyanobacteriota	aminoglycoside antibiotic	aminoglycoside	2
MAG1889	d__Bacteria;p__Cyanobacteriota;c__Vampirovibrionia;o__Gastranaerophilales;f__Gastranaerophilaceae;g__Zag111;s__Zag111 sp002103105	p__Cyanobacteriota	aminoglycoside antibiotic	aminoglycoside	1
MAG1862	d__Bacteria;p__Bacillota_A;c__Clostridia;o__Tissierellales;f__Peptoniphilaceae;g__Unclassified;s__Unclassified	p__Bacillota_A	aminoglycoside antibiotic	aminoglycoside	1
MAG1862	d__Bacteria;p__Bacillota_A;c__Clostridia;o__Tissierellales;f__Peptoniphilaceae;g__Unclassified;s__Unclassified	p__Bacillota_A	aminoglycoside antibiotic	aminoglycoside	1
MAG1862	d__Bacteria;p__Bacillota_A;c__Clostridia;o__Tissierellales;f__Peptoniphilaceae;g__Unclassified;s__Unclassified	p__Bacillota_A	aminoglycoside antibiotic	aminoglycoside	1
MAG1862	d__Bacteria;p__Bacillota_A;c__Clostridia;o__Tissierellales;f__Peptoniphilaceae;g__Unclassified;s__Unclassified	p__Bacillota_A	aminoglycoside antibiotic	aminoglycoside	2
MAG1820	d__Bacteria;p__Bacillota;c__Bacilli;o__Lactobacillales;f__Carnobacteriaceae;g__Unclassified;s__Unclassified	p__Bacillota	aminoglycoside antibiotic	aminoglycoside	1
MAG1820	d__Bacteria;p__Bacillota;c__Bacilli;o__Lactobacillales;f__Carnobacteriaceae;g__Unclassified;s__Unclassified	p__Bacillota	aminoglycoside antibiotic	aminoglycoside	1
MAG1820	d__Bacteria;p__Bacillota;c__Bacilli;o__Lactobacillales;f__Carnobacteriaceae;g__Unclassified;s__Unclassified	p__Bacillota	aminoglycoside antibiotic	aminoglycoside	1
MAG1820	d__Bacteria;p__Bacillota;c__Bacilli;o__Lactobacillales;f__Carnobacteriaceae;g__Unclassified;s__Unclassified	p__Bacillota	aminoglycoside antibiotic	aminoglycoside	2
MAG176	d__Bacteria;p__Verrucomicrobiota;c__Verrucomicrobiae;o__Verrucomicrobiales;f__Akkermansiaceae;g__Akkermansia;s__Akkermansia sp004167605	p__Verrucomicrobiota	aminoglycoside antibiotic	aminoglycoside	2
MAG176	d__Bacteria;p__Verrucomicrobiota;c__Verrucomicrobiae;o__Verrucomicrobiales;f__Akkermansiaceae;g__Akkermansia;s__Akkermansia sp004167605	p__Verrucomicrobiota	aminoglycoside antibiotic	aminoglycoside	1
MAG176	d__Bacteria;p__Verrucomicrobiota;c__Verrucomicrobiae;o__Verrucomicrobiales;f__Akkermansiaceae;g__Akkermansia;s__Akkermansia sp004167605	p__Verrucomicrobiota	aminoglycoside antibiotic	aminoglycoside	1
MAG176	d__Bacteria;p__Verrucomicrobiota;c__Verrucomicrobiae;o__Verrucomicrobiales;f__Akkermansiaceae;g__Akkermansia;s__Akkermansia sp004167605	p__Verrucomicrobiota	aminoglycoside antibiotic	aminoglycoside	1
MAG176	d__Bacteria;p__Verrucomicrobiota;c__Verrucomicrobiae;o__Verrucomicrobiales;f__Akkermansiaceae;g__Akkermansia;s__Akkermansia sp004167605	p__Verrucomicrobiota	aminoglycoside antibiotic	aminoglycoside	1
MAG1680	d__Bacteria;p__Bacteroidota;c__Bacteroidia;o__Bacteroidales;f__Bacteroidaceae;g__Alloprevotella;s__Alloprevotella sp000437675	p__Bacteroidota	aminoglycoside antibiotic	aminoglycoside	1
MAG1680	d__Bacteria;p__Bacteroidota;c__Bacteroidia;o__Bacteroidales;f__Bacteroidaceae;g__Alloprevotella;s__Alloprevotella sp000437675	p__Bacteroidota	aminoglycoside antibiotic	aminoglycoside	1
MAG1680	d__Bacteria;p__Bacteroidota;c__Bacteroidia;o__Bacteroidales;f__Bacteroidaceae;g__Alloprevotella;s__Alloprevotella sp000437675	p__Bacteroidota	aminoglycoside antibiotic	aminoglycoside	1
MAG1668	d__Archaea;p__Methanobacteriota;c__Methanobacteria;o__Methanobacteriales;f__Methanobacteriaceae;g__Methanobrevibacter_A;s__Methanobrevibacter_A sp900766745	p__Methanobacteriota	aminoglycoside antibiotic	aminoglycoside	1
MAG1668	d__Archaea;p__Methanobacteriota;c__Methanobacteria;o__Methanobacteriales;f__Methanobacteriaceae;g__Methanobrevibacter_A;s__Methanobrevibacter_A sp900766745	p__Methanobacteriota	aminoglycoside antibiotic	aminoglycoside	1
MAG1603	d__Bacteria;p__Bacillota_A;c__Clostridia;o__TANB77;f__CAG-508;g__UMGS1781;s__UMGS1781 sp900553695	p__Bacillota_A	aminoglycoside antibiotic	aminoglycoside	1
MAG1603	d__Bacteria;p__Bacillota_A;c__Clostridia;o__TANB77;f__CAG-508;g__UMGS1781;s__UMGS1781 sp900553695	p__Bacillota_A	aminoglycoside antibiotic	aminoglycoside	1
MAG1550	d__Bacteria;p__Bacillota_A;c__Clostridia;o__TANB77;f__CAG-508;g__CAG-452;s__CAG-452 sp934167165	p__Bacillota_A	aminoglycoside antibiotic	aminoglycoside	1
MAG1550	d__Bacteria;p__Bacillota_A;c__Clostridia;o__TANB77;f__CAG-508;g__CAG-452;s__CAG-452 sp934167165	p__Bacillota_A	aminoglycoside antibiotic	aminoglycoside	1
MAG1550	d__Bacteria;p__Bacillota_A;c__Clostridia;o__TANB77;f__CAG-508;g__CAG-452;s__CAG-452 sp934167165	p__Bacillota_A	aminoglycoside antibiotic	aminoglycoside	1
MAG152	d__Bacteria;p__Cyanobacteriota;c__Vampirovibrionia;o__Gastranaerophilales;f__Gastranaerophilaceae;g__UMGS1477;s__UMGS1477 sp900761525	p__Cyanobacteriota	aminoglycoside antibiotic	aminoglycoside	1
MAG152	d__Bacteria;p__Cyanobacteriota;c__Vampirovibrionia;o__Gastranaerophilales;f__Gastranaerophilaceae;g__UMGS1477;s__UMGS1477 sp900761525	p__Cyanobacteriota	aminoglycoside antibiotic	aminoglycoside	1
MAG152	d__Bacteria;p__Cyanobacteriota;c__Vampirovibrionia;o__Gastranaerophilales;f__Gastranaerophilaceae;g__UMGS1477;s__UMGS1477 sp900761525	p__Cyanobacteriota	aminoglycoside antibiotic	aminoglycoside	1
MAG152	d__Bacteria;p__Cyanobacteriota;c__Vampirovibrionia;o__Gastranaerophilales;f__Gastranaerophilaceae;g__UMGS1477;s__UMGS1477 sp900761525	p__Cyanobacteriota	aminoglycoside antibiotic	aminoglycoside	2
MAG152	d__Bacteria;p__Cyanobacteriota;c__Vampirovibrionia;o__Gastranaerophilales;f__Gastranaerophilaceae;g__UMGS1477;s__UMGS1477 sp900761525	p__Cyanobacteriota	aminoglycoside antibiotic	aminoglycoside	1
MAG1497	d__Bacteria;p__Patescibacteria;c__Saccharimonadia;o__Saccharimonadales;f__Saccharimonadaceae;g__SZUA-359;s__Unclassified	p__Patescibacteria	aminoglycoside antibiotic	aminoglycoside	1
MAG1497	d__Bacteria;p__Patescibacteria;c__Saccharimonadia;o__Saccharimonadales;f__Saccharimonadaceae;g__SZUA-359;s__Unclassified	p__Patescibacteria	aminoglycoside antibiotic	aminoglycoside	1
MAG1497	d__Bacteria;p__Patescibacteria;c__Saccharimonadia;o__Saccharimonadales;f__Saccharimonadaceae;g__SZUA-359;s__Unclassified	p__Patescibacteria	aminoglycoside antibiotic	aminoglycoside	1
MAG1497	d__Bacteria;p__Patescibacteria;c__Saccharimonadia;o__Saccharimonadales;f__Saccharimonadaceae;g__SZUA-359;s__Unclassified	p__Patescibacteria	aminoglycoside antibiotic	aminoglycoside	1
MAG149	d__Bacteria;p__Bacillota_A;c__Clostridia;o__Oscillospirales;f__Oscillospiraceae;g__HGM13006;s__Unclassified	p__Bacillota_A	aminoglycoside antibiotic	aminoglycoside	1
MAG149	d__Bacteria;p__Bacillota_A;c__Clostridia;o__Oscillospirales;f__Oscillospiraceae;g__HGM13006;s__Unclassified	p__Bacillota_A	aminoglycoside antibiotic	aminoglycoside	1
MAG149	d__Bacteria;p__Bacillota_A;c__Clostridia;o__Oscillospirales;f__Oscillospiraceae;g__HGM13006;s__Unclassified	p__Bacillota_A	aminoglycoside antibiotic	aminoglycoside	1
MAG149	d__Bacteria;p__Bacillota_A;c__Clostridia;o__Oscillospirales;f__Oscillospiraceae;g__HGM13006;s__Unclassified	p__Bacillota_A	aminoglycoside antibiotic	aminoglycoside	1
MAG149	d__Bacteria;p__Bacillota_A;c__Clostridia;o__Oscillospirales;f__Oscillospiraceae;g__HGM13006;s__Unclassified	p__Bacillota_A	aminoglycoside antibiotic	aminoglycoside	1
MAG1417	d__Bacteria;p__Bacillota;c__Bacilli;o__RF39;f__UBA660;g__Onthocola_B;s__Onthocola_B sp000438075	p__Bacillota	aminoglycoside antibiotic	aminoglycoside	1
MAG1417	d__Bacteria;p__Bacillota;c__Bacilli;o__RF39;f__UBA660;g__Onthocola_B;s__Onthocola_B sp000438075	p__Bacillota	aminoglycoside antibiotic	aminoglycoside	1
MAG1417	d__Bacteria;p__Bacillota;c__Bacilli;o__RF39;f__UBA660;g__Onthocola_B;s__Onthocola_B sp000438075	p__Bacillota	aminoglycoside antibiotic	aminoglycoside	1
MAG1417	d__Bacteria;p__Bacillota;c__Bacilli;o__RF39;f__UBA660;g__Onthocola_B;s__Onthocola_B sp000438075	p__Bacillota	aminoglycoside antibiotic	aminoglycoside	3
MAG1407	d__Bacteria;p__Bacillota;c__Bacilli;o__Lactobacillales;f__Lactobacillaceae;g__Limosilactobacillus;s__Limosilactobacillus oris	p__Bacillota	aminoglycoside antibiotic	aminoglycoside	1
MAG1407	d__Bacteria;p__Bacillota;c__Bacilli;o__Lactobacillales;f__Lactobacillaceae;g__Limosilactobacillus;s__Limosilactobacillus oris	p__Bacillota	aminoglycoside antibiotic	aminoglycoside	1
MAG1259	d__Bacteria;p__Actinomycetota;c__Actinomycetia;o__Actinomycetales;f__Dermabacteraceae;g__Brachybacterium;s__Unclassified	p__Actinomycetota	aminoglycoside antibiotic	aminoglycoside	1
MAG1259	d__Bacteria;p__Actinomycetota;c__Actinomycetia;o__Actinomycetales;f__Dermabacteraceae;g__Brachybacterium;s__Unclassified	p__Actinomycetota	aminoglycoside antibiotic	aminoglycoside	1
MAG1259	d__Bacteria;p__Actinomycetota;c__Actinomycetia;o__Actinomycetales;f__Dermabacteraceae;g__Brachybacterium;s__Unclassified	p__Actinomycetota	aminoglycoside antibiotic	aminoglycoside	1
MAG1259	d__Bacteria;p__Actinomycetota;c__Actinomycetia;o__Actinomycetales;f__Dermabacteraceae;g__Brachybacterium;s__Unclassified	p__Actinomycetota	aminoglycoside antibiotic	aminoglycoside	2
MAG1259	d__Bacteria;p__Actinomycetota;c__Actinomycetia;o__Actinomycetales;f__Dermabacteraceae;g__Brachybacterium;s__Unclassified	p__Actinomycetota	aminoglycoside antibiotic	aminoglycoside	1
MAG1259	d__Bacteria;p__Actinomycetota;c__Actinomycetia;o__Actinomycetales;f__Dermabacteraceae;g__Brachybacterium;s__Unclassified	p__Actinomycetota	aminoglycoside antibiotic	aminoglycoside	2
MAG1216	d__Bacteria;p__Pseudomonadota;c__Gammaproteobacteria;o__Enterobacterales;f__Enterobacteriaceae;g__Proteus;s__Proteus mirabilis	p__Pseudomonadota	aminoglycoside antibiotic	aminoglycoside	1
MAG1216	d__Bacteria;p__Pseudomonadota;c__Gammaproteobacteria;o__Enterobacterales;f__Enterobacteriaceae;g__Proteus;s__Proteus mirabilis	p__Pseudomonadota	aminoglycoside antibiotic	aminoglycoside	1
MAG1216	d__Bacteria;p__Pseudomonadota;c__Gammaproteobacteria;o__Enterobacterales;f__Enterobacteriaceae;g__Proteus;s__Proteus mirabilis	p__Pseudomonadota	aminoglycoside antibiotic	aminoglycoside	1
MAG1216	d__Bacteria;p__Pseudomonadota;c__Gammaproteobacteria;o__Enterobacterales;f__Enterobacteriaceae;g__Proteus;s__Proteus mirabilis	p__Pseudomonadota	aminoglycoside antibiotic	aminoglycoside	2
MAG1216	d__Bacteria;p__Pseudomonadota;c__Gammaproteobacteria;o__Enterobacterales;f__Enterobacteriaceae;g__Proteus;s__Proteus mirabilis	p__Pseudomonadota	aminoglycoside antibiotic	aminoglycoside	1
MAG1172	d__Bacteria;p__Bacillota_A;c__Clostridia;o__Oscillospirales;f__Ruminococcaceae;g__Ruminococcus;s__Ruminococcus sp002438605	p__Bacillota_A	aminoglycoside antibiotic	aminoglycoside	1
MAG1172	d__Bacteria;p__Bacillota_A;c__Clostridia;o__Oscillospirales;f__Ruminococcaceae;g__Ruminococcus;s__Ruminococcus sp002438605	p__Bacillota_A	aminoglycoside antibiotic	aminoglycoside	1
MAG1172	d__Bacteria;p__Bacillota_A;c__Clostridia;o__Oscillospirales;f__Ruminococcaceae;g__Ruminococcus;s__Ruminococcus sp002438605	p__Bacillota_A	aminoglycoside antibiotic	aminoglycoside	2
MAG1172	d__Bacteria;p__Bacillota_A;c__Clostridia;o__Oscillospirales;f__Ruminococcaceae;g__Ruminococcus;s__Ruminococcus sp002438605	p__Bacillota_A	aminoglycoside antibiotic	aminoglycoside	2
MAG1145	d__Bacteria;p__Bacillota_A;c__Clostridia;o__Oscillospirales;f__Acutalibacteraceae;g__UMGS1491;s__Unclassified	p__Bacillota_A	aminoglycoside antibiotic	aminoglycoside	1
MAG1145	d__Bacteria;p__Bacillota_A;c__Clostridia;o__Oscillospirales;f__Acutalibacteraceae;g__UMGS1491;s__Unclassified	p__Bacillota_A	aminoglycoside antibiotic	aminoglycoside	1
MAG1145	d__Bacteria;p__Bacillota_A;c__Clostridia;o__Oscillospirales;f__Acutalibacteraceae;g__UMGS1491;s__Unclassified	p__Bacillota_A	aminoglycoside antibiotic	aminoglycoside	1
MAG1145	d__Bacteria;p__Bacillota_A;c__Clostridia;o__Oscillospirales;f__Acutalibacteraceae;g__UMGS1491;s__Unclassified	p__Bacillota_A	aminoglycoside antibiotic	aminoglycoside	1
MAG1145	d__Bacteria;p__Bacillota_A;c__Clostridia;o__Oscillospirales;f__Acutalibacteraceae;g__UMGS1491;s__Unclassified	p__Bacillota_A	aminoglycoside antibiotic	aminoglycoside	2
MAG1073	d__Bacteria;p__Bacillota_A;c__Clostridia;o__Lachnospirales;f__Lachnospiraceae;g__UBA11957;s__UBA11957 sp019420465	p__Bacillota_A	aminoglycoside antibiotic	aminoglycoside	1
MAG1073	d__Bacteria;p__Bacillota_A;c__Clostridia;o__Lachnospirales;f__Lachnospiraceae;g__UBA11957;s__UBA11957 sp019420465	p__Bacillota_A	aminoglycoside antibiotic	aminoglycoside	1
MAG1073	d__Bacteria;p__Bacillota_A;c__Clostridia;o__Lachnospirales;f__Lachnospiraceae;g__UBA11957;s__UBA11957 sp019420465	p__Bacillota_A	aminoglycoside antibiotic	aminoglycoside	1
MAG1073	d__Bacteria;p__Bacillota_A;c__Clostridia;o__Lachnospirales;f__Lachnospiraceae;g__UBA11957;s__UBA11957 sp019420465	p__Bacillota_A	aminoglycoside antibiotic	aminoglycoside	4
MAG1073	d__Bacteria;p__Bacillota_A;c__Clostridia;o__Lachnospirales;f__Lachnospiraceae;g__UBA11957;s__UBA11957 sp019420465	p__Bacillota_A	aminoglycoside antibiotic	aminoglycoside	1
MAG1073	d__Bacteria;p__Bacillota_A;c__Clostridia;o__Lachnospirales;f__Lachnospiraceae;g__UBA11957;s__UBA11957 sp019420465	p__Bacillota_A	aminoglycoside antibiotic	aminoglycoside	1
MAG74	d__Bacteria;p__Pseudomonadota;c__Alphaproteobacteria;o__Rhodobacterales;f__Rhodobacteraceae;g__Paracoccus;s__Unclassified	p__Pseudomonadota	aminoglycoside antibiotic;carbapenem;cephalosporin;cephamycin;disinfecting agents and antiseptics;fluoroquinolone antibiotic;macrolide antibiotic;monobactam;penam;penem;phenicol antibiotic;tetracycline antibiotic	Multidrug	2
MAG74	d__Bacteria;p__Pseudomonadota;c__Alphaproteobacteria;o__Rhodobacterales;f__Rhodobacteraceae;g__Paracoccus;s__Unclassified	p__Pseudomonadota	aminoglycoside antibiotic;carbapenem;cephalosporin;cephamycin;disinfecting agents and antiseptics;fluoroquinolone antibiotic;macrolide antibiotic;monobactam;penam;penem;phenicol antibiotic;tetracycline antibiotic	Multidrug	2
MAG626	d__Bacteria;p__Pseudomonadota;c__Gammaproteobacteria;o__Xanthomonadales;f__Xanthomonadaceae;g__Luteimonas_D;s__Unclassified	p__Pseudomonadota	aminoglycoside antibiotic;carbapenem;cephalosporin;cephamycin;disinfecting agents and antiseptics;fluoroquinolone antibiotic;macrolide antibiotic;monobactam;penam;penem;phenicol antibiotic;tetracycline antibiotic	Multidrug	1
MAG2951	d__Bacteria;p__Bacillota_A;c__Clostridia;o__Christensenellales;f__CAG-74;g__SFTH01;s__SFTH01 sp934670175	p__Bacillota_A	aminoglycoside antibiotic;carbapenem;cephalosporin;cephamycin;disinfecting agents and antiseptics;fluoroquinolone antibiotic;macrolide antibiotic;monobactam;penam;penem;phenicol antibiotic;tetracycline antibiotic	Multidrug	1
MAG2677	d__Bacteria;p__Bacillota_A;c__Clostridia;o__Lachnospirales;f__Cellulosilyticaceae;g__Cellulosilyticum;s__Cellulosilyticum sp019418225	p__Bacillota_A	aminoglycoside antibiotic;carbapenem;cephalosporin;cephamycin;disinfecting agents and antiseptics;fluoroquinolone antibiotic;macrolide antibiotic;monobactam;penam;penem;phenicol antibiotic;tetracycline antibiotic	Multidrug	1
MAG2342	d__Bacteria;p__Bacillota_A;c__Clostridia;o__Oscillospirales;f__Ruminococcaceae;g__UBA5884;s__UBA5884 sp018376535	p__Bacillota_A	aminoglycoside antibiotic;carbapenem;cephalosporin;cephamycin;disinfecting agents and antiseptics;fluoroquinolone antibiotic;macrolide antibiotic;monobactam;penam;penem;phenicol antibiotic;tetracycline antibiotic	Multidrug	1
MAG1497	d__Bacteria;p__Patescibacteria;c__Saccharimonadia;o__Saccharimonadales;f__Saccharimonadaceae;g__SZUA-359;s__Unclassified	p__Patescibacteria	aminoglycoside antibiotic;carbapenem;cephalosporin;cephamycin;disinfecting agents and antiseptics;fluoroquinolone antibiotic;macrolide antibiotic;monobactam;penam;penem;phenicol antibiotic;tetracycline antibiotic	Multidrug	2
MAG149	d__Bacteria;p__Bacillota_A;c__Clostridia;o__Oscillospirales;f__Oscillospiraceae;g__HGM13006;s__Unclassified	p__Bacillota_A	aminoglycoside antibiotic;carbapenem;cephalosporin;cephamycin;disinfecting agents and antiseptics;fluoroquinolone antibiotic;macrolide antibiotic;monobactam;penam;penem;phenicol antibiotic;tetracycline antibiotic	Multidrug	2
MAG1216	d__Bacteria;p__Pseudomonadota;c__Gammaproteobacteria;o__Enterobacterales;f__Enterobacteriaceae;g__Proteus;s__Proteus mirabilis	p__Pseudomonadota	aminoglycoside antibiotic;carbapenem;cephalosporin;cephamycin;disinfecting agents and antiseptics;fluoroquinolone antibiotic;macrolide antibiotic;monobactam;penam;penem;phenicol antibiotic;tetracycline antibiotic	Multidrug	1
MAG1216	d__Bacteria;p__Pseudomonadota;c__Gammaproteobacteria;o__Enterobacterales;f__Enterobacteriaceae;g__Proteus;s__Proteus mirabilis	p__Pseudomonadota	aminoglycoside antibiotic;carbapenem;cephalosporin;cephamycin;disinfecting agents and antiseptics;fluoroquinolone antibiotic;macrolide antibiotic;monobactam;penam;penem;phenicol antibiotic;tetracycline antibiotic	Multidrug	1
MAG1216	d__Bacteria;p__Pseudomonadota;c__Gammaproteobacteria;o__Enterobacterales;f__Enterobacteriaceae;g__Proteus;s__Proteus mirabilis	p__Pseudomonadota	aminoglycoside antibiotic;carbapenem;cephalosporin;fluoroquinolone antibiotic;macrolide antibiotic;penam;penem;peptide antibiotic	Multidrug	1
MAG1216	d__Bacteria;p__Pseudomonadota;c__Gammaproteobacteria;o__Enterobacterales;f__Enterobacteriaceae;g__Proteus;s__Proteus mirabilis	p__Pseudomonadota	aminoglycoside antibiotic;carbapenem;cephalosporin;fluoroquinolone antibiotic;macrolide antibiotic;penam;penem;peptide antibiotic	Multidrug	1
MAG2417	d__Bacteria;p__Bacillota_C;c__Negativicutes;o__Veillonellales;f__Dialisteraceae;g__Dialister;s__Dialister sp900543165	p__Bacillota_C	aminoglycoside antibiotic;carbapenem;fluoroquinolone antibiotic;macrolide antibiotic;tetracycline antibiotic	Multidrug	1
MAG876	d__Bacteria;p__Bacillota_A;c__Clostridia;o__UMGS1810;f__UMGS1810;g__RGIG8748;s__RGIG8748 sp934500705	p__Bacillota_A	aminoglycoside antibiotic;cephalosporin;cephamycin;penam	Multidrug	1
MAG849	d__Bacteria;p__Bacillota_A;c__Clostridia;o__Oscillospirales;f__Ruminococcaceae;g__UMGS363;s__UMGS363 sp900550695	p__Bacillota_A	aminoglycoside antibiotic;cephalosporin;cephamycin;penam	Multidrug	1
MAG849	d__Bacteria;p__Bacillota_A;c__Clostridia;o__Oscillospirales;f__Ruminococcaceae;g__UMGS363;s__UMGS363 sp900550695	p__Bacillota_A	aminoglycoside antibiotic;cephalosporin;cephamycin;penam	Multidrug	1
MAG74	d__Bacteria;p__Pseudomonadota;c__Alphaproteobacteria;o__Rhodobacterales;f__Rhodobacteraceae;g__Paracoccus;s__Unclassified	p__Pseudomonadota	aminoglycoside antibiotic;cephalosporin;cephamycin;penam	Multidrug	1
MAG74	d__Bacteria;p__Pseudomonadota;c__Alphaproteobacteria;o__Rhodobacterales;f__Rhodobacteraceae;g__Paracoccus;s__Unclassified	p__Pseudomonadota	aminoglycoside antibiotic;cephalosporin;cephamycin;penam	Multidrug	2
MAG74	d__Bacteria;p__Pseudomonadota;c__Alphaproteobacteria;o__Rhodobacterales;f__Rhodobacteraceae;g__Paracoccus;s__Unclassified	p__Pseudomonadota	aminoglycoside antibiotic;cephalosporin;cephamycin;penam	Multidrug	1
MAG717	d__Bacteria;p__Bacillota_A;c__Clostridia;o__Oscillospirales;f__Ruminococcaceae;g__Gemmiger;s__Unclassified	p__Bacillota_A	aminoglycoside antibiotic;cephalosporin;cephamycin;penam	Multidrug	1
MAG688	d__Bacteria;p__Bacillota_A;c__Clostridia;o__Oscillospirales;f__Ruminococcaceae;g__Ruminococcus_C;s__Ruminococcus_C sp000437255	p__Bacillota_A	aminoglycoside antibiotic;cephalosporin;cephamycin;penam	Multidrug	1
MAG626	d__Bacteria;p__Pseudomonadota;c__Gammaproteobacteria;o__Xanthomonadales;f__Xanthomonadaceae;g__Luteimonas_D;s__Unclassified	p__Pseudomonadota	aminoglycoside antibiotic;cephalosporin;cephamycin;penam	Multidrug	1
MAG626	d__Bacteria;p__Pseudomonadota;c__Gammaproteobacteria;o__Xanthomonadales;f__Xanthomonadaceae;g__Luteimonas_D;s__Unclassified	p__Pseudomonadota	aminoglycoside antibiotic;cephalosporin;cephamycin;penam	Multidrug	2
MAG3691	d__Bacteria;p__Bacillota_A;c__Clostridia;o__Christensenellales;f__CAG-138;g__RUG472;s__RUG472 sp900545265	p__Bacillota_A	aminoglycoside antibiotic;cephalosporin;cephamycin;penam	Multidrug	1
MAG3433	d__Bacteria;p__Bacillota_A;c__Clostridia;o__Oscillospirales;f__Ruminococcaceae;g__UMGS363;s__UMGS363 sp900768245	p__Bacillota_A	aminoglycoside antibiotic;cephalosporin;cephamycin;penam	Multidrug	1
MAG3433	d__Bacteria;p__Bacillota_A;c__Clostridia;o__Oscillospirales;f__Ruminococcaceae;g__UMGS363;s__UMGS363 sp900768245	p__Bacillota_A	aminoglycoside antibiotic;cephalosporin;cephamycin;penam	Multidrug	1
MAG3251	d__Bacteria;p__Bacillota_A;c__Clostridia;o__Oscillospirales;f__Oscillospiraceae;g__Evtepia;s__Evtepia faecavium	p__Bacillota_A	aminoglycoside antibiotic;cephalosporin;cephamycin;penam	Multidrug	1
MAG3251	d__Bacteria;p__Bacillota_A;c__Clostridia;o__Oscillospirales;f__Oscillospiraceae;g__Evtepia;s__Evtepia faecavium	p__Bacillota_A	aminoglycoside antibiotic;cephalosporin;cephamycin;penam	Multidrug	1
MAG3205	d__Bacteria;p__Bacillota_A;c__Clostridia;o__Lachnospirales;f__Lachnospiraceae;g__UBA11957;s__UBA11957 sp019420465	p__Bacillota_A	aminoglycoside antibiotic;cephalosporin;cephamycin;penam	Multidrug	1
MAG3204	d__Bacteria;p__Bacillota_A;c__Clostridia;o__Lachnospirales;f__Cellulosilyticaceae;g__Zhenhengia;s__Zhenhengia yiwuensis	p__Bacillota_A	aminoglycoside antibiotic;cephalosporin;cephamycin;penam	Multidrug	1
MAG3048	d__Bacteria;p__Bacillota;c__Bacilli;o__Lactobacillales;f__Lactobacillaceae;g__Limosilactobacillus;s__Limosilactobacillus oris	p__Bacillota	aminoglycoside antibiotic;cephalosporin;cephamycin;penam	Multidrug	1
MAG2951	d__Bacteria;p__Bacillota_A;c__Clostridia;o__Christensenellales;f__CAG-74;g__SFTH01;s__SFTH01 sp934670175	p__Bacillota_A	aminoglycoside antibiotic;cephalosporin;cephamycin;penam	Multidrug	1
MAG2951	d__Bacteria;p__Bacillota_A;c__Clostridia;o__Christensenellales;f__CAG-74;g__SFTH01;s__SFTH01 sp934670175	p__Bacillota_A	aminoglycoside antibiotic;cephalosporin;cephamycin;penam	Multidrug	3
MAG2903	d__Bacteria;p__Bacillota_A;c__Clostridia;o__Christensenellales;f__CAG-138;g__PeH17;s__PeH17 sp004556165	p__Bacillota_A	aminoglycoside antibiotic;cephalosporin;cephamycin;penam	Multidrug	1
MAG2818	d__Bacteria;p__Bacillota_A;c__Clostridia;o__Lachnospirales;f__Lachnospiraceae;g__UBA11957;s__UBA11957 sp019420465	p__Bacillota_A	aminoglycoside antibiotic;cephalosporin;cephamycin;penam	Multidrug	1
MAG2677	d__Bacteria;p__Bacillota_A;c__Clostridia;o__Lachnospirales;f__Cellulosilyticaceae;g__Cellulosilyticum;s__Cellulosilyticum sp019418225	p__Bacillota_A	aminoglycoside antibiotic;cephalosporin;cephamycin;penam	Multidrug	2
MAG2569	d__Bacteria;p__Verrucomicrobiota;c__Verrucomicrobiae;o__Verrucomicrobiales;f__Akkermansiaceae;g__Akkermansia;s__Akkermansia intestinavium	p__Verrucomicrobiota	aminoglycoside antibiotic;cephalosporin;cephamycin;penam	Multidrug	2
MAG176	d__Bacteria;p__Verrucomicrobiota;c__Verrucomicrobiae;o__Verrucomicrobiales;f__Akkermansiaceae;g__Akkermansia;s__Akkermansia sp004167605	p__Verrucomicrobiota	aminoglycoside antibiotic;cephalosporin;cephamycin;penam	Multidrug	1
MAG176	d__Bacteria;p__Verrucomicrobiota;c__Verrucomicrobiae;o__Verrucomicrobiales;f__Akkermansiaceae;g__Akkermansia;s__Akkermansia sp004167605	p__Verrucomicrobiota	aminoglycoside antibiotic;cephalosporin;cephamycin;penam	Multidrug	2
MAG1497	d__Bacteria;p__Patescibacteria;c__Saccharimonadia;o__Saccharimonadales;f__Saccharimonadaceae;g__SZUA-359;s__Unclassified	p__Patescibacteria	aminoglycoside antibiotic;cephalosporin;cephamycin;penam	Multidrug	1
MAG1172	d__Bacteria;p__Bacillota_A;c__Clostridia;o__Oscillospirales;f__Ruminococcaceae;g__Ruminococcus;s__Ruminococcus sp002438605	p__Bacillota_A	aminoglycoside antibiotic;cephalosporin;cephamycin;penam	Multidrug	1
MAG2478	d__Bacteria;p__Bacillota_C;c__Negativicutes;o__Acidaminococcales;f__Acidaminococcaceae;g__CAG-266;s__CAG-266 sp000436095	p__Bacillota_C	aminoglycoside antibiotic;cephalosporin;disinfecting agents and antiseptics;macrolide antibiotic;peptide antibiotic;rifamycin antibiotic;tetracycline antibiotic	Multidrug	1
MAG2478	d__Bacteria;p__Bacillota_C;c__Negativicutes;o__Acidaminococcales;f__Acidaminococcaceae;g__CAG-266;s__CAG-266 sp000436095	p__Bacillota_C	aminoglycoside antibiotic;cephalosporin;disinfecting agents and antiseptics;macrolide antibiotic;peptide antibiotic;rifamycin antibiotic;tetracycline antibiotic	Multidrug	1
MAG1259	d__Bacteria;p__Actinomycetota;c__Actinomycetia;o__Actinomycetales;f__Dermabacteraceae;g__Brachybacterium;s__Unclassified	p__Actinomycetota	aminoglycoside antibiotic;cephalosporin;disinfecting agents and antiseptics;macrolide antibiotic;peptide antibiotic;rifamycin antibiotic;tetracycline antibiotic	Multidrug	2
MAG1216	d__Bacteria;p__Pseudomonadota;c__Gammaproteobacteria;o__Enterobacterales;f__Enterobacteriaceae;g__Proteus;s__Proteus mirabilis	p__Pseudomonadota	aminoglycoside antibiotic;cephalosporin;disinfecting agents and antiseptics;macrolide antibiotic;peptide antibiotic;rifamycin antibiotic;tetracycline antibiotic	Multidrug	1
MAG1216	d__Bacteria;p__Pseudomonadota;c__Gammaproteobacteria;o__Enterobacterales;f__Enterobacteriaceae;g__Proteus;s__Proteus mirabilis	p__Pseudomonadota	aminoglycoside antibiotic;cephalosporin;disinfecting agents and antiseptics;macrolide antibiotic;peptide antibiotic;rifamycin antibiotic;tetracycline antibiotic	Multidrug	1
MAG2951	d__Bacteria;p__Bacillota_A;c__Clostridia;o__Christensenellales;f__CAG-74;g__SFTH01;s__SFTH01 sp934670175	p__Bacillota_A	aminoglycoside antibiotic;cephalosporin;fluoroquinolone antibiotic;macrolide antibiotic	Multidrug	1
MAG2478	d__Bacteria;p__Bacillota_C;c__Negativicutes;o__Acidaminococcales;f__Acidaminococcaceae;g__CAG-266;s__CAG-266 sp000436095	p__Bacillota_C	aminoglycoside antibiotic;cephalosporin;fluoroquinolone antibiotic;macrolide antibiotic	Multidrug	1
MAG176	d__Bacteria;p__Verrucomicrobiota;c__Verrucomicrobiae;o__Verrucomicrobiales;f__Akkermansiaceae;g__Akkermansia;s__Akkermansia sp004167605	p__Verrucomicrobiota	aminoglycoside antibiotic;cephalosporin;fluoroquinolone antibiotic;macrolide antibiotic	Multidrug	2
MAG152	d__Bacteria;p__Cyanobacteriota;c__Vampirovibrionia;o__Gastranaerophilales;f__Gastranaerophilaceae;g__UMGS1477;s__UMGS1477 sp900761525	p__Cyanobacteriota	aminoglycoside antibiotic;cephalosporin;fluoroquinolone antibiotic;macrolide antibiotic	Multidrug	1
MAG91	d__Bacteria;p__Actinomycetota;c__Actinomycetia;o__Mycobacteriales;f__Mycobacteriaceae;g__Corynebacterium;s__Corynebacterium stationis	p__Actinomycetota	aminoglycoside antibiotic;diaminopyrimidine antibiotic;macrolide antibiotic;oxazolidinone antibiotic;phenicol antibiotic	Multidrug	1
MAG864	d__Archaea;p__Methanobacteriota;c__Methanobacteria;o__Methanobacteriales;f__Methanobacteriaceae;g__Methanosphaera;s__Methanosphaera cuniculi	p__Methanobacteriota	aminoglycoside antibiotic;diaminopyrimidine antibiotic;macrolide antibiotic;oxazolidinone antibiotic;phenicol antibiotic	Multidrug	1
MAG420	d__Archaea;p__Methanobacteriota;c__Methanobacteria;o__Methanobacteriales;f__Methanobacteriaceae;g__Methanobrevibacter_A;s__Methanobrevibacter_A sp900766745	p__Methanobacteriota	aminoglycoside antibiotic;diaminopyrimidine antibiotic;macrolide antibiotic;oxazolidinone antibiotic;phenicol antibiotic	Multidrug	1
MAG3048	d__Bacteria;p__Bacillota;c__Bacilli;o__Lactobacillales;f__Lactobacillaceae;g__Limosilactobacillus;s__Limosilactobacillus oris	p__Bacillota	aminoglycoside antibiotic;diaminopyrimidine antibiotic;macrolide antibiotic;oxazolidinone antibiotic;phenicol antibiotic	Multidrug	1
MAG289	d__Bacteria;p__Actinomycetota;c__Coriobacteriia;o__Coriobacteriales;f__Eggerthellaceae;g__Aphodovivens;s__Unclassified	p__Actinomycetota	aminoglycoside antibiotic;diaminopyrimidine antibiotic;macrolide antibiotic;oxazolidinone antibiotic;phenicol antibiotic	Multidrug	5
MAG2343	d__Bacteria;p__Bacillota;c__Bacilli;o__Lactobacillales;f__Lactobacillaceae;g__Limosilactobacillus;s__Limosilactobacillus reuteri	p__Bacillota	aminoglycoside antibiotic;diaminopyrimidine antibiotic;macrolide antibiotic;oxazolidinone antibiotic;phenicol antibiotic	Multidrug	2
MAG152	d__Bacteria;p__Cyanobacteriota;c__Vampirovibrionia;o__Gastranaerophilales;f__Gastranaerophilaceae;g__UMGS1477;s__UMGS1477 sp900761525	p__Cyanobacteriota	aminoglycoside antibiotic;diaminopyrimidine antibiotic;macrolide antibiotic;oxazolidinone antibiotic;phenicol antibiotic	Multidrug	1
MAG1407	d__Bacteria;p__Bacillota;c__Bacilli;o__Lactobacillales;f__Lactobacillaceae;g__Limosilactobacillus;s__Limosilactobacillus oris	p__Bacillota	aminoglycoside antibiotic;diaminopyrimidine antibiotic;macrolide antibiotic;oxazolidinone antibiotic;phenicol antibiotic	Multidrug	4
MAG1259	d__Bacteria;p__Actinomycetota;c__Actinomycetia;o__Actinomycetales;f__Dermabacteraceae;g__Brachybacterium;s__Unclassified	p__Actinomycetota	aminoglycoside antibiotic;diaminopyrimidine antibiotic;macrolide antibiotic;oxazolidinone antibiotic;phenicol antibiotic	Multidrug	1
MAG2390	d__Bacteria;p__Bacillota;c__Bacilli;o__Lactobacillales;f__Carnobacteriaceae;g__Atopostipes;s__Unclassified	p__Bacillota	aminoglycoside antibiotic;diaminopyrimidine antibiotic;tetracycline antibiotic	Multidrug	1
MAG428	d__Bacteria;p__Cyanobacteriota;c__Vampirovibrionia;o__Gastranaerophilales;f__Gastranaerophilaceae;g__Zag111;s__Zag111 sp002103105	p__Cyanobacteriota	aminoglycoside antibiotic;disinfecting agents and antiseptics;fluoroquinolone antibiotic	Multidrug	1
MAG3433	d__Bacteria;p__Bacillota_A;c__Clostridia;o__Oscillospirales;f__Ruminococcaceae;g__UMGS363;s__UMGS363 sp900768245	p__Bacillota_A	aminoglycoside antibiotic;disinfecting agents and antiseptics;fluoroquinolone antibiotic	Multidrug	1
MAG3262	d__Bacteria;p__Cyanobacteriota;c__Vampirovibrionia;o__Gastranaerophilales;f__Gastranaerophilaceae;g__Zag111;s__Zag111 sp002103105	p__Cyanobacteriota	aminoglycoside antibiotic;disinfecting agents and antiseptics;fluoroquinolone antibiotic	Multidrug	1
MAG2951	d__Bacteria;p__Bacillota_A;c__Clostridia;o__Christensenellales;f__CAG-74;g__SFTH01;s__SFTH01 sp934670175	p__Bacillota_A	aminoglycoside antibiotic;disinfecting agents and antiseptics;fluoroquinolone antibiotic	Multidrug	1
MAG149	d__Bacteria;p__Bacillota_A;c__Clostridia;o__Oscillospirales;f__Oscillospiraceae;g__HGM13006;s__Unclassified	p__Bacillota_A	aminoglycoside antibiotic;disinfecting agents and antiseptics;fluoroquinolone antibiotic	Multidrug	1
MAG1172	d__Bacteria;p__Bacillota_A;c__Clostridia;o__Oscillospirales;f__Ruminococcaceae;g__Ruminococcus;s__Ruminococcus sp002438605	p__Bacillota_A	aminoglycoside antibiotic;disinfecting agents and antiseptics;fluoroquinolone antibiotic	Multidrug	1
MAG1216	d__Bacteria;p__Pseudomonadota;c__Gammaproteobacteria;o__Enterobacterales;f__Enterobacteriaceae;g__Proteus;s__Proteus mirabilis	p__Pseudomonadota	aminoglycoside antibiotic;fluoroquinolone antibiotic	Multidrug	1
MAG176	d__Bacteria;p__Verrucomicrobiota;c__Verrucomicrobiae;o__Verrucomicrobiales;f__Akkermansiaceae;g__Akkermansia;s__Akkermansia sp004167605	p__Verrucomicrobiota	aminoglycoside antibiotic;macrolide antibiotic	Multidrug	1
MAG626	d__Bacteria;p__Pseudomonadota;c__Gammaproteobacteria;o__Xanthomonadales;f__Xanthomonadaceae;g__Luteimonas_D;s__Unclassified	p__Pseudomonadota	aminoglycoside antibiotic;penam;tetracycline antibiotic	Multidrug	1
MAG3433	d__Bacteria;p__Bacillota_A;c__Clostridia;o__Oscillospirales;f__Ruminococcaceae;g__UMGS363;s__UMGS363 sp900768245	p__Bacillota_A	aminoglycoside antibiotic;penam;tetracycline antibiotic	Multidrug	1
MAG3205	d__Bacteria;p__Bacillota_A;c__Clostridia;o__Lachnospirales;f__Lachnospiraceae;g__UBA11957;s__UBA11957 sp019420465	p__Bacillota_A	aminoglycoside antibiotic;penam;tetracycline antibiotic	Multidrug	2
MAG3204	d__Bacteria;p__Bacillota_A;c__Clostridia;o__Lachnospirales;f__Cellulosilyticaceae;g__Zhenhengia;s__Zhenhengia yiwuensis	p__Bacillota_A	aminoglycoside antibiotic;penam;tetracycline antibiotic	Multidrug	2
MAG2818	d__Bacteria;p__Bacillota_A;c__Clostridia;o__Lachnospirales;f__Lachnospiraceae;g__UBA11957;s__UBA11957 sp019420465	p__Bacillota_A	aminoglycoside antibiotic;penam;tetracycline antibiotic	Multidrug	2
MAG2390	d__Bacteria;p__Bacillota;c__Bacilli;o__Lactobacillales;f__Carnobacteriaceae;g__Atopostipes;s__Unclassified	p__Bacillota	aminoglycoside antibiotic;penam;tetracycline antibiotic	Multidrug	2
MAG2342	d__Bacteria;p__Bacillota_A;c__Clostridia;o__Oscillospirales;f__Ruminococcaceae;g__UBA5884;s__UBA5884 sp018376535	p__Bacillota_A	aminoglycoside antibiotic;penam;tetracycline antibiotic	Multidrug	2
MAG1172	d__Bacteria;p__Bacillota_A;c__Clostridia;o__Oscillospirales;f__Ruminococcaceae;g__Ruminococcus;s__Ruminococcus sp002438605	p__Bacillota_A	aminoglycoside antibiotic;penam;tetracycline antibiotic	Multidrug	1
MAG1073	d__Bacteria;p__Bacillota_A;c__Clostridia;o__Lachnospirales;f__Lachnospiraceae;g__UBA11957;s__UBA11957 sp019420465	p__Bacillota_A	aminoglycoside antibiotic;penam;tetracycline antibiotic	Multidrug	2
MAG626	d__Bacteria;p__Pseudomonadota;c__Gammaproteobacteria;o__Xanthomonadales;f__Xanthomonadaceae;g__Luteimonas_D;s__Unclassified	p__Pseudomonadota	aminoglycoside antibiotic;phenicol antibiotic;tetracycline antibiotic	Multidrug	1
MAG420	d__Archaea;p__Methanobacteriota;c__Methanobacteria;o__Methanobacteriales;f__Methanobacteriaceae;g__Methanobrevibacter_A;s__Methanobrevibacter_A sp900766745	p__Methanobacteriota	aminoglycoside antibiotic;phenicol antibiotic;tetracycline antibiotic	Multidrug	1
MAG3251	d__Bacteria;p__Bacillota_A;c__Clostridia;o__Oscillospirales;f__Oscillospiraceae;g__Evtepia;s__Evtepia faecavium	p__Bacillota_A	aminoglycoside antibiotic;phenicol antibiotic;tetracycline antibiotic	Multidrug	1
MAG2225	d__Archaea;p__Methanobacteriota;c__Methanobacteria;o__Methanobacteriales;f__Methanobacteriaceae;g__Methanobrevibacter_A;s__Methanobrevibacter_A woesei	p__Methanobacteriota	aminoglycoside antibiotic;phenicol antibiotic;tetracycline antibiotic	Multidrug	1
MAG176	d__Bacteria;p__Verrucomicrobiota;c__Verrucomicrobiae;o__Verrucomicrobiales;f__Akkermansiaceae;g__Akkermansia;s__Akkermansia sp004167605	p__Verrucomicrobiota	aminoglycoside antibiotic;phenicol antibiotic;tetracycline antibiotic	Multidrug	1
MAG74	d__Bacteria;p__Pseudomonadota;c__Alphaproteobacteria;o__Rhodobacterales;f__Rhodobacteraceae;g__Paracoccus;s__Unclassified	p__Pseudomonadota	antibacterial free fatty acids	antibacterial_free_fatty_acids	1
MAG74	d__Bacteria;p__Pseudomonadota;c__Alphaproteobacteria;o__Rhodobacterales;f__Rhodobacteraceae;g__Paracoccus;s__Unclassified	p__Pseudomonadota	antibacterial free fatty acids	antibacterial_free_fatty_acids	1
MAG626	d__Bacteria;p__Pseudomonadota;c__Gammaproteobacteria;o__Xanthomonadales;f__Xanthomonadaceae;g__Luteimonas_D;s__Unclassified	p__Pseudomonadota	antibacterial free fatty acids	antibacterial_free_fatty_acids	1
MAG428	d__Bacteria;p__Cyanobacteriota;c__Vampirovibrionia;o__Gastranaerophilales;f__Gastranaerophilaceae;g__Zag111;s__Zag111 sp002103105	p__Cyanobacteriota	antibacterial free fatty acids	antibacterial_free_fatty_acids	2
MAG3262	d__Bacteria;p__Cyanobacteriota;c__Vampirovibrionia;o__Gastranaerophilales;f__Gastranaerophilaceae;g__Zag111;s__Zag111 sp002103105	p__Cyanobacteriota	antibacterial free fatty acids	antibacterial_free_fatty_acids	1
MAG2073	d__Bacteria;p__Cyanobacteriota;c__Vampirovibrionia;o__Gastranaerophilales;f__Gastranaerophilaceae;g__UBA6984;s__UBA6984 sp900550295	p__Cyanobacteriota	antibacterial free fatty acids	antibacterial_free_fatty_acids	1
MAG1889	d__Bacteria;p__Cyanobacteriota;c__Vampirovibrionia;o__Gastranaerophilales;f__Gastranaerophilaceae;g__Zag111;s__Zag111 sp002103105	p__Cyanobacteriota	antibacterial free fatty acids	antibacterial_free_fatty_acids	2
MAG152	d__Bacteria;p__Cyanobacteriota;c__Vampirovibrionia;o__Gastranaerophilales;f__Gastranaerophilaceae;g__UMGS1477;s__UMGS1477 sp900761525	p__Cyanobacteriota	antibacterial free fatty acids	antibacterial_free_fatty_acids	1
MAG1216	d__Bacteria;p__Pseudomonadota;c__Gammaproteobacteria;o__Enterobacterales;f__Enterobacteriaceae;g__Proteus;s__Proteus mirabilis	p__Pseudomonadota	antibacterial free fatty acids	antibacterial_free_fatty_acids	1
MAG827	d__Bacteria;p__Bacillota_A;c__Clostridia;o__TANB77;f__CAG-508;g__CAG-245;s__CAG-245 sp900552135	p__Bacillota_A	antibacterial free fatty acids;macrolide antibiotic;penam	Multidrug	1
MAG74	d__Bacteria;p__Pseudomonadota;c__Alphaproteobacteria;o__Rhodobacterales;f__Rhodobacteraceae;g__Paracoccus;s__Unclassified	p__Pseudomonadota	antibacterial free fatty acids;macrolide antibiotic;penam	Multidrug	1
MAG3433	d__Bacteria;p__Bacillota_A;c__Clostridia;o__Oscillospirales;f__Ruminococcaceae;g__UMGS363;s__UMGS363 sp900768245	p__Bacillota_A	antibacterial free fatty acids;macrolide antibiotic;penam	Multidrug	1
MAG3205	d__Bacteria;p__Bacillota_A;c__Clostridia;o__Lachnospirales;f__Lachnospiraceae;g__UBA11957;s__UBA11957 sp019420465	p__Bacillota_A	antibacterial free fatty acids;macrolide antibiotic;penam	Multidrug	1
MAG3204	d__Bacteria;p__Bacillota_A;c__Clostridia;o__Lachnospirales;f__Cellulosilyticaceae;g__Zhenhengia;s__Zhenhengia yiwuensis	p__Bacillota_A	antibacterial free fatty acids;macrolide antibiotic;penam	Multidrug	1
MAG289	d__Bacteria;p__Actinomycetota;c__Coriobacteriia;o__Coriobacteriales;f__Eggerthellaceae;g__Aphodovivens;s__Unclassified	p__Actinomycetota	antibacterial free fatty acids;macrolide antibiotic;penam	Multidrug	1
MAG2818	d__Bacteria;p__Bacillota_A;c__Clostridia;o__Lachnospirales;f__Lachnospiraceae;g__UBA11957;s__UBA11957 sp019420465	p__Bacillota_A	antibacterial free fatty acids;macrolide antibiotic;penam	Multidrug	1
MAG2677	d__Bacteria;p__Bacillota_A;c__Clostridia;o__Lachnospirales;f__Cellulosilyticaceae;g__Cellulosilyticum;s__Cellulosilyticum sp019418225	p__Bacillota_A	antibacterial free fatty acids;macrolide antibiotic;penam	Multidrug	1
MAG149	d__Bacteria;p__Bacillota_A;c__Clostridia;o__Oscillospirales;f__Oscillospiraceae;g__HGM13006;s__Unclassified	p__Bacillota_A	antibacterial free fatty acids;macrolide antibiotic;penam	Multidrug	1
MAG1259	d__Bacteria;p__Actinomycetota;c__Actinomycetia;o__Actinomycetales;f__Dermabacteraceae;g__Brachybacterium;s__Unclassified	p__Actinomycetota	antibacterial free fatty acids;macrolide antibiotic;penam	Multidrug	1
MAG1073	d__Bacteria;p__Bacillota_A;c__Clostridia;o__Lachnospirales;f__Lachnospiraceae;g__UBA11957;s__UBA11957 sp019420465	p__Bacillota_A	antibacterial free fatty acids;macrolide antibiotic;penam	Multidrug	1
MAG74	d__Bacteria;p__Pseudomonadota;c__Alphaproteobacteria;o__Rhodobacterales;f__Rhodobacteraceae;g__Paracoccus;s__Unclassified	p__Pseudomonadota	bicyclomycin-like antibiotic	bicyclomycin-like	1
MAG289	d__Bacteria;p__Actinomycetota;c__Coriobacteriia;o__Coriobacteriales;f__Eggerthellaceae;g__Aphodovivens;s__Unclassified	p__Actinomycetota	bicyclomycin-like antibiotic	bicyclomycin-like	1
MAG1259	d__Bacteria;p__Actinomycetota;c__Actinomycetia;o__Actinomycetales;f__Dermabacteraceae;g__Brachybacterium;s__Unclassified	p__Actinomycetota	bicyclomycin-like antibiotic	bicyclomycin-like	2
MAG1216	d__Bacteria;p__Pseudomonadota;c__Gammaproteobacteria;o__Enterobacterales;f__Enterobacteriaceae;g__Proteus;s__Proteus mirabilis	p__Pseudomonadota	bicyclomycin-like antibiotic	bicyclomycin-like	3
MAG91	d__Bacteria;p__Actinomycetota;c__Actinomycetia;o__Mycobacteriales;f__Mycobacteriaceae;g__Corynebacterium;s__Corynebacterium stationis	p__Actinomycetota	carbapenem	carbapenem	1
MAG876	d__Bacteria;p__Bacillota_A;c__Clostridia;o__UMGS1810;f__UMGS1810;g__RGIG8748;s__RGIG8748 sp934500705	p__Bacillota_A	carbapenem	carbapenem	1
MAG864	d__Archaea;p__Methanobacteriota;c__Methanobacteria;o__Methanobacteriales;f__Methanobacteriaceae;g__Methanosphaera;s__Methanosphaera cuniculi	p__Methanobacteriota	carbapenem	carbapenem	1
MAG849	d__Bacteria;p__Bacillota_A;c__Clostridia;o__Oscillospirales;f__Ruminococcaceae;g__UMGS363;s__UMGS363 sp900550695	p__Bacillota_A	carbapenem	carbapenem	1
MAG849	d__Bacteria;p__Bacillota_A;c__Clostridia;o__Oscillospirales;f__Ruminococcaceae;g__UMGS363;s__UMGS363 sp900550695	p__Bacillota_A	carbapenem	carbapenem	1
MAG717	d__Bacteria;p__Bacillota_A;c__Clostridia;o__Oscillospirales;f__Ruminococcaceae;g__Gemmiger;s__Unclassified	p__Bacillota_A	carbapenem	carbapenem	1
MAG688	d__Bacteria;p__Bacillota_A;c__Clostridia;o__Oscillospirales;f__Ruminococcaceae;g__Ruminococcus_C;s__Ruminococcus_C sp000437255	p__Bacillota_A	carbapenem	carbapenem	1
MAG626	d__Bacteria;p__Pseudomonadota;c__Gammaproteobacteria;o__Xanthomonadales;f__Xanthomonadaceae;g__Luteimonas_D;s__Unclassified	p__Pseudomonadota	carbapenem	carbapenem	1
MAG428	d__Bacteria;p__Cyanobacteriota;c__Vampirovibrionia;o__Gastranaerophilales;f__Gastranaerophilaceae;g__Zag111;s__Zag111 sp002103105	p__Cyanobacteriota	carbapenem	carbapenem	1
MAG420	d__Archaea;p__Methanobacteriota;c__Methanobacteria;o__Methanobacteriales;f__Methanobacteriaceae;g__Methanobrevibacter_A;s__Methanobrevibacter_A sp900766745	p__Methanobacteriota	carbapenem	carbapenem	1
MAG3691	d__Bacteria;p__Bacillota_A;c__Clostridia;o__Christensenellales;f__CAG-138;g__RUG472;s__RUG472 sp900545265	p__Bacillota_A	carbapenem	carbapenem	1
MAG3251	d__Bacteria;p__Bacillota_A;c__Clostridia;o__Oscillospirales;f__Oscillospiraceae;g__Evtepia;s__Evtepia faecavium	p__Bacillota_A	carbapenem	carbapenem	1
MAG3205	d__Bacteria;p__Bacillota_A;c__Clostridia;o__Lachnospirales;f__Lachnospiraceae;g__UBA11957;s__UBA11957 sp019420465	p__Bacillota_A	carbapenem	carbapenem	1
MAG3204	d__Bacteria;p__Bacillota_A;c__Clostridia;o__Lachnospirales;f__Cellulosilyticaceae;g__Zhenhengia;s__Zhenhengia yiwuensis	p__Bacillota_A	carbapenem	carbapenem	1
MAG289	d__Bacteria;p__Actinomycetota;c__Coriobacteriia;o__Coriobacteriales;f__Eggerthellaceae;g__Aphodovivens;s__Unclassified	p__Actinomycetota	carbapenem	carbapenem	1
MAG289	d__Bacteria;p__Actinomycetota;c__Coriobacteriia;o__Coriobacteriales;f__Eggerthellaceae;g__Aphodovivens;s__Unclassified	p__Actinomycetota	carbapenem	carbapenem	1
MAG2818	d__Bacteria;p__Bacillota_A;c__Clostridia;o__Lachnospirales;f__Lachnospiraceae;g__UBA11957;s__UBA11957 sp019420465	p__Bacillota_A	carbapenem	carbapenem	1
MAG2677	d__Bacteria;p__Bacillota_A;c__Clostridia;o__Lachnospirales;f__Cellulosilyticaceae;g__Cellulosilyticum;s__Cellulosilyticum sp019418225	p__Bacillota_A	carbapenem	carbapenem	1
MAG258	d__Bacteria;p__Bacillota;c__Bacilli;o__Lactobacillales;f__Aerococcaceae;g__Dolosicoccus;s__Dolosicoccus sp945278685	p__Bacillota	carbapenem	carbapenem	1
MAG258	d__Bacteria;p__Bacillota;c__Bacilli;o__Lactobacillales;f__Aerococcaceae;g__Dolosicoccus;s__Dolosicoccus sp945278685	p__Bacillota	carbapenem	carbapenem	1
MAG2417	d__Bacteria;p__Bacillota_C;c__Negativicutes;o__Veillonellales;f__Dialisteraceae;g__Dialister;s__Dialister sp900543165	p__Bacillota_C	carbapenem	carbapenem	1
MAG1862	d__Bacteria;p__Bacillota_A;c__Clostridia;o__Tissierellales;f__Peptoniphilaceae;g__Unclassified;s__Unclassified	p__Bacillota_A	carbapenem	carbapenem	1
MAG1668	d__Archaea;p__Methanobacteriota;c__Methanobacteria;o__Methanobacteriales;f__Methanobacteriaceae;g__Methanobrevibacter_A;s__Methanobrevibacter_A sp900766745	p__Methanobacteriota	carbapenem	carbapenem	1
MAG152	d__Bacteria;p__Cyanobacteriota;c__Vampirovibrionia;o__Gastranaerophilales;f__Gastranaerophilaceae;g__UMGS1477;s__UMGS1477 sp900761525	p__Cyanobacteriota	carbapenem	carbapenem	1
MAG149	d__Bacteria;p__Bacillota_A;c__Clostridia;o__Oscillospirales;f__Oscillospiraceae;g__HGM13006;s__Unclassified	p__Bacillota_A	carbapenem	carbapenem	1
MAG1417	d__Bacteria;p__Bacillota;c__Bacilli;o__RF39;f__UBA660;g__Onthocola_B;s__Onthocola_B sp000438075	p__Bacillota	carbapenem	carbapenem	1
MAG1259	d__Bacteria;p__Actinomycetota;c__Actinomycetia;o__Actinomycetales;f__Dermabacteraceae;g__Brachybacterium;s__Unclassified	p__Actinomycetota	carbapenem	carbapenem	1
MAG1172	d__Bacteria;p__Bacillota_A;c__Clostridia;o__Oscillospirales;f__Ruminococcaceae;g__Ruminococcus;s__Ruminococcus sp002438605	p__Bacillota_A	carbapenem	carbapenem	1
MAG1073	d__Bacteria;p__Bacillota_A;c__Clostridia;o__Lachnospirales;f__Lachnospiraceae;g__UBA11957;s__UBA11957 sp019420465	p__Bacillota_A	carbapenem	carbapenem	1
MAG176	d__Bacteria;p__Verrucomicrobiota;c__Verrucomicrobiae;o__Verrucomicrobiales;f__Akkermansiaceae;g__Akkermansia;s__Akkermansia sp004167605	p__Verrucomicrobiota	carbapenem;cephalosporin	Multidrug	1
MAG91	d__Bacteria;p__Actinomycetota;c__Actinomycetia;o__Mycobacteriales;f__Mycobacteriaceae;g__Corynebacterium;s__Corynebacterium stationis	p__Actinomycetota	carbapenem;cephalosporin;cephamycin;disinfecting agents and antiseptics;fluoroquinolone antibiotic;glycylcycline;monobactam;penam;penem;phenicol antibiotic;rifamycin antibiotic;tetracycline antibiotic	Multidrug	1
MAG717	d__Bacteria;p__Bacillota_A;c__Clostridia;o__Oscillospirales;f__Ruminococcaceae;g__Gemmiger;s__Unclassified	p__Bacillota_A	carbapenem;cephalosporin;cephamycin;disinfecting agents and antiseptics;fluoroquinolone antibiotic;glycylcycline;monobactam;penam;penem;phenicol antibiotic;rifamycin antibiotic;tetracycline antibiotic	Multidrug	1
MAG688	d__Bacteria;p__Bacillota_A;c__Clostridia;o__Oscillospirales;f__Ruminococcaceae;g__Ruminococcus_C;s__Ruminococcus_C sp000437255	p__Bacillota_A	carbapenem;cephalosporin;cephamycin;disinfecting agents and antiseptics;fluoroquinolone antibiotic;glycylcycline;monobactam;penam;penem;phenicol antibiotic;rifamycin antibiotic;tetracycline antibiotic	Multidrug	1
MAG3691	d__Bacteria;p__Bacillota_A;c__Clostridia;o__Christensenellales;f__CAG-138;g__RUG472;s__RUG472 sp900545265	p__Bacillota_A	carbapenem;cephalosporin;cephamycin;disinfecting agents and antiseptics;fluoroquinolone antibiotic;glycylcycline;monobactam;penam;penem;phenicol antibiotic;rifamycin antibiotic;tetracycline antibiotic	Multidrug	1
MAG3433	d__Bacteria;p__Bacillota_A;c__Clostridia;o__Oscillospirales;f__Ruminococcaceae;g__UMGS363;s__UMGS363 sp900768245	p__Bacillota_A	carbapenem;cephalosporin;cephamycin;disinfecting agents and antiseptics;fluoroquinolone antibiotic;glycylcycline;monobactam;penam;penem;phenicol antibiotic;rifamycin antibiotic;tetracycline antibiotic	Multidrug	2
MAG3048	d__Bacteria;p__Bacillota;c__Bacilli;o__Lactobacillales;f__Lactobacillaceae;g__Limosilactobacillus;s__Limosilactobacillus oris	p__Bacillota	carbapenem;cephalosporin;cephamycin;disinfecting agents and antiseptics;fluoroquinolone antibiotic;glycylcycline;monobactam;penam;penem;phenicol antibiotic;rifamycin antibiotic;tetracycline antibiotic	Multidrug	1
MAG2951	d__Bacteria;p__Bacillota_A;c__Clostridia;o__Christensenellales;f__CAG-74;g__SFTH01;s__SFTH01 sp934670175	p__Bacillota_A	carbapenem;cephalosporin;cephamycin;disinfecting agents and antiseptics;fluoroquinolone antibiotic;glycylcycline;monobactam;penam;penem;phenicol antibiotic;rifamycin antibiotic;tetracycline antibiotic	Multidrug	1
MAG2677	d__Bacteria;p__Bacillota_A;c__Clostridia;o__Lachnospirales;f__Cellulosilyticaceae;g__Cellulosilyticum;s__Cellulosilyticum sp019418225	p__Bacillota_A	carbapenem;cephalosporin;cephamycin;disinfecting agents and antiseptics;fluoroquinolone antibiotic;glycylcycline;monobactam;penam;penem;phenicol antibiotic;rifamycin antibiotic;tetracycline antibiotic	Multidrug	1
MAG2109	d__Bacteria;p__Bacillota;c__Bacilli;o__Lactobacillales;f__Enterococcaceae;g__Enterococcus_C;s__Enterococcus_C diestrammenae_A	p__Bacillota	carbapenem;cephalosporin;cephamycin;disinfecting agents and antiseptics;fluoroquinolone antibiotic;glycylcycline;monobactam;penam;penem;phenicol antibiotic;rifamycin antibiotic;tetracycline antibiotic	Multidrug	1
MAG1407	d__Bacteria;p__Bacillota;c__Bacilli;o__Lactobacillales;f__Lactobacillaceae;g__Limosilactobacillus;s__Limosilactobacillus oris	p__Bacillota	carbapenem;cephalosporin;cephamycin;disinfecting agents and antiseptics;fluoroquinolone antibiotic;glycylcycline;monobactam;penam;penem;phenicol antibiotic;rifamycin antibiotic;tetracycline antibiotic	Multidrug	1
MAG1216	d__Bacteria;p__Pseudomonadota;c__Gammaproteobacteria;o__Enterobacterales;f__Enterobacteriaceae;g__Proteus;s__Proteus mirabilis	p__Pseudomonadota	carbapenem;cephalosporin;cephamycin;disinfecting agents and antiseptics;fluoroquinolone antibiotic;glycylcycline;monobactam;penam;penem;phenicol antibiotic;rifamycin antibiotic;tetracycline antibiotic	Multidrug	2
MAG1216	d__Bacteria;p__Pseudomonadota;c__Gammaproteobacteria;o__Enterobacterales;f__Enterobacteriaceae;g__Proteus;s__Proteus mirabilis	p__Pseudomonadota	carbapenem;cephalosporin;cephamycin;disinfecting agents and antiseptics;fluoroquinolone antibiotic;glycylcycline;monobactam;penam;penem;phenicol antibiotic;rifamycin antibiotic;tetracycline antibiotic	Multidrug	1
MAG1216	d__Bacteria;p__Pseudomonadota;c__Gammaproteobacteria;o__Enterobacterales;f__Enterobacteriaceae;g__Proteus;s__Proteus mirabilis	p__Pseudomonadota	carbapenem;cephalosporin;cephamycin;disinfecting agents and antiseptics;fluoroquinolone antibiotic;glycylcycline;monobactam;penam;penem;phenicol antibiotic;rifamycin antibiotic;tetracycline antibiotic	Multidrug	1
MAG1216	d__Bacteria;p__Pseudomonadota;c__Gammaproteobacteria;o__Enterobacterales;f__Enterobacteriaceae;g__Proteus;s__Proteus mirabilis	p__Pseudomonadota	carbapenem;cephalosporin;cephamycin;disinfecting agents and antiseptics;fluoroquinolone antibiotic;glycylcycline;monobactam;penam;penem;phenicol antibiotic;rifamycin antibiotic;tetracycline antibiotic	Multidrug	1
MAG1172	d__Bacteria;p__Bacillota_A;c__Clostridia;o__Oscillospirales;f__Ruminococcaceae;g__Ruminococcus;s__Ruminococcus sp002438605	p__Bacillota_A	carbapenem;cephalosporin;cephamycin;disinfecting agents and antiseptics;fluoroquinolone antibiotic;glycylcycline;monobactam;penam;penem;phenicol antibiotic;rifamycin antibiotic;tetracycline antibiotic	Multidrug	1
MAG1216	d__Bacteria;p__Pseudomonadota;c__Gammaproteobacteria;o__Enterobacterales;f__Enterobacteriaceae;g__Proteus;s__Proteus mirabilis	p__Pseudomonadota	carbapenem;cephalosporin;cephamycin;fluoroquinolone antibiotic;monobactam;penam;penem;phenicol antibiotic;tetracycline antibiotic	Multidrug	1
MAG91	d__Bacteria;p__Actinomycetota;c__Actinomycetia;o__Mycobacteriales;f__Mycobacteriaceae;g__Corynebacterium;s__Corynebacterium stationis	p__Actinomycetota	carbapenem;cephalosporin;cephamycin;monobactam;penam	Multidrug	2
MAG91	d__Bacteria;p__Actinomycetota;c__Actinomycetia;o__Mycobacteriales;f__Mycobacteriaceae;g__Corynebacterium;s__Corynebacterium stationis	p__Actinomycetota	carbapenem;cephalosporin;cephamycin;monobactam;penam	Multidrug	1
MAG876	d__Bacteria;p__Bacillota_A;c__Clostridia;o__UMGS1810;f__UMGS1810;g__RGIG8748;s__RGIG8748 sp934500705	p__Bacillota_A	carbapenem;cephalosporin;cephamycin;monobactam;penam	Multidrug	1
MAG876	d__Bacteria;p__Bacillota_A;c__Clostridia;o__UMGS1810;f__UMGS1810;g__RGIG8748;s__RGIG8748 sp934500705	p__Bacillota_A	carbapenem;cephalosporin;cephamycin;monobactam;penam	Multidrug	1
MAG876	d__Bacteria;p__Bacillota_A;c__Clostridia;o__UMGS1810;f__UMGS1810;g__RGIG8748;s__RGIG8748 sp934500705	p__Bacillota_A	carbapenem;cephalosporin;cephamycin;monobactam;penam	Multidrug	2
MAG849	d__Bacteria;p__Bacillota_A;c__Clostridia;o__Oscillospirales;f__Ruminococcaceae;g__UMGS363;s__UMGS363 sp900550695	p__Bacillota_A	carbapenem;cephalosporin;cephamycin;monobactam;penam	Multidrug	1
MAG849	d__Bacteria;p__Bacillota_A;c__Clostridia;o__Oscillospirales;f__Ruminococcaceae;g__UMGS363;s__UMGS363 sp900550695	p__Bacillota_A	carbapenem;cephalosporin;cephamycin;monobactam;penam	Multidrug	1
MAG849	d__Bacteria;p__Bacillota_A;c__Clostridia;o__Oscillospirales;f__Ruminococcaceae;g__UMGS363;s__UMGS363 sp900550695	p__Bacillota_A	carbapenem;cephalosporin;cephamycin;monobactam;penam	Multidrug	1
MAG849	d__Bacteria;p__Bacillota_A;c__Clostridia;o__Oscillospirales;f__Ruminococcaceae;g__UMGS363;s__UMGS363 sp900550695	p__Bacillota_A	carbapenem;cephalosporin;cephamycin;monobactam;penam	Multidrug	1
MAG827	d__Bacteria;p__Bacillota_A;c__Clostridia;o__TANB77;f__CAG-508;g__CAG-245;s__CAG-245 sp900552135	p__Bacillota_A	carbapenem;cephalosporin;cephamycin;monobactam;penam	Multidrug	2
MAG827	d__Bacteria;p__Bacillota_A;c__Clostridia;o__TANB77;f__CAG-508;g__CAG-245;s__CAG-245 sp900552135	p__Bacillota_A	carbapenem;cephalosporin;cephamycin;monobactam;penam	Multidrug	2
MAG74	d__Bacteria;p__Pseudomonadota;c__Alphaproteobacteria;o__Rhodobacterales;f__Rhodobacteraceae;g__Paracoccus;s__Unclassified	p__Pseudomonadota	carbapenem;cephalosporin;cephamycin;monobactam;penam	Multidrug	1
MAG74	d__Bacteria;p__Pseudomonadota;c__Alphaproteobacteria;o__Rhodobacterales;f__Rhodobacteraceae;g__Paracoccus;s__Unclassified	p__Pseudomonadota	carbapenem;cephalosporin;cephamycin;monobactam;penam	Multidrug	1
MAG74	d__Bacteria;p__Pseudomonadota;c__Alphaproteobacteria;o__Rhodobacterales;f__Rhodobacteraceae;g__Paracoccus;s__Unclassified	p__Pseudomonadota	carbapenem;cephalosporin;cephamycin;monobactam;penam	Multidrug	2
MAG717	d__Bacteria;p__Bacillota_A;c__Clostridia;o__Oscillospirales;f__Ruminococcaceae;g__Gemmiger;s__Unclassified	p__Bacillota_A	carbapenem;cephalosporin;cephamycin;monobactam;penam	Multidrug	1
MAG717	d__Bacteria;p__Bacillota_A;c__Clostridia;o__Oscillospirales;f__Ruminococcaceae;g__Gemmiger;s__Unclassified	p__Bacillota_A	carbapenem;cephalosporin;cephamycin;monobactam;penam	Multidrug	2
MAG717	d__Bacteria;p__Bacillota_A;c__Clostridia;o__Oscillospirales;f__Ruminococcaceae;g__Gemmiger;s__Unclassified	p__Bacillota_A	carbapenem;cephalosporin;cephamycin;monobactam;penam	Multidrug	1
MAG700	d__Bacteria;p__Bacillota;c__Bacilli;o__Lactobacillales;f__Aerococcaceae;g__Dolosicoccus;s__Unclassified	p__Bacillota	carbapenem;cephalosporin;cephamycin;monobactam;penam	Multidrug	1
MAG700	d__Bacteria;p__Bacillota;c__Bacilli;o__Lactobacillales;f__Aerococcaceae;g__Dolosicoccus;s__Unclassified	p__Bacillota	carbapenem;cephalosporin;cephamycin;monobactam;penam	Multidrug	1
MAG700	d__Bacteria;p__Bacillota;c__Bacilli;o__Lactobacillales;f__Aerococcaceae;g__Dolosicoccus;s__Unclassified	p__Bacillota	carbapenem;cephalosporin;cephamycin;monobactam;penam	Multidrug	1
MAG700	d__Bacteria;p__Bacillota;c__Bacilli;o__Lactobacillales;f__Aerococcaceae;g__Dolosicoccus;s__Unclassified	p__Bacillota	carbapenem;cephalosporin;cephamycin;monobactam;penam	Multidrug	1
MAG700	d__Bacteria;p__Bacillota;c__Bacilli;o__Lactobacillales;f__Aerococcaceae;g__Dolosicoccus;s__Unclassified	p__Bacillota	carbapenem;cephalosporin;cephamycin;monobactam;penam	Multidrug	1
MAG688	d__Bacteria;p__Bacillota_A;c__Clostridia;o__Oscillospirales;f__Ruminococcaceae;g__Ruminococcus_C;s__Ruminococcus_C sp000437255	p__Bacillota_A	carbapenem;cephalosporin;cephamycin;monobactam;penam	Multidrug	1
MAG688	d__Bacteria;p__Bacillota_A;c__Clostridia;o__Oscillospirales;f__Ruminococcaceae;g__Ruminococcus_C;s__Ruminococcus_C sp000437255	p__Bacillota_A	carbapenem;cephalosporin;cephamycin;monobactam;penam	Multidrug	1
MAG688	d__Bacteria;p__Bacillota_A;c__Clostridia;o__Oscillospirales;f__Ruminococcaceae;g__Ruminococcus_C;s__Ruminococcus_C sp000437255	p__Bacillota_A	carbapenem;cephalosporin;cephamycin;monobactam;penam	Multidrug	1
MAG688	d__Bacteria;p__Bacillota_A;c__Clostridia;o__Oscillospirales;f__Ruminococcaceae;g__Ruminococcus_C;s__Ruminococcus_C sp000437255	p__Bacillota_A	carbapenem;cephalosporin;cephamycin;monobactam;penam	Multidrug	1
MAG626	d__Bacteria;p__Pseudomonadota;c__Gammaproteobacteria;o__Xanthomonadales;f__Xanthomonadaceae;g__Luteimonas_D;s__Unclassified	p__Pseudomonadota	carbapenem;cephalosporin;cephamycin;monobactam;penam	Multidrug	1
MAG626	d__Bacteria;p__Pseudomonadota;c__Gammaproteobacteria;o__Xanthomonadales;f__Xanthomonadaceae;g__Luteimonas_D;s__Unclassified	p__Pseudomonadota	carbapenem;cephalosporin;cephamycin;monobactam;penam	Multidrug	3
MAG626	d__Bacteria;p__Pseudomonadota;c__Gammaproteobacteria;o__Xanthomonadales;f__Xanthomonadaceae;g__Luteimonas_D;s__Unclassified	p__Pseudomonadota	carbapenem;cephalosporin;cephamycin;monobactam;penam	Multidrug	2
MAG626	d__Bacteria;p__Pseudomonadota;c__Gammaproteobacteria;o__Xanthomonadales;f__Xanthomonadaceae;g__Luteimonas_D;s__Unclassified	p__Pseudomonadota	carbapenem;cephalosporin;cephamycin;monobactam;penam	Multidrug	1
MAG428	d__Bacteria;p__Cyanobacteriota;c__Vampirovibrionia;o__Gastranaerophilales;f__Gastranaerophilaceae;g__Zag111;s__Zag111 sp002103105	p__Cyanobacteriota	carbapenem;cephalosporin;cephamycin;monobactam;penam	Multidrug	1
MAG428	d__Bacteria;p__Cyanobacteriota;c__Vampirovibrionia;o__Gastranaerophilales;f__Gastranaerophilaceae;g__Zag111;s__Zag111 sp002103105	p__Cyanobacteriota	carbapenem;cephalosporin;cephamycin;monobactam;penam	Multidrug	1
MAG428	d__Bacteria;p__Cyanobacteriota;c__Vampirovibrionia;o__Gastranaerophilales;f__Gastranaerophilaceae;g__Zag111;s__Zag111 sp002103105	p__Cyanobacteriota	carbapenem;cephalosporin;cephamycin;monobactam;penam	Multidrug	1
MAG3691	d__Bacteria;p__Bacillota_A;c__Clostridia;o__Christensenellales;f__CAG-138;g__RUG472;s__RUG472 sp900545265	p__Bacillota_A	carbapenem;cephalosporin;cephamycin;monobactam;penam	Multidrug	1
MAG3691	d__Bacteria;p__Bacillota_A;c__Clostridia;o__Christensenellales;f__CAG-138;g__RUG472;s__RUG472 sp900545265	p__Bacillota_A	carbapenem;cephalosporin;cephamycin;monobactam;penam	Multidrug	1
MAG3601	d__Bacteria;p__Bacillota_A;c__Clostridia;o__Tissierellales;f__Peptoniphilaceae;g__Unclassified;s__Unclassified	p__Bacillota_A	carbapenem;cephalosporin;cephamycin;monobactam;penam	Multidrug	1
MAG3601	d__Bacteria;p__Bacillota_A;c__Clostridia;o__Tissierellales;f__Peptoniphilaceae;g__Unclassified;s__Unclassified	p__Bacillota_A	carbapenem;cephalosporin;cephamycin;monobactam;penam	Multidrug	1
MAG3601	d__Bacteria;p__Bacillota_A;c__Clostridia;o__Tissierellales;f__Peptoniphilaceae;g__Unclassified;s__Unclassified	p__Bacillota_A	carbapenem;cephalosporin;cephamycin;monobactam;penam	Multidrug	1
MAG3433	d__Bacteria;p__Bacillota_A;c__Clostridia;o__Oscillospirales;f__Ruminococcaceae;g__UMGS363;s__UMGS363 sp900768245	p__Bacillota_A	carbapenem;cephalosporin;cephamycin;monobactam;penam	Multidrug	1
MAG3433	d__Bacteria;p__Bacillota_A;c__Clostridia;o__Oscillospirales;f__Ruminococcaceae;g__UMGS363;s__UMGS363 sp900768245	p__Bacillota_A	carbapenem;cephalosporin;cephamycin;monobactam;penam	Multidrug	1
MAG3262	d__Bacteria;p__Cyanobacteriota;c__Vampirovibrionia;o__Gastranaerophilales;f__Gastranaerophilaceae;g__Zag111;s__Zag111 sp002103105	p__Cyanobacteriota	carbapenem;cephalosporin;cephamycin;monobactam;penam	Multidrug	1
MAG3262	d__Bacteria;p__Cyanobacteriota;c__Vampirovibrionia;o__Gastranaerophilales;f__Gastranaerophilaceae;g__Zag111;s__Zag111 sp002103105	p__Cyanobacteriota	carbapenem;cephalosporin;cephamycin;monobactam;penam	Multidrug	1
MAG3262	d__Bacteria;p__Cyanobacteriota;c__Vampirovibrionia;o__Gastranaerophilales;f__Gastranaerophilaceae;g__Zag111;s__Zag111 sp002103105	p__Cyanobacteriota	carbapenem;cephalosporin;cephamycin;monobactam;penam	Multidrug	1
MAG3251	d__Bacteria;p__Bacillota_A;c__Clostridia;o__Oscillospirales;f__Oscillospiraceae;g__Evtepia;s__Evtepia faecavium	p__Bacillota_A	carbapenem;cephalosporin;cephamycin;monobactam;penam	Multidrug	1
MAG3251	d__Bacteria;p__Bacillota_A;c__Clostridia;o__Oscillospirales;f__Oscillospiraceae;g__Evtepia;s__Evtepia faecavium	p__Bacillota_A	carbapenem;cephalosporin;cephamycin;monobactam;penam	Multidrug	1
MAG3251	d__Bacteria;p__Bacillota_A;c__Clostridia;o__Oscillospirales;f__Oscillospiraceae;g__Evtepia;s__Evtepia faecavium	p__Bacillota_A	carbapenem;cephalosporin;cephamycin;monobactam;penam	Multidrug	1
MAG3205	d__Bacteria;p__Bacillota_A;c__Clostridia;o__Lachnospirales;f__Lachnospiraceae;g__UBA11957;s__UBA11957 sp019420465	p__Bacillota_A	carbapenem;cephalosporin;cephamycin;monobactam;penam	Multidrug	1
MAG3205	d__Bacteria;p__Bacillota_A;c__Clostridia;o__Lachnospirales;f__Lachnospiraceae;g__UBA11957;s__UBA11957 sp019420465	p__Bacillota_A	carbapenem;cephalosporin;cephamycin;monobactam;penam	Multidrug	1
MAG3204	d__Bacteria;p__Bacillota_A;c__Clostridia;o__Lachnospirales;f__Cellulosilyticaceae;g__Zhenhengia;s__Zhenhengia yiwuensis	p__Bacillota_A	carbapenem;cephalosporin;cephamycin;monobactam;penam	Multidrug	1
MAG3204	d__Bacteria;p__Bacillota_A;c__Clostridia;o__Lachnospirales;f__Cellulosilyticaceae;g__Zhenhengia;s__Zhenhengia yiwuensis	p__Bacillota_A	carbapenem;cephalosporin;cephamycin;monobactam;penam	Multidrug	2
MAG3204	d__Bacteria;p__Bacillota_A;c__Clostridia;o__Lachnospirales;f__Cellulosilyticaceae;g__Zhenhengia;s__Zhenhengia yiwuensis	p__Bacillota_A	carbapenem;cephalosporin;cephamycin;monobactam;penam	Multidrug	1
MAG3204	d__Bacteria;p__Bacillota_A;c__Clostridia;o__Lachnospirales;f__Cellulosilyticaceae;g__Zhenhengia;s__Zhenhengia yiwuensis	p__Bacillota_A	carbapenem;cephalosporin;cephamycin;monobactam;penam	Multidrug	1
MAG3048	d__Bacteria;p__Bacillota;c__Bacilli;o__Lactobacillales;f__Lactobacillaceae;g__Limosilactobacillus;s__Limosilactobacillus oris	p__Bacillota	carbapenem;cephalosporin;cephamycin;monobactam;penam	Multidrug	1
MAG3048	d__Bacteria;p__Bacillota;c__Bacilli;o__Lactobacillales;f__Lactobacillaceae;g__Limosilactobacillus;s__Limosilactobacillus oris	p__Bacillota	carbapenem;cephalosporin;cephamycin;monobactam;penam	Multidrug	1
MAG3048	d__Bacteria;p__Bacillota;c__Bacilli;o__Lactobacillales;f__Lactobacillaceae;g__Limosilactobacillus;s__Limosilactobacillus oris	p__Bacillota	carbapenem;cephalosporin;cephamycin;monobactam;penam	Multidrug	1
MAG3008	d__Bacteria;p__Bacillota_A;c__Clostridia;o__TANB77;f__CAG-508;g__CAG-273;s__CAG-273 sp000438355	p__Bacillota_A	carbapenem;cephalosporin;cephamycin;monobactam;penam	Multidrug	1
MAG3008	d__Bacteria;p__Bacillota_A;c__Clostridia;o__TANB77;f__CAG-508;g__CAG-273;s__CAG-273 sp000438355	p__Bacillota_A	carbapenem;cephalosporin;cephamycin;monobactam;penam	Multidrug	2
MAG3008	d__Bacteria;p__Bacillota_A;c__Clostridia;o__TANB77;f__CAG-508;g__CAG-273;s__CAG-273 sp000438355	p__Bacillota_A	carbapenem;cephalosporin;cephamycin;monobactam;penam	Multidrug	1
MAG3008	d__Bacteria;p__Bacillota_A;c__Clostridia;o__TANB77;f__CAG-508;g__CAG-273;s__CAG-273 sp000438355	p__Bacillota_A	carbapenem;cephalosporin;cephamycin;monobactam;penam	Multidrug	1
MAG2951	d__Bacteria;p__Bacillota_A;c__Clostridia;o__Christensenellales;f__CAG-74;g__SFTH01;s__SFTH01 sp934670175	p__Bacillota_A	carbapenem;cephalosporin;cephamycin;monobactam;penam	Multidrug	1
MAG2951	d__Bacteria;p__Bacillota_A;c__Clostridia;o__Christensenellales;f__CAG-74;g__SFTH01;s__SFTH01 sp934670175	p__Bacillota_A	carbapenem;cephalosporin;cephamycin;monobactam;penam	Multidrug	1
MAG2951	d__Bacteria;p__Bacillota_A;c__Clostridia;o__Christensenellales;f__CAG-74;g__SFTH01;s__SFTH01 sp934670175	p__Bacillota_A	carbapenem;cephalosporin;cephamycin;monobactam;penam	Multidrug	2
MAG2951	d__Bacteria;p__Bacillota_A;c__Clostridia;o__Christensenellales;f__CAG-74;g__SFTH01;s__SFTH01 sp934670175	p__Bacillota_A	carbapenem;cephalosporin;cephamycin;monobactam;penam	Multidrug	1
MAG2951	d__Bacteria;p__Bacillota_A;c__Clostridia;o__Christensenellales;f__CAG-74;g__SFTH01;s__SFTH01 sp934670175	p__Bacillota_A	carbapenem;cephalosporin;cephamycin;monobactam;penam	Multidrug	1
MAG2903	d__Bacteria;p__Bacillota_A;c__Clostridia;o__Christensenellales;f__CAG-138;g__PeH17;s__PeH17 sp004556165	p__Bacillota_A	carbapenem;cephalosporin;cephamycin;monobactam;penam	Multidrug	1
MAG2903	d__Bacteria;p__Bacillota_A;c__Clostridia;o__Christensenellales;f__CAG-138;g__PeH17;s__PeH17 sp004556165	p__Bacillota_A	carbapenem;cephalosporin;cephamycin;monobactam;penam	Multidrug	1
MAG2903	d__Bacteria;p__Bacillota_A;c__Clostridia;o__Christensenellales;f__CAG-138;g__PeH17;s__PeH17 sp004556165	p__Bacillota_A	carbapenem;cephalosporin;cephamycin;monobactam;penam	Multidrug	1
MAG2903	d__Bacteria;p__Bacillota_A;c__Clostridia;o__Christensenellales;f__CAG-138;g__PeH17;s__PeH17 sp004556165	p__Bacillota_A	carbapenem;cephalosporin;cephamycin;monobactam;penam	Multidrug	1
MAG2903	d__Bacteria;p__Bacillota_A;c__Clostridia;o__Christensenellales;f__CAG-138;g__PeH17;s__PeH17 sp004556165	p__Bacillota_A	carbapenem;cephalosporin;cephamycin;monobactam;penam	Multidrug	1
MAG289	d__Bacteria;p__Actinomycetota;c__Coriobacteriia;o__Coriobacteriales;f__Eggerthellaceae;g__Aphodovivens;s__Unclassified	p__Actinomycetota	carbapenem;cephalosporin;cephamycin;monobactam;penam	Multidrug	2
MAG289	d__Bacteria;p__Actinomycetota;c__Coriobacteriia;o__Coriobacteriales;f__Eggerthellaceae;g__Aphodovivens;s__Unclassified	p__Actinomycetota	carbapenem;cephalosporin;cephamycin;monobactam;penam	Multidrug	1
MAG289	d__Bacteria;p__Actinomycetota;c__Coriobacteriia;o__Coriobacteriales;f__Eggerthellaceae;g__Aphodovivens;s__Unclassified	p__Actinomycetota	carbapenem;cephalosporin;cephamycin;monobactam;penam	Multidrug	1
MAG289	d__Bacteria;p__Actinomycetota;c__Coriobacteriia;o__Coriobacteriales;f__Eggerthellaceae;g__Aphodovivens;s__Unclassified	p__Actinomycetota	carbapenem;cephalosporin;cephamycin;monobactam;penam	Multidrug	1
MAG2818	d__Bacteria;p__Bacillota_A;c__Clostridia;o__Lachnospirales;f__Lachnospiraceae;g__UBA11957;s__UBA11957 sp019420465	p__Bacillota_A	carbapenem;cephalosporin;cephamycin;monobactam;penam	Multidrug	1
MAG2818	d__Bacteria;p__Bacillota_A;c__Clostridia;o__Lachnospirales;f__Lachnospiraceae;g__UBA11957;s__UBA11957 sp019420465	p__Bacillota_A	carbapenem;cephalosporin;cephamycin;monobactam;penam	Multidrug	1
MAG2677	d__Bacteria;p__Bacillota_A;c__Clostridia;o__Lachnospirales;f__Cellulosilyticaceae;g__Cellulosilyticum;s__Cellulosilyticum sp019418225	p__Bacillota_A	carbapenem;cephalosporin;cephamycin;monobactam;penam	Multidrug	1
MAG2677	d__Bacteria;p__Bacillota_A;c__Clostridia;o__Lachnospirales;f__Cellulosilyticaceae;g__Cellulosilyticum;s__Cellulosilyticum sp019418225	p__Bacillota_A	carbapenem;cephalosporin;cephamycin;monobactam;penam	Multidrug	1
MAG2677	d__Bacteria;p__Bacillota_A;c__Clostridia;o__Lachnospirales;f__Cellulosilyticaceae;g__Cellulosilyticum;s__Cellulosilyticum sp019418225	p__Bacillota_A	carbapenem;cephalosporin;cephamycin;monobactam;penam	Multidrug	2
MAG2677	d__Bacteria;p__Bacillota_A;c__Clostridia;o__Lachnospirales;f__Cellulosilyticaceae;g__Cellulosilyticum;s__Cellulosilyticum sp019418225	p__Bacillota_A	carbapenem;cephalosporin;cephamycin;monobactam;penam	Multidrug	1
MAG2677	d__Bacteria;p__Bacillota_A;c__Clostridia;o__Lachnospirales;f__Cellulosilyticaceae;g__Cellulosilyticum;s__Cellulosilyticum sp019418225	p__Bacillota_A	carbapenem;cephalosporin;cephamycin;monobactam;penam	Multidrug	1
MAG258	d__Bacteria;p__Bacillota;c__Bacilli;o__Lactobacillales;f__Aerococcaceae;g__Dolosicoccus;s__Dolosicoccus sp945278685	p__Bacillota	carbapenem;cephalosporin;cephamycin;monobactam;penam	Multidrug	2
MAG258	d__Bacteria;p__Bacillota;c__Bacilli;o__Lactobacillales;f__Aerococcaceae;g__Dolosicoccus;s__Dolosicoccus sp945278685	p__Bacillota	carbapenem;cephalosporin;cephamycin;monobactam;penam	Multidrug	1
MAG258	d__Bacteria;p__Bacillota;c__Bacilli;o__Lactobacillales;f__Aerococcaceae;g__Dolosicoccus;s__Dolosicoccus sp945278685	p__Bacillota	carbapenem;cephalosporin;cephamycin;monobactam;penam	Multidrug	1
MAG258	d__Bacteria;p__Bacillota;c__Bacilli;o__Lactobacillales;f__Aerococcaceae;g__Dolosicoccus;s__Dolosicoccus sp945278685	p__Bacillota	carbapenem;cephalosporin;cephamycin;monobactam;penam	Multidrug	1
MAG2569	d__Bacteria;p__Verrucomicrobiota;c__Verrucomicrobiae;o__Verrucomicrobiales;f__Akkermansiaceae;g__Akkermansia;s__Akkermansia intestinavium	p__Verrucomicrobiota	carbapenem;cephalosporin;cephamycin;monobactam;penam	Multidrug	1
MAG2569	d__Bacteria;p__Verrucomicrobiota;c__Verrucomicrobiae;o__Verrucomicrobiales;f__Akkermansiaceae;g__Akkermansia;s__Akkermansia intestinavium	p__Verrucomicrobiota	carbapenem;cephalosporin;cephamycin;monobactam;penam	Multidrug	1
MAG2569	d__Bacteria;p__Verrucomicrobiota;c__Verrucomicrobiae;o__Verrucomicrobiales;f__Akkermansiaceae;g__Akkermansia;s__Akkermansia intestinavium	p__Verrucomicrobiota	carbapenem;cephalosporin;cephamycin;monobactam;penam	Multidrug	1
MAG2569	d__Bacteria;p__Verrucomicrobiota;c__Verrucomicrobiae;o__Verrucomicrobiales;f__Akkermansiaceae;g__Akkermansia;s__Akkermansia intestinavium	p__Verrucomicrobiota	carbapenem;cephalosporin;cephamycin;monobactam;penam	Multidrug	1
MAG2478	d__Bacteria;p__Bacillota_C;c__Negativicutes;o__Acidaminococcales;f__Acidaminococcaceae;g__CAG-266;s__CAG-266 sp000436095	p__Bacillota_C	carbapenem;cephalosporin;cephamycin;monobactam;penam	Multidrug	1
MAG2478	d__Bacteria;p__Bacillota_C;c__Negativicutes;o__Acidaminococcales;f__Acidaminococcaceae;g__CAG-266;s__CAG-266 sp000436095	p__Bacillota_C	carbapenem;cephalosporin;cephamycin;monobactam;penam	Multidrug	1
MAG2417	d__Bacteria;p__Bacillota_C;c__Negativicutes;o__Veillonellales;f__Dialisteraceae;g__Dialister;s__Dialister sp900543165	p__Bacillota_C	carbapenem;cephalosporin;cephamycin;monobactam;penam	Multidrug	1
MAG2417	d__Bacteria;p__Bacillota_C;c__Negativicutes;o__Veillonellales;f__Dialisteraceae;g__Dialister;s__Dialister sp900543165	p__Bacillota_C	carbapenem;cephalosporin;cephamycin;monobactam;penam	Multidrug	1
MAG2417	d__Bacteria;p__Bacillota_C;c__Negativicutes;o__Veillonellales;f__Dialisteraceae;g__Dialister;s__Dialister sp900543165	p__Bacillota_C	carbapenem;cephalosporin;cephamycin;monobactam;penam	Multidrug	1
MAG2417	d__Bacteria;p__Bacillota_C;c__Negativicutes;o__Veillonellales;f__Dialisteraceae;g__Dialister;s__Dialister sp900543165	p__Bacillota_C	carbapenem;cephalosporin;cephamycin;monobactam;penam	Multidrug	1
MAG2417	d__Bacteria;p__Bacillota_C;c__Negativicutes;o__Veillonellales;f__Dialisteraceae;g__Dialister;s__Dialister sp900543165	p__Bacillota_C	carbapenem;cephalosporin;cephamycin;monobactam;penam	Multidrug	1
MAG2390	d__Bacteria;p__Bacillota;c__Bacilli;o__Lactobacillales;f__Carnobacteriaceae;g__Atopostipes;s__Unclassified	p__Bacillota	carbapenem;cephalosporin;cephamycin;monobactam;penam	Multidrug	2
MAG2390	d__Bacteria;p__Bacillota;c__Bacilli;o__Lactobacillales;f__Carnobacteriaceae;g__Atopostipes;s__Unclassified	p__Bacillota	carbapenem;cephalosporin;cephamycin;monobactam;penam	Multidrug	1
MAG2390	d__Bacteria;p__Bacillota;c__Bacilli;o__Lactobacillales;f__Carnobacteriaceae;g__Atopostipes;s__Unclassified	p__Bacillota	carbapenem;cephalosporin;cephamycin;monobactam;penam	Multidrug	1
MAG2390	d__Bacteria;p__Bacillota;c__Bacilli;o__Lactobacillales;f__Carnobacteriaceae;g__Atopostipes;s__Unclassified	p__Bacillota	carbapenem;cephalosporin;cephamycin;monobactam;penam	Multidrug	1
MAG2343	d__Bacteria;p__Bacillota;c__Bacilli;o__Lactobacillales;f__Lactobacillaceae;g__Limosilactobacillus;s__Limosilactobacillus reuteri	p__Bacillota	carbapenem;cephalosporin;cephamycin;monobactam;penam	Multidrug	2
MAG2343	d__Bacteria;p__Bacillota;c__Bacilli;o__Lactobacillales;f__Lactobacillaceae;g__Limosilactobacillus;s__Limosilactobacillus reuteri	p__Bacillota	carbapenem;cephalosporin;cephamycin;monobactam;penam	Multidrug	1
MAG2343	d__Bacteria;p__Bacillota;c__Bacilli;o__Lactobacillales;f__Lactobacillaceae;g__Limosilactobacillus;s__Limosilactobacillus reuteri	p__Bacillota	carbapenem;cephalosporin;cephamycin;monobactam;penam	Multidrug	1
MAG2342	d__Bacteria;p__Bacillota_A;c__Clostridia;o__Oscillospirales;f__Ruminococcaceae;g__UBA5884;s__UBA5884 sp018376535	p__Bacillota_A	carbapenem;cephalosporin;cephamycin;monobactam;penam	Multidrug	1
MAG2342	d__Bacteria;p__Bacillota_A;c__Clostridia;o__Oscillospirales;f__Ruminococcaceae;g__UBA5884;s__UBA5884 sp018376535	p__Bacillota_A	carbapenem;cephalosporin;cephamycin;monobactam;penam	Multidrug	1
MAG2342	d__Bacteria;p__Bacillota_A;c__Clostridia;o__Oscillospirales;f__Ruminococcaceae;g__UBA5884;s__UBA5884 sp018376535	p__Bacillota_A	carbapenem;cephalosporin;cephamycin;monobactam;penam	Multidrug	1
MAG2342	d__Bacteria;p__Bacillota_A;c__Clostridia;o__Oscillospirales;f__Ruminococcaceae;g__UBA5884;s__UBA5884 sp018376535	p__Bacillota_A	carbapenem;cephalosporin;cephamycin;monobactam;penam	Multidrug	1
MAG2109	d__Bacteria;p__Bacillota;c__Bacilli;o__Lactobacillales;f__Enterococcaceae;g__Enterococcus_C;s__Enterococcus_C diestrammenae_A	p__Bacillota	carbapenem;cephalosporin;cephamycin;monobactam;penam	Multidrug	1
MAG2109	d__Bacteria;p__Bacillota;c__Bacilli;o__Lactobacillales;f__Enterococcaceae;g__Enterococcus_C;s__Enterococcus_C diestrammenae_A	p__Bacillota	carbapenem;cephalosporin;cephamycin;monobactam;penam	Multidrug	2
MAG2109	d__Bacteria;p__Bacillota;c__Bacilli;o__Lactobacillales;f__Enterococcaceae;g__Enterococcus_C;s__Enterococcus_C diestrammenae_A	p__Bacillota	carbapenem;cephalosporin;cephamycin;monobactam;penam	Multidrug	1
MAG2109	d__Bacteria;p__Bacillota;c__Bacilli;o__Lactobacillales;f__Enterococcaceae;g__Enterococcus_C;s__Enterococcus_C diestrammenae_A	p__Bacillota	carbapenem;cephalosporin;cephamycin;monobactam;penam	Multidrug	1
MAG2073	d__Bacteria;p__Cyanobacteriota;c__Vampirovibrionia;o__Gastranaerophilales;f__Gastranaerophilaceae;g__UBA6984;s__UBA6984 sp900550295	p__Cyanobacteriota	carbapenem;cephalosporin;cephamycin;monobactam;penam	Multidrug	1
MAG2073	d__Bacteria;p__Cyanobacteriota;c__Vampirovibrionia;o__Gastranaerophilales;f__Gastranaerophilaceae;g__UBA6984;s__UBA6984 sp900550295	p__Cyanobacteriota	carbapenem;cephalosporin;cephamycin;monobactam;penam	Multidrug	1
MAG2073	d__Bacteria;p__Cyanobacteriota;c__Vampirovibrionia;o__Gastranaerophilales;f__Gastranaerophilaceae;g__UBA6984;s__UBA6984 sp900550295	p__Cyanobacteriota	carbapenem;cephalosporin;cephamycin;monobactam;penam	Multidrug	1
MAG2073	d__Bacteria;p__Cyanobacteriota;c__Vampirovibrionia;o__Gastranaerophilales;f__Gastranaerophilaceae;g__UBA6984;s__UBA6984 sp900550295	p__Cyanobacteriota	carbapenem;cephalosporin;cephamycin;monobactam;penam	Multidrug	1
MAG1911	d__Bacteria;p__Bacteroidota;c__Bacteroidia;o__Bacteroidales;f__Bacteroidaceae;g__Alloprevotella;s__Alloprevotella sp000437675	p__Bacteroidota	carbapenem;cephalosporin;cephamycin;monobactam;penam	Multidrug	1
MAG1911	d__Bacteria;p__Bacteroidota;c__Bacteroidia;o__Bacteroidales;f__Bacteroidaceae;g__Alloprevotella;s__Alloprevotella sp000437675	p__Bacteroidota	carbapenem;cephalosporin;cephamycin;monobactam;penam	Multidrug	1
MAG1889	d__Bacteria;p__Cyanobacteriota;c__Vampirovibrionia;o__Gastranaerophilales;f__Gastranaerophilaceae;g__Zag111;s__Zag111 sp002103105	p__Cyanobacteriota	carbapenem;cephalosporin;cephamycin;monobactam;penam	Multidrug	1
MAG1889	d__Bacteria;p__Cyanobacteriota;c__Vampirovibrionia;o__Gastranaerophilales;f__Gastranaerophilaceae;g__Zag111;s__Zag111 sp002103105	p__Cyanobacteriota	carbapenem;cephalosporin;cephamycin;monobactam;penam	Multidrug	1
MAG1889	d__Bacteria;p__Cyanobacteriota;c__Vampirovibrionia;o__Gastranaerophilales;f__Gastranaerophilaceae;g__Zag111;s__Zag111 sp002103105	p__Cyanobacteriota	carbapenem;cephalosporin;cephamycin;monobactam;penam	Multidrug	1
MAG1862	d__Bacteria;p__Bacillota_A;c__Clostridia;o__Tissierellales;f__Peptoniphilaceae;g__Unclassified;s__Unclassified	p__Bacillota_A	carbapenem;cephalosporin;cephamycin;monobactam;penam	Multidrug	1
MAG1862	d__Bacteria;p__Bacillota_A;c__Clostridia;o__Tissierellales;f__Peptoniphilaceae;g__Unclassified;s__Unclassified	p__Bacillota_A	carbapenem;cephalosporin;cephamycin;monobactam;penam	Multidrug	1
MAG1862	d__Bacteria;p__Bacillota_A;c__Clostridia;o__Tissierellales;f__Peptoniphilaceae;g__Unclassified;s__Unclassified	p__Bacillota_A	carbapenem;cephalosporin;cephamycin;monobactam;penam	Multidrug	1
MAG1862	d__Bacteria;p__Bacillota_A;c__Clostridia;o__Tissierellales;f__Peptoniphilaceae;g__Unclassified;s__Unclassified	p__Bacillota_A	carbapenem;cephalosporin;cephamycin;monobactam;penam	Multidrug	1
MAG1820	d__Bacteria;p__Bacillota;c__Bacilli;o__Lactobacillales;f__Carnobacteriaceae;g__Unclassified;s__Unclassified	p__Bacillota	carbapenem;cephalosporin;cephamycin;monobactam;penam	Multidrug	1
MAG1820	d__Bacteria;p__Bacillota;c__Bacilli;o__Lactobacillales;f__Carnobacteriaceae;g__Unclassified;s__Unclassified	p__Bacillota	carbapenem;cephalosporin;cephamycin;monobactam;penam	Multidrug	1
MAG1820	d__Bacteria;p__Bacillota;c__Bacilli;o__Lactobacillales;f__Carnobacteriaceae;g__Unclassified;s__Unclassified	p__Bacillota	carbapenem;cephalosporin;cephamycin;monobactam;penam	Multidrug	1
MAG1820	d__Bacteria;p__Bacillota;c__Bacilli;o__Lactobacillales;f__Carnobacteriaceae;g__Unclassified;s__Unclassified	p__Bacillota	carbapenem;cephalosporin;cephamycin;monobactam;penam	Multidrug	1
MAG1820	d__Bacteria;p__Bacillota;c__Bacilli;o__Lactobacillales;f__Carnobacteriaceae;g__Unclassified;s__Unclassified	p__Bacillota	carbapenem;cephalosporin;cephamycin;monobactam;penam	Multidrug	1
MAG176	d__Bacteria;p__Verrucomicrobiota;c__Verrucomicrobiae;o__Verrucomicrobiales;f__Akkermansiaceae;g__Akkermansia;s__Akkermansia sp004167605	p__Verrucomicrobiota	carbapenem;cephalosporin;cephamycin;monobactam;penam	Multidrug	2
MAG176	d__Bacteria;p__Verrucomicrobiota;c__Verrucomicrobiae;o__Verrucomicrobiales;f__Akkermansiaceae;g__Akkermansia;s__Akkermansia sp004167605	p__Verrucomicrobiota	carbapenem;cephalosporin;cephamycin;monobactam;penam	Multidrug	2
MAG176	d__Bacteria;p__Verrucomicrobiota;c__Verrucomicrobiae;o__Verrucomicrobiales;f__Akkermansiaceae;g__Akkermansia;s__Akkermansia sp004167605	p__Verrucomicrobiota	carbapenem;cephalosporin;cephamycin;monobactam;penam	Multidrug	2
MAG1680	d__Bacteria;p__Bacteroidota;c__Bacteroidia;o__Bacteroidales;f__Bacteroidaceae;g__Alloprevotella;s__Alloprevotella sp000437675	p__Bacteroidota	carbapenem;cephalosporin;cephamycin;monobactam;penam	Multidrug	1
MAG1680	d__Bacteria;p__Bacteroidota;c__Bacteroidia;o__Bacteroidales;f__Bacteroidaceae;g__Alloprevotella;s__Alloprevotella sp000437675	p__Bacteroidota	carbapenem;cephalosporin;cephamycin;monobactam;penam	Multidrug	2
MAG1603	d__Bacteria;p__Bacillota_A;c__Clostridia;o__TANB77;f__CAG-508;g__UMGS1781;s__UMGS1781 sp900553695	p__Bacillota_A	carbapenem;cephalosporin;cephamycin;monobactam;penam	Multidrug	1
MAG1603	d__Bacteria;p__Bacillota_A;c__Clostridia;o__TANB77;f__CAG-508;g__UMGS1781;s__UMGS1781 sp900553695	p__Bacillota_A	carbapenem;cephalosporin;cephamycin;monobactam;penam	Multidrug	1
MAG1603	d__Bacteria;p__Bacillota_A;c__Clostridia;o__TANB77;f__CAG-508;g__UMGS1781;s__UMGS1781 sp900553695	p__Bacillota_A	carbapenem;cephalosporin;cephamycin;monobactam;penam	Multidrug	1
MAG1603	d__Bacteria;p__Bacillota_A;c__Clostridia;o__TANB77;f__CAG-508;g__UMGS1781;s__UMGS1781 sp900553695	p__Bacillota_A	carbapenem;cephalosporin;cephamycin;monobactam;penam	Multidrug	1
MAG1603	d__Bacteria;p__Bacillota_A;c__Clostridia;o__TANB77;f__CAG-508;g__UMGS1781;s__UMGS1781 sp900553695	p__Bacillota_A	carbapenem;cephalosporin;cephamycin;monobactam;penam	Multidrug	1
MAG1550	d__Bacteria;p__Bacillota_A;c__Clostridia;o__TANB77;f__CAG-508;g__CAG-452;s__CAG-452 sp934167165	p__Bacillota_A	carbapenem;cephalosporin;cephamycin;monobactam;penam	Multidrug	1
MAG1550	d__Bacteria;p__Bacillota_A;c__Clostridia;o__TANB77;f__CAG-508;g__CAG-452;s__CAG-452 sp934167165	p__Bacillota_A	carbapenem;cephalosporin;cephamycin;monobactam;penam	Multidrug	2
MAG1550	d__Bacteria;p__Bacillota_A;c__Clostridia;o__TANB77;f__CAG-508;g__CAG-452;s__CAG-452 sp934167165	p__Bacillota_A	carbapenem;cephalosporin;cephamycin;monobactam;penam	Multidrug	1
MAG1550	d__Bacteria;p__Bacillota_A;c__Clostridia;o__TANB77;f__CAG-508;g__CAG-452;s__CAG-452 sp934167165	p__Bacillota_A	carbapenem;cephalosporin;cephamycin;monobactam;penam	Multidrug	1
MAG1550	d__Bacteria;p__Bacillota_A;c__Clostridia;o__TANB77;f__CAG-508;g__CAG-452;s__CAG-452 sp934167165	p__Bacillota_A	carbapenem;cephalosporin;cephamycin;monobactam;penam	Multidrug	1
MAG1550	d__Bacteria;p__Bacillota_A;c__Clostridia;o__TANB77;f__CAG-508;g__CAG-452;s__CAG-452 sp934167165	p__Bacillota_A	carbapenem;cephalosporin;cephamycin;monobactam;penam	Multidrug	1
MAG1550	d__Bacteria;p__Bacillota_A;c__Clostridia;o__TANB77;f__CAG-508;g__CAG-452;s__CAG-452 sp934167165	p__Bacillota_A	carbapenem;cephalosporin;cephamycin;monobactam;penam	Multidrug	1
MAG152	d__Bacteria;p__Cyanobacteriota;c__Vampirovibrionia;o__Gastranaerophilales;f__Gastranaerophilaceae;g__UMGS1477;s__UMGS1477 sp900761525	p__Cyanobacteriota	carbapenem;cephalosporin;cephamycin;monobactam;penam	Multidrug	1
MAG152	d__Bacteria;p__Cyanobacteriota;c__Vampirovibrionia;o__Gastranaerophilales;f__Gastranaerophilaceae;g__UMGS1477;s__UMGS1477 sp900761525	p__Cyanobacteriota	carbapenem;cephalosporin;cephamycin;monobactam;penam	Multidrug	1
MAG1497	d__Bacteria;p__Patescibacteria;c__Saccharimonadia;o__Saccharimonadales;f__Saccharimonadaceae;g__SZUA-359;s__Unclassified	p__Patescibacteria	carbapenem;cephalosporin;cephamycin;monobactam;penam	Multidrug	1
MAG1497	d__Bacteria;p__Patescibacteria;c__Saccharimonadia;o__Saccharimonadales;f__Saccharimonadaceae;g__SZUA-359;s__Unclassified	p__Patescibacteria	carbapenem;cephalosporin;cephamycin;monobactam;penam	Multidrug	1
MAG1497	d__Bacteria;p__Patescibacteria;c__Saccharimonadia;o__Saccharimonadales;f__Saccharimonadaceae;g__SZUA-359;s__Unclassified	p__Patescibacteria	carbapenem;cephalosporin;cephamycin;monobactam;penam	Multidrug	1
MAG149	d__Bacteria;p__Bacillota_A;c__Clostridia;o__Oscillospirales;f__Oscillospiraceae;g__HGM13006;s__Unclassified	p__Bacillota_A	carbapenem;cephalosporin;cephamycin;monobactam;penam	Multidrug	1
MAG149	d__Bacteria;p__Bacillota_A;c__Clostridia;o__Oscillospirales;f__Oscillospiraceae;g__HGM13006;s__Unclassified	p__Bacillota_A	carbapenem;cephalosporin;cephamycin;monobactam;penam	Multidrug	1
MAG149	d__Bacteria;p__Bacillota_A;c__Clostridia;o__Oscillospirales;f__Oscillospiraceae;g__HGM13006;s__Unclassified	p__Bacillota_A	carbapenem;cephalosporin;cephamycin;monobactam;penam	Multidrug	1
MAG149	d__Bacteria;p__Bacillota_A;c__Clostridia;o__Oscillospirales;f__Oscillospiraceae;g__HGM13006;s__Unclassified	p__Bacillota_A	carbapenem;cephalosporin;cephamycin;monobactam;penam	Multidrug	1
MAG1417	d__Bacteria;p__Bacillota;c__Bacilli;o__RF39;f__UBA660;g__Onthocola_B;s__Onthocola_B sp000438075	p__Bacillota	carbapenem;cephalosporin;cephamycin;monobactam;penam	Multidrug	1
MAG1417	d__Bacteria;p__Bacillota;c__Bacilli;o__RF39;f__UBA660;g__Onthocola_B;s__Onthocola_B sp000438075	p__Bacillota	carbapenem;cephalosporin;cephamycin;monobactam;penam	Multidrug	1
MAG1417	d__Bacteria;p__Bacillota;c__Bacilli;o__RF39;f__UBA660;g__Onthocola_B;s__Onthocola_B sp000438075	p__Bacillota	carbapenem;cephalosporin;cephamycin;monobactam;penam	Multidrug	1
MAG1417	d__Bacteria;p__Bacillota;c__Bacilli;o__RF39;f__UBA660;g__Onthocola_B;s__Onthocola_B sp000438075	p__Bacillota	carbapenem;cephalosporin;cephamycin;monobactam;penam	Multidrug	1
MAG1407	d__Bacteria;p__Bacillota;c__Bacilli;o__Lactobacillales;f__Lactobacillaceae;g__Limosilactobacillus;s__Limosilactobacillus oris	p__Bacillota	carbapenem;cephalosporin;cephamycin;monobactam;penam	Multidrug	2
MAG1407	d__Bacteria;p__Bacillota;c__Bacilli;o__Lactobacillales;f__Lactobacillaceae;g__Limosilactobacillus;s__Limosilactobacillus oris	p__Bacillota	carbapenem;cephalosporin;cephamycin;monobactam;penam	Multidrug	1
MAG1259	d__Bacteria;p__Actinomycetota;c__Actinomycetia;o__Actinomycetales;f__Dermabacteraceae;g__Brachybacterium;s__Unclassified	p__Actinomycetota	carbapenem;cephalosporin;cephamycin;monobactam;penam	Multidrug	1
MAG1259	d__Bacteria;p__Actinomycetota;c__Actinomycetia;o__Actinomycetales;f__Dermabacteraceae;g__Brachybacterium;s__Unclassified	p__Actinomycetota	carbapenem;cephalosporin;cephamycin;monobactam;penam	Multidrug	1
MAG1259	d__Bacteria;p__Actinomycetota;c__Actinomycetia;o__Actinomycetales;f__Dermabacteraceae;g__Brachybacterium;s__Unclassified	p__Actinomycetota	carbapenem;cephalosporin;cephamycin;monobactam;penam	Multidrug	1
MAG1259	d__Bacteria;p__Actinomycetota;c__Actinomycetia;o__Actinomycetales;f__Dermabacteraceae;g__Brachybacterium;s__Unclassified	p__Actinomycetota	carbapenem;cephalosporin;cephamycin;monobactam;penam	Multidrug	1
MAG1216	d__Bacteria;p__Pseudomonadota;c__Gammaproteobacteria;o__Enterobacterales;f__Enterobacteriaceae;g__Proteus;s__Proteus mirabilis	p__Pseudomonadota	carbapenem;cephalosporin;cephamycin;monobactam;penam	Multidrug	1
MAG1216	d__Bacteria;p__Pseudomonadota;c__Gammaproteobacteria;o__Enterobacterales;f__Enterobacteriaceae;g__Proteus;s__Proteus mirabilis	p__Pseudomonadota	carbapenem;cephalosporin;cephamycin;monobactam;penam	Multidrug	1
MAG1216	d__Bacteria;p__Pseudomonadota;c__Gammaproteobacteria;o__Enterobacterales;f__Enterobacteriaceae;g__Proteus;s__Proteus mirabilis	p__Pseudomonadota	carbapenem;cephalosporin;cephamycin;monobactam;penam	Multidrug	1
MAG1216	d__Bacteria;p__Pseudomonadota;c__Gammaproteobacteria;o__Enterobacterales;f__Enterobacteriaceae;g__Proteus;s__Proteus mirabilis	p__Pseudomonadota	carbapenem;cephalosporin;cephamycin;monobactam;penam	Multidrug	1
MAG1172	d__Bacteria;p__Bacillota_A;c__Clostridia;o__Oscillospirales;f__Ruminococcaceae;g__Ruminococcus;s__Ruminococcus sp002438605	p__Bacillota_A	carbapenem;cephalosporin;cephamycin;monobactam;penam	Multidrug	1
MAG1172	d__Bacteria;p__Bacillota_A;c__Clostridia;o__Oscillospirales;f__Ruminococcaceae;g__Ruminococcus;s__Ruminococcus sp002438605	p__Bacillota_A	carbapenem;cephalosporin;cephamycin;monobactam;penam	Multidrug	1
MAG1172	d__Bacteria;p__Bacillota_A;c__Clostridia;o__Oscillospirales;f__Ruminococcaceae;g__Ruminococcus;s__Ruminococcus sp002438605	p__Bacillota_A	carbapenem;cephalosporin;cephamycin;monobactam;penam	Multidrug	1
MAG1172	d__Bacteria;p__Bacillota_A;c__Clostridia;o__Oscillospirales;f__Ruminococcaceae;g__Ruminococcus;s__Ruminococcus sp002438605	p__Bacillota_A	carbapenem;cephalosporin;cephamycin;monobactam;penam	Multidrug	1
MAG1145	d__Bacteria;p__Bacillota_A;c__Clostridia;o__Oscillospirales;f__Acutalibacteraceae;g__UMGS1491;s__Unclassified	p__Bacillota_A	carbapenem;cephalosporin;cephamycin;monobactam;penam	Multidrug	1
MAG1145	d__Bacteria;p__Bacillota_A;c__Clostridia;o__Oscillospirales;f__Acutalibacteraceae;g__UMGS1491;s__Unclassified	p__Bacillota_A	carbapenem;cephalosporin;cephamycin;monobactam;penam	Multidrug	1
MAG1145	d__Bacteria;p__Bacillota_A;c__Clostridia;o__Oscillospirales;f__Acutalibacteraceae;g__UMGS1491;s__Unclassified	p__Bacillota_A	carbapenem;cephalosporin;cephamycin;monobactam;penam	Multidrug	1
MAG1073	d__Bacteria;p__Bacillota_A;c__Clostridia;o__Lachnospirales;f__Lachnospiraceae;g__UBA11957;s__UBA11957 sp019420465	p__Bacillota_A	carbapenem;cephalosporin;cephamycin;monobactam;penam	Multidrug	1
MAG1073	d__Bacteria;p__Bacillota_A;c__Clostridia;o__Lachnospirales;f__Lachnospiraceae;g__UBA11957;s__UBA11957 sp019420465	p__Bacillota_A	carbapenem;cephalosporin;cephamycin;monobactam;penam	Multidrug	1
MAG152	d__Bacteria;p__Cyanobacteriota;c__Vampirovibrionia;o__Gastranaerophilales;f__Gastranaerophilaceae;g__UMGS1477;s__UMGS1477 sp900761525	p__Cyanobacteriota	carbapenem;cephalosporin;cephamycin;monobactam;penam;penem	Multidrug	1
MAG91	d__Bacteria;p__Actinomycetota;c__Actinomycetia;o__Mycobacteriales;f__Mycobacteriaceae;g__Corynebacterium;s__Corynebacterium stationis	p__Actinomycetota	carbapenem;cephalosporin;cephamycin;monobactam;penam;penem;phenicol antibiotic	Multidrug	1
MAG74	d__Bacteria;p__Pseudomonadota;c__Alphaproteobacteria;o__Rhodobacterales;f__Rhodobacteraceae;g__Paracoccus;s__Unclassified	p__Pseudomonadota	carbapenem;cephalosporin;cephamycin;monobactam;penam;penem;phenicol antibiotic	Multidrug	1
MAG626	d__Bacteria;p__Pseudomonadota;c__Gammaproteobacteria;o__Xanthomonadales;f__Xanthomonadaceae;g__Luteimonas_D;s__Unclassified	p__Pseudomonadota	carbapenem;cephalosporin;cephamycin;monobactam;penam;penem;phenicol antibiotic	Multidrug	1
MAG626	d__Bacteria;p__Pseudomonadota;c__Gammaproteobacteria;o__Xanthomonadales;f__Xanthomonadaceae;g__Luteimonas_D;s__Unclassified	p__Pseudomonadota	carbapenem;cephalosporin;cephamycin;monobactam;penam;penem;phenicol antibiotic	Multidrug	2
MAG2951	d__Bacteria;p__Bacillota_A;c__Clostridia;o__Christensenellales;f__CAG-74;g__SFTH01;s__SFTH01 sp934670175	p__Bacillota_A	carbapenem;cephalosporin;cephamycin;monobactam;penam;penem;phenicol antibiotic	Multidrug	1
MAG2569	d__Bacteria;p__Verrucomicrobiota;c__Verrucomicrobiae;o__Verrucomicrobiales;f__Akkermansiaceae;g__Akkermansia;s__Akkermansia intestinavium	p__Verrucomicrobiota	carbapenem;cephalosporin;cephamycin;monobactam;penam;penem;phenicol antibiotic	Multidrug	1
MAG2569	d__Bacteria;p__Verrucomicrobiota;c__Verrucomicrobiae;o__Verrucomicrobiales;f__Akkermansiaceae;g__Akkermansia;s__Akkermansia intestinavium	p__Verrucomicrobiota	carbapenem;cephalosporin;cephamycin;monobactam;penam;penem;phenicol antibiotic	Multidrug	1
MAG176	d__Bacteria;p__Verrucomicrobiota;c__Verrucomicrobiae;o__Verrucomicrobiales;f__Akkermansiaceae;g__Akkermansia;s__Akkermansia sp004167605	p__Verrucomicrobiota	carbapenem;cephalosporin;cephamycin;monobactam;penam;penem;phenicol antibiotic	Multidrug	1
MAG1216	d__Bacteria;p__Pseudomonadota;c__Gammaproteobacteria;o__Enterobacterales;f__Enterobacteriaceae;g__Proteus;s__Proteus mirabilis	p__Pseudomonadota	carbapenem;cephalosporin;cephamycin;monobactam;penam;penem;phenicol antibiotic	Multidrug	2
MAG74	d__Bacteria;p__Pseudomonadota;c__Alphaproteobacteria;o__Rhodobacterales;f__Rhodobacteraceae;g__Paracoccus;s__Unclassified	p__Pseudomonadota	carbapenem;cephalosporin;cephamycin;penam	Multidrug	3
MAG717	d__Bacteria;p__Bacillota_A;c__Clostridia;o__Oscillospirales;f__Ruminococcaceae;g__Gemmiger;s__Unclassified	p__Bacillota_A	carbapenem;cephalosporin;cephamycin;penam	Multidrug	2
MAG626	d__Bacteria;p__Pseudomonadota;c__Gammaproteobacteria;o__Xanthomonadales;f__Xanthomonadaceae;g__Luteimonas_D;s__Unclassified	p__Pseudomonadota	carbapenem;cephalosporin;cephamycin;penam	Multidrug	1
MAG626	d__Bacteria;p__Pseudomonadota;c__Gammaproteobacteria;o__Xanthomonadales;f__Xanthomonadaceae;g__Luteimonas_D;s__Unclassified	p__Pseudomonadota	carbapenem;cephalosporin;cephamycin;penam	Multidrug	1
MAG428	d__Bacteria;p__Cyanobacteriota;c__Vampirovibrionia;o__Gastranaerophilales;f__Gastranaerophilaceae;g__Zag111;s__Zag111 sp002103105	p__Cyanobacteriota	carbapenem;cephalosporin;cephamycin;penam	Multidrug	1
MAG3205	d__Bacteria;p__Bacillota_A;c__Clostridia;o__Lachnospirales;f__Lachnospiraceae;g__UBA11957;s__UBA11957 sp019420465	p__Bacillota_A	carbapenem;cephalosporin;cephamycin;penam	Multidrug	2
MAG3204	d__Bacteria;p__Bacillota_A;c__Clostridia;o__Lachnospirales;f__Cellulosilyticaceae;g__Zhenhengia;s__Zhenhengia yiwuensis	p__Bacillota_A	carbapenem;cephalosporin;cephamycin;penam	Multidrug	1
MAG3204	d__Bacteria;p__Bacillota_A;c__Clostridia;o__Lachnospirales;f__Cellulosilyticaceae;g__Zhenhengia;s__Zhenhengia yiwuensis	p__Bacillota_A	carbapenem;cephalosporin;cephamycin;penam	Multidrug	1
MAG2818	d__Bacteria;p__Bacillota_A;c__Clostridia;o__Lachnospirales;f__Lachnospiraceae;g__UBA11957;s__UBA11957 sp019420465	p__Bacillota_A	carbapenem;cephalosporin;cephamycin;penam	Multidrug	2
MAG2677	d__Bacteria;p__Bacillota_A;c__Clostridia;o__Lachnospirales;f__Cellulosilyticaceae;g__Cellulosilyticum;s__Cellulosilyticum sp019418225	p__Bacillota_A	carbapenem;cephalosporin;cephamycin;penam	Multidrug	1
MAG2417	d__Bacteria;p__Bacillota_C;c__Negativicutes;o__Veillonellales;f__Dialisteraceae;g__Dialister;s__Dialister sp900543165	p__Bacillota_C	carbapenem;cephalosporin;cephamycin;penam	Multidrug	1
MAG1889	d__Bacteria;p__Cyanobacteriota;c__Vampirovibrionia;o__Gastranaerophilales;f__Gastranaerophilaceae;g__Zag111;s__Zag111 sp002103105	p__Cyanobacteriota	carbapenem;cephalosporin;cephamycin;penam	Multidrug	1
MAG1550	d__Bacteria;p__Bacillota_A;c__Clostridia;o__TANB77;f__CAG-508;g__CAG-452;s__CAG-452 sp934167165	p__Bacillota_A	carbapenem;cephalosporin;cephamycin;penam	Multidrug	1
MAG149	d__Bacteria;p__Bacillota_A;c__Clostridia;o__Oscillospirales;f__Oscillospiraceae;g__HGM13006;s__Unclassified	p__Bacillota_A	carbapenem;cephalosporin;cephamycin;penam	Multidrug	1
MAG1417	d__Bacteria;p__Bacillota;c__Bacilli;o__RF39;f__UBA660;g__Onthocola_B;s__Onthocola_B sp000438075	p__Bacillota	carbapenem;cephalosporin;cephamycin;penam	Multidrug	1
MAG1216	d__Bacteria;p__Pseudomonadota;c__Gammaproteobacteria;o__Enterobacterales;f__Enterobacteriaceae;g__Proteus;s__Proteus mirabilis	p__Pseudomonadota	carbapenem;cephalosporin;cephamycin;penam	Multidrug	2
MAG1073	d__Bacteria;p__Bacillota_A;c__Clostridia;o__Lachnospirales;f__Lachnospiraceae;g__UBA11957;s__UBA11957 sp019420465	p__Bacillota_A	carbapenem;cephalosporin;cephamycin;penam	Multidrug	2
MAG74	d__Bacteria;p__Pseudomonadota;c__Alphaproteobacteria;o__Rhodobacterales;f__Rhodobacteraceae;g__Paracoccus;s__Unclassified	p__Pseudomonadota	carbapenem;cephalosporin;diaminopyrimidine antibiotic;fluoroquinolone antibiotic;lincosamide antibiotic;macrolide antibiotic;penem;phenicol antibiotic;rifamycin antibiotic;tetracycline antibiotic	Multidrug	1
MAG74	d__Bacteria;p__Pseudomonadota;c__Alphaproteobacteria;o__Rhodobacterales;f__Rhodobacteraceae;g__Paracoccus;s__Unclassified	p__Pseudomonadota	carbapenem;cephalosporin;diaminopyrimidine antibiotic;fluoroquinolone antibiotic;lincosamide antibiotic;macrolide antibiotic;penem;phenicol antibiotic;rifamycin antibiotic;tetracycline antibiotic	Multidrug	1
MAG688	d__Bacteria;p__Bacillota_A;c__Clostridia;o__Oscillospirales;f__Ruminococcaceae;g__Ruminococcus_C;s__Ruminococcus_C sp000437255	p__Bacillota_A	carbapenem;cephalosporin;diaminopyrimidine antibiotic;fluoroquinolone antibiotic;lincosamide antibiotic;macrolide antibiotic;penem;phenicol antibiotic;rifamycin antibiotic;tetracycline antibiotic	Multidrug	1
MAG428	d__Bacteria;p__Cyanobacteriota;c__Vampirovibrionia;o__Gastranaerophilales;f__Gastranaerophilaceae;g__Zag111;s__Zag111 sp002103105	p__Cyanobacteriota	carbapenem;cephalosporin;diaminopyrimidine antibiotic;fluoroquinolone antibiotic;lincosamide antibiotic;macrolide antibiotic;penem;phenicol antibiotic;rifamycin antibiotic;tetracycline antibiotic	Multidrug	1
MAG1889	d__Bacteria;p__Cyanobacteriota;c__Vampirovibrionia;o__Gastranaerophilales;f__Gastranaerophilaceae;g__Zag111;s__Zag111 sp002103105	p__Cyanobacteriota	carbapenem;cephalosporin;diaminopyrimidine antibiotic;fluoroquinolone antibiotic;lincosamide antibiotic;macrolide antibiotic;penem;phenicol antibiotic;rifamycin antibiotic;tetracycline antibiotic	Multidrug	1
MAG1680	d__Bacteria;p__Bacteroidota;c__Bacteroidia;o__Bacteroidales;f__Bacteroidaceae;g__Alloprevotella;s__Alloprevotella sp000437675	p__Bacteroidota	carbapenem;cephalosporin;diaminopyrimidine antibiotic;fluoroquinolone antibiotic;lincosamide antibiotic;macrolide antibiotic;penem;phenicol antibiotic;rifamycin antibiotic;tetracycline antibiotic	Multidrug	1
MAG152	d__Bacteria;p__Cyanobacteriota;c__Vampirovibrionia;o__Gastranaerophilales;f__Gastranaerophilaceae;g__UMGS1477;s__UMGS1477 sp900761525	p__Cyanobacteriota	carbapenem;cephalosporin;diaminopyrimidine antibiotic;fluoroquinolone antibiotic;lincosamide antibiotic;macrolide antibiotic;penem;phenicol antibiotic;rifamycin antibiotic;tetracycline antibiotic	Multidrug	1
MAG1216	d__Bacteria;p__Pseudomonadota;c__Gammaproteobacteria;o__Enterobacterales;f__Enterobacteriaceae;g__Proteus;s__Proteus mirabilis	p__Pseudomonadota	carbapenem;cephalosporin;diaminopyrimidine antibiotic;fluoroquinolone antibiotic;lincosamide antibiotic;macrolide antibiotic;penem;phenicol antibiotic;rifamycin antibiotic;tetracycline antibiotic	Multidrug	1
MAG1172	d__Bacteria;p__Bacillota_A;c__Clostridia;o__Oscillospirales;f__Ruminococcaceae;g__Ruminococcus;s__Ruminococcus sp002438605	p__Bacillota_A	carbapenem;cephalosporin;diaminopyrimidine antibiotic;fluoroquinolone antibiotic;lincosamide antibiotic;macrolide antibiotic;penem;phenicol antibiotic;rifamycin antibiotic;tetracycline antibiotic	Multidrug	1
MAG74	d__Bacteria;p__Pseudomonadota;c__Alphaproteobacteria;o__Rhodobacterales;f__Rhodobacteraceae;g__Paracoccus;s__Unclassified	p__Pseudomonadota	carbapenem;cephalosporin;monobactam;penam	Multidrug	2
MAG3691	d__Bacteria;p__Bacillota_A;c__Clostridia;o__Christensenellales;f__CAG-138;g__RUG472;s__RUG472 sp900545265	p__Bacillota_A	carbapenem;cephalosporin;monobactam;penam	Multidrug	1
MAG2677	d__Bacteria;p__Bacillota_A;c__Clostridia;o__Lachnospirales;f__Cellulosilyticaceae;g__Cellulosilyticum;s__Cellulosilyticum sp019418225	p__Bacillota_A	carbapenem;cephalosporin;monobactam;penam	Multidrug	2
MAG2417	d__Bacteria;p__Bacillota_C;c__Negativicutes;o__Veillonellales;f__Dialisteraceae;g__Dialister;s__Dialister sp900543165	p__Bacillota_C	carbapenem;cephalosporin;monobactam;penam	Multidrug	1
MAG1216	d__Bacteria;p__Pseudomonadota;c__Gammaproteobacteria;o__Enterobacterales;f__Enterobacteriaceae;g__Proteus;s__Proteus mirabilis	p__Pseudomonadota	carbapenem;cephalosporin;monobactam;penam	Multidrug	2
MAG1889	d__Bacteria;p__Cyanobacteriota;c__Vampirovibrionia;o__Gastranaerophilales;f__Gastranaerophilaceae;g__Zag111;s__Zag111 sp002103105	p__Cyanobacteriota	carbapenem;cephalosporin;penam	Multidrug	1
MAG1820	d__Bacteria;p__Bacillota;c__Bacilli;o__Lactobacillales;f__Carnobacteriaceae;g__Unclassified;s__Unclassified	p__Bacillota	carbapenem;cephalosporin;penam	Multidrug	1
MAG1550	d__Bacteria;p__Bacillota_A;c__Clostridia;o__TANB77;f__CAG-508;g__CAG-452;s__CAG-452 sp934167165	p__Bacillota_A	carbapenem;cephalosporin;penam	Multidrug	1
MAG2569	d__Bacteria;p__Verrucomicrobiota;c__Verrucomicrobiae;o__Verrucomicrobiales;f__Akkermansiaceae;g__Akkermansia;s__Akkermansia intestinavium	p__Verrucomicrobiota	carbapenem;diaminopyrimidine antibiotic;disinfecting agents and antiseptics;macrolide antibiotic;phenicol antibiotic;tetracycline antibiotic	Multidrug	1
MAG2478	d__Bacteria;p__Bacillota_C;c__Negativicutes;o__Acidaminococcales;f__Acidaminococcaceae;g__CAG-266;s__CAG-266 sp000436095	p__Bacillota_C	carbapenem;diaminopyrimidine antibiotic;disinfecting agents and antiseptics;macrolide antibiotic;phenicol antibiotic;tetracycline antibiotic	Multidrug	1
MAG91	d__Bacteria;p__Actinomycetota;c__Actinomycetia;o__Mycobacteriales;f__Mycobacteriaceae;g__Corynebacterium;s__Corynebacterium stationis	p__Actinomycetota	cephalosporin	cephalosporin	4
MAG876	d__Bacteria;p__Bacillota_A;c__Clostridia;o__UMGS1810;f__UMGS1810;g__RGIG8748;s__RGIG8748 sp934500705	p__Bacillota_A	cephalosporin	cephalosporin	1
MAG849	d__Bacteria;p__Bacillota_A;c__Clostridia;o__Oscillospirales;f__Ruminococcaceae;g__UMGS363;s__UMGS363 sp900550695	p__Bacillota_A	cephalosporin	cephalosporin	1
MAG827	d__Bacteria;p__Bacillota_A;c__Clostridia;o__TANB77;f__CAG-508;g__CAG-245;s__CAG-245 sp900552135	p__Bacillota_A	cephalosporin	cephalosporin	1
MAG717	d__Bacteria;p__Bacillota_A;c__Clostridia;o__Oscillospirales;f__Ruminococcaceae;g__Gemmiger;s__Unclassified	p__Bacillota_A	cephalosporin	cephalosporin	1
MAG700	d__Bacteria;p__Bacillota;c__Bacilli;o__Lactobacillales;f__Aerococcaceae;g__Dolosicoccus;s__Unclassified	p__Bacillota	cephalosporin	cephalosporin	1
MAG688	d__Bacteria;p__Bacillota_A;c__Clostridia;o__Oscillospirales;f__Ruminococcaceae;g__Ruminococcus_C;s__Ruminococcus_C sp000437255	p__Bacillota_A	cephalosporin	cephalosporin	3
MAG626	d__Bacteria;p__Pseudomonadota;c__Gammaproteobacteria;o__Xanthomonadales;f__Xanthomonadaceae;g__Luteimonas_D;s__Unclassified	p__Pseudomonadota	cephalosporin	cephalosporin	1
MAG626	d__Bacteria;p__Pseudomonadota;c__Gammaproteobacteria;o__Xanthomonadales;f__Xanthomonadaceae;g__Luteimonas_D;s__Unclassified	p__Pseudomonadota	cephalosporin	cephalosporin	3
MAG3691	d__Bacteria;p__Bacillota_A;c__Clostridia;o__Christensenellales;f__CAG-138;g__RUG472;s__RUG472 sp900545265	p__Bacillota_A	cephalosporin	cephalosporin	1
MAG3601	d__Bacteria;p__Bacillota_A;c__Clostridia;o__Tissierellales;f__Peptoniphilaceae;g__Unclassified;s__Unclassified	p__Bacillota_A	cephalosporin	cephalosporin	1
MAG3251	d__Bacteria;p__Bacillota_A;c__Clostridia;o__Oscillospirales;f__Oscillospiraceae;g__Evtepia;s__Evtepia faecavium	p__Bacillota_A	cephalosporin	cephalosporin	1
MAG3205	d__Bacteria;p__Bacillota_A;c__Clostridia;o__Lachnospirales;f__Lachnospiraceae;g__UBA11957;s__UBA11957 sp019420465	p__Bacillota_A	cephalosporin	cephalosporin	3
MAG3204	d__Bacteria;p__Bacillota_A;c__Clostridia;o__Lachnospirales;f__Cellulosilyticaceae;g__Zhenhengia;s__Zhenhengia yiwuensis	p__Bacillota_A	cephalosporin	cephalosporin	1
MAG3048	d__Bacteria;p__Bacillota;c__Bacilli;o__Lactobacillales;f__Lactobacillaceae;g__Limosilactobacillus;s__Limosilactobacillus oris	p__Bacillota	cephalosporin	cephalosporin	1
MAG3008	d__Bacteria;p__Bacillota_A;c__Clostridia;o__TANB77;f__CAG-508;g__CAG-273;s__CAG-273 sp000438355	p__Bacillota_A	cephalosporin	cephalosporin	1
MAG2951	d__Bacteria;p__Bacillota_A;c__Clostridia;o__Christensenellales;f__CAG-74;g__SFTH01;s__SFTH01 sp934670175	p__Bacillota_A	cephalosporin	cephalosporin	1
MAG2903	d__Bacteria;p__Bacillota_A;c__Clostridia;o__Christensenellales;f__CAG-138;g__PeH17;s__PeH17 sp004556165	p__Bacillota_A	cephalosporin	cephalosporin	1
MAG289	d__Bacteria;p__Actinomycetota;c__Coriobacteriia;o__Coriobacteriales;f__Eggerthellaceae;g__Aphodovivens;s__Unclassified	p__Actinomycetota	cephalosporin	cephalosporin	2
MAG2818	d__Bacteria;p__Bacillota_A;c__Clostridia;o__Lachnospirales;f__Lachnospiraceae;g__UBA11957;s__UBA11957 sp019420465	p__Bacillota_A	cephalosporin	cephalosporin	1
MAG2677	d__Bacteria;p__Bacillota_A;c__Clostridia;o__Lachnospirales;f__Cellulosilyticaceae;g__Cellulosilyticum;s__Cellulosilyticum sp019418225	p__Bacillota_A	cephalosporin	cephalosporin	1
MAG258	d__Bacteria;p__Bacillota;c__Bacilli;o__Lactobacillales;f__Aerococcaceae;g__Dolosicoccus;s__Dolosicoccus sp945278685	p__Bacillota	cephalosporin	cephalosporin	1
MAG2478	d__Bacteria;p__Bacillota_C;c__Negativicutes;o__Acidaminococcales;f__Acidaminococcaceae;g__CAG-266;s__CAG-266 sp000436095	p__Bacillota_C	cephalosporin	cephalosporin	1
MAG2417	d__Bacteria;p__Bacillota_C;c__Negativicutes;o__Veillonellales;f__Dialisteraceae;g__Dialister;s__Dialister sp900543165	p__Bacillota_C	cephalosporin	cephalosporin	1
MAG2390	d__Bacteria;p__Bacillota;c__Bacilli;o__Lactobacillales;f__Carnobacteriaceae;g__Atopostipes;s__Unclassified	p__Bacillota	cephalosporin	cephalosporin	1
MAG2343	d__Bacteria;p__Bacillota;c__Bacilli;o__Lactobacillales;f__Lactobacillaceae;g__Limosilactobacillus;s__Limosilactobacillus reuteri	p__Bacillota	cephalosporin	cephalosporin	1
MAG2342	d__Bacteria;p__Bacillota_A;c__Clostridia;o__Oscillospirales;f__Ruminococcaceae;g__UBA5884;s__UBA5884 sp018376535	p__Bacillota_A	cephalosporin	cephalosporin	1
MAG2109	d__Bacteria;p__Bacillota;c__Bacilli;o__Lactobacillales;f__Enterococcaceae;g__Enterococcus_C;s__Enterococcus_C diestrammenae_A	p__Bacillota	cephalosporin	cephalosporin	1
MAG1820	d__Bacteria;p__Bacillota;c__Bacilli;o__Lactobacillales;f__Carnobacteriaceae;g__Unclassified;s__Unclassified	p__Bacillota	cephalosporin	cephalosporin	1
MAG1603	d__Bacteria;p__Bacillota_A;c__Clostridia;o__TANB77;f__CAG-508;g__UMGS1781;s__UMGS1781 sp900553695	p__Bacillota_A	cephalosporin	cephalosporin	1
MAG1550	d__Bacteria;p__Bacillota_A;c__Clostridia;o__TANB77;f__CAG-508;g__CAG-452;s__CAG-452 sp934167165	p__Bacillota_A	cephalosporin	cephalosporin	1
MAG152	d__Bacteria;p__Cyanobacteriota;c__Vampirovibrionia;o__Gastranaerophilales;f__Gastranaerophilaceae;g__UMGS1477;s__UMGS1477 sp900761525	p__Cyanobacteriota	cephalosporin	cephalosporin	1
MAG149	d__Bacteria;p__Bacillota_A;c__Clostridia;o__Oscillospirales;f__Oscillospiraceae;g__HGM13006;s__Unclassified	p__Bacillota_A	cephalosporin	cephalosporin	1
MAG1417	d__Bacteria;p__Bacillota;c__Bacilli;o__RF39;f__UBA660;g__Onthocola_B;s__Onthocola_B sp000438075	p__Bacillota	cephalosporin	cephalosporin	1
MAG1407	d__Bacteria;p__Bacillota;c__Bacilli;o__Lactobacillales;f__Lactobacillaceae;g__Limosilactobacillus;s__Limosilactobacillus oris	p__Bacillota	cephalosporin	cephalosporin	1
MAG1259	d__Bacteria;p__Actinomycetota;c__Actinomycetia;o__Actinomycetales;f__Dermabacteraceae;g__Brachybacterium;s__Unclassified	p__Actinomycetota	cephalosporin	cephalosporin	1
MAG1259	d__Bacteria;p__Actinomycetota;c__Actinomycetia;o__Actinomycetales;f__Dermabacteraceae;g__Brachybacterium;s__Unclassified	p__Actinomycetota	cephalosporin	cephalosporin	1
MAG1172	d__Bacteria;p__Bacillota_A;c__Clostridia;o__Oscillospirales;f__Ruminococcaceae;g__Ruminococcus;s__Ruminococcus sp002438605	p__Bacillota_A	cephalosporin	cephalosporin	1
MAG1145	d__Bacteria;p__Bacillota_A;c__Clostridia;o__Oscillospirales;f__Acutalibacteraceae;g__UMGS1491;s__Unclassified	p__Bacillota_A	cephalosporin	cephalosporin	2
MAG1073	d__Bacteria;p__Bacillota_A;c__Clostridia;o__Lachnospirales;f__Lachnospiraceae;g__UBA11957;s__UBA11957 sp019420465	p__Bacillota_A	cephalosporin	cephalosporin	2
MAG1259	d__Bacteria;p__Actinomycetota;c__Actinomycetia;o__Actinomycetales;f__Dermabacteraceae;g__Brachybacterium;s__Unclassified	p__Actinomycetota	cephalosporin;cephamycin	Multidrug	1
MAG74	d__Bacteria;p__Pseudomonadota;c__Alphaproteobacteria;o__Rhodobacterales;f__Rhodobacteraceae;g__Paracoccus;s__Unclassified	p__Pseudomonadota	cephalosporin;cephamycin;disinfecting agents and antiseptics;fluoroquinolone antibiotic;glycylcycline;penam;phenicol antibiotic;rifamycin antibiotic;tetracycline antibiotic	Multidrug	2
MAG1216	d__Bacteria;p__Pseudomonadota;c__Gammaproteobacteria;o__Enterobacterales;f__Enterobacteriaceae;g__Proteus;s__Proteus mirabilis	p__Pseudomonadota	cephalosporin;cephamycin;fluoroquinolone antibiotic;macrolide antibiotic;penam;tetracycline antibiotic	Multidrug	1
MAG876	d__Bacteria;p__Bacillota_A;c__Clostridia;o__UMGS1810;f__UMGS1810;g__RGIG8748;s__RGIG8748 sp934500705	p__Bacillota_A	cephalosporin;cephamycin;penam	Multidrug	1
MAG74	d__Bacteria;p__Pseudomonadota;c__Alphaproteobacteria;o__Rhodobacterales;f__Rhodobacteraceae;g__Paracoccus;s__Unclassified	p__Pseudomonadota	cephalosporin;disinfecting agents and antiseptics;fluoroquinolone antibiotic;glycopeptide antibiotic;glycylcycline;oxazolidinone antibiotic;penam;phenicol antibiotic;rifamycin antibiotic;tetracycline antibiotic	Multidrug	1
MAG1862	d__Bacteria;p__Bacillota_A;c__Clostridia;o__Tissierellales;f__Peptoniphilaceae;g__Unclassified;s__Unclassified	p__Bacillota_A	cephalosporin;disinfecting agents and antiseptics;fluoroquinolone antibiotic;glycopeptide antibiotic;glycylcycline;oxazolidinone antibiotic;penam;phenicol antibiotic;rifamycin antibiotic;tetracycline antibiotic	Multidrug	1
MAG176	d__Bacteria;p__Verrucomicrobiota;c__Verrucomicrobiae;o__Verrucomicrobiales;f__Akkermansiaceae;g__Akkermansia;s__Akkermansia sp004167605	p__Verrucomicrobiota	cephalosporin;disinfecting agents and antiseptics;fluoroquinolone antibiotic;glycopeptide antibiotic;glycylcycline;oxazolidinone antibiotic;penam;phenicol antibiotic;rifamycin antibiotic;tetracycline antibiotic	Multidrug	1
MAG1216	d__Bacteria;p__Pseudomonadota;c__Gammaproteobacteria;o__Enterobacterales;f__Enterobacteriaceae;g__Proteus;s__Proteus mirabilis	p__Pseudomonadota	cephalosporin;disinfecting agents and antiseptics;fluoroquinolone antibiotic;glycopeptide antibiotic;glycylcycline;oxazolidinone antibiotic;penam;phenicol antibiotic;rifamycin antibiotic;tetracycline antibiotic	Multidrug	1
MAG1145	d__Bacteria;p__Bacillota_A;c__Clostridia;o__Oscillospirales;f__Acutalibacteraceae;g__UMGS1491;s__Unclassified	p__Bacillota_A	cephalosporin;disinfecting agents and antiseptics;fluoroquinolone antibiotic;glycopeptide antibiotic;glycylcycline;oxazolidinone antibiotic;penam;phenicol antibiotic;rifamycin antibiotic;tetracycline antibiotic	Multidrug	1
MAG74	d__Bacteria;p__Pseudomonadota;c__Alphaproteobacteria;o__Rhodobacterales;f__Rhodobacteraceae;g__Paracoccus;s__Unclassified	p__Pseudomonadota	cephalosporin;disinfecting agents and antiseptics;fluoroquinolone antibiotic;glycylcycline;penam;phenicol antibiotic;rifamycin antibiotic;tetracycline antibiotic	Multidrug	1
MAG626	d__Bacteria;p__Pseudomonadota;c__Gammaproteobacteria;o__Xanthomonadales;f__Xanthomonadaceae;g__Luteimonas_D;s__Unclassified	p__Pseudomonadota	cephalosporin;disinfecting agents and antiseptics;fluoroquinolone antibiotic;glycylcycline;penam;phenicol antibiotic;rifamycin antibiotic;tetracycline antibiotic	Multidrug	1
MAG428	d__Bacteria;p__Cyanobacteriota;c__Vampirovibrionia;o__Gastranaerophilales;f__Gastranaerophilaceae;g__Zag111;s__Zag111 sp002103105	p__Cyanobacteriota	cephalosporin;disinfecting agents and antiseptics;fluoroquinolone antibiotic;glycylcycline;penam;phenicol antibiotic;rifamycin antibiotic;tetracycline antibiotic	Multidrug	1
MAG3691	d__Bacteria;p__Bacillota_A;c__Clostridia;o__Christensenellales;f__CAG-138;g__RUG472;s__RUG472 sp900545265	p__Bacillota_A	cephalosporin;disinfecting agents and antiseptics;fluoroquinolone antibiotic;glycylcycline;penam;phenicol antibiotic;rifamycin antibiotic;tetracycline antibiotic	Multidrug	1
MAG3262	d__Bacteria;p__Cyanobacteriota;c__Vampirovibrionia;o__Gastranaerophilales;f__Gastranaerophilaceae;g__Zag111;s__Zag111 sp002103105	p__Cyanobacteriota	cephalosporin;disinfecting agents and antiseptics;fluoroquinolone antibiotic;glycylcycline;penam;phenicol antibiotic;rifamycin antibiotic;tetracycline antibiotic	Multidrug	1
MAG3048	d__Bacteria;p__Bacillota;c__Bacilli;o__Lactobacillales;f__Lactobacillaceae;g__Limosilactobacillus;s__Limosilactobacillus oris	p__Bacillota	cephalosporin;disinfecting agents and antiseptics;fluoroquinolone antibiotic;glycylcycline;penam;phenicol antibiotic;rifamycin antibiotic;tetracycline antibiotic	Multidrug	1
MAG2478	d__Bacteria;p__Bacillota_C;c__Negativicutes;o__Acidaminococcales;f__Acidaminococcaceae;g__CAG-266;s__CAG-266 sp000436095	p__Bacillota_C	cephalosporin;disinfecting agents and antiseptics;fluoroquinolone antibiotic;glycylcycline;penam;phenicol antibiotic;rifamycin antibiotic;tetracycline antibiotic	Multidrug	1
MAG1889	d__Bacteria;p__Cyanobacteriota;c__Vampirovibrionia;o__Gastranaerophilales;f__Gastranaerophilaceae;g__Zag111;s__Zag111 sp002103105	p__Cyanobacteriota	cephalosporin;disinfecting agents and antiseptics;fluoroquinolone antibiotic;glycylcycline;penam;phenicol antibiotic;rifamycin antibiotic;tetracycline antibiotic	Multidrug	1
MAG1680	d__Bacteria;p__Bacteroidota;c__Bacteroidia;o__Bacteroidales;f__Bacteroidaceae;g__Alloprevotella;s__Alloprevotella sp000437675	p__Bacteroidota	cephalosporin;disinfecting agents and antiseptics;fluoroquinolone antibiotic;glycylcycline;penam;phenicol antibiotic;rifamycin antibiotic;tetracycline antibiotic	Multidrug	1
MAG1407	d__Bacteria;p__Bacillota;c__Bacilli;o__Lactobacillales;f__Lactobacillaceae;g__Limosilactobacillus;s__Limosilactobacillus oris	p__Bacillota	cephalosporin;disinfecting agents and antiseptics;fluoroquinolone antibiotic;glycylcycline;penam;phenicol antibiotic;rifamycin antibiotic;tetracycline antibiotic	Multidrug	1
MAG1259	d__Bacteria;p__Actinomycetota;c__Actinomycetia;o__Actinomycetales;f__Dermabacteraceae;g__Brachybacterium;s__Unclassified	p__Actinomycetota	cephalosporin;disinfecting agents and antiseptics;fluoroquinolone antibiotic;glycylcycline;penam;phenicol antibiotic;rifamycin antibiotic;tetracycline antibiotic	Multidrug	2
MAG1216	d__Bacteria;p__Pseudomonadota;c__Gammaproteobacteria;o__Enterobacterales;f__Enterobacteriaceae;g__Proteus;s__Proteus mirabilis	p__Pseudomonadota	cephalosporin;disinfecting agents and antiseptics;fluoroquinolone antibiotic;glycylcycline;penam;phenicol antibiotic;rifamycin antibiotic;tetracycline antibiotic	Multidrug	1
MAG1216	d__Bacteria;p__Pseudomonadota;c__Gammaproteobacteria;o__Enterobacterales;f__Enterobacteriaceae;g__Proteus;s__Proteus mirabilis	p__Pseudomonadota	cephalosporin;disinfecting agents and antiseptics;fluoroquinolone antibiotic;glycylcycline;penam;phenicol antibiotic;rifamycin antibiotic;tetracycline antibiotic	Multidrug	1
MAG1216	d__Bacteria;p__Pseudomonadota;c__Gammaproteobacteria;o__Enterobacterales;f__Enterobacteriaceae;g__Proteus;s__Proteus mirabilis	p__Pseudomonadota	cephalosporin;disinfecting agents and antiseptics;fluoroquinolone antibiotic;glycylcycline;penam;phenicol antibiotic;rifamycin antibiotic;tetracycline antibiotic	Multidrug	1
MAG1216	d__Bacteria;p__Pseudomonadota;c__Gammaproteobacteria;o__Enterobacterales;f__Enterobacteriaceae;g__Proteus;s__Proteus mirabilis	p__Pseudomonadota	cephalosporin;disinfecting agents and antiseptics;fluoroquinolone antibiotic;glycylcycline;penam;phenicol antibiotic;rifamycin antibiotic;tetracycline antibiotic	Multidrug	1
MAG3262	d__Bacteria;p__Cyanobacteriota;c__Vampirovibrionia;o__Gastranaerophilales;f__Gastranaerophilaceae;g__Zag111;s__Zag111 sp002103105	p__Cyanobacteriota	cephalosporin;fluoroquinolone antibiotic;fusidane antibiotic;macrolide antibiotic	Multidrug	2
MAG2417	d__Bacteria;p__Bacillota_C;c__Negativicutes;o__Veillonellales;f__Dialisteraceae;g__Dialister;s__Dialister sp900543165	p__Bacillota_C	cephalosporin;fluoroquinolone antibiotic;fusidane antibiotic;macrolide antibiotic	Multidrug	1
MAG1680	d__Bacteria;p__Bacteroidota;c__Bacteroidia;o__Bacteroidales;f__Bacteroidaceae;g__Alloprevotella;s__Alloprevotella sp000437675	p__Bacteroidota	cephalosporin;fluoroquinolone antibiotic;fusidane antibiotic;macrolide antibiotic	Multidrug	1
MAG2569	d__Bacteria;p__Verrucomicrobiota;c__Verrucomicrobiae;o__Verrucomicrobiales;f__Akkermansiaceae;g__Akkermansia;s__Akkermansia intestinavium	p__Verrucomicrobiota	cephalosporin;monobactam	Multidrug	1
MAG91	d__Bacteria;p__Actinomycetota;c__Actinomycetia;o__Mycobacteriales;f__Mycobacteriaceae;g__Corynebacterium;s__Corynebacterium stationis	p__Actinomycetota	cephalosporin;penam	Multidrug	1
MAG626	d__Bacteria;p__Pseudomonadota;c__Gammaproteobacteria;o__Xanthomonadales;f__Xanthomonadaceae;g__Luteimonas_D;s__Unclassified	p__Pseudomonadota	cephalosporin;penam	Multidrug	1
MAG626	d__Bacteria;p__Pseudomonadota;c__Gammaproteobacteria;o__Xanthomonadales;f__Xanthomonadaceae;g__Luteimonas_D;s__Unclassified	p__Pseudomonadota	cephalosporin;penam	Multidrug	1
MAG2903	d__Bacteria;p__Bacillota_A;c__Clostridia;o__Christensenellales;f__CAG-138;g__PeH17;s__PeH17 sp004556165	p__Bacillota_A	cephalosporin;penam	Multidrug	1
MAG2569	d__Bacteria;p__Verrucomicrobiota;c__Verrucomicrobiae;o__Verrucomicrobiales;f__Akkermansiaceae;g__Akkermansia;s__Akkermansia intestinavium	p__Verrucomicrobiota	cephalosporin;penam	Multidrug	1
MAG2417	d__Bacteria;p__Bacillota_C;c__Negativicutes;o__Veillonellales;f__Dialisteraceae;g__Dialister;s__Dialister sp900543165	p__Bacillota_C	cephalosporin;penam	Multidrug	1
MAG2390	d__Bacteria;p__Bacillota;c__Bacilli;o__Lactobacillales;f__Carnobacteriaceae;g__Atopostipes;s__Unclassified	p__Bacillota	cephalosporin;penam	Multidrug	1
MAG2390	d__Bacteria;p__Bacillota;c__Bacilli;o__Lactobacillales;f__Carnobacteriaceae;g__Atopostipes;s__Unclassified	p__Bacillota	cephalosporin;penam	Multidrug	1
MAG1145	d__Bacteria;p__Bacillota_A;c__Clostridia;o__Oscillospirales;f__Acutalibacteraceae;g__UMGS1491;s__Unclassified	p__Bacillota_A	cephalosporin;penam	Multidrug	1
MAG626	d__Bacteria;p__Pseudomonadota;c__Gammaproteobacteria;o__Xanthomonadales;f__Xanthomonadaceae;g__Luteimonas_D;s__Unclassified	p__Pseudomonadota	cephamycin	cephamycin	1
MAG1911	d__Bacteria;p__Bacteroidota;c__Bacteroidia;o__Bacteroidales;f__Bacteroidaceae;g__Alloprevotella;s__Alloprevotella sp000437675	p__Bacteroidota	cephamycin	cephamycin	1
MAG1216	d__Bacteria;p__Pseudomonadota;c__Gammaproteobacteria;o__Enterobacterales;f__Enterobacteriaceae;g__Proteus;s__Proteus mirabilis	p__Pseudomonadota	cephamycin	cephamycin	1
MAG91	d__Bacteria;p__Actinomycetota;c__Actinomycetia;o__Mycobacteriales;f__Mycobacteriaceae;g__Corynebacterium;s__Corynebacterium stationis	p__Actinomycetota	diaminopyrimidine antibiotic	diaminopyrimidine	1
MAG849	d__Bacteria;p__Bacillota_A;c__Clostridia;o__Oscillospirales;f__Ruminococcaceae;g__UMGS363;s__UMGS363 sp900550695	p__Bacillota_A	diaminopyrimidine antibiotic	diaminopyrimidine	1
MAG700	d__Bacteria;p__Bacillota;c__Bacilli;o__Lactobacillales;f__Aerococcaceae;g__Dolosicoccus;s__Unclassified	p__Bacillota	diaminopyrimidine antibiotic	diaminopyrimidine	1
MAG700	d__Bacteria;p__Bacillota;c__Bacilli;o__Lactobacillales;f__Aerococcaceae;g__Dolosicoccus;s__Unclassified	p__Bacillota	diaminopyrimidine antibiotic	diaminopyrimidine	1
MAG626	d__Bacteria;p__Pseudomonadota;c__Gammaproteobacteria;o__Xanthomonadales;f__Xanthomonadaceae;g__Luteimonas_D;s__Unclassified	p__Pseudomonadota	diaminopyrimidine antibiotic	diaminopyrimidine	1
MAG3433	d__Bacteria;p__Bacillota_A;c__Clostridia;o__Oscillospirales;f__Ruminococcaceae;g__UMGS363;s__UMGS363 sp900768245	p__Bacillota_A	diaminopyrimidine antibiotic	diaminopyrimidine	1
MAG3251	d__Bacteria;p__Bacillota_A;c__Clostridia;o__Oscillospirales;f__Oscillospiraceae;g__Evtepia;s__Evtepia faecavium	p__Bacillota_A	diaminopyrimidine antibiotic	diaminopyrimidine	1
MAG3205	d__Bacteria;p__Bacillota_A;c__Clostridia;o__Lachnospirales;f__Lachnospiraceae;g__UBA11957;s__UBA11957 sp019420465	p__Bacillota_A	diaminopyrimidine antibiotic	diaminopyrimidine	1
MAG3204	d__Bacteria;p__Bacillota_A;c__Clostridia;o__Lachnospirales;f__Cellulosilyticaceae;g__Zhenhengia;s__Zhenhengia yiwuensis	p__Bacillota_A	diaminopyrimidine antibiotic	diaminopyrimidine	1
MAG3008	d__Bacteria;p__Bacillota_A;c__Clostridia;o__TANB77;f__CAG-508;g__CAG-273;s__CAG-273 sp000438355	p__Bacillota_A	diaminopyrimidine antibiotic	diaminopyrimidine	1
MAG2818	d__Bacteria;p__Bacillota_A;c__Clostridia;o__Lachnospirales;f__Lachnospiraceae;g__UBA11957;s__UBA11957 sp019420465	p__Bacillota_A	diaminopyrimidine antibiotic	diaminopyrimidine	1
MAG2677	d__Bacteria;p__Bacillota_A;c__Clostridia;o__Lachnospirales;f__Cellulosilyticaceae;g__Cellulosilyticum;s__Cellulosilyticum sp019418225	p__Bacillota_A	diaminopyrimidine antibiotic	diaminopyrimidine	1
MAG258	d__Bacteria;p__Bacillota;c__Bacilli;o__Lactobacillales;f__Aerococcaceae;g__Dolosicoccus;s__Dolosicoccus sp945278685	p__Bacillota	diaminopyrimidine antibiotic	diaminopyrimidine	1
MAG2569	d__Bacteria;p__Verrucomicrobiota;c__Verrucomicrobiae;o__Verrucomicrobiales;f__Akkermansiaceae;g__Akkermansia;s__Akkermansia intestinavium	p__Verrucomicrobiota	diaminopyrimidine antibiotic	diaminopyrimidine	1
MAG2417	d__Bacteria;p__Bacillota_C;c__Negativicutes;o__Veillonellales;f__Dialisteraceae;g__Dialister;s__Dialister sp900543165	p__Bacillota_C	diaminopyrimidine antibiotic	diaminopyrimidine	1
MAG2343	d__Bacteria;p__Bacillota;c__Bacilli;o__Lactobacillales;f__Lactobacillaceae;g__Limosilactobacillus;s__Limosilactobacillus reuteri	p__Bacillota	diaminopyrimidine antibiotic	diaminopyrimidine	1
MAG2342	d__Bacteria;p__Bacillota_A;c__Clostridia;o__Oscillospirales;f__Ruminococcaceae;g__UBA5884;s__UBA5884 sp018376535	p__Bacillota_A	diaminopyrimidine antibiotic	diaminopyrimidine	1
MAG2109	d__Bacteria;p__Bacillota;c__Bacilli;o__Lactobacillales;f__Enterococcaceae;g__Enterococcus_C;s__Enterococcus_C diestrammenae_A	p__Bacillota	diaminopyrimidine antibiotic	diaminopyrimidine	1
MAG1911	d__Bacteria;p__Bacteroidota;c__Bacteroidia;o__Bacteroidales;f__Bacteroidaceae;g__Alloprevotella;s__Alloprevotella sp000437675	p__Bacteroidota	diaminopyrimidine antibiotic	diaminopyrimidine	1
MAG1820	d__Bacteria;p__Bacillota;c__Bacilli;o__Lactobacillales;f__Carnobacteriaceae;g__Unclassified;s__Unclassified	p__Bacillota	diaminopyrimidine antibiotic	diaminopyrimidine	1
MAG176	d__Bacteria;p__Verrucomicrobiota;c__Verrucomicrobiae;o__Verrucomicrobiales;f__Akkermansiaceae;g__Akkermansia;s__Akkermansia sp004167605	p__Verrucomicrobiota	diaminopyrimidine antibiotic	diaminopyrimidine	1
MAG1680	d__Bacteria;p__Bacteroidota;c__Bacteroidia;o__Bacteroidales;f__Bacteroidaceae;g__Alloprevotella;s__Alloprevotella sp000437675	p__Bacteroidota	diaminopyrimidine antibiotic	diaminopyrimidine	1
MAG1550	d__Bacteria;p__Bacillota_A;c__Clostridia;o__TANB77;f__CAG-508;g__CAG-452;s__CAG-452 sp934167165	p__Bacillota_A	diaminopyrimidine antibiotic	diaminopyrimidine	1
MAG1497	d__Bacteria;p__Patescibacteria;c__Saccharimonadia;o__Saccharimonadales;f__Saccharimonadaceae;g__SZUA-359;s__Unclassified	p__Patescibacteria	diaminopyrimidine antibiotic	diaminopyrimidine	1
MAG149	d__Bacteria;p__Bacillota_A;c__Clostridia;o__Oscillospirales;f__Oscillospiraceae;g__HGM13006;s__Unclassified	p__Bacillota_A	diaminopyrimidine antibiotic	diaminopyrimidine	1
MAG1259	d__Bacteria;p__Actinomycetota;c__Actinomycetia;o__Actinomycetales;f__Dermabacteraceae;g__Brachybacterium;s__Unclassified	p__Actinomycetota	diaminopyrimidine antibiotic	diaminopyrimidine	1
MAG1216	d__Bacteria;p__Pseudomonadota;c__Gammaproteobacteria;o__Enterobacterales;f__Enterobacteriaceae;g__Proteus;s__Proteus mirabilis	p__Pseudomonadota	diaminopyrimidine antibiotic	diaminopyrimidine	1
MAG1216	d__Bacteria;p__Pseudomonadota;c__Gammaproteobacteria;o__Enterobacterales;f__Enterobacteriaceae;g__Proteus;s__Proteus mirabilis	p__Pseudomonadota	diaminopyrimidine antibiotic	diaminopyrimidine	1
MAG1073	d__Bacteria;p__Bacillota_A;c__Clostridia;o__Lachnospirales;f__Lachnospiraceae;g__UBA11957;s__UBA11957 sp019420465	p__Bacillota_A	diaminopyrimidine antibiotic	diaminopyrimidine	1
MAG626	d__Bacteria;p__Pseudomonadota;c__Gammaproteobacteria;o__Xanthomonadales;f__Xanthomonadaceae;g__Luteimonas_D;s__Unclassified	p__Pseudomonadota	diaminopyrimidine antibiotic;fluoroquinolone antibiotic;glycylcycline;nitrofuran antibiotic;tetracycline antibiotic	Multidrug	1
MAG2569	d__Bacteria;p__Verrucomicrobiota;c__Verrucomicrobiae;o__Verrucomicrobiales;f__Akkermansiaceae;g__Akkermansia;s__Akkermansia intestinavium	p__Verrucomicrobiota	diaminopyrimidine antibiotic;fluoroquinolone antibiotic;glycylcycline;nitrofuran antibiotic;tetracycline antibiotic	Multidrug	2
MAG176	d__Bacteria;p__Verrucomicrobiota;c__Verrucomicrobiae;o__Verrucomicrobiales;f__Akkermansiaceae;g__Akkermansia;s__Akkermansia sp004167605	p__Verrucomicrobiota	diaminopyrimidine antibiotic;fluoroquinolone antibiotic;glycylcycline;nitrofuran antibiotic;tetracycline antibiotic	Multidrug	1
MAG1216	d__Bacteria;p__Pseudomonadota;c__Gammaproteobacteria;o__Enterobacterales;f__Enterobacteriaceae;g__Proteus;s__Proteus mirabilis	p__Pseudomonadota	diaminopyrimidine antibiotic;fluoroquinolone antibiotic;glycylcycline;nitrofuran antibiotic;tetracycline antibiotic	Multidrug	1
MAG849	d__Bacteria;p__Bacillota_A;c__Clostridia;o__Oscillospirales;f__Ruminococcaceae;g__UMGS363;s__UMGS363 sp900550695	p__Bacillota_A	diaminopyrimidine antibiotic;fluoroquinolone antibiotic;phenicol antibiotic	Multidrug	1
MAG626	d__Bacteria;p__Pseudomonadota;c__Gammaproteobacteria;o__Xanthomonadales;f__Xanthomonadaceae;g__Luteimonas_D;s__Unclassified	p__Pseudomonadota	diaminopyrimidine antibiotic;fluoroquinolone antibiotic;phenicol antibiotic	Multidrug	1
MAG428	d__Bacteria;p__Cyanobacteriota;c__Vampirovibrionia;o__Gastranaerophilales;f__Gastranaerophilaceae;g__Zag111;s__Zag111 sp002103105	p__Cyanobacteriota	diaminopyrimidine antibiotic;fluoroquinolone antibiotic;phenicol antibiotic	Multidrug	2
MAG3433	d__Bacteria;p__Bacillota_A;c__Clostridia;o__Oscillospirales;f__Ruminococcaceae;g__UMGS363;s__UMGS363 sp900768245	p__Bacillota_A	diaminopyrimidine antibiotic;fluoroquinolone antibiotic;phenicol antibiotic	Multidrug	1
MAG3262	d__Bacteria;p__Cyanobacteriota;c__Vampirovibrionia;o__Gastranaerophilales;f__Gastranaerophilaceae;g__Zag111;s__Zag111 sp002103105	p__Cyanobacteriota	diaminopyrimidine antibiotic;fluoroquinolone antibiotic;phenicol antibiotic	Multidrug	1
MAG3205	d__Bacteria;p__Bacillota_A;c__Clostridia;o__Lachnospirales;f__Lachnospiraceae;g__UBA11957;s__UBA11957 sp019420465	p__Bacillota_A	diaminopyrimidine antibiotic;fluoroquinolone antibiotic;phenicol antibiotic	Multidrug	1
MAG2818	d__Bacteria;p__Bacillota_A;c__Clostridia;o__Lachnospirales;f__Lachnospiraceae;g__UBA11957;s__UBA11957 sp019420465	p__Bacillota_A	diaminopyrimidine antibiotic;fluoroquinolone antibiotic;phenicol antibiotic	Multidrug	1
MAG2677	d__Bacteria;p__Bacillota_A;c__Clostridia;o__Lachnospirales;f__Cellulosilyticaceae;g__Cellulosilyticum;s__Cellulosilyticum sp019418225	p__Bacillota_A	diaminopyrimidine antibiotic;fluoroquinolone antibiotic;phenicol antibiotic	Multidrug	1
MAG2569	d__Bacteria;p__Verrucomicrobiota;c__Verrucomicrobiae;o__Verrucomicrobiales;f__Akkermansiaceae;g__Akkermansia;s__Akkermansia intestinavium	p__Verrucomicrobiota	diaminopyrimidine antibiotic;fluoroquinolone antibiotic;phenicol antibiotic	Multidrug	2
MAG2478	d__Bacteria;p__Bacillota_C;c__Negativicutes;o__Acidaminococcales;f__Acidaminococcaceae;g__CAG-266;s__CAG-266 sp000436095	p__Bacillota_C	diaminopyrimidine antibiotic;fluoroquinolone antibiotic;phenicol antibiotic	Multidrug	1
MAG2073	d__Bacteria;p__Cyanobacteriota;c__Vampirovibrionia;o__Gastranaerophilales;f__Gastranaerophilaceae;g__UBA6984;s__UBA6984 sp900550295	p__Cyanobacteriota	diaminopyrimidine antibiotic;fluoroquinolone antibiotic;phenicol antibiotic	Multidrug	1
MAG1889	d__Bacteria;p__Cyanobacteriota;c__Vampirovibrionia;o__Gastranaerophilales;f__Gastranaerophilaceae;g__Zag111;s__Zag111 sp002103105	p__Cyanobacteriota	diaminopyrimidine antibiotic;fluoroquinolone antibiotic;phenicol antibiotic	Multidrug	2
MAG176	d__Bacteria;p__Verrucomicrobiota;c__Verrucomicrobiae;o__Verrucomicrobiales;f__Akkermansiaceae;g__Akkermansia;s__Akkermansia sp004167605	p__Verrucomicrobiota	diaminopyrimidine antibiotic;fluoroquinolone antibiotic;phenicol antibiotic	Multidrug	3
MAG152	d__Bacteria;p__Cyanobacteriota;c__Vampirovibrionia;o__Gastranaerophilales;f__Gastranaerophilaceae;g__UMGS1477;s__UMGS1477 sp900761525	p__Cyanobacteriota	diaminopyrimidine antibiotic;fluoroquinolone antibiotic;phenicol antibiotic	Multidrug	1
MAG152	d__Bacteria;p__Cyanobacteriota;c__Vampirovibrionia;o__Gastranaerophilales;f__Gastranaerophilaceae;g__UMGS1477;s__UMGS1477 sp900761525	p__Cyanobacteriota	diaminopyrimidine antibiotic;fluoroquinolone antibiotic;phenicol antibiotic	Multidrug	1
MAG1216	d__Bacteria;p__Pseudomonadota;c__Gammaproteobacteria;o__Enterobacterales;f__Enterobacteriaceae;g__Proteus;s__Proteus mirabilis	p__Pseudomonadota	diaminopyrimidine antibiotic;fluoroquinolone antibiotic;phenicol antibiotic	Multidrug	1
MAG1216	d__Bacteria;p__Pseudomonadota;c__Gammaproteobacteria;o__Enterobacterales;f__Enterobacteriaceae;g__Proteus;s__Proteus mirabilis	p__Pseudomonadota	diaminopyrimidine antibiotic;fluoroquinolone antibiotic;phenicol antibiotic	Multidrug	1
MAG1073	d__Bacteria;p__Bacillota_A;c__Clostridia;o__Lachnospirales;f__Lachnospiraceae;g__UBA11957;s__UBA11957 sp019420465	p__Bacillota_A	diaminopyrimidine antibiotic;fluoroquinolone antibiotic;phenicol antibiotic	Multidrug	1
MAG428	d__Bacteria;p__Cyanobacteriota;c__Vampirovibrionia;o__Gastranaerophilales;f__Gastranaerophilaceae;g__Zag111;s__Zag111 sp002103105	p__Cyanobacteriota	diarylquinoline antibiotic	diarylquinoline	1
MAG3262	d__Bacteria;p__Cyanobacteriota;c__Vampirovibrionia;o__Gastranaerophilales;f__Gastranaerophilaceae;g__Zag111;s__Zag111 sp002103105	p__Cyanobacteriota	diarylquinoline antibiotic	diarylquinoline	1
MAG1889	d__Bacteria;p__Cyanobacteriota;c__Vampirovibrionia;o__Gastranaerophilales;f__Gastranaerophilaceae;g__Zag111;s__Zag111 sp002103105	p__Cyanobacteriota	diarylquinoline antibiotic	diarylquinoline	1
MAG91	d__Bacteria;p__Actinomycetota;c__Actinomycetia;o__Mycobacteriales;f__Mycobacteriaceae;g__Corynebacterium;s__Corynebacterium stationis	p__Actinomycetota	diarylquinoline antibiotic;fluoroquinolone antibiotic	Multidrug	2
MAG876	d__Bacteria;p__Bacillota_A;c__Clostridia;o__UMGS1810;f__UMGS1810;g__RGIG8748;s__RGIG8748 sp934500705	p__Bacillota_A	diarylquinoline antibiotic;fluoroquinolone antibiotic	Multidrug	1
MAG864	d__Archaea;p__Methanobacteriota;c__Methanobacteria;o__Methanobacteriales;f__Methanobacteriaceae;g__Methanosphaera;s__Methanosphaera cuniculi	p__Methanobacteriota	diarylquinoline antibiotic;fluoroquinolone antibiotic	Multidrug	1
MAG849	d__Bacteria;p__Bacillota_A;c__Clostridia;o__Oscillospirales;f__Ruminococcaceae;g__UMGS363;s__UMGS363 sp900550695	p__Bacillota_A	diarylquinoline antibiotic;fluoroquinolone antibiotic	Multidrug	1
MAG827	d__Bacteria;p__Bacillota_A;c__Clostridia;o__TANB77;f__CAG-508;g__CAG-245;s__CAG-245 sp900552135	p__Bacillota_A	diarylquinoline antibiotic;fluoroquinolone antibiotic	Multidrug	1
MAG688	d__Bacteria;p__Bacillota_A;c__Clostridia;o__Oscillospirales;f__Ruminococcaceae;g__Ruminococcus_C;s__Ruminococcus_C sp000437255	p__Bacillota_A	diarylquinoline antibiotic;fluoroquinolone antibiotic	Multidrug	1
MAG626	d__Bacteria;p__Pseudomonadota;c__Gammaproteobacteria;o__Xanthomonadales;f__Xanthomonadaceae;g__Luteimonas_D;s__Unclassified	p__Pseudomonadota	diarylquinoline antibiotic;fluoroquinolone antibiotic	Multidrug	1
MAG428	d__Bacteria;p__Cyanobacteriota;c__Vampirovibrionia;o__Gastranaerophilales;f__Gastranaerophilaceae;g__Zag111;s__Zag111 sp002103105	p__Cyanobacteriota	diarylquinoline antibiotic;fluoroquinolone antibiotic	Multidrug	1
MAG420	d__Archaea;p__Methanobacteriota;c__Methanobacteria;o__Methanobacteriales;f__Methanobacteriaceae;g__Methanobrevibacter_A;s__Methanobrevibacter_A sp900766745	p__Methanobacteriota	diarylquinoline antibiotic;fluoroquinolone antibiotic	Multidrug	1
MAG3433	d__Bacteria;p__Bacillota_A;c__Clostridia;o__Oscillospirales;f__Ruminococcaceae;g__UMGS363;s__UMGS363 sp900768245	p__Bacillota_A	diarylquinoline antibiotic;fluoroquinolone antibiotic	Multidrug	1
MAG3262	d__Bacteria;p__Cyanobacteriota;c__Vampirovibrionia;o__Gastranaerophilales;f__Gastranaerophilaceae;g__Zag111;s__Zag111 sp002103105	p__Cyanobacteriota	diarylquinoline antibiotic;fluoroquinolone antibiotic	Multidrug	1
MAG3008	d__Bacteria;p__Bacillota_A;c__Clostridia;o__TANB77;f__CAG-508;g__CAG-273;s__CAG-273 sp000438355	p__Bacillota_A	diarylquinoline antibiotic;fluoroquinolone antibiotic	Multidrug	1
MAG2951	d__Bacteria;p__Bacillota_A;c__Clostridia;o__Christensenellales;f__CAG-74;g__SFTH01;s__SFTH01 sp934670175	p__Bacillota_A	diarylquinoline antibiotic;fluoroquinolone antibiotic	Multidrug	2
MAG2903	d__Bacteria;p__Bacillota_A;c__Clostridia;o__Christensenellales;f__CAG-138;g__PeH17;s__PeH17 sp004556165	p__Bacillota_A	diarylquinoline antibiotic;fluoroquinolone antibiotic	Multidrug	1
MAG289	d__Bacteria;p__Actinomycetota;c__Coriobacteriia;o__Coriobacteriales;f__Eggerthellaceae;g__Aphodovivens;s__Unclassified	p__Actinomycetota	diarylquinoline antibiotic;fluoroquinolone antibiotic	Multidrug	1
MAG2677	d__Bacteria;p__Bacillota_A;c__Clostridia;o__Lachnospirales;f__Cellulosilyticaceae;g__Cellulosilyticum;s__Cellulosilyticum sp019418225	p__Bacillota_A	diarylquinoline antibiotic;fluoroquinolone antibiotic	Multidrug	1
MAG258	d__Bacteria;p__Bacillota;c__Bacilli;o__Lactobacillales;f__Aerococcaceae;g__Dolosicoccus;s__Dolosicoccus sp945278685	p__Bacillota	diarylquinoline antibiotic;fluoroquinolone antibiotic	Multidrug	1
MAG2478	d__Bacteria;p__Bacillota_C;c__Negativicutes;o__Acidaminococcales;f__Acidaminococcaceae;g__CAG-266;s__CAG-266 sp000436095	p__Bacillota_C	diarylquinoline antibiotic;fluoroquinolone antibiotic	Multidrug	1
MAG2417	d__Bacteria;p__Bacillota_C;c__Negativicutes;o__Veillonellales;f__Dialisteraceae;g__Dialister;s__Dialister sp900543165	p__Bacillota_C	diarylquinoline antibiotic;fluoroquinolone antibiotic	Multidrug	1
MAG2390	d__Bacteria;p__Bacillota;c__Bacilli;o__Lactobacillales;f__Carnobacteriaceae;g__Atopostipes;s__Unclassified	p__Bacillota	diarylquinoline antibiotic;fluoroquinolone antibiotic	Multidrug	2
MAG2343	d__Bacteria;p__Bacillota;c__Bacilli;o__Lactobacillales;f__Lactobacillaceae;g__Limosilactobacillus;s__Limosilactobacillus reuteri	p__Bacillota	diarylquinoline antibiotic;fluoroquinolone antibiotic	Multidrug	2
MAG2342	d__Bacteria;p__Bacillota_A;c__Clostridia;o__Oscillospirales;f__Ruminococcaceae;g__UBA5884;s__UBA5884 sp018376535	p__Bacillota_A	diarylquinoline antibiotic;fluoroquinolone antibiotic	Multidrug	1
MAG2109	d__Bacteria;p__Bacillota;c__Bacilli;o__Lactobacillales;f__Enterococcaceae;g__Enterococcus_C;s__Enterococcus_C diestrammenae_A	p__Bacillota	diarylquinoline antibiotic;fluoroquinolone antibiotic	Multidrug	2
MAG2073	d__Bacteria;p__Cyanobacteriota;c__Vampirovibrionia;o__Gastranaerophilales;f__Gastranaerophilaceae;g__UBA6984;s__UBA6984 sp900550295	p__Cyanobacteriota	diarylquinoline antibiotic;fluoroquinolone antibiotic	Multidrug	1
MAG1889	d__Bacteria;p__Cyanobacteriota;c__Vampirovibrionia;o__Gastranaerophilales;f__Gastranaerophilaceae;g__Zag111;s__Zag111 sp002103105	p__Cyanobacteriota	diarylquinoline antibiotic;fluoroquinolone antibiotic	Multidrug	1
MAG1820	d__Bacteria;p__Bacillota;c__Bacilli;o__Lactobacillales;f__Carnobacteriaceae;g__Unclassified;s__Unclassified	p__Bacillota	diarylquinoline antibiotic;fluoroquinolone antibiotic	Multidrug	1
MAG1680	d__Bacteria;p__Bacteroidota;c__Bacteroidia;o__Bacteroidales;f__Bacteroidaceae;g__Alloprevotella;s__Alloprevotella sp000437675	p__Bacteroidota	diarylquinoline antibiotic;fluoroquinolone antibiotic	Multidrug	1
MAG1668	d__Archaea;p__Methanobacteriota;c__Methanobacteria;o__Methanobacteriales;f__Methanobacteriaceae;g__Methanobrevibacter_A;s__Methanobrevibacter_A sp900766745	p__Methanobacteriota	diarylquinoline antibiotic;fluoroquinolone antibiotic	Multidrug	1
MAG1603	d__Bacteria;p__Bacillota_A;c__Clostridia;o__TANB77;f__CAG-508;g__UMGS1781;s__UMGS1781 sp900553695	p__Bacillota_A	diarylquinoline antibiotic;fluoroquinolone antibiotic	Multidrug	1
MAG1550	d__Bacteria;p__Bacillota_A;c__Clostridia;o__TANB77;f__CAG-508;g__CAG-452;s__CAG-452 sp934167165	p__Bacillota_A	diarylquinoline antibiotic;fluoroquinolone antibiotic	Multidrug	1
MAG1497	d__Bacteria;p__Patescibacteria;c__Saccharimonadia;o__Saccharimonadales;f__Saccharimonadaceae;g__SZUA-359;s__Unclassified	p__Patescibacteria	diarylquinoline antibiotic;fluoroquinolone antibiotic	Multidrug	1
MAG149	d__Bacteria;p__Bacillota_A;c__Clostridia;o__Oscillospirales;f__Oscillospiraceae;g__HGM13006;s__Unclassified	p__Bacillota_A	diarylquinoline antibiotic;fluoroquinolone antibiotic	Multidrug	1
MAG1407	d__Bacteria;p__Bacillota;c__Bacilli;o__Lactobacillales;f__Lactobacillaceae;g__Limosilactobacillus;s__Limosilactobacillus oris	p__Bacillota	diarylquinoline antibiotic;fluoroquinolone antibiotic	Multidrug	1
MAG1216	d__Bacteria;p__Pseudomonadota;c__Gammaproteobacteria;o__Enterobacterales;f__Enterobacteriaceae;g__Proteus;s__Proteus mirabilis	p__Pseudomonadota	diarylquinoline antibiotic;fluoroquinolone antibiotic	Multidrug	1
MAG1172	d__Bacteria;p__Bacillota_A;c__Clostridia;o__Oscillospirales;f__Ruminococcaceae;g__Ruminococcus;s__Ruminococcus sp002438605	p__Bacillota_A	diarylquinoline antibiotic;fluoroquinolone antibiotic	Multidrug	1
MAG91	d__Bacteria;p__Actinomycetota;c__Actinomycetia;o__Mycobacteriales;f__Mycobacteriaceae;g__Corynebacterium;s__Corynebacterium stationis	p__Actinomycetota	disinfecting agents and antiseptics	Triclosan	3
MAG849	d__Bacteria;p__Bacillota_A;c__Clostridia;o__Oscillospirales;f__Ruminococcaceae;g__UMGS363;s__UMGS363 sp900550695	p__Bacillota_A	disinfecting agents and antiseptics	Triclosan	3
MAG827	d__Bacteria;p__Bacillota_A;c__Clostridia;o__TANB77;f__CAG-508;g__CAG-245;s__CAG-245 sp900552135	p__Bacillota_A	disinfecting agents and antiseptics	Triclosan	3
MAG74	d__Bacteria;p__Pseudomonadota;c__Alphaproteobacteria;o__Rhodobacterales;f__Rhodobacteraceae;g__Paracoccus;s__Unclassified	p__Pseudomonadota	disinfecting agents and antiseptics	Triclosan	8
MAG74	d__Bacteria;p__Pseudomonadota;c__Alphaproteobacteria;o__Rhodobacterales;f__Rhodobacteraceae;g__Paracoccus;s__Unclassified	p__Pseudomonadota	disinfecting agents and antiseptics	Triclosan	1
MAG74	d__Bacteria;p__Pseudomonadota;c__Alphaproteobacteria;o__Rhodobacterales;f__Rhodobacteraceae;g__Paracoccus;s__Unclassified	p__Pseudomonadota	disinfecting agents and antiseptics	Triclosan	1
MAG74	d__Bacteria;p__Pseudomonadota;c__Alphaproteobacteria;o__Rhodobacterales;f__Rhodobacteraceae;g__Paracoccus;s__Unclassified	p__Pseudomonadota	disinfecting agents and antiseptics	MDR	1
MAG717	d__Bacteria;p__Bacillota_A;c__Clostridia;o__Oscillospirales;f__Ruminococcaceae;g__Gemmiger;s__Unclassified	p__Bacillota_A	disinfecting agents and antiseptics	Triclosan	1
MAG700	d__Bacteria;p__Bacillota;c__Bacilli;o__Lactobacillales;f__Aerococcaceae;g__Dolosicoccus;s__Unclassified	p__Bacillota	disinfecting agents and antiseptics	Triclosan	1
MAG688	d__Bacteria;p__Bacillota_A;c__Clostridia;o__Oscillospirales;f__Ruminococcaceae;g__Ruminococcus_C;s__Ruminococcus_C sp000437255	p__Bacillota_A	disinfecting agents and antiseptics	Triclosan	1
MAG626	d__Bacteria;p__Pseudomonadota;c__Gammaproteobacteria;o__Xanthomonadales;f__Xanthomonadaceae;g__Luteimonas_D;s__Unclassified	p__Pseudomonadota	disinfecting agents and antiseptics	Triclosan	3
MAG428	d__Bacteria;p__Cyanobacteriota;c__Vampirovibrionia;o__Gastranaerophilales;f__Gastranaerophilaceae;g__Zag111;s__Zag111 sp002103105	p__Cyanobacteriota	disinfecting agents and antiseptics	Triclosan	1
MAG420	d__Archaea;p__Methanobacteriota;c__Methanobacteria;o__Methanobacteriales;f__Methanobacteriaceae;g__Methanobrevibacter_A;s__Methanobrevibacter_A sp900766745	p__Methanobacteriota	disinfecting agents and antiseptics	Triclosan	1
MAG3691	d__Bacteria;p__Bacillota_A;c__Clostridia;o__Christensenellales;f__CAG-138;g__RUG472;s__RUG472 sp900545265	p__Bacillota_A	disinfecting agents and antiseptics	Triclosan	1
MAG3601	d__Bacteria;p__Bacillota_A;c__Clostridia;o__Tissierellales;f__Peptoniphilaceae;g__Unclassified;s__Unclassified	p__Bacillota_A	disinfecting agents and antiseptics	Triclosan	1
MAG3433	d__Bacteria;p__Bacillota_A;c__Clostridia;o__Oscillospirales;f__Ruminococcaceae;g__UMGS363;s__UMGS363 sp900768245	p__Bacillota_A	disinfecting agents and antiseptics	Triclosan	2
MAG3262	d__Bacteria;p__Cyanobacteriota;c__Vampirovibrionia;o__Gastranaerophilales;f__Gastranaerophilaceae;g__Zag111;s__Zag111 sp002103105	p__Cyanobacteriota	disinfecting agents and antiseptics	Triclosan	1
MAG3251	d__Bacteria;p__Bacillota_A;c__Clostridia;o__Oscillospirales;f__Oscillospiraceae;g__Evtepia;s__Evtepia faecavium	p__Bacillota_A	disinfecting agents and antiseptics	Triclosan	3
MAG3251	d__Bacteria;p__Bacillota_A;c__Clostridia;o__Oscillospirales;f__Oscillospiraceae;g__Evtepia;s__Evtepia faecavium	p__Bacillota_A	disinfecting agents and antiseptics	fluoroquinolone	1
MAG3205	d__Bacteria;p__Bacillota_A;c__Clostridia;o__Lachnospirales;f__Lachnospiraceae;g__UBA11957;s__UBA11957 sp019420465	p__Bacillota_A	disinfecting agents and antiseptics	Triclosan	1
MAG3204	d__Bacteria;p__Bacillota_A;c__Clostridia;o__Lachnospirales;f__Cellulosilyticaceae;g__Zhenhengia;s__Zhenhengia yiwuensis	p__Bacillota_A	disinfecting agents and antiseptics	Triclosan	2
MAG3048	d__Bacteria;p__Bacillota;c__Bacilli;o__Lactobacillales;f__Lactobacillaceae;g__Limosilactobacillus;s__Limosilactobacillus oris	p__Bacillota	disinfecting agents and antiseptics	MDR	2
MAG3008	d__Bacteria;p__Bacillota_A;c__Clostridia;o__TANB77;f__CAG-508;g__CAG-273;s__CAG-273 sp000438355	p__Bacillota_A	disinfecting agents and antiseptics	Triclosan	3
MAG2951	d__Bacteria;p__Bacillota_A;c__Clostridia;o__Christensenellales;f__CAG-74;g__SFTH01;s__SFTH01 sp934670175	p__Bacillota_A	disinfecting agents and antiseptics	Triclosan	2
MAG2903	d__Bacteria;p__Bacillota_A;c__Clostridia;o__Christensenellales;f__CAG-138;g__PeH17;s__PeH17 sp004556165	p__Bacillota_A	disinfecting agents and antiseptics	Triclosan	1
MAG2818	d__Bacteria;p__Bacillota_A;c__Clostridia;o__Lachnospirales;f__Lachnospiraceae;g__UBA11957;s__UBA11957 sp019420465	p__Bacillota_A	disinfecting agents and antiseptics	Triclosan	2
MAG2677	d__Bacteria;p__Bacillota_A;c__Clostridia;o__Lachnospirales;f__Cellulosilyticaceae;g__Cellulosilyticum;s__Cellulosilyticum sp019418225	p__Bacillota_A	disinfecting agents and antiseptics	Triclosan	6
MAG2677	d__Bacteria;p__Bacillota_A;c__Clostridia;o__Lachnospirales;f__Cellulosilyticaceae;g__Cellulosilyticum;s__Cellulosilyticum sp019418225	p__Bacillota_A	disinfecting agents and antiseptics	MDR	1
MAG258	d__Bacteria;p__Bacillota;c__Bacilli;o__Lactobacillales;f__Aerococcaceae;g__Dolosicoccus;s__Dolosicoccus sp945278685	p__Bacillota	disinfecting agents and antiseptics	Triclosan	1
MAG2569	d__Bacteria;p__Verrucomicrobiota;c__Verrucomicrobiae;o__Verrucomicrobiales;f__Akkermansiaceae;g__Akkermansia;s__Akkermansia intestinavium	p__Verrucomicrobiota	disinfecting agents and antiseptics	Triclosan	1
MAG2478	d__Bacteria;p__Bacillota_C;c__Negativicutes;o__Acidaminococcales;f__Acidaminococcaceae;g__CAG-266;s__CAG-266 sp000436095	p__Bacillota_C	disinfecting agents and antiseptics	Triclosan	1
MAG2478	d__Bacteria;p__Bacillota_C;c__Negativicutes;o__Acidaminococcales;f__Acidaminococcaceae;g__CAG-266;s__CAG-266 sp000436095	p__Bacillota_C	disinfecting agents and antiseptics	Triclosan	1
MAG2417	d__Bacteria;p__Bacillota_C;c__Negativicutes;o__Veillonellales;f__Dialisteraceae;g__Dialister;s__Dialister sp900543165	p__Bacillota_C	disinfecting agents and antiseptics	Triclosan	1
MAG2417	d__Bacteria;p__Bacillota_C;c__Negativicutes;o__Veillonellales;f__Dialisteraceae;g__Dialister;s__Dialister sp900543165	p__Bacillota_C	disinfecting agents and antiseptics	Triclosan	1
MAG2390	d__Bacteria;p__Bacillota;c__Bacilli;o__Lactobacillales;f__Carnobacteriaceae;g__Atopostipes;s__Unclassified	p__Bacillota	disinfecting agents and antiseptics	Triclosan	3
MAG2343	d__Bacteria;p__Bacillota;c__Bacilli;o__Lactobacillales;f__Lactobacillaceae;g__Limosilactobacillus;s__Limosilactobacillus reuteri	p__Bacillota	disinfecting agents and antiseptics	Triclosan	1
MAG2342	d__Bacteria;p__Bacillota_A;c__Clostridia;o__Oscillospirales;f__Ruminococcaceae;g__UBA5884;s__UBA5884 sp018376535	p__Bacillota_A	disinfecting agents and antiseptics	Triclosan	1
MAG2225	d__Archaea;p__Methanobacteriota;c__Methanobacteria;o__Methanobacteriales;f__Methanobacteriaceae;g__Methanobrevibacter_A;s__Methanobrevibacter_A woesei	p__Methanobacteriota	disinfecting agents and antiseptics	Triclosan	1
MAG2109	d__Bacteria;p__Bacillota;c__Bacilli;o__Lactobacillales;f__Enterococcaceae;g__Enterococcus_C;s__Enterococcus_C diestrammenae_A	p__Bacillota	disinfecting agents and antiseptics	Triclosan	5
MAG2073	d__Bacteria;p__Cyanobacteriota;c__Vampirovibrionia;o__Gastranaerophilales;f__Gastranaerophilaceae;g__UBA6984;s__UBA6984 sp900550295	p__Cyanobacteriota	disinfecting agents and antiseptics	Triclosan	2
MAG2073	d__Bacteria;p__Cyanobacteriota;c__Vampirovibrionia;o__Gastranaerophilales;f__Gastranaerophilaceae;g__UBA6984;s__UBA6984 sp900550295	p__Cyanobacteriota	disinfecting agents and antiseptics	MDR	1
MAG1911	d__Bacteria;p__Bacteroidota;c__Bacteroidia;o__Bacteroidales;f__Bacteroidaceae;g__Alloprevotella;s__Alloprevotella sp000437675	p__Bacteroidota	disinfecting agents and antiseptics	Triclosan	1
MAG1889	d__Bacteria;p__Cyanobacteriota;c__Vampirovibrionia;o__Gastranaerophilales;f__Gastranaerophilaceae;g__Zag111;s__Zag111 sp002103105	p__Cyanobacteriota	disinfecting agents and antiseptics	Triclosan	1
MAG1862	d__Bacteria;p__Bacillota_A;c__Clostridia;o__Tissierellales;f__Peptoniphilaceae;g__Unclassified;s__Unclassified	p__Bacillota_A	disinfecting agents and antiseptics	Triclosan	2
MAG1820	d__Bacteria;p__Bacillota;c__Bacilli;o__Lactobacillales;f__Carnobacteriaceae;g__Unclassified;s__Unclassified	p__Bacillota	disinfecting agents and antiseptics	Triclosan	1
MAG176	d__Bacteria;p__Verrucomicrobiota;c__Verrucomicrobiae;o__Verrucomicrobiales;f__Akkermansiaceae;g__Akkermansia;s__Akkermansia sp004167605	p__Verrucomicrobiota	disinfecting agents and antiseptics	Triclosan	1
MAG1668	d__Archaea;p__Methanobacteriota;c__Methanobacteria;o__Methanobacteriales;f__Methanobacteriaceae;g__Methanobrevibacter_A;s__Methanobrevibacter_A sp900766745	p__Methanobacteriota	disinfecting agents and antiseptics	Triclosan	1
MAG1603	d__Bacteria;p__Bacillota_A;c__Clostridia;o__TANB77;f__CAG-508;g__UMGS1781;s__UMGS1781 sp900553695	p__Bacillota_A	disinfecting agents and antiseptics	Triclosan	1
MAG1550	d__Bacteria;p__Bacillota_A;c__Clostridia;o__TANB77;f__CAG-508;g__CAG-452;s__CAG-452 sp934167165	p__Bacillota_A	disinfecting agents and antiseptics	Triclosan	1
MAG152	d__Bacteria;p__Cyanobacteriota;c__Vampirovibrionia;o__Gastranaerophilales;f__Gastranaerophilaceae;g__UMGS1477;s__UMGS1477 sp900761525	p__Cyanobacteriota	disinfecting agents and antiseptics	Triclosan	2
MAG149	d__Bacteria;p__Bacillota_A;c__Clostridia;o__Oscillospirales;f__Oscillospiraceae;g__HGM13006;s__Unclassified	p__Bacillota_A	disinfecting agents and antiseptics	Triclosan	2
MAG1417	d__Bacteria;p__Bacillota;c__Bacilli;o__RF39;f__UBA660;g__Onthocola_B;s__Onthocola_B sp000438075	p__Bacillota	disinfecting agents and antiseptics	Triclosan	1
MAG1407	d__Bacteria;p__Bacillota;c__Bacilli;o__Lactobacillales;f__Lactobacillaceae;g__Limosilactobacillus;s__Limosilactobacillus oris	p__Bacillota	disinfecting agents and antiseptics	Triclosan	2
MAG1407	d__Bacteria;p__Bacillota;c__Bacilli;o__Lactobacillales;f__Lactobacillaceae;g__Limosilactobacillus;s__Limosilactobacillus oris	p__Bacillota	disinfecting agents and antiseptics	MDR	1
MAG1259	d__Bacteria;p__Actinomycetota;c__Actinomycetia;o__Actinomycetales;f__Dermabacteraceae;g__Brachybacterium;s__Unclassified	p__Actinomycetota	disinfecting agents and antiseptics	Triclosan	3
MAG1216	d__Bacteria;p__Pseudomonadota;c__Gammaproteobacteria;o__Enterobacterales;f__Enterobacteriaceae;g__Proteus;s__Proteus mirabilis	p__Pseudomonadota	disinfecting agents and antiseptics	Triclosan	5
MAG1216	d__Bacteria;p__Pseudomonadota;c__Gammaproteobacteria;o__Enterobacterales;f__Enterobacteriaceae;g__Proteus;s__Proteus mirabilis	p__Pseudomonadota	disinfecting agents and antiseptics	fluoroquinolone	1
MAG1172	d__Bacteria;p__Bacillota_A;c__Clostridia;o__Oscillospirales;f__Ruminococcaceae;g__Ruminococcus;s__Ruminococcus sp002438605	p__Bacillota_A	disinfecting agents and antiseptics	Triclosan	2
MAG1073	d__Bacteria;p__Bacillota_A;c__Clostridia;o__Lachnospirales;f__Lachnospiraceae;g__UBA11957;s__UBA11957 sp019420465	p__Bacillota_A	disinfecting agents and antiseptics	Triclosan	1
MAG91	d__Bacteria;p__Actinomycetota;c__Actinomycetia;o__Mycobacteriales;f__Mycobacteriaceae;g__Corynebacterium;s__Corynebacterium stationis	p__Actinomycetota	disinfecting agents and antiseptics;fluoroquinolone antibiotic	Multidrug	1
MAG91	d__Bacteria;p__Actinomycetota;c__Actinomycetia;o__Mycobacteriales;f__Mycobacteriaceae;g__Corynebacterium;s__Corynebacterium stationis	p__Actinomycetota	disinfecting agents and antiseptics;fluoroquinolone antibiotic	Multidrug	1
MAG876	d__Bacteria;p__Bacillota_A;c__Clostridia;o__UMGS1810;f__UMGS1810;g__RGIG8748;s__RGIG8748 sp934500705	p__Bacillota_A	disinfecting agents and antiseptics;fluoroquinolone antibiotic	Multidrug	1
MAG876	d__Bacteria;p__Bacillota_A;c__Clostridia;o__UMGS1810;f__UMGS1810;g__RGIG8748;s__RGIG8748 sp934500705	p__Bacillota_A	disinfecting agents and antiseptics;fluoroquinolone antibiotic	Multidrug	1
MAG876	d__Bacteria;p__Bacillota_A;c__Clostridia;o__UMGS1810;f__UMGS1810;g__RGIG8748;s__RGIG8748 sp934500705	p__Bacillota_A	disinfecting agents and antiseptics;fluoroquinolone antibiotic	Multidrug	1
MAG849	d__Bacteria;p__Bacillota_A;c__Clostridia;o__Oscillospirales;f__Ruminococcaceae;g__UMGS363;s__UMGS363 sp900550695	p__Bacillota_A	disinfecting agents and antiseptics;fluoroquinolone antibiotic	Multidrug	1
MAG849	d__Bacteria;p__Bacillota_A;c__Clostridia;o__Oscillospirales;f__Ruminococcaceae;g__UMGS363;s__UMGS363 sp900550695	p__Bacillota_A	disinfecting agents and antiseptics;fluoroquinolone antibiotic	Multidrug	2
MAG849	d__Bacteria;p__Bacillota_A;c__Clostridia;o__Oscillospirales;f__Ruminococcaceae;g__UMGS363;s__UMGS363 sp900550695	p__Bacillota_A	disinfecting agents and antiseptics;fluoroquinolone antibiotic	Multidrug	1
MAG74	d__Bacteria;p__Pseudomonadota;c__Alphaproteobacteria;o__Rhodobacterales;f__Rhodobacteraceae;g__Paracoccus;s__Unclassified	p__Pseudomonadota	disinfecting agents and antiseptics;fluoroquinolone antibiotic	Multidrug	1
MAG74	d__Bacteria;p__Pseudomonadota;c__Alphaproteobacteria;o__Rhodobacterales;f__Rhodobacteraceae;g__Paracoccus;s__Unclassified	p__Pseudomonadota	disinfecting agents and antiseptics;fluoroquinolone antibiotic	Multidrug	1
MAG74	d__Bacteria;p__Pseudomonadota;c__Alphaproteobacteria;o__Rhodobacterales;f__Rhodobacteraceae;g__Paracoccus;s__Unclassified	p__Pseudomonadota	disinfecting agents and antiseptics;fluoroquinolone antibiotic	Multidrug	1
MAG717	d__Bacteria;p__Bacillota_A;c__Clostridia;o__Oscillospirales;f__Ruminococcaceae;g__Gemmiger;s__Unclassified	p__Bacillota_A	disinfecting agents and antiseptics;fluoroquinolone antibiotic	Multidrug	4
MAG717	d__Bacteria;p__Bacillota_A;c__Clostridia;o__Oscillospirales;f__Ruminococcaceae;g__Gemmiger;s__Unclassified	p__Bacillota_A	disinfecting agents and antiseptics;fluoroquinolone antibiotic	Multidrug	1
MAG717	d__Bacteria;p__Bacillota_A;c__Clostridia;o__Oscillospirales;f__Ruminococcaceae;g__Gemmiger;s__Unclassified	p__Bacillota_A	disinfecting agents and antiseptics;fluoroquinolone antibiotic	Multidrug	3
MAG700	d__Bacteria;p__Bacillota;c__Bacilli;o__Lactobacillales;f__Aerococcaceae;g__Dolosicoccus;s__Unclassified	p__Bacillota	disinfecting agents and antiseptics;fluoroquinolone antibiotic	Multidrug	1
MAG688	d__Bacteria;p__Bacillota_A;c__Clostridia;o__Oscillospirales;f__Ruminococcaceae;g__Ruminococcus_C;s__Ruminococcus_C sp000437255	p__Bacillota_A	disinfecting agents and antiseptics;fluoroquinolone antibiotic	Multidrug	2
MAG428	d__Bacteria;p__Cyanobacteriota;c__Vampirovibrionia;o__Gastranaerophilales;f__Gastranaerophilaceae;g__Zag111;s__Zag111 sp002103105	p__Cyanobacteriota	disinfecting agents and antiseptics;fluoroquinolone antibiotic	Multidrug	2
MAG428	d__Bacteria;p__Cyanobacteriota;c__Vampirovibrionia;o__Gastranaerophilales;f__Gastranaerophilaceae;g__Zag111;s__Zag111 sp002103105	p__Cyanobacteriota	disinfecting agents and antiseptics;fluoroquinolone antibiotic	Multidrug	1
MAG420	d__Archaea;p__Methanobacteriota;c__Methanobacteria;o__Methanobacteriales;f__Methanobacteriaceae;g__Methanobrevibacter_A;s__Methanobrevibacter_A sp900766745	p__Methanobacteriota	disinfecting agents and antiseptics;fluoroquinolone antibiotic	Multidrug	1
MAG420	d__Archaea;p__Methanobacteriota;c__Methanobacteria;o__Methanobacteriales;f__Methanobacteriaceae;g__Methanobrevibacter_A;s__Methanobrevibacter_A sp900766745	p__Methanobacteriota	disinfecting agents and antiseptics;fluoroquinolone antibiotic	Multidrug	1
MAG3691	d__Bacteria;p__Bacillota_A;c__Clostridia;o__Christensenellales;f__CAG-138;g__RUG472;s__RUG472 sp900545265	p__Bacillota_A	disinfecting agents and antiseptics;fluoroquinolone antibiotic	Multidrug	2
MAG3601	d__Bacteria;p__Bacillota_A;c__Clostridia;o__Tissierellales;f__Peptoniphilaceae;g__Unclassified;s__Unclassified	p__Bacillota_A	disinfecting agents and antiseptics;fluoroquinolone antibiotic	Multidrug	1
MAG3433	d__Bacteria;p__Bacillota_A;c__Clostridia;o__Oscillospirales;f__Ruminococcaceae;g__UMGS363;s__UMGS363 sp900768245	p__Bacillota_A	disinfecting agents and antiseptics;fluoroquinolone antibiotic	Multidrug	2
MAG3433	d__Bacteria;p__Bacillota_A;c__Clostridia;o__Oscillospirales;f__Ruminococcaceae;g__UMGS363;s__UMGS363 sp900768245	p__Bacillota_A	disinfecting agents and antiseptics;fluoroquinolone antibiotic	Multidrug	1
MAG3433	d__Bacteria;p__Bacillota_A;c__Clostridia;o__Oscillospirales;f__Ruminococcaceae;g__UMGS363;s__UMGS363 sp900768245	p__Bacillota_A	disinfecting agents and antiseptics;fluoroquinolone antibiotic	Multidrug	1
MAG3262	d__Bacteria;p__Cyanobacteriota;c__Vampirovibrionia;o__Gastranaerophilales;f__Gastranaerophilaceae;g__Zag111;s__Zag111 sp002103105	p__Cyanobacteriota	disinfecting agents and antiseptics;fluoroquinolone antibiotic	Multidrug	2
MAG3262	d__Bacteria;p__Cyanobacteriota;c__Vampirovibrionia;o__Gastranaerophilales;f__Gastranaerophilaceae;g__Zag111;s__Zag111 sp002103105	p__Cyanobacteriota	disinfecting agents and antiseptics;fluoroquinolone antibiotic	Multidrug	1
MAG3251	d__Bacteria;p__Bacillota_A;c__Clostridia;o__Oscillospirales;f__Oscillospiraceae;g__Evtepia;s__Evtepia faecavium	p__Bacillota_A	disinfecting agents and antiseptics;fluoroquinolone antibiotic	Multidrug	5
MAG3251	d__Bacteria;p__Bacillota_A;c__Clostridia;o__Oscillospirales;f__Oscillospiraceae;g__Evtepia;s__Evtepia faecavium	p__Bacillota_A	disinfecting agents and antiseptics;fluoroquinolone antibiotic	Multidrug	2
MAG3251	d__Bacteria;p__Bacillota_A;c__Clostridia;o__Oscillospirales;f__Oscillospiraceae;g__Evtepia;s__Evtepia faecavium	p__Bacillota_A	disinfecting agents and antiseptics;fluoroquinolone antibiotic	Multidrug	1
MAG3205	d__Bacteria;p__Bacillota_A;c__Clostridia;o__Lachnospirales;f__Lachnospiraceae;g__UBA11957;s__UBA11957 sp019420465	p__Bacillota_A	disinfecting agents and antiseptics;fluoroquinolone antibiotic	Multidrug	5
MAG3205	d__Bacteria;p__Bacillota_A;c__Clostridia;o__Lachnospirales;f__Lachnospiraceae;g__UBA11957;s__UBA11957 sp019420465	p__Bacillota_A	disinfecting agents and antiseptics;fluoroquinolone antibiotic	Multidrug	4
MAG3204	d__Bacteria;p__Bacillota_A;c__Clostridia;o__Lachnospirales;f__Cellulosilyticaceae;g__Zhenhengia;s__Zhenhengia yiwuensis	p__Bacillota_A	disinfecting agents and antiseptics;fluoroquinolone antibiotic	Multidrug	1
MAG3204	d__Bacteria;p__Bacillota_A;c__Clostridia;o__Lachnospirales;f__Cellulosilyticaceae;g__Zhenhengia;s__Zhenhengia yiwuensis	p__Bacillota_A	disinfecting agents and antiseptics;fluoroquinolone antibiotic	Multidrug	1
MAG3204	d__Bacteria;p__Bacillota_A;c__Clostridia;o__Lachnospirales;f__Cellulosilyticaceae;g__Zhenhengia;s__Zhenhengia yiwuensis	p__Bacillota_A	disinfecting agents and antiseptics;fluoroquinolone antibiotic	Multidrug	1
MAG3048	d__Bacteria;p__Bacillota;c__Bacilli;o__Lactobacillales;f__Lactobacillaceae;g__Limosilactobacillus;s__Limosilactobacillus oris	p__Bacillota	disinfecting agents and antiseptics;fluoroquinolone antibiotic	Multidrug	2
MAG3048	d__Bacteria;p__Bacillota;c__Bacilli;o__Lactobacillales;f__Lactobacillaceae;g__Limosilactobacillus;s__Limosilactobacillus oris	p__Bacillota	disinfecting agents and antiseptics;fluoroquinolone antibiotic	Multidrug	1
MAG3008	d__Bacteria;p__Bacillota_A;c__Clostridia;o__TANB77;f__CAG-508;g__CAG-273;s__CAG-273 sp000438355	p__Bacillota_A	disinfecting agents and antiseptics;fluoroquinolone antibiotic	Multidrug	1
MAG3008	d__Bacteria;p__Bacillota_A;c__Clostridia;o__TANB77;f__CAG-508;g__CAG-273;s__CAG-273 sp000438355	p__Bacillota_A	disinfecting agents and antiseptics;fluoroquinolone antibiotic	Multidrug	1
MAG3008	d__Bacteria;p__Bacillota_A;c__Clostridia;o__TANB77;f__CAG-508;g__CAG-273;s__CAG-273 sp000438355	p__Bacillota_A	disinfecting agents and antiseptics;fluoroquinolone antibiotic	Multidrug	1
MAG2951	d__Bacteria;p__Bacillota_A;c__Clostridia;o__Christensenellales;f__CAG-74;g__SFTH01;s__SFTH01 sp934670175	p__Bacillota_A	disinfecting agents and antiseptics;fluoroquinolone antibiotic	Multidrug	3
MAG2951	d__Bacteria;p__Bacillota_A;c__Clostridia;o__Christensenellales;f__CAG-74;g__SFTH01;s__SFTH01 sp934670175	p__Bacillota_A	disinfecting agents and antiseptics;fluoroquinolone antibiotic	Multidrug	2
MAG2951	d__Bacteria;p__Bacillota_A;c__Clostridia;o__Christensenellales;f__CAG-74;g__SFTH01;s__SFTH01 sp934670175	p__Bacillota_A	disinfecting agents and antiseptics;fluoroquinolone antibiotic	Multidrug	2
MAG2903	d__Bacteria;p__Bacillota_A;c__Clostridia;o__Christensenellales;f__CAG-138;g__PeH17;s__PeH17 sp004556165	p__Bacillota_A	disinfecting agents and antiseptics;fluoroquinolone antibiotic	Multidrug	1
MAG2903	d__Bacteria;p__Bacillota_A;c__Clostridia;o__Christensenellales;f__CAG-138;g__PeH17;s__PeH17 sp004556165	p__Bacillota_A	disinfecting agents and antiseptics;fluoroquinolone antibiotic	Multidrug	2
MAG289	d__Bacteria;p__Actinomycetota;c__Coriobacteriia;o__Coriobacteriales;f__Eggerthellaceae;g__Aphodovivens;s__Unclassified	p__Actinomycetota	disinfecting agents and antiseptics;fluoroquinolone antibiotic	Multidrug	3
MAG289	d__Bacteria;p__Actinomycetota;c__Coriobacteriia;o__Coriobacteriales;f__Eggerthellaceae;g__Aphodovivens;s__Unclassified	p__Actinomycetota	disinfecting agents and antiseptics;fluoroquinolone antibiotic	Multidrug	1
MAG2818	d__Bacteria;p__Bacillota_A;c__Clostridia;o__Lachnospirales;f__Lachnospiraceae;g__UBA11957;s__UBA11957 sp019420465	p__Bacillota_A	disinfecting agents and antiseptics;fluoroquinolone antibiotic	Multidrug	3
MAG2818	d__Bacteria;p__Bacillota_A;c__Clostridia;o__Lachnospirales;f__Lachnospiraceae;g__UBA11957;s__UBA11957 sp019420465	p__Bacillota_A	disinfecting agents and antiseptics;fluoroquinolone antibiotic	Multidrug	1
[truncated: 3,321 more rows]

## Sheet: Guizhou
Table S13. The ARG statistics of MAG are unique to Guizhou
Genome	Taxonomy	Phylum	Drug Class(ARG type)	Antibiotic class	Gene.no
[truncated: 2,041 more rows]

## Sheet: Yunnan
Table S13. The ARG statistics of MAG are unique to Yunnan
[truncated: 1,326 more rows]

[truncated: 3 more sheets: MGEs, MGEs statistics, Province]
